# Supplementary material for: Dissection of mRNA ac4C acetylation modifications in AC and Nr fruits: insights into the regulation of fruit ripening by ethylene
Source: Mol Hortic. 2024 Feb 19;4:5. doi: 10.1186/s43897-024-00082-7 (PMC10875755; doi:10.1186/s43897-024-00082-7)
Supplement: Supplementary file 1 — Additional file 1: Table S1. The differentially expressed genes (DEGs) identified in AC-Br6 vs AC-MG, Nr-Br6 vs Nr-MG, Nr-MG vs AC-MG and Nr-Br6 vs AC-Br6. Table S2. The differentially expressed (DE) lncRNAs in AC-Br6 vs AC-MG, Nr-Br6 vs Nr-MG, Nr-MG vs AC-MG and Nr-Br6 vs AC-Br6. Table S3. The DE lncRNAs and corresponding DE target genes identified in AC-Br6 vs AC-MG, Nr-Br6 vs Nr-MG, Nr-MG vs AC-MG and Nr-Br6 vs AC-Br6. Table S4. The DEGs in the overlap of between Nr-Br6 vs Nr-MG and AC-Br6 vs AC-MG. Table S5. The DE lncRNAs in the overlap of between Nr-Br6 vs Nr-MG and AC-Br6 vs AC-MG. Table S6. The common DE lncRNAs and DE target genes during the ripening process of Nr and AC tomatoes. Table S7. The DEGs related to fruit ripening in the overlap of between Nr-Br6 vs Nr-MG and AC-Br6 vs AC-MG. Table S8. The common DE lncRNAs and DE target genes related to fruit ripening in Nr and AC tomatoes. Table S9. The DAS identified in AC-Br6 vs AC-MG and Nr-Br6 vs Nr-MG. Table S10. The DAS on transcripts identified in AC-Br6 vs AC-MG and Nr-Br6 vs Nr-MG. Table S11. The intersection of differentially acetylated mRNAs (DA mRNAs) and differentially expressed mRNAs (DE mRNAs) in AC-Br6 vs AC-MG and Nr-Br6 vs Nr-MG. Table S12. The intersection of DA mRNAs and DE mRNAs in the overlap of Nr-Br6 vs Nr-MG and AC-Br6 vs AC-MG. Table S13. The DAS identified in Nr-MG vs AC-MG and Nr-Br6 vs AC-Br6. Table S14. The DAS on transcripts identified in Nr-MG vs AC-MG and Nr-Br6 vs AC-Br6. Table S15. The intersection of DA mRNAs and DE mRNAs in Nr-MG vs AC-MG and Nr-Br6 vs AC-Br6. Table S16. The DEGs related to plant hormones synthesis and signal transduction in Nr-MG vs AC-MG and Nr-Br6 vs AC-Br6. Table S17. The DEGs related to fruit texture in Nr-Br6 vs AC-Br6. Table S18. The RNA (mRNA and lncRNA) identified in four tomato samples. Table S19. Transcripts containing acetylation modification sites. [file 43897_2024_82_MOESM1_ESM.zip]

Archive with 19 entries (19 files):
- Table S1.xlsx
- Table S10.xlsx
- Table S12.xlsx
- Table S13.xlsx
- Table S14.xlsx
- Table S15.xlsx
- Table S16.xlsx
- Table S17.xlsx
- Table S18.xlsx
- Table S19.xlsx
- Table S2.xlsx
- Table S3.xlsx
- Table S5.xlsx
- Table S9.xlsx
- Table S11_ESM.xlsx
- Table S4_ESM.xlsx
- Table S6_ESM.xlsx
- Table S7_ESM.xlsx
- Table S8_ESM.xlsx
