# Supplementary material for: Dissection of mRNA ac4C acetylation modifications in AC and Nr fruits: insights into the regulation of fruit ripening by ethylene
Source: Mol Hortic. 2024 Feb 19;4:5. doi: 10.1186/s43897-024-00082-7 (PMC10875755; doi:10.1186/s43897-024-00082-7)
Supplement: Supplementary file 1 — Additional file 1: Table S1. The differentially expressed genes (DEGs) identified in AC-Br6 vs AC-MG, Nr-Br6 vs Nr-MG, Nr-MG vs AC-MG and Nr-Br6 vs AC-Br6. Table S2. The differentially expressed (DE) lncRNAs in AC-Br6 vs AC-MG, Nr-Br6 vs Nr-MG, Nr-MG vs AC-MG and Nr-Br6 vs AC-Br6. Table S3. The DE lncRNAs and corresponding DE target genes identified in AC-Br6 vs AC-MG, Nr-Br6 vs Nr-MG, Nr-MG vs AC-MG and Nr-Br6 vs AC-Br6. Table S4. The DEGs in the overlap of between Nr-Br6 vs Nr-MG and AC-Br6 vs AC-MG. Table S5. The DE lncRNAs in the overlap of between Nr-Br6 vs Nr-MG and AC-Br6 vs AC-MG. Table S6. The common DE lncRNAs and DE target genes during the ripening process of Nr and AC tomatoes. Table S7. The DEGs related to fruit ripening in the overlap of between Nr-Br6 vs Nr-MG and AC-Br6 vs AC-MG. Table S8. The common DE lncRNAs and DE target genes related to fruit ripening in Nr and AC tomatoes. Table S9. The DAS identified in AC-Br6 vs AC-MG and Nr-Br6 vs Nr-MG. Table S10. The DAS on transcripts identified in AC-Br6 vs AC-MG and Nr-Br6 vs Nr-MG. Table S11. The intersection of differentially acetylated mRNAs (DA mRNAs) and differentially expressed mRNAs (DE mRNAs) in AC-Br6 vs AC-MG and Nr-Br6 vs Nr-MG. Table S12. The intersection of DA mRNAs and DE mRNAs in the overlap of Nr-Br6 vs Nr-MG and AC-Br6 vs AC-MG. Table S13. The DAS identified in Nr-MG vs AC-MG and Nr-Br6 vs AC-Br6. Table S14. The DAS on transcripts identified in Nr-MG vs AC-MG and Nr-Br6 vs AC-Br6. Table S15. The intersection of DA mRNAs and DE mRNAs in Nr-MG vs AC-MG and Nr-Br6 vs AC-Br6. Table S16. The DEGs related to plant hormones synthesis and signal transduction in Nr-MG vs AC-MG and Nr-Br6 vs AC-Br6. Table S17. The DEGs related to fruit texture in Nr-Br6 vs AC-Br6. Table S18. The RNA (mRNA and lncRNA) identified in four tomato samples. Table S19. Transcripts containing acetylation modification sites. [file 43897_2024_82_MOESM1_ESM.zip › Table S1.xlsx]

## Sheet: AC-Br6 vs AC-MG
Table S1 The differentially expressed genes (DEGs) identified in AC-Br6 vs AC-MG, Nr-Br6 vs Nr-MG, Nr-MG vs AC-MG and Nr-Br6 vs AC-Br6.
The DEGs identified in AC-Br6 vs AC-MG.
Geneid	AC_BR6_1	AC_BR6_2	AC_BR6_3	AC_MG_1	AC_MG_2	AC_MG_3	logFC	logCPM	F	PValue	FDR	uniprotAc	Refseq	pfam	interpro	eggNOG	GO(GO_term,class,description)	KEGG(KO,pathway,description)
Solyc12g098620.2	2.50824	2.3641	2.9364	0	0	0	10.3277	0.921872	429.27	3.8761e-06	0.000190437	K4DHN5,Uncharacterized protein	XP_004253164.1,transcription factor bHLH62-like isoform X1	PF00010,Helix-loop-helix DNA-binding domain	IPR011598,Myc-type, basic helix-loop-helix (bHLH) domain;IPR036638,Helix-loop-helix DNA-binding domain superfamily	-	GO:0046983,molecular_function,protein dimerization activity	-
Solyc05g015350.4	196.387	155.288	156.982	0.252263	0.294827	0.260188	9.74036	7.4546	2484.11	2.51895e-10	4.48927e-06	K4BYQ1,Uncharacterized protein	XP_004239209.1,cytochrome P450 78A5-like	PF00067,Cytochrome P450	IPR036396,Cytochrome P450 superfamily;IPR002401,Cytochrome P450, E-class, group I;IPR001128,Cytochrome P450;IPR017972,Cytochrome P450, conserved site	COG2124,Cytochrome P450;KOG0156,Cytochrome P450 CYP2 subfamily	GO:0016709,molecular_function,oxidoreductase activity, acting on paired donors, with incorporation or reduction of molecular oxygen, NAD(P)H as one donor, and incorporation of one atom of oxygen;GO:0044550,biological_process,secondary metabolite biosynthetic process;GO:0016705,molecular_function,oxidoreductase activity, acting on paired donors, with incorporation or reduction of molecular oxygen;…	-
Solyc01g081250.3	3.39882	2.64704	0.42487	0	0	0	9.74003	0.34452	34.9051	0.0027634	0.00937545	M0ZNL8,Uncharacterized protein	XP_006354571.1,glutathione transferase GST 23-like;XP_006354573.1,-;XP_006354572.1,-	PF00043,lutathione S-transferase, C-terminal domain;PF02798,lutathione S-transferase, N-terminal domain	IPR004045,Glutathione S-transferase, N-terminal;IPR036282,Glutathione S-transferase, C-terminal domain superfamily;IPR010987,Glutathione S-transferase, C-terminal-like;IPR004046,Glutathione S-transferase, C-terminal;IPR036249,Thioredoxin-like superfamily	-	-	K00799,ko00982,Drug metabolism - cytochrome P450;K00799,ko01524,Platinum drug resistance;K00799,ko05204,Chemical carcinogenesis;K00799,ko00980,Metabolism of xenobiotics by cytochrome P450;K00799,ko00480,Glutathione metabolism
Solyc08g081790.3	19.0262	17.6995	24.6909	0	0	0.0896202	9.68341	2.76365	373.286	2.14945e-07	6.30718e-05	K4CPH5,Dirigent protein	XP_004245553.1,disease resistance response protein 206-like	PF03018,irigent-like protein	IPR004265,Dirigent protein	ENOG410JBKJ,-;ENOG410YHQS,-	GO:0048046,cellular_component,apoplast;GO:0005576,cellular_component,extracellular region	-
Solyc02r010970.1	0.743428	0.830251	0.588571	0	0	0	9.58497	0.182272	227.969	1.91663e-05	0.000390168	M1DPT8,Uncharacterized protein	XP_006358147.1,subtilisin-like protease SBT1.2	PF00082,Subtilase family;PF02225,PA domain;PF05922,Peptidase inhibitor I9	IPR000209,Peptidase S8/S53 domain;IPR003137,PA domain;IPR037045,Peptidase S8 propeptide/proteinase inhibitor I9 superfamily;IPR015500,Peptidase S8, subtilisin-related;IPR023827,Peptidase S8, subtilisin, Asp-active site;IPR010259,Peptidase S8 propeptide/proteinase inhibitor I9;IPR036852,Peptidase S8/S53 domain superfamily;IPR034197,Cucumisin-like catalytic domain	ENOG410IE7B,-;COG1404,Subtilisin-like serine proteases	GO:0006508,biological_process,proteolysis;GO:0016787,molecular_function,hydrolase activity;GO:0004252,molecular_function,serine-type endopeptidase activity	-
Solyc02g072370.1	0.879475	1.0313	0.731094	0	0	0	9.46127	0.0591819	213.21	2.26748e-05	0.000430822	K4B8L1,Uncharacterized protein	-	PF00082,Subtilase family;PF02225,PA domain;PF05922,Peptidase inhibitor I9	IPR000209,Peptidase S8/S53 domain;IPR003137,PA domain;IPR037045,Peptidase S8 propeptide/proteinase inhibitor I9 superfamily;IPR015500,Peptidase S8, subtilisin-related;IPR023827,Peptidase S8, subtilisin, Asp-active site;IPR010259,Peptidase S8 propeptide/proteinase inhibitor I9;IPR036852,Peptidase S8/S53 domain superfamily;IPR034197,Cucumisin-like catalytic domain	ENOG410IE7B,-;COG1404,Subtilisin-like serine proteases	GO:0006508,biological_process,proteolysis;GO:0016787,molecular_function,hydrolase activity;GO:0004252,molecular_function,serine-type endopeptidase activity	-
Solyc05g050007.1	3.44373	7.67427	1.15779	0	0.0166526	0	9.44734	1.75954	62.5066	0.000142018	0.00122986	K4CLL4,Uncharacterized protein	-	PF10536,Plant mobile domain	IPR006904,Protein of unknown function DUF716 (TMEM45);IPR019557,Aminotransferase-like, plant mobile domain	-	-	-
Solyc11g005990.2	0.497529	0.545151	0.824947	0	0	0	9.1836	-0.220709	149.701	5.48875e-05	0.000706285	K4D4L2,Uncharacterized protein	XP_010312489.1,transcriptional corepressor SEUSS-like	PF01803,LIM-domain binding protein	IPR029005,LIM-domain binding protein/SEUSS	-	-	-
Solyc12g008320.2	0.823358	1.08083	0.634697	0	0	0	9.01092	-0.384019	135.997	6.96765e-05	0.000811087	K4DBS0,Sugar transporter 18	NP_001287932.1,sugar transport protein 14-like	PF00083,Sugar (and other) transporter	IPR036259,MFS transporter superfamily;IPR003663,Sugar/inositol transporter;IPR020846,Major facilitator superfamily domain;IPR005829,Sugar transporter, conserved site;IPR005828,Major facilitator, sugar transporter-like	ENOG410XNQK,-;KOG0254,Predicted transporter (major facilitator superfamily)	GO:0022857,molecular_function,transmembrane transporter activity;GO:0055085,biological_process,transmembrane transport;GO:0005355,molecular_function,glucose transmembrane transporter activity;GO:0005351,molecular_function,carbohydrate:proton symporter activity;GO:1902600,biological_process,proton transmembrane transport;GO:0016021,cellular_component,integral component of membrane;GO:0016020,cellu…	-
Solyc06g009195.1	1.78607	8.52263	1.92822	0.0231198	0	0	8.87331	1.18494	54.1249	0.000213739	0.00158794	A0A1S3ZXG9,uncharacterized protein LOC107791474	XP_016469044.1,uncharacterized protein LOC107791474	-	IPR021109,Aspartic peptidase domain superfamily;IPR000477,Reverse transcriptase domain	-	-	-
Solyc02g065260.4	105.274	184.594	101.933	0.950931	0.126293	0.204334	8.62541	5.83965	150.501	9.52056e-06	0.000276854	K4B6W0,Uncharacterized protein	-	PF00561,alpha/beta hydrolase fold	IPR000073,Alpha/beta hydrolase fold-1;IPR029058,Alpha/Beta hydrolase fold	-	GO:0016787,molecular_function,hydrolase activity	-
Solyc09g064730.3	7.56276	8.4155	7.97604	0.163278	0	0.062373	7.05424	1.93573	160.67	4.58106e-06	0.000203458	K4CUA0,Uncharacterized protein	XP_004247140.1,uncharacterized protein LOC101249205	PF00403,Heavy-metal-associated domain	IPR006121,Heavy metal-associated domain, HMA;IPR036163,Heavy metal-associated domain superfamily	COG2608,Copper chaperone;KOG1603,Copper chaperone	GO:0005737,cellular_component,cytoplasm;GO:0046914,molecular_function,transition metal ion binding;GO:0046916,biological_process,cellular transition metal ion homeostasis;GO:0046872,molecular_function,metal ion binding;GO:0030001,biological_process,metal ion transport	-
Solyc02r011190.1	8.96989	8.94416	10.1957	0.191583	0	0.0731855	6.9831	0.932448	165.117	3.46949e-06	0.000178194	-	-	-	-	-	-	-
Solyc02g067750.4	7.82441	11.8546	9.94164	0.072716	0.0386297	0.208334	6.97654	2.82568	257.738	9.27613e-07	0.000105974	B1VK36,Carbonic anhydrase	NP_001233847.1,carbonic anhydrase	PF00484,Carbonic anhydrase	IPR001765,Carbonic anhydrase;IPR036874,Carbonic anhydrase superfamily;IPR015892,Carbonic anhydrase, prokaryotic-like, conserved site	COG0288,Carbonic anhydrase;KOG1578,Predicted carbonic anhydrase involved in protection against oxidative damage	GO:0015976,biological_process,carbon utilization;GO:0004089,molecular_function,carbonate dehydratase activity;GO:0008270,molecular_function,zinc ion binding;GO:0016829,molecular_function,lyase activity	K01673,ko00910,Nitrogen metabolism
Solyc09g083390.3	10.2008	8.52106	4.17948	0.0822162	0.0582355	0.125628	6.87417	3.87373	199.603	3.58057e-06	0.000181513	K4CVW5,Uncharacterized protein	XP_004247650.1,uncharacterized protein LOC101245795	PF03126,Plus-3 domain	IPR031102,RNA polymerase-associated protein Rtf1;IPR004343,Plus-3 domain;IPR001878,Zinc finger, CCHC-type;IPR036875,Zinc finger, CCHC-type superfamily;IPR036128,Plus3-like superfamily	ENOG410ITB2,-;ENOG41126D0,-	GO:0003677,molecular_function,DNA binding;GO:0006368,biological_process,transcription elongation from RNA polymerase II promoter;GO:0006357,biological_process,regulation of transcription by RNA polymerase II;GO:0016570,biological_process,histone modification;GO:1990269,molecular_function,RNA polymerase II C-terminal domain phosphoserine binding;GO:0001076,molecular_function,transcription factor a…	-
Solyc03g112040.1	111.788	95.8676	80.2461	0.860061	0.598696	2.24319	6.74475	6.41187	160.857	7.72206e-06	0.000248416	K4BK58,Uncharacterized protein	XP_004236279.1,(+)-menthofuran synthase-like	PF00067,Cytochrome P450	IPR036396,Cytochrome P450 superfamily;IPR002401,Cytochrome P450, E-class, group I;IPR001128,Cytochrome P450;IPR017972,Cytochrome P450, conserved site	COG2124,Cytochrome P450;KOG0156,Cytochrome P450 CYP2 subfamily	GO:0016709,molecular_function,oxidoreductase activity, acting on paired donors, with incorporation or reduction of molecular oxygen, NAD(P)H as one donor, and incorporation of one atom of oxygen;GO:0044550,biological_process,secondary metabolite biosynthetic process;GO:0016705,molecular_function,oxidoreductase activity, acting on paired donors, with incorporation or reduction of molecular oxygen;…	K07408,ko00380,Tryptophan metabolism;K07408,ko04913,Ovarian steroidogenesis;K07408,ko00830,Retinol metabolism;K07408,ko05204,Chemical carcinogenesis;K07408,ko00980,Metabolism of xenobiotics by cytochrome P450;K07408,ko00140,Steroid hormone biosynthesis
Solyc07g065190.4	6.41067	3.28851	6.11953	0	0.194897	0	6.70019	1.17252	66.1027	0.000100169	0.000993278	K4CHJ8,Uncharacterized protein	-	-	-	ENOG410J87F,-;ENOG4111D6I,-	GO:0005737,cellular_component,cytoplasm;GO:0046914,molecular_function,transition metal ion binding;GO:0046916,biological_process,cellular transition metal ion homeostasis;GO:0030001,biological_process,metal ion transport	-
Solyc01g108880.4	44.9854	110.565	68.1841	2.0006	0.335622	0.563125	6.64899	5.79931	71.4975	9.48267e-05	0.000960774	K4B3A3,Uncharacterized protein	XP_004230829.1,protein DMR6-LIKE OXYGENASE 2	PF03171,2OG-Fe(II) oxygenase superfamily;PF14226,non-haem dioxygenase in morphine synthesis N-terminal	IPR005123,Oxoglutarate/iron-dependent dioxygenase;IPR027443,Isopenicillin N synthase-like;IPR026992,Non-haem dioxygenase N-terminal domain	KOG0143,Iron/ascorbate family oxidoreductases;COG3491,Isopenicillin N synthase and related dioxygenases	GO:0055114,biological_process,oxidation-reduction process;GO:0016491,molecular_function,oxidoreductase activity;GO:0046872,molecular_function,metal ion binding	-
Solyc02g077790.1	37.0062	31.1056	37.5799	0.521344	0.276959	0.597468	6.63218	1.82195	515.014	6.60751e-08	3.79868e-05	K4B904,Uncharacterized protein	-	-	IPR036955,AP2/ERF domain superfamily;IPR016177,DNA-binding domain superfamily	-	GO:0006355,biological_process,regulation of transcription, DNA-templated;GO:0003700,molecular_function,DNA binding transcription factor activity;GO:0003677,molecular_function,DNA binding	-
Solyc01r007440.1	12.846	30.3596	19.8239	0.544334	0.141373	0.221801	6.51206	5.50972	104.162	2.99998e-05	0.000500294	Q9SPM1,Extensin-like protein	-	PF08263,Leucine rich repeat N-terminal domain	IPR013210,Leucine-rich repeat-containing N-terminal, plant-type;IPR032675,Leucine-rich repeat domain superfamily	-	-	-
Solyc02g065280.3	71.998	61.8974	61.1391	1.61263	0.790798	0.805584	6.34071	5.37351	310.507	7.43363e-07	9.80542e-05	K4B6W2,Uncharacterized protein	XP_004233421.1,salicylic acid-binding protein 2	PF12697,Alpha/beta hydrolase family;PF00561,alpha/beta hydrolase fold	IPR000073,Alpha/beta hydrolase fold-1;IPR029058,Alpha/Beta hydrolase fold	ENOG410IIY7,-;ENOG4111IVV,-	GO:0016787,molecular_function,hydrolase activity	-
Solyc12g008430.3	30.303	34.7289	29.8338	0.645483	0.375257	0.572247	6.32662	5.09553	646.12	2.99084e-08	3.17968e-05	K4DBT1,Malic enzyme	XP_004251632.1,NADP-dependent malic enzyme	PF00390,Malic enzyme, N-terminal domain;PF03949,Malic enzyme, NAD binding domain	IPR036291,NAD(P)-binding domain superfamily;IPR037062,Malic enzyme, N-terminal domain superfamily;IPR012301,Malic enzyme, N-terminal domain;IPR012302,Malic enzyme, NAD-binding;IPR001891,Malic oxidoreductase;IPR015884,Malic enzyme, conserved site	KOG1257,NADP+-dependent malic enzyme;COG0281,Malic enzyme	GO:0051287,molecular_function,NAD binding;GO:0006108,biological_process,malate metabolic process;GO:0006090,biological_process,pyruvate metabolic process;GO:0004470,molecular_function,malic enzyme activity;GO:0046872,molecular_function,metal ion binding;GO:0016491,molecular_function,oxidoreductase activity;GO:0009507,cellular_component,chloroplast;GO:0055114,biological_process,oxidation-reduction…	K00029,ko00620,Pyruvate metabolism;K00029,ko01200,Carbon metabolism;K00029,ko00710,Carbon fixation in photosynthetic organisms
Solyc10g084600.2	60.3535	60.2833	54.9111	2.31951	0.321448	0.346721	6.24385	3.93443	82.5991	6.11792e-05	0.000753514	K4D3P4,Uncharacterized protein	XP_004249525.1,MATH and LRR domain-containing protein PFE0570w-like	PF09713,Plant protein 1589 of unknown function (A_thal_3526)	IPR006476,Conserved hypothetical protein CHP01589, plant	ENOG410J1ZR,-;ENOG410YX6S,-	-	-
Solyc03g112170.1	0.520015	6.19463	2.88187	0.172771	0	0	5.98665	-0.0567505	20.9332	0.00292328	0.0097962	K4BK71,Uncharacterized protein	XP_004236545.1,pectinesterase inhibitor-like	PF04043,Plant invertase/pectin methylesterase inhibitor	IPR035513,Invertase/pectin methylesterase inhibitor domain superfamily;IPR006501,Pectinesterase inhibitor domain;IPR034086,Pectinesterase inhibitor, plant	-	GO:0043086,biological_process,negative regulation of catalytic activity;GO:0046910,molecular_function,pectinesterase inhibitor activity;GO:0004857,molecular_function,enzyme inhibitor activity	-
Solyc02g021350.4	0.981688	1.50239	2.9145	0.0362397	0.0770081	0	5.88874	0.367917	60.6672	0.000103458	0.00101254	K4B4Y5,Uncharacterized protein	-	PF00956,Nucleosome assembly protein (NAP)	IPR002164,Nucleosome assembly protein (NAP);IPR037231,NAP-like superfamily	KOG1508,DNA replication factor/protein phosphatase inhibitor SET/SPR-2;ENOG410XQRX,-	GO:0005634,cellular_component,nucleus;GO:0006334,biological_process,nucleosome assembly	-
Solyc03g120570.3	158.469	197.822	155.398	10.3902	0.79455	2.19449	5.62142	7.64281	29.9962	0.00117531	0.00507176	M0ZRJ9,Uncharacterized protein	-	PF00854,POT family	IPR036259,MFS transporter superfamily;IPR020846,Major facilitator superfamily domain;IPR000109,Proton-dependent oligopeptide transporter family	KOG1237,H+/oligopeptide symporter;COG3104,Dipeptide/tripeptide permease	GO:0055085,biological_process,transmembrane transport;GO:0022857,molecular_function,transmembrane transporter activity;GO:0016021,cellular_component,integral component of membrane;GO:0016020,cellular_component,membrane	-
Solyc08g007890.3	10.1983	12.2751	12.5146	0.376477	0.2	0.517738	5.42731	2.03611	295.306	4.63877e-07	8.5229e-05	K4CIS4,Uncharacterized protein	-	-	IPR016162,Aldehyde dehydrogenase, N-terminal	-	GO:0055114,biological_process,oxidation-reduction process;GO:0016491,molecular_function,oxidoreductase activity;GO:0008152,biological_process,metabolic process	-
Solyc04g079530.3	1.60824	1.75	2.63218	0.102754	0.0327524	0.0471033	5.40996	1.35828	143.689	5.58203e-06	0.000225585	K4BV37,Uncharacterized protein	XP_004238192.1,protein NRT1/ PTR FAMILY 4.5-like	PF00854,POT family	IPR036259,MFS transporter superfamily;IPR020846,Major facilitator superfamily domain;IPR000109,Proton-dependent oligopeptide transporter family	KOG1237,H+/oligopeptide symporter;COG3104,Dipeptide/tripeptide permease	GO:0055085,biological_process,transmembrane transport;GO:0022857,molecular_function,transmembrane transporter activity;GO:0016021,cellular_component,integral component of membrane;GO:0016020,cellular_component,membrane	-
Solyc09g010210.3	541.413	528.495	343.206	11.545	8.90788	25.6267	5.39526	8.99207	119.694	1.92431e-05	0.000390168	Q42872,Endoglucanase	NP_001234867.1,endo-1,4-beta-glucanase precursor	PF00759,lycosyl hydrolase family 9	IPR012341,Six-hairpin glycosidase-like superfamily;IPR001701,Glycoside hydrolase family 9;IPR033126,Glycosyl hydrolases family 9, Asp/Glu active sites;IPR008928,Six-hairpin glycosidase superfamily	ENOG410IISA,-;ENOG410YBFA,-	GO:0016798,molecular_function,hydrolase activity, acting on glycosyl bonds;GO:0000272,biological_process,polysaccharide catabolic process;GO:0016787,molecular_function,hydrolase activity;GO:0005975,biological_process,carbohydrate metabolic process;GO:0003824,molecular_function,catalytic activity;GO:0004553,molecular_function,hydrolase activity, hydrolyzing O-glycosyl compounds;GO:0030245,biologic…	-
Solyc09r042330.1	725.153	717.978	466.521	15.9248	12.0138	34.7918	5.38394	8.8686	120.201	1.92355e-05	0.000390168	Q42872,Endoglucanase	NP_001234867.1,endo-1,4-beta-glucanase precursor	PF00759,lycosyl hydrolase family 9	IPR012341,Six-hairpin glycosidase-like superfamily;IPR001701,Glycoside hydrolase family 9;IPR033126,Glycosyl hydrolases family 9, Asp/Glu active sites;IPR008928,Six-hairpin glycosidase superfamily	ENOG410IISA,-;ENOG410YBFA,-	GO:0016798,molecular_function,hydrolase activity, acting on glycosyl bonds;GO:0000272,biological_process,polysaccharide catabolic process;GO:0016787,molecular_function,hydrolase activity;GO:0005975,biological_process,carbohydrate metabolic process;GO:0003824,molecular_function,catalytic activity;GO:0004553,molecular_function,hydrolase activity, hydrolyzing O-glycosyl compounds;GO:0030245,biologic…	-
Solyc02g065240.3	110.671	149.629	47.2264	3.12347	2.4408	4.8497	5.33519	6.08623	101.331	3.26659e-05	0.000517486	K4B6V8,Uncharacterized protein	XP_004233422.1,salicylic acid-binding protein 2	PF12697,Alpha/beta hydrolase family;PF00561,alpha/beta hydrolase fold;PF12146,Serine aminopeptidase, S33	IPR000073,Alpha/beta hydrolase fold-1;IPR029058,Alpha/Beta hydrolase fold	ENOG410IIY7,-;ENOG4111IVV,-	GO:0016787,molecular_function,hydrolase activity	-
Solyc04g077640.4	1.77554	1.95191	4.05234	0.0829557	0.117519	0.063379	5.28621	1.30583	131.483	7.55221e-06	0.000246964	K4BUK1,Uncharacterized protein	-	PF00450,Serine carboxypeptidase	IPR001563,Peptidase S10, serine carboxypeptidase;IPR029058,Alpha/Beta hydrolase fold	KOG1282,Serine carboxypeptidases (lysosomal cathepsin A);COG2939,Carboxypeptidase C (cathepsin A)	GO:0016747,molecular_function,transferase activity, transferring acyl groups other than amino-acyl groups;GO:0006508,biological_process,proteolysis;GO:0051603,biological_process,proteolysis involved in cellular protein catabolic process;GO:0004185,molecular_function,serine-type carboxypeptidase activity;GO:0019748,biological_process,secondary metabolic process	-
Solyc02r010110.1	48.6907	72.4782	19.4444	1.31878	1.05089	2.60707	5.27869	4.2472	73.8116	8.61175e-05	0.000910312	K4B6V8,Uncharacterized protein	XP_004233422.1,salicylic acid-binding protein 2	PF12697,Alpha/beta hydrolase family;PF00561,alpha/beta hydrolase fold;PF12146,Serine aminopeptidase, S33	IPR000073,Alpha/beta hydrolase fold-1;IPR029058,Alpha/Beta hydrolase fold	ENOG410IIY7,-;ENOG4111IVV,-	GO:0016787,molecular_function,hydrolase activity	-
Solyc00g500190.1	2.08844	4.54404	2.48012	0.0717792	0.114396	0.12339	5.265	0.164127	116.423	1.14052e-05	0.000298842	A0A0U1ZGL7,Protein TIC 214	YP_009131936.1,-	PF05758,Ycf1	IPR008896,Protein TIC214	-	GO:0009528,cellular_component,plastid inner membrane;GO:0015031,biological_process,protein transport;GO:0009536,cellular_component,plastid;GO:0016020,cellular_component,membrane;GO:0009507,cellular_component,chloroplast;GO:0009706,cellular_component,chloroplast inner membrane;GO:0016021,cellular_component,integral component of membrane	-
Solyc03g120580.3	48.1816	71.9887	52.6106	3.39668	1.4158	1.43728	5.19489	4.87889	131.708	1.4462e-05	0.000338689	K4BMK7,Uncharacterized protein	-	-	-	-	-	-
Solyc03g111993.1	1.63528	1.74686	1.94197	0.0354331	0.150588	0	5.15619	-0.5744	59.1654	0.000106952	0.00103487	M1BJI1,Uncharacterized protein	XP_006344521.1,cytochrome P450 71A3-like	PF00067,Cytochrome P450	IPR036396,Cytochrome P450 superfamily;IPR002401,Cytochrome P450, E-class, group I;IPR001128,Cytochrome P450;IPR017972,Cytochrome P450, conserved site	COG2124,Cytochrome P450;KOG0156,Cytochrome P450 CYP2 subfamily	GO:0016705,molecular_function,oxidoreductase activity, acting on paired donors, with incorporation or reduction of molecular oxygen;GO:0016020,cellular_component,membrane;GO:0046872,molecular_function,metal ion binding;GO:0004497,molecular_function,monooxygenase activity;GO:0016491,molecular_function,oxidoreductase activity;GO:0005506,molecular_function,iron ion binding;GO:0055114,biological_proc…	K07408,ko00380,Tryptophan metabolism;K07408,ko04913,Ovarian steroidogenesis;K07408,ko00830,Retinol metabolism;K07408,ko05204,Chemical carcinogenesis;K07408,ko00980,Metabolism of xenobiotics by cytochrome P450;K07408,ko00140,Steroid hormone biosynthesis
Solyc12g009050.3	1.53942	2.21456	2.41685	0.104025	0	0.119215	5.15492	0.0686146	61.2131	9.58368e-05	0.000966065	K4DBZ3,Uncharacterized protein	XP_010313764.1,-;XP_010313763.1,-;XP_010313762.1,nuclear transcription factor Y subunit A-7-like isoform X3	PF02045,CCAAT-binding transcription factor (CBF-B/NF-YA) subunit B	IPR018362,CCAAT-binding factor, conserved site;IPR001289,Nuclear transcription factor Y subunit A	COG5224,CCAAT-binding factor, subunit B;KOG1561,CCAAT-binding factor, subunit B (HAP2)	GO:0006355,biological_process,regulation of transcription, DNA-templated;GO:0003700,molecular_function,DNA binding transcription factor activity;GO:0016602,cellular_component,CCAAT-binding factor complex;GO:0003677,molecular_function,DNA binding	-
Solyc08g078870.3	10.293	15.5722	16.4384	0.353769	0.375873	0.984603	5.0773	1.89119	157.564	4.07346e-06	0.000193391	K4CNP6,Uncharacterized protein	XP_004245752.1,14 kDa proline-rich protein DC2.15-like	PF14547,Hydrophobic seed protein	IPR027923,Hydrophobic seed protein;IPR036312,Bifunctional inhibitor/plant lipid transfer protein/seed storage helical domain superfamily;IPR016140,Bifunctional inhibitor/plant lipid transfer protein/seed storage helical domain	ENOG410JDH0,-;ENOG410ZMQE,-	-	-
Solyc03g118060.3	200.938	198.528	174.343	11.9891	1.79641	9.77632	5.01719	6.0622	53.5563	0.000224719	0.00163467	K4BLV7,Uncharacterized protein	XP_004235858.1,uncharacterized protein LOC101246122	-	-	ENOG410YX3P,-;ENOG410J1VH,-	-	-
Solyc02r009410.1	42.7584	82.3966	106.602	3.16663	3.81452	3.42098	4.92239	5.68018	192.001	4.10351e-06	0.000193391	K4B5W7,3-hydroxy-3-methylglutaryl coenzyme A reductase	-	PF00368,Hydroxymethylglutaryl-coenzyme A reductase	IPR023076,Hydroxymethylglutaryl-CoA reductase, class I/II, conserved site;IPR002202,Hydroxymethylglutaryl-CoA reductase, class I/II;IPR009023,Hydroxymethylglutaryl-CoA reductase, class I/II, NAD/NADP-binding domain superfamily;IPR004554,Hydroxymethylglutaryl-CoA reductase, eukaryotic/archaeal type;IPR023282,Hydroxymethylglutaryl-CoA reductase, N-terminal;IPR023074,Hydroxymethylglutaryl-CoA reduct…	KOG2480,3-hydroxy-3-methylglutaryl-CoA (HMG-CoA) reductase;COG1257,Hydroxymethylglutaryl-CoA reductase	GO:0050662,molecular_function,coenzyme binding;GO:0004420,molecular_function,hydroxymethylglutaryl-CoA reductase (NADPH) activity;GO:0015936,biological_process,coenzyme A metabolic process;GO:0016616,molecular_function,oxidoreductase activity, acting on the CH-OH group of donors, NAD or NADP as acceptor;GO:0050661,molecular_function,NADP binding;GO:0005783,cellular_component,endoplasmic reticulum…	-
Solyc02g038740.4	37.0377	72.2794	90.8789	2.6725	3.70828	3.43985	4.80089	6.48974	184.938	4.73842e-06	0.000208	K4B5W7,3-hydroxy-3-methylglutaryl coenzyme A reductase	-	PF00368,Hydroxymethylglutaryl-coenzyme A reductase	IPR023076,Hydroxymethylglutaryl-CoA reductase, class I/II, conserved site;IPR002202,Hydroxymethylglutaryl-CoA reductase, class I/II;IPR009023,Hydroxymethylglutaryl-CoA reductase, class I/II, NAD/NADP-binding domain superfamily;IPR004554,Hydroxymethylglutaryl-CoA reductase, eukaryotic/archaeal type;IPR023282,Hydroxymethylglutaryl-CoA reductase, N-terminal;IPR023074,Hydroxymethylglutaryl-CoA reduct…	KOG2480,3-hydroxy-3-methylglutaryl-CoA (HMG-CoA) reductase;COG1257,Hydroxymethylglutaryl-CoA reductase	GO:0050662,molecular_function,coenzyme binding;GO:0004420,molecular_function,hydroxymethylglutaryl-CoA reductase (NADPH) activity;GO:0015936,biological_process,coenzyme A metabolic process;GO:0016616,molecular_function,oxidoreductase activity, acting on the CH-OH group of donors, NAD or NADP as acceptor;GO:0050661,molecular_function,NADP binding;GO:0005783,cellular_component,endoplasmic reticulum…	-
Solyc07g051950.3	4.96713	5.22091	4.46995	0.411144	0.109208	0.235589	4.67893	1.94257	117.191	1.23414e-05	0.000311257	K4CF97,Uncharacterized protein	-	PF03595,Voltage-dependent anion channel	IPR038665,Voltage-dependent anion channel superfamily;IPR004695,Voltage-dependent anion channel	ENOG410IEAV,-;ENOG410YDIV,-	GO:0055085,biological_process,transmembrane transport;GO:0016021,cellular_component,integral component of membrane;GO:0016020,cellular_component,membrane	-
Solyc08g005630.3	1308.61	1304.71	982.296	54.6275	91.1458	54.1893	4.63063	11.0102	280.203	5.57006e-07	8.70785e-05	K4CI54,Long-chain-alcohol oxidase	NP_001317921.1,alcohol oxidase	PF00732,MC oxidoreductase;PF05199,MC oxidoreductase	IPR012400,Long-chain-alcohol oxidase;IPR036188,FAD/NAD(P)-binding domain superfamily;IPR000172,Glucose-methanol-choline oxidoreductase, N-terminal;IPR007867,Glucose-methanol-choline oxidoreductase, C-terminal	COG2303,Choline dehydrogenase and related flavoproteins;ENOG410IEI1,-	GO:0016614,molecular_function,oxidoreductase activity, acting on CH-OH group of donors;GO:0005622,cellular_component,intracellular;GO:0050660,molecular_function,flavin adenine dinucleotide binding;GO:0016491,molecular_function,oxidoreductase activity;GO:0046577,molecular_function,long-chain-alcohol oxidase activity;GO:0016020,cellular_component,membrane;GO:0055114,biological_process,oxidation-red…	-
Solyc07g066160.1	2.492	2.48217	3.81252	0.223769	0.0951004	0.153866	4.61051	0.813461	130.772	7.69261e-06	0.000247953	K4CHU2,Uncharacterized protein	XP_004244329.1,zinc finger protein ZAT2	PF13912,C2H2-type zinc finger	IPR013087,Zinc finger C2H2-type;IPR036236,Zinc finger C2H2 superfamily	KOG1721,FOG: Zn-finger;COG5048,FOG: Zn-finger	GO:0003676,molecular_function,nucleic acid binding;GO:0005634,cellular_component,nucleus	-
Solyc03g095880.1	10.0842	10.4458	7.98367	1.01969	0.464314	0	4.59022	-0.173803	43.041	0.000292983	0.00194186	K4BJ10,Uncharacterized protein	-	-	-	-	-	-
Solyc10g078770.2	776.851	398.264	458.279	49.0566	3.34609	39.1455	4.56499	6.93536	23.0609	0.00238166	0.00838851	M1ATD2,Uncharacterized protein	XP_006362226.1,protein LE25-like	PF03760,Late embryogenesis abundant (LEA) group 1	IPR005513,Late embryogenesis abundant protein, LEA-25/LEA-D113	ENOG410ZQIQ,-	GO:0009793,biological_process,embryo development ending in seed dormancy	-
Solyc03g111997.1	1.87589	2.29051	3.20791	0.14958	0.264877	0	4.53775	0.405359	40.4241	0.000387107	0.00232682	K4BK56,Uncharacterized protein	XP_019068570.1,cytochrome P450 71A3	PF00067,Cytochrome P450	IPR036396,Cytochrome P450 superfamily;IPR002401,Cytochrome P450, E-class, group I;IPR001128,Cytochrome P450;IPR017972,Cytochrome P450, conserved site	COG2124,Cytochrome P450;KOG0156,Cytochrome P450 CYP2 subfamily	GO:0016709,molecular_function,oxidoreductase activity, acting on paired donors, with incorporation or reduction of molecular oxygen, NAD(P)H as one donor, and incorporation of one atom of oxygen;GO:0044550,biological_process,secondary metabolite biosynthetic process;GO:0016705,molecular_function,oxidoreductase activity, acting on paired donors, with incorporation or reduction of molecular oxygen;…	-
Solyc09g066150.2	747.659	776.934	611.155	65.1479	17.1476	39.7692	4.53559	9.35428	65.9621	0.000120874	0.00111791	K4CUP0,Uncharacterized protein	XP_004247227.1,cytochrome P450 94A1-like	PF00067,Cytochrome P450	IPR036396,Cytochrome P450 superfamily;IPR002401,Cytochrome P450, E-class, group I;IPR001128,Cytochrome P450	KOG0157,Cytochrome P450 CYP4/CYP19/CYP26 subfamilies;COG2124,Cytochrome P450	GO:0016705,molecular_function,oxidoreductase activity, acting on paired donors, with incorporation or reduction of molecular oxygen;GO:0016020,cellular_component,membrane;GO:0005506,molecular_function,iron ion binding;GO:0055114,biological_process,oxidation-reduction process;GO:0020037,molecular_function,heme binding;GO:0016021,cellular_component,integral component of membrane	K13407,ko00073,Cutin, suberine and wax biosynthesis
Solyc08g075320.4	1.65408	0.752584	2.58269	0.0915922	0.0648767	0.139955	4.49465	0.554814	61.3155	9.53206e-05	0.00096195	K4CMP9,Uncharacterized protein	XP_004246018.1,abscisic acid 8'-hydroxylase 1	PF00067,Cytochrome P450	IPR036396,Cytochrome P450 superfamily;IPR002401,Cytochrome P450, E-class, group I;IPR001128,Cytochrome P450;IPR017972,Cytochrome P450, conserved site	KOG0157,Cytochrome P450 CYP4/CYP19/CYP26 subfamilies;COG2124,Cytochrome P450	GO:0016709,molecular_function,oxidoreductase activity, acting on paired donors, with incorporation or reduction of molecular oxygen, NAD(P)H as one donor, and incorporation of one atom of oxygen;GO:0009687,biological_process,abscisic acid metabolic process;GO:0016705,molecular_function,oxidoreductase activity, acting on paired donors, with incorporation or reduction of molecular oxygen;GO:0010268…	K09843,ko00906,Carotenoid biosynthesis
Solyc08g074720.2	6.53233	5.61171	13.0783	0.876472	0.0886892	0.573972	4.42614	1.44251	40.5778	0.000466486	0.00264269	K4CMJ0,Uncharacterized protein	XP_004246056.1,protein SENESCENCE-ASSOCIATED GENE 21, mitochondrial-like isoform X1	PF03242,Late embryogenesis abundant protein	IPR004926,Late embryogenesis abundant protein, LEA5-type	-	GO:0006950,biological_process,response to stress	-
Solyc10g083400.1	167.301	198.791	210.551	18.2298	5.38902	12.7025	4.39873	7.4552	77.235	7.50549e-05	0.000841276	K4D3C7,Uncharacterized protein	XP_004249445.1,cytochrome P450 94C1-like	PF00067,Cytochrome P450	IPR036396,Cytochrome P450 superfamily;IPR002401,Cytochrome P450, E-class, group I;IPR001128,Cytochrome P450	KOG0157,Cytochrome P450 CYP4/CYP19/CYP26 subfamilies;COG2124,Cytochrome P450	GO:0016705,molecular_function,oxidoreductase activity, acting on paired donors, with incorporation or reduction of molecular oxygen;GO:0005506,molecular_function,iron ion binding;GO:0016020,cellular_component,membrane;GO:0055114,biological_process,oxidation-reduction process;GO:0020037,molecular_function,heme binding;GO:0016021,cellular_component,integral component of membrane	-
Solyc07g064410.1	9.89331	7.29915	1.16956	0.401575	0.379259	0.409077	4.39327	1.91167	29.8798	0.00118791	0.00511128	K4CHC2,Uncharacterized protein	XP_004244133.1,fatty acid desaturase 4, chloroplastic	PF10520,B domain of TMEM189, localisation domain	IPR019547,B domain of TMEM189, localisation domain	ENOG410XRWR,-;KOG3011,Ubiquitin-conjugating enzyme	GO:0031625,molecular_function,ubiquitin protein ligase binding;GO:0000209,biological_process,protein polyubiquitination;GO:0061630,molecular_function,ubiquitin protein ligase activity;GO:0030433,biological_process,ubiquitin-dependent ERAD pathway;GO:0005783,cellular_component,endoplasmic reticulum	-
Solyc10g083880.2	6.73514	7.28771	12.4063	0.238687	0.0634003	1.50447	4.3468	2.00125	25.4444	0.00183559	0.00695465	K4D3H4,Uncharacterized protein	XP_004249473.1,aquaporin TIP1-1	PF00230,Major intrinsic protein	IPR023271,Aquaporin-like;IPR000425,Major intrinsic protein;IPR034294,Aquaporin transporter;IPR022357,Major intrinsic protein, conserved site	KOG0223,Aquaporin (major intrinsic protein family);COG0580,Glycerol uptake facilitator and related permeases (Major Intrinsic Protein Family)	GO:0009705,cellular_component,plant-type vacuole membrane;GO:0006833,biological_process,water transport;GO:0055085,biological_process,transmembrane transport;GO:0015267,molecular_function,channel activity;GO:0016020,cellular_component,membrane;GO:0015250,molecular_function,water channel activity;GO:0034220,biological_process,ion transmembrane transport;GO:0042807,cellular_component,central vacuol…	-
Solyc03g118050.3	2.77035	6.49716	3.61891	0.512808	0.125735	0.180827	4.343	0.560297	50.9114	0.000177432	0.00140044	K4BLV6,Uncharacterized protein	XP_004235859.1,uncharacterized protein LOC101246412	-	-	ENOG410YX3P,-;ENOG410J1VH,-	GO:0016021,cellular_component,integral component of membrane;GO:0016020,cellular_component,membrane	-
Solyc09g059550.1	5.92143	5.87307	5.50757	0.701642	0.219259	0.236498	4.29349	1.93012	82.5127	4.41097e-05	0.000615614	K4CTN9,Uncharacterized protein	-	-	-	ENOG410YY6X,-;ENOG410J3J4,-	GO:0016021,cellular_component,integral component of membrane;GO:0016020,cellular_component,membrane	-
Solyc09g011040.1	7.19355	5.40094	7.3076	0.742915	0.403845	0.217798	4.26949	2.39063	94.0455	2.99838e-05	0.000500294	K4CRD0,Uncharacterized protein	XP_004246432.1,aspartic proteinase PCS1	PF14541,Xylanase inhibitor C-terminal;PF14543,Xylanase inhibitor N-terminal	IPR033121,Peptidase family A1 domain;IPR001461,Aspartic peptidase A1 family;IPR021109,Aspartic peptidase domain superfamily;IPR034161,Pepsin-like domain, plant;IPR032799,Xylanase inhibitor, C-terminal;IPR001969,Aspartic peptidase, active site;IPR032861,Xylanase inhibitor, N-terminal	KOG1339,Aspartyl protease;ENOG410XNV7,-	GO:0006508,biological_process,proteolysis;GO:0016787,molecular_function,hydrolase activity;GO:0004190,molecular_function,aspartic-type endopeptidase activity;GO:0030163,biological_process,protein catabolic process;GO:0005783,cellular_component,endoplasmic reticulum;GO:0012501,biological_process,programmed cell death;GO:0008233,molecular_function,peptidase activity	-
Solyc06r032570.1	374.242	262.315	106.195	19.1888	5.3372	27.8798	4.26399	7.4676	31.2624	0.00104881	0.00469174	K4CA14,Uncharacterized protein	XP_004241201.1,17.7 kDa class I heat shock protein-like	PF00011,Hsp20/alpha crystallin family	IPR031107,Small heat shock protein HSP20;IPR008978,HSP20-like chaperone;IPR002068,Alpha crystallin/Hsp20 domain	KOG0710,Molecular chaperone (small heat-shock protein Hsp26/Hsp42);COG0071,Molecular chaperone (small heat shock protein)	-	K13993,ko04141,Protein processing in endoplasmic reticulum
Solyc02g079490.3	36.8173	36.8459	18.6971	2.54133	1.32306	2.67941	4.25561	5.05528	101.899	3.21071e-05	0.000512622	K4B9H2,Uncharacterized protein	XP_004232772.1,shikimate O-hydroxycinnamoyltransferase	PF02458,Transferase family	IPR023213,Chloramphenicol acetyltransferase-like domain superfamily;IPR003480,Transferase	ENOG410YESS,-;ENOG410IGWQ,-	GO:0016747,molecular_function,transferase activity, transferring acyl groups other than amino-acyl groups	-
Solyc03g111100.1	97.3276	86.8001	187.446	11.4423	5.02534	10.3207	4.21625	6.14862	78.6976	7.08951e-05	0.000819385	K4BJX3,Uncharacterized protein	XP_004236347.1,uncharacterized protein LOC101267981	-	-	ENOG410YJ5T,-;ENOG410IXU5,-	-	-
Solyc02g076860.3	1.25366	1.60371	0.893266	0.0454382	0	0.234328	4.19292	-0.392879	25.7739	0.00139596	0.00574968	K4B8R3,Uncharacterized protein	XP_004233077.1,major pollen allergen Lig v 1-like	PF01190,Pollen proteins Ole e I like	IPR006041,Pollen allergen Ole e 1 family;IPR006040,Allergen Ole e 1, conserved site	ENOG410J0BF,-;ENOG410ZND9,-	GO:0005615,cellular_component,extracellular space	-
Solyc10g083395.1	15.2565	11.4455	17.288	1.27688	0.74	1.19727	4.1909	0.787435	149.47	4.87874e-06	0.000211232	-	-	-	-	-	-	-
Solyc10r050140.1	7693.5	7569.05	5237.56	1302.38	19.3054	114.989	4.17862	11.0363	8.05905	0.0270377	0.0547201	Q70Y32,Putative polygalacturonase	-	PF00295,lycosyl hydrolases family 28	IPR011050,Pectin lyase fold/virulence factor;IPR012334,Pectin lyase fold;IPR000743,Glycoside hydrolase, family 28	-	GO:0016798,molecular_function,hydrolase activity, acting on glycosyl bonds;GO:0005975,biological_process,carbohydrate metabolic process;GO:0016787,molecular_function,hydrolase activity;GO:0008152,biological_process,metabolic process;GO:0004650,molecular_function,polygalacturonase activity	-
Solyc03r018040.1	140.838	170.496	136.469	17.1202	7.24125	8.50824	4.17853	7.10898	98.7119	3.54152e-05	0.000539461	K4BMK4,Uncharacterized protein	-	PF00854,POT family	IPR036259,MFS transporter superfamily;IPR018456,PTR2 family proton/oligopeptide symporter, conserved site;IPR000109,Proton-dependent oligopeptide transporter family;IPR020846,Major facilitator superfamily domain	KOG1237,H+/oligopeptide symporter;COG3104,Dipeptide/tripeptide permease	GO:0022857,molecular_function,transmembrane transporter activity;GO:0055085,biological_process,transmembrane transport;GO:0006857,biological_process,oligopeptide transport;GO:0016020,cellular_component,membrane;GO:0005215,molecular_function,transporter activity;GO:0016021,cellular_component,integral component of membrane	-
Solyc10g080210.2	5975.43	6175.75	4022.78	1030.12	15.7116	92.1599	4.17295	12.4505	8.04447	0.0271336	0.0548396	A0A1U8EIL1,polygalacturonase-2 isoform X1	XP_016543714.1,polygalacturonase-2 isoform X1	-	IPR011050,Pectin lyase fold/virulence factor;IPR012334,Pectin lyase fold;IPR000743,Glycoside hydrolase, family 28	-	GO:0016798,molecular_function,hydrolase activity, acting on glycosyl bonds;GO:0005975,biological_process,carbohydrate metabolic process;GO:0016787,molecular_function,hydrolase activity;GO:0008152,biological_process,metabolic process;GO:0004650,molecular_function,polygalacturonase activity	K01184,ko00500,Starch and sucrose metabolism;K01184,ko00040,Pentose and glucuronate interconversions
Solyc08g066260.3	2.71835	6.57762	2.65544	0.830316	0	0.0333879	4.12249	1.90427	11.6836	0.0124439	0.0296928	K4CLK1,Uncharacterized protein	XP_004245144.1,histidine decarboxylase	PF00282,Pyridoxal-dependent decarboxylase conserved domain	IPR015421,Pyridoxal phosphate-dependent transferase, major domain;IPR002129,Pyridoxal phosphate-dependent decarboxylase;IPR015424,Pyridoxal phosphate-dependent transferase;IPR021115,Pyridoxal-phosphate binding site	KOG0629,Glutamate decarboxylase and related proteins;COG0076,Glutamate decarboxylase and related PLP-dependent proteins	GO:0019752,biological_process,carboxylic acid metabolic process;GO:0030170,molecular_function,pyridoxal phosphate binding;GO:0016831,molecular_function,carboxy-lyase activity;GO:0003824,molecular_function,catalytic activity;GO:0016829,molecular_function,lyase activity	-
Solyc08g066220.4	1.96797	3.37633	1.40562	0.497488	0	0	4.08525	1.12001	10.9984	0.0142126	0.0330028	K4CLJ9,Uncharacterized protein	XP_004245146.1,histidine decarboxylase-like	PF00282,Pyridoxal-dependent decarboxylase conserved domain	IPR015421,Pyridoxal phosphate-dependent transferase, major domain;IPR015422,Pyridoxal phosphate-dependent transferase domain 1;IPR002129,Pyridoxal phosphate-dependent decarboxylase;IPR015424,Pyridoxal phosphate-dependent transferase;IPR021115,Pyridoxal-phosphate binding site	KOG0629,Glutamate decarboxylase and related proteins;COG0076,Glutamate decarboxylase and related PLP-dependent proteins	GO:0019752,biological_process,carboxylic acid metabolic process;GO:0030170,molecular_function,pyridoxal phosphate binding;GO:0016829,molecular_function,lyase activity;GO:0003824,molecular_function,catalytic activity;GO:0016831,molecular_function,carboxy-lyase activity	-
Solyc09g092690.3	58.5412	54.9051	53.1215	4.62005	0.295432	8.53026	4.06634	6.16284	17.2393	0.00499638	0.0147134	K4CWU0,Peptidylprolyl isomerase	XP_004247908.1,70 kDa peptidyl-prolyl isomerase	PF00515,Tetratricopeptide repeat;PF00254,KBP-type peptidyl-prolyl cis-trans isomerase	IPR001440,Tetratricopeptide repeat 1;IPR013026,Tetratricopeptide repeat-containing domain;IPR019734,Tetratricopeptide repeat;IPR001179,FKBP-type peptidyl-prolyl cis-trans isomerase domain;IPR023566,Peptidyl-prolyl cis-trans isomerase, FKBP-type;IPR011990,Tetratricopeptide-like helical domain superfamily	KOG0543,FKBP-type peptidyl-prolyl cis-trans isomerase;COG0545,FKBP-type peptidyl-prolyl cis-trans isomerases 1	GO:0000413,biological_process,protein peptidyl-prolyl isomerization;GO:0005528,molecular_function,FK506 binding;GO:0003755,molecular_function,peptidyl-prolyl cis-trans isomerase activity;GO:0005737,cellular_component,cytoplasm;GO:0016853,molecular_function,isomerase activity;GO:0061077,biological_process,chaperone-mediated protein folding	-
Solyc08g150147.1	2.24408	2.41665	1.93526	0.133139	0.254624	0.152579	4.03684	0.188296	140.637	6.00609e-06	0.000230849	A0A1U8FJ15,probable inactive receptor kinase At5g58300	XP_016555755.1,probable inactive receptor kinase At5g58300	-	IPR011009,Protein kinase-like domain superfamily;IPR000719,Protein kinase domain	-	GO:0004672,molecular_function,protein kinase activity;GO:0016301,molecular_function,kinase activity;GO:0006468,biological_process,protein phosphorylation;GO:0005524,molecular_function,ATP binding;GO:0016310,biological_process,phosphorylation	-
Solyc09g089620.1	7.86908	6.20677	3.57759	1.39782	0	0	3.99224	1.65586	9.78924	0.0182304	0.0401104	K4CVY8,AT-hook motif nuclear-localized protein	XP_004247701.1,AT-hook motif nuclear-localized protein 20-like	PF03479,omain of unknown function (DUF296)	IPR005175,PPC domain;IPR014476,AT-hook motif nuclear-localized protein	ENOG410IHWN,-;ENOG410Y9GR,-	GO:0003677,molecular_function,DNA binding;GO:0003700,molecular_function,DNA binding transcription factor activity;GO:0045824,biological_process,negative regulation of innate immune response;GO:0006355,biological_process,regulation of transcription, DNA-templated;GO:1900425,biological_process,negative regulation of defense response to bacterium;GO:0003680,molecular_function,AT DNA binding;GO:00056…	-
Solyc07g056410.3	1.85316	1.75435	1.48658	0.25688	0.0259934	0.140185	3.98604	1.93947	38.0995	0.000602564	0.00316315	K4CGH4,Uncharacterized protein	XP_004243198.1,leucine-rich repeat receptor-like serine/threonine-protein kinase At1g17230 isoform X1	PF00069,Protein kinase domain;PF08263,Leucine rich repeat N-terminal domain	IPR013210,Leucine-rich repeat-containing N-terminal, plant-type;IPR032675,Leucine-rich repeat domain superfamily;IPR011009,Protein kinase-like domain superfamily;IPR003591,Leucine-rich repeat, typical subtype;IPR008271,Serine/threonine-protein kinase, active site;IPR000719,Protein kinase domain	ENOG410IINB,-;COG4886,Leucine-rich repeat (LRR) protein	GO:0004672,molecular_function,protein kinase activity;GO:0006468,biological_process,protein phosphorylation;GO:0005524,molecular_function,ATP binding;GO:0016021,cellular_component,integral component of membrane;GO:0016020,cellular_component,membrane	-
Solyc10g047030.3	3.99481	3.83808	1.9011	0.4538	0.248854	0.117433	3.97649	2.61884	51.0177	0.000259227	0.00179905	K4CZW8,Uncharacterized protein	-	PF14310,ibronectin type III-like domain;PF00933,lycosyl hydrolase family 3 N terminal domain;PF01915,lycosyl hydrolase family 3 C-terminal domain	IPR036962,Glycoside hydrolase, family 3, N-terminal domain superfamily;IPR036881,Glycoside hydrolase family 3 C-terminal domain superfamily;IPR017853,Glycoside hydrolase superfamily;IPR013783,Immunoglobulin-like fold;IPR002772,Glycoside hydrolase family 3 C-terminal domain;IPR026891,Fibronectin type III-like domain;IPR001764,Glycoside hydrolase, family 3, N-terminal	COG1472,Beta-glucosidase-related glycosidases;ENOG410IE0I,-	GO:0004553,molecular_function,hydrolase activity, hydrolyzing O-glycosyl compounds;GO:0005975,biological_process,carbohydrate metabolic process;GO:0016787,molecular_function,hydrolase activity	-
Solyc12g088220.2	311.095	405.892	286.261	54.003	8.99906	20.7947	3.96796	8.22678	31.0134	0.00107223	0.00476541	K4DGP3,Branched-chain-amino-acid aminotransferase	XP_010314598.1,branched-chain-amino-acid aminotransferase 2, chloroplastic	PF01063,Amino-transferase class IV	IPR033939,Branched-chain aminotransferase;IPR018300,Aminotransferase, class IV, conserved site;IPR001544,Aminotransferase class IV;IPR005786,Branched-chain amino acid aminotransferase II;IPR036038,Aminotransferase-like, PLP-dependent enzymes	COG0115,Branched-chain amino acid aminotransferase/4-amino-4-deoxychorismate lyase;KOG0975,Branched chain aminotransferase BCAT1, pyridoxal phosphate enzymes type IV superfamily	GO:0052654,molecular_function,L-leucine transaminase activity;GO:0008652,biological_process,cellular amino acid biosynthetic process;GO:0004084,molecular_function,branched-chain-amino-acid transaminase activity;GO:0009081,biological_process,branched-chain amino acid metabolic process;GO:0008152,biological_process,metabolic process;GO:0003824,molecular_function,catalytic activity;GO:0016740,molecu…	K00826,ko00770,Pantothenate and CoA biosynthesis;K00826,ko01210,2-Oxocarboxylic acid metabolism;K00826,ko00270,Cysteine and methionine metabolism;K00826,ko00280,Valine, leucine and isoleucine degradation;K00826,ko01230,Biosynthesis of amino acids;K00826,ko00290,Valine, leucine and isoleucine biosynthesis
Solyc03g150132.1	4.11572	6.87088	6.75196	0.676659	0.404402	0.436197	3.95386	0.941317	118.251	1.08202e-05	0.000293326	-	-	-	-	-	-	-
Solyc03g111690.4	1720	1991.58	1915.15	305.029	81.778	101.117	3.91862	11.0749	41.0693	0.000486407	0.00272516	K4BK32,Pectate lyase	XP_004236303.1,probable pectate lyase 18	PF00544,Pectate lyase	IPR011050,Pectin lyase fold/virulence factor;IPR002022,Pectate lyase;IPR012334,Pectin lyase fold;IPR018082,AmbAllergen	ENOG410IPFF,-;COG3866,Pectate lyase	GO:0030570,molecular_function,pectate lyase activity;GO:0045490,biological_process,pectin catabolic process;GO:0046872,molecular_function,metal ion binding;GO:0016829,molecular_function,lyase activity	K01728,ko00040,Pentose and glucuronate interconversions;K01728,ko02024,Quorum sensing
Solyc04g080250.3	4.50464	9.82806	6.50761	1.24976	0	0.556985	3.90481	2.05031	16.7409	0.00536985	0.0155183	K4BVA4,Uncharacterized protein	XP_004238249.1,deoxyuridine 5'-triphosphate nucleotidohydrolase	PF00692,dUTPase	IPR036157,dUTPase-like superfamily;IPR029054,dUTPase-like;IPR033704,dUTPase, trimeric	COG0756,dUTPase;KOG3370,dUTPase	GO:0006226,biological_process,dUMP biosynthetic process;GO:0000287,molecular_function,magnesium ion binding;GO:0004170,molecular_function,dUTP diphosphatase activity;GO:0046081,biological_process,dUTP catabolic process	K01520,ko00240,Pyrimidine metabolism
Solyc04g081890.1	24.6795	18.9295	18.2274	1.59589	1.75407	2.39651	3.88143	2.37985	287.266	5.10728e-07	8.58104e-05	K4BVR8,Uncharacterized protein	XP_004238383.1,E3 ubiquitin-protein ligase ATL23	PF13639,Ring finger domain	IPR001841,Zinc finger, RING-type;IPR013083,Zinc finger, RING/FYVE/PHD-type	KOG0800,FOG: Predicted E3 ubiquitin ligase;ENOG41121N2,-	GO:0043161,biological_process,proteasome-mediated ubiquitin-dependent protein catabolic process;GO:0061630,molecular_function,ubiquitin protein ligase activity;GO:0016020,cellular_component,membrane;GO:0016021,cellular_component,integral component of membrane;GO:0016567,biological_process,protein ubiquitination	-
Solyc11r051500.1	79.6551	74.1175	91.6886	11.6315	3.82707	6.66493	3.88085	4.92069	75.5232	8.03385e-05	0.00087411	M1BA38,Uncharacterized protein	XP_006364638.1,protein RSI-1	PF02704,ibberellin regulated protein	IPR003854,Gibberellin regulated protein	ENOG410J08A,-;ENOG41116UK,-	GO:0009751,biological_process,response to salicylic acid;GO:0009408,biological_process,response to heat;GO:0010286,biological_process,heat acclimation;GO:0009506,cellular_component,plasmodesma	-
Solyc04r023440.1	10.2366	8.00992	7.27806	0.663975	0.776008	0.96384	3.86267	2.4188	304.148	4.18517e-07	8.36092e-05	K4BVR8,Uncharacterized protein	XP_004238383.1,E3 ubiquitin-protein ligase ATL23	PF13639,Ring finger domain	IPR001841,Zinc finger, RING-type;IPR013083,Zinc finger, RING/FYVE/PHD-type	KOG0800,FOG: Predicted E3 ubiquitin ligase;ENOG41121N2,-	GO:0043161,biological_process,proteasome-mediated ubiquitin-dependent protein catabolic process;GO:0061630,molecular_function,ubiquitin protein ligase activity;GO:0016020,cellular_component,membrane;GO:0016021,cellular_component,integral component of membrane;GO:0016567,biological_process,protein ubiquitination	-
Solyc11g011210.2	134.475	128.19	157.113	20.1206	6.64356	11.6357	3.85957	4.97361	75.25	8.1226e-05	0.00088111	M1BA38,Uncharacterized protein	XP_006364638.1,protein RSI-1	PF02704,ibberellin regulated protein	IPR003854,Gibberellin regulated protein	ENOG410J08A,-;ENOG41116UK,-	GO:0009751,biological_process,response to salicylic acid;GO:0009408,biological_process,response to heat;GO:0010286,biological_process,heat acclimation;GO:0009506,cellular_component,plasmodesma	-
Solyc07g056420.4	2365.44	3636.07	3196.69	282.831	304.535	302.075	3.81674	11.6358	300.42	4.36915e-07	8.51808e-05	K4CGH5,Uncharacterized protein	NP_001234157.2,glutathione S-transferase-like protein	PF13410,lutathione S-transferase, C-terminal domain;PF02798,lutathione S-transferase, N-terminal domain	IPR004045,Glutathione S-transferase, N-terminal;IPR036282,Glutathione S-transferase, C-terminal domain superfamily;IPR010987,Glutathione S-transferase, C-terminal-like;IPR036249,Thioredoxin-like superfamily	ENOG410XSIX,-;KOG0406,Glutathione S-transferase	GO:0005737,cellular_component,cytoplasm;GO:0006749,biological_process,glutathione metabolic process;GO:0009407,biological_process,toxin catabolic process;GO:0004364,molecular_function,glutathione transferase activity	K00799,ko00982,Drug metabolism - cytochrome P450;K00799,ko01524,Platinum drug resistance;K00799,ko05204,Chemical carcinogenesis;K00799,ko00980,Metabolism of xenobiotics by cytochrome P450;K00799,ko00480,Glutathione metabolism
Solyc05g015380.2	33.7546	82.6041	54.631	8.89605	2.76518	4.39253	3.81356	4.06397	46.4377	0.000341188	0.00214788	K4BYQ4,Uncharacterized protein	-	-	-	ENOG410XT4N,-;KOG4652,HORMA domain	-	-
Solyc07r036770.1	4070.82	6310.46	5514.98	489.941	529.506	522.495	3.81227	11.5893	297.11	4.54133e-07	8.51808e-05	K4CGH5,Uncharacterized protein	NP_001234157.2,glutathione S-transferase-like protein	PF13410,lutathione S-transferase, C-terminal domain;PF02798,lutathione S-transferase, N-terminal domain	IPR004045,Glutathione S-transferase, N-terminal;IPR036282,Glutathione S-transferase, C-terminal domain superfamily;IPR010987,Glutathione S-transferase, C-terminal-like;IPR036249,Thioredoxin-like superfamily	ENOG410XSIX,-;KOG0406,Glutathione S-transferase	GO:0005737,cellular_component,cytoplasm;GO:0006749,biological_process,glutathione metabolic process;GO:0009407,biological_process,toxin catabolic process;GO:0004364,molecular_function,glutathione transferase activity	K00799,ko00982,Drug metabolism - cytochrome P450;K00799,ko01524,Platinum drug resistance;K00799,ko05204,Chemical carcinogenesis;K00799,ko00980,Metabolism of xenobiotics by cytochrome P450;K00799,ko00480,Glutathione metabolism
Solyc04g071083.1	1.35178	0.723373	0.284272	0.0421047	0.0596474	0.128674	3.81172	-0.32086	28.1258	0.00105819	0.00471832	K4BTA1,Uncharacterized protein	-	-	-	-	-	-
Solyc06g074710.1	24.6553	30.9205	17.5637	5.89323	0.532135	0.382648	3.77894	4.35011	12.9964	0.00978709	0.0246155	K4C9I9,Uncharacterized protein	XP_004241296.1,agmatine coumaroyltransferase-2-like	PF02458,Transferase family	IPR023213,Chloramphenicol acetyltransferase-like domain superfamily;IPR003480,Transferase	ENOG410XTI7,-;ENOG410IJG5,-	GO:0016747,molecular_function,transferase activity, transferring acyl groups other than amino-acyl groups	K13065,ko00945,Stilbenoid, diarylheptanoid and gingerol biosynthesis;K13065,ko00940,Phenylpropanoid biosynthesis;K13065,ko00941,Flavonoid biosynthesis
Solyc05g015370.3	10.7103	23.9222	19.1782	2.20867	1.03111	2.07095	3.76424	2.89685	77.9803	6.253e-05	0.00076225	K4BYQ3,Uncharacterized protein	-	PF02301,HORMA domain	IPR003511,HORMA domain;IPR036570,HORMA domain superfamily	ENOG410XT4N,-;KOG4652,HORMA domain	-	-
Solyc07g032789.1	4.60545	4.12818	6.83649	0.362397	0.705908	0.484532	3.75951	0.256734	102.931	1.72676e-05	0.000372119	K4CDA3,Uncharacterized protein	-	PF00046,Homeobox domain	IPR001356,Homeobox domain;IPR009057,Homeobox-like domain superfamily	-	GO:0003677,molecular_function,DNA binding;GO:0005634,cellular_component,nucleus	-
Solyc04r022200.1	1.17146	0.632569	0.259887	0.038493	0.0545308	0.117636	3.74804	-0.37836	28.1975	0.00105037	0.00469517	K4BTA1,Uncharacterized protein	-	-	-	-	-	-
Solyc07g150129.1	4.22512	3.99263	6.25263	0.453523	0.688372	0.296997	3.74388	0.0529455	85.7194	3.18019e-05	0.000510607	A0A0V0GS60,Putative ovule protein	-	-	-	-	-	-
Solyc08g014130.3	324.838	377.664	434.2	35.3686	15.7707	65.2092	3.72969	9.2028	50.1931	0.000271914	0.00185388	K4CJ46,Isopropylmalate synthase	-	PF00682,HMGL-like;PF08502,LeuA allosteric (dimerisation) domain	IPR005671,2-isopropylmalate synthase, bacterial-type;IPR013709,2-isopropylmalate synthase LeuA, allosteric (dimerisation) domain;IPR000891,Pyruvate carboxyltransferase;IPR036230,2-isopropylmalate synthase LeuA, allosteric (dimerisation) domain superfamily;IPR002034,Alpha-isopropylmalate/homocitrate synthase, conserved site;IPR013785,Aldolase-type TIM barrel	COG0119,Isopropylmalate/homocitrate/citramalate synthases;KOG2367,Alpha-isopropylmalate synthase/homocitrate synthase	GO:0019752,biological_process,carboxylic acid metabolic process;GO:0046912,molecular_function,transferase activity, transferring acyl groups, acyl groups converted into alkyl on transfer;GO:0003824,molecular_function,catalytic activity;GO:0003852,molecular_function,2-isopropylmalate synthase activity;GO:0009098,biological_process,leucine biosynthetic process	-
Solyc06g008130.4	44.8253	49.1166	57.8947	5.86989	4.15777	5.46475	3.7274	5.77117	331.111	3.16569e-07	7.11406e-05	K4C3J3,Uncharacterized protein	XP_004240475.1,probable inactive histone-lysine N-methyltransferase SUVR2;XP_019070025.1,-;XP_010321811.1,-;XP_004240476.1,-	PF10440,Ubiquitin-binding WIYLD domain	IPR018848,WIYLD domain	COG2940,Proteins containing SET domain;KOG1082,Histone H3 (Lys9) methyltransferase SUV39H1/Clr4, required for transcriptional silencing	GO:0018024,molecular_function,histone-lysine N-methyltransferase activity;GO:0034968,biological_process,histone lysine methylation	-
Solyc05r024830.1	6851.04	5791.13	4610.88	834.965	142.783	763.57	3.7233	10.6307	28.5542	0.00134482	0.00559334	Q8L7T2,Small heat shock protein	-	PF00011,Hsp20/alpha crystallin family	IPR031107,Small heat shock protein HSP20;IPR008978,HSP20-like chaperone;IPR002068,Alpha crystallin/Hsp20 domain	KOG0710,Molecular chaperone (small heat-shock protein Hsp26/Hsp42);COG0071,Molecular chaperone (small heat shock protein)	-	-
Solyc05g014280.4	3902.27	3420.45	2658.18	483.006	83.0227	442.313	3.72177	11.0263	28.5935	0.0013398	0.00557635	Q8L470,Small heat shock protein	NP_001234217.1,small heat shock protein	PF00011,Hsp20/alpha crystallin family	IPR031107,Small heat shock protein HSP20;IPR008978,HSP20-like chaperone;IPR002068,Alpha crystallin/Hsp20 domain	KOG0710,Molecular chaperone (small heat-shock protein Hsp26/Hsp42);COG0071,Molecular chaperone (small heat shock protein)	-	K13993,ko04141,Protein processing in endoplasmic reticulum
Solyc01g080410.3	71.3505	95.135	82.5181	15.7589	3.96182	5.14198	3.71324	6.57	37.1114	0.000649164	0.00333316	K4AXT5,Uncharacterized protein	XP_004229472.1,peptide methionine sulfoxide reductase B5-like	PF01641,SelR domain	IPR028427,Peptide methionine sulfoxide reductase;IPR011057,Mss4-like superfamily;IPR002579,Peptide methionine sulphoxide reductase MrsB	KOG0856,Predicted pilin-like transcription factor;COG0229,Conserved domain frequently associated with peptide methionine sulfoxide reductase	GO:0055114,biological_process,oxidation-reduction process;GO:0033743,molecular_function,peptide-methionine (R)-S-oxide reductase activity;GO:0016671,molecular_function,oxidoreductase activity, acting on a sulfur group of donors, disulfide as acceptor;GO:0006979,biological_process,response to oxidative stress;GO:0030091,biological_process,protein repair	-
Solyc01g107080.3	1.91479	1.34907	1.14458	0.128089	0.244966	0.088075	3.69687	0.68917	78.1727	4.31341e-05	0.000605304	M1CFM9,Uncharacterized protein	XP_015163725.1,uncharacterized acetyltransferase At3g50280-like	PF02458,Transferase family	IPR023213,Chloramphenicol acetyltransferase-like domain superfamily;IPR003480,Transferase	ENOG410IIY1,-;ENOG410YB7X,-	GO:0016747,molecular_function,transferase activity, transferring acyl groups other than amino-acyl groups	-
Solyc01g006540.4	380.387	346.402	362.311	67.0735	15.4462	30.1827	3.66874	9.45158	38.4085	0.000588892	0.00311339	K4ASM0,Lipoxygenase	NP_001233812.2,lipoxygenase	PF00305,Lipoxygenase;PF01477,PLAT/LH2 domain	IPR027433,Lipoxygenase, domain 3;IPR020834,Lipoxygenase, conserved site;IPR036392,PLAT/LH2 domain superfamily;IPR001024,PLAT/LH2 domain;IPR036226,Lipoxigenase, C-terminal domain superfamily;IPR020833,Lipoxygenase, iron binding site;IPR013819,Lipoxygenase, C-terminal;IPR001246,Lipoxygenase, plant;IPR000907,Lipoxygenase	ENOG410IIW1,-;ENOG410YN4N,-	GO:0051213,molecular_function,dioxygenase activity;GO:0016491,molecular_function,oxidoreductase activity;GO:0046872,molecular_function,metal ion binding;GO:0006633,biological_process,fatty acid biosynthetic process;GO:0055114,biological_process,oxidation-reduction process;GO:0016702,molecular_function,oxidoreductase activity, acting on single donors with incorporation of molecular oxygen, incorpo…	K00454,ko00592,alpha-Linolenic acid metabolism;K00454,ko00591,Linoleic acid metabolism
Solyc01r001030.1	741.239	662.879	680.258	130.689	30.4836	54.6574	3.6667	7.87516	38.4517	0.000587015	0.00310531	K4ASM0,Lipoxygenase	NP_001233812.2,lipoxygenase	PF00305,Lipoxygenase;PF01477,PLAT/LH2 domain	IPR027433,Lipoxygenase, domain 3;IPR020834,Lipoxygenase, conserved site;IPR036392,PLAT/LH2 domain superfamily;IPR001024,PLAT/LH2 domain;IPR036226,Lipoxigenase, C-terminal domain superfamily;IPR020833,Lipoxygenase, iron binding site;IPR013819,Lipoxygenase, C-terminal;IPR001246,Lipoxygenase, plant;IPR000907,Lipoxygenase	ENOG410IIW1,-;ENOG410YN4N,-	GO:0051213,molecular_function,dioxygenase activity;GO:0016491,molecular_function,oxidoreductase activity;GO:0046872,molecular_function,metal ion binding;GO:0006633,biological_process,fatty acid biosynthetic process;GO:0055114,biological_process,oxidation-reduction process;GO:0016702,molecular_function,oxidoreductase activity, acting on single donors with incorporation of molecular oxygen, incorpo…	K00454,ko00592,alpha-Linolenic acid metabolism;K00454,ko00591,Linoleic acid metabolism
Solyc01r005060.1	62.4008	83.1492	72.3082	13.9975	3.6621	4.87719	3.66432	6.52233	38.9371	0.000566432	0.00302881	K4AXT5,Uncharacterized protein	XP_004229472.1,peptide methionine sulfoxide reductase B5-like	PF01641,SelR domain	IPR028427,Peptide methionine sulfoxide reductase;IPR011057,Mss4-like superfamily;IPR002579,Peptide methionine sulphoxide reductase MrsB	KOG0856,Predicted pilin-like transcription factor;COG0229,Conserved domain frequently associated with peptide methionine sulfoxide reductase	GO:0055114,biological_process,oxidation-reduction process;GO:0033743,molecular_function,peptide-methionine (R)-S-oxide reductase activity;GO:0016671,molecular_function,oxidoreductase activity, acting on a sulfur group of donors, disulfide as acceptor;GO:0006979,biological_process,response to oxidative stress;GO:0030091,biological_process,protein repair	-
Solyc01g098110.4	69.207	76.9887	36.3186	6.2576	6.79564	7.19533	3.62447	7.67577	147.859	7.28519e-06	0.000245903	K4B0J8,Uncharacterized protein	-	PF00561,alpha/beta hydrolase fold;PF03982,iacylglycerol acyltransferase;PF12146,Serine aminopeptidase, S33	IPR007130,Diacylglycerol acyltransferase;IPR022742,Serine aminopeptidase, S33;IPR029058,Alpha/Beta hydrolase fold	ENOG410IKHP,-;COG0204,1-acyl-sn-glycerol-3-phosphate acyltransferase	GO:0016747,molecular_function,transferase activity, transferring acyl groups other than amino-acyl groups;GO:0010287,cellular_component,plastoglobule;GO:0033306,biological_process,phytol metabolic process;GO:0004144,molecular_function,diacylglycerol O-acyltransferase activity;GO:0019432,biological_process,triglyceride biosynthetic process;GO:0009507,cellular_component,chloroplast	-
Solyc10g079050.2	16.3133	23.8195	9.8907	1.84074	1.66815	2.04748	3.61576	3.70087	110.181	2.00001e-05	0.000398612	K4D2E6,Uncharacterized protein	XP_004249190.1,transcription factor bHLH130-like	PF00010,Helix-loop-helix DNA-binding domain	IPR011598,Myc-type, basic helix-loop-helix (bHLH) domain;IPR036638,Helix-loop-helix DNA-binding domain superfamily	ENOG410YDYN,-;ENOG410IJTA,-	GO:0046983,molecular_function,protein dimerization activity;GO:0001228,molecular_function,transcriptional activator activity, RNA polymerase II transcription regulatory region sequence-specific DNA binding;GO:0045944,biological_process,positive regulation of transcription by RNA polymerase II;GO:0006366,biological_process,transcription by RNA polymerase II;GO:0001046,molecular_function,core promo…	-
Solyc06r030690.1	65.5337	69.1257	86.911	11.9333	3.56535	8.84296	3.59861	5.85616	57.0473	0.000186438	0.00145096	O04359,Expansin	NP_001233958.1,expansin precursor	PF01357,Pollen allergen;PF03330,Lytic transglycolase	IPR009009,RlpA-like protein, double-psi beta-barrel domain;IPR036749,Expansin, cellulose-binding-like domain superfamily;IPR007117,Expansin, cellulose-binding-like domain;IPR007112,Expansin/pollen allergen, DPBB domain;IPR007118,Expansin/Lol pI;IPR002963,Expansin;IPR036908,RlpA-like domain superfamily	ENOG410YEM2,-;ENOG410IKDM,-	GO:0005618,cellular_component,cell wall;GO:0009664,biological_process,plant-type cell wall organization;GO:0005576,cellular_component,extracellular region;GO:0016020,cellular_component,membrane	-
Solyc05g051425.2	13.41	7.71929	4.57703	1.46043	0	1.3826	3.59713	1.93526	13.6171	0.00878901	0.0226061	A0A1S4CIG3,dihydrofolate reductase-like isoform X1	XP_016500953.1,-	-	IPR005645,Serine hydrolase FSH;IPR029058,Alpha/Beta hydrolase fold	-	-	-
Solyc11g011300.2	7.23943	6.00105	5.54578	0.853691	0.280748	0.978343	3.58539	3.11979	62.9809	0.000134761	0.00119402	K4D5T5,Uncharacterized protein	XP_019066804.1,probable rhamnogalacturonate lyase B isoform X1	PF06045,Rhamnogalacturonate lyase family;PF14683,Polysaccharide lyase family 4, domain III;PF14686,Polysaccharide lyase family 4, domain II	IPR011013,Galactose mutarotase-like domain superfamily;IPR029413,Rhamnogalacturonan lyase, domain II;IPR010325,Rhamnogalacturonate lyase;IPR029411,Rhamnogalacturonan lyase, domain III;IPR008979,Galactose-binding-like domain superfamily;IPR013784,Carbohydrate-binding-like fold	ENOG410YE12,-;ENOG410IG26,-	GO:0005975,biological_process,carbohydrate metabolic process;GO:0030246,molecular_function,carbohydrate binding;GO:0003824,molecular_function,catalytic activity;GO:0016021,cellular_component,integral component of membrane;GO:0016020,cellular_component,membrane	-
Solyc01g106700.3	11.1029	6.3727	4.57019	1.14634	0.421602	0.909498	3.581	2.23926	49.5585	0.000251854	0.00176021	K4B2N7,Uncharacterized protein	XP_004231377.1,agamous-like MADS-box protein AGL62	PF00319,SRF-type transcription factor (DNA-binding and dimerisation domain)	IPR002100,Transcription factor, MADS-box;IPR036879,Transcription factor, MADS-box superfamily	KOG0014,MADS box transcription factor;COG5068,Regulator of arginine metabolism and related MADS box-containing transcription factors	GO:0006355,biological_process,regulation of transcription, DNA-templated;GO:0046983,molecular_function,protein dimerization activity;GO:0003677,molecular_function,DNA binding;GO:0006351,biological_process,transcription, DNA-templated;GO:0005634,cellular_component,nucleus	-
Solyc06g051800.3	64.6393	68.3154	83.495	11.8275	3.67256	8.64596	3.57674	6.08016	59.5195	0.000164356	0.00132962	O04359,Expansin	NP_001233958.1,expansin precursor	PF01357,Pollen allergen;PF03330,Lytic transglycolase	IPR009009,RlpA-like protein, double-psi beta-barrel domain;IPR036749,Expansin, cellulose-binding-like domain superfamily;IPR007117,Expansin, cellulose-binding-like domain;IPR007112,Expansin/pollen allergen, DPBB domain;IPR007118,Expansin/Lol pI;IPR002963,Expansin;IPR036908,RlpA-like domain superfamily	ENOG410YEM2,-;ENOG410IKDM,-	GO:0005618,cellular_component,cell wall;GO:0009664,biological_process,plant-type cell wall organization;GO:0005576,cellular_component,extracellular region;GO:0016020,cellular_component,membrane	-
Solyc12g098710.2	228.151	295.3	201.82	58.4819	7.97355	12.6151	3.56847	7.81989	18.3091	0.00430261	0.0131574	K4DHP4,Uncharacterized protein	NP_001334551.1,15-cis-zeta-carotene isomerase	PF07298,NnrU protein	IPR009915,NnrU domain	COG4094,Predicted membrane protein;ENOG410IF80,-	GO:0016021,cellular_component,integral component of membrane;GO:0016020,cellular_component,membrane	K15744,ko00906,Carotenoid biosynthesis
Solyc07g056430.3	189.006	222.625	254.538	36.0564	10.8794	30.2107	3.52512	7.17008	52.8943	0.000233108	0.00167586	M1D2J4,Uncharacterized protein	XP_006366779.1,probable glutathione S-transferase parC isoform X1	PF13410,lutathione S-transferase, C-terminal domain;PF02798,lutathione S-transferase, N-terminal domain	IPR004045,Glutathione S-transferase, N-terminal;IPR036282,Glutathione S-transferase, C-terminal domain superfamily;IPR010987,Glutathione S-transferase, C-terminal-like;IPR036249,Thioredoxin-like superfamily	ENOG410XSIX,-;KOG0406,Glutathione S-transferase	-	-
Solyc09g092490.3	132.624	129.342	74.628	15.3195	8.47242	17.2969	3.47206	5.98661	84.6293	5.68074e-05	0.000720707	K4CWS5,Uncharacterized protein	-	PF00201,UDP-glucoronosyl and UDP-glucosyl transferase	IPR035595,UDP-glycosyltransferase family, conserved site;IPR002213,UDP-glucuronosyl/UDP-glucosyltransferase	KOG1192,UDP-glucuronosyl and UDP-glucosyl transferase;COG1819,Glycosyl transferases, related to UDP-glucuronosyltransferase	GO:0016757,molecular_function,transferase activity, transferring glycosyl groups;GO:0080043,molecular_function,quercetin 3-O-glucosyltransferase activity;GO:0080044,molecular_function,quercetin 7-O-glucosyltransferase activity;GO:0016740,molecular_function,transferase activity;GO:0043231,cellular_component,intracellular membrane-bounded organelle;GO:0008152,biological_process,metabolic process;GO…	-
Solyc02g077710.1	2693.91	2357.52	2741.86	380.186	212.821	418.646	3.37997	10.7413	117.706	1.09906e-05	0.000293664	K4B8Z6,Uncharacterized protein	XP_004232917.1,homeobox protein 2	-	-	-	-	-
Solyc12g013690.2	1489.7	1761.28	1422.72	376.295	67.1507	145.102	3.37674	10.4226	24.9024	0.00194406	0.00724683	K4DCQ4,Uncharacterized protein	XP_004251850.1,uncharacterized protein LOC101247497	PF05834,Lycopene cyclase protein;PF00890,AD binding domain;PF01494,AD binding domain	IPR036188,FAD/NAD(P)-binding domain superfamily;IPR002938,FAD-binding domain	COG0654,2-polyprenyl-6-methoxyphenol hydroxylase and related FAD-dependent oxidoreductases;KOG2614,Kynurenine 3-monooxygenase and related flavoprotein monooxygenases	GO:0044550,biological_process,secondary metabolite biosynthetic process;GO:0004497,molecular_function,monooxygenase activity;GO:0071949,molecular_function,FAD binding;GO:0016020,cellular_component,membrane;GO:0055114,biological_process,oxidation-reduction process;GO:0016021,cellular_component,integral component of membrane	-
Solyc02g081550.3	184.973	174.604	125.851	20.4243	14.2588	29.2069	3.37164	7.85909	114.744	1.75606e-05	0.000375708	Q4W5U8,FtsH protease	NP_001234191.1,FtsH protease	PF01434,Peptidase family M41;PF00004,ATPase family associated with various cellular activities (AAA)	IPR005936,Peptidase, FtsH;IPR003960,ATPase, AAA-type, conserved site;IPR000642,Peptidase M41;IPR027417,P-loop containing nucleoside triphosphate hydrolase;IPR003593,AAA+ ATPase domain;IPR003959,ATPase, AAA-type, core;IPR001315,CARD domain;IPR037219,Peptidase M41-like	KOG0731,AAA+-type ATPase containing the peptidase M41 domain;COG0465,ATP-dependent Zn proteases	GO:0004176,molecular_function,ATP-dependent peptidase activity;GO:0010206,biological_process,photosystem II repair;GO:0006508,biological_process,proteolysis;GO:0042981,biological_process,regulation of apoptotic process;GO:0008237,molecular_function,metallopeptidase activity;GO:0010304,biological_process,PSII associated light-harvesting complex II catabolic process;GO:0010205,biological_process,ph…	-
Solyc02g083380.3	54.4173	55.6229	49.5081	9.47531	4.9835	6.24113	3.36903	4.59202	132.807	1.03401e-05	0.000287939	K4BAK6,Uncharacterized protein	-	-	-	ENOG410J24G,-;ENOG410ZEBC,-	-	-
Solyc03r016080.1	23.993	23.8026	19.7878	5.43371	0.978513	2.25161	3.35716	3.3901	30.8699	0.00108603	0.00480636	-	-	-	-	-	-	-
Solyc03g150131.1	1.68223	2.60126	2.02846	0.464322	0.10963	0.236498	3.34896	0.219384	40.271	0.000360005	0.00222007	A0A0V0HMM6,Putative ovule protein	-	PF07727,Reverse transcriptase (RNA-dependent DNA polymerase)	IPR013103,Reverse transcriptase, RNA-dependent DNA polymerase	-	-	-
Solyc05g015360.2	7.87947	14.4283	11.549	2.68864	0.601397	1.0541	3.34768	1.18033	34.11	0.000686174	0.00346644	K4BYQ2,Uncharacterized protein	-	PF02301,HORMA domain	IPR003511,HORMA domain;IPR036570,HORMA domain superfamily	ENOG410XT4N,-;KOG4652,HORMA domain	-	-
Solyc07g065340.1	169.591	203.061	161.539	26.7852	15.9769	28.3113	3.34441	6.82984	152.258	6.57502e-06	0.000238001	K4CHL2,Uncharacterized protein	-	PF00132,Bacterial transferase hexapeptide (six repeats);PF06426,Serine acetyltransferase, N-terminal	IPR001451,Hexapeptide repeat;IPR005881,Serine O-acetyltransferase;IPR011004,Trimeric LpxA-like superfamily;IPR018357,Hexapeptide transferase, conserved site;IPR010493,Serine acetyltransferase, N-terminal	ENOG410INAF,-;COG1045,Serine acetyltransferase	GO:0005737,cellular_component,cytoplasm;GO:0006535,biological_process,cysteine biosynthetic process from serine;GO:0016740,molecular_function,transferase activity;GO:0009001,molecular_function,serine O-acetyltransferase activity;GO:0019344,biological_process,cysteine biosynthetic process;GO:0005829,cellular_component,cytosol	-
Solyc01g099045.1	3.59038	4.5109	3.19781	1.10516	0.055915	0.2714	3.34372	1.0308	16.2617	0.00576419	0.016402	K4AV88,Uncharacterized protein	-	-	-	-	-	-
Solyc01g088400.4	132.183	266.097	198.343	62.3593	0.576436	12.5346	3.33362	8.03128	5.87391	0.0483532	0.0870191	K4AYN0,Uncharacterized protein	XP_019071187.1,protein ECERIFERUM 1-like	PF12076,WAX2 C-terminal domain;PF04116,atty acid hydroxylase superfamily	IPR021940,Uncharacterised domain Wax2, C-terminal;IPR006694,Fatty acid hydroxylase	ENOG410IIW5,-;ENOG4111G66,-	GO:0006629,biological_process,lipid metabolic process;GO:0005506,molecular_function,iron ion binding;GO:0008610,biological_process,lipid biosynthetic process;GO:0016491,molecular_function,oxidoreductase activity;GO:0016020,cellular_component,membrane;GO:0055114,biological_process,oxidation-reduction process;GO:0005789,cellular_component,endoplasmic reticulum membrane;GO:0016021,cellular_component…	K15404,ko00073,Cutin, suberine and wax biosynthesis
Solyc12r055230.1	857.062	980.618	783.889	219.999	38.6519	82.4751	3.32886	9.44283	23.9885	0.00214673	0.00777939	K4DCQ4,Uncharacterized protein	XP_004251850.1,uncharacterized protein LOC101247497	PF05834,Lycopene cyclase protein;PF00890,AD binding domain;PF01494,AD binding domain	IPR036188,FAD/NAD(P)-binding domain superfamily;IPR002938,FAD-binding domain	COG0654,2-polyprenyl-6-methoxyphenol hydroxylase and related FAD-dependent oxidoreductases;KOG2614,Kynurenine 3-monooxygenase and related flavoprotein monooxygenases	GO:0044550,biological_process,secondary metabolite biosynthetic process;GO:0004497,molecular_function,monooxygenase activity;GO:0071949,molecular_function,FAD binding;GO:0016020,cellular_component,membrane;GO:0055114,biological_process,oxidation-reduction process;GO:0016021,cellular_component,integral component of membrane	-
Solyc09g098120.3	1.04214	1.11324	1.50663	0.180648	0	0.310538	3.31979	-0.361567	17.637	0.00400271	0.0124867	K4CWY3,Uncharacterized protein	XP_004248004.1,oil body-associated protein 1A	PF06884,Protein of unknown function (DUF1264)	IPR010686,Oil body-associated protein-like	ENOG410XPKS,-;ENOG410IFZ2,-	-	-
Solyc09r046150.1	1.11925	1.19562	1.58922	0.194015	0	0.333516	3.30934	-0.370553	17.579	0.00403234	0.0125466	K4CWY3,Uncharacterized protein	XP_004248004.1,oil body-associated protein 1A	PF06884,Protein of unknown function (DUF1264)	IPR010686,Oil body-associated protein-like	ENOG410XPKS,-;ENOG410IFZ2,-	-	-
Solyc06g036250.2	61.6956	50.4587	81.2202	6.49903	12.9846	8.05516	3.27614	4.71004	140.414	8.09924e-06	0.000256841	K4C4Z3,Uncharacterized protein	XP_010321988.1,uncharacterized protein LOC101260648	-	-	ENOG410J1SP,-;ENOG410YXEX,-	-	-
Solyc10g083720.3	150.746	157.116	157.946	27.3167	17.1392	20.8184	3.26397	7.74036	196.933	2.08601e-06	0.000145792	K4D3F8,Pyruvate kinase	XP_004249465.1,pyruvate kinase 2, cytosolic	PF00224,Pyruvate kinase, barrel domain;PF02887,Pyruvate kinase, alpha/beta domain	IPR011037,Pyruvate kinase-like, insert domain superfamily;IPR015795,Pyruvate kinase, C-terminal;IPR015793,Pyruvate kinase, barrel;IPR015813,Pyruvate/Phosphoenolpyruvate kinase-like domain superfamily;IPR036918,Pyruvate kinase, C-terminal domain superfamily;IPR015806,Pyruvate kinase, insert domain superfamily;IPR001697,Pyruvate kinase	COG0469,Pyruvate kinase;KOG2323,Pyruvate kinase	GO:0016301,molecular_function,kinase activity;GO:0004743,molecular_function,pyruvate kinase activity;GO:0006096,biological_process,glycolytic process;GO:0005737,cellular_component,cytoplasm;GO:0003824,molecular_function,catalytic activity;GO:0016740,molecular_function,transferase activity;GO:0000287,molecular_function,magnesium ion binding;GO:0030955,molecular_function,potassium ion binding;GO:00…	K00873,ko04922,Glucagon signaling pathway;K00873,ko01200,Carbon metabolism;K00873,ko04930,Type II diabetes mellitus;K00873,ko01230,Biosynthesis of amino acids;K00873,ko05230,Central carbon metabolism in cancer;K00873,ko00620,Pyruvate metabolism;K00873,ko05203,Viral carcinogenesis;K00873,ko00230,Purine metabolism;K00873,ko00010,Glycolysis / Gluconeogenesis
Solyc01g107825.1	592.969	723.433	393.242	127.892	44.9567	63.6129	3.26149	9.53024	41.8665	0.000460302	0.00262344	K4B2Z9,Glycosyltransferase	XP_004230760.1,scopoletin glucosyltransferase-like	PF00201,UDP-glucoronosyl and UDP-glucosyl transferase	IPR035595,UDP-glycosyltransferase family, conserved site;IPR002213,UDP-glucuronosyl/UDP-glucosyltransferase	KOG1192,UDP-glucuronosyl and UDP-glucosyl transferase;COG1819,Glycosyl transferases, related to UDP-glucuronosyltransferase	GO:0016757,molecular_function,transferase activity, transferring glycosyl groups;GO:0008152,biological_process,metabolic process;GO:0080044,molecular_function,quercetin 7-O-glucosyltransferase activity;GO:0016740,molecular_function,transferase activity;GO:0043231,cellular_component,intracellular membrane-bounded organelle;GO:0080043,molecular_function,quercetin 3-O-glucosyltransferase activity;GO…	-
Solyc06g052115.1	1.45304	0.961621	1.21428	0.05364	0.284958	0.184417	3.2481	-0.596224	38.2963	0.000420152	0.00246233	K4C5Z8,Uncharacterized protein	-	PF00076,RNA recognition motif. (a.k.a. RRM, RBD, or RNP domain)	IPR000504,RNA recognition motif domain;IPR035979,RNA-binding domain superfamily;IPR012677,Nucleotide-binding alpha-beta plait domain superfamily	-	GO:0003723,molecular_function,RNA binding;GO:0003676,molecular_function,nucleic acid binding;GO:0000398,biological_process,mRNA splicing, via spliceosome;GO:0035614,molecular_function,snRNA stem-loop binding	-
Solyc04g011540.4	59.7466	67.2192	63.0831	8.50413	7.43961	11.3913	3.24454	5.36622	329.393	3.16808e-07	7.11406e-05	K4BPK7,Uncharacterized protein	XP_004236744.1,elicitor-responsive protein 1 isoform X2	PF00168,C2 domain	IPR000008,C2 domain;IPR035892,C2 domain superfamily	COG5038,Ca2+-dependent lipid-binding protein, contains C2 domain;KOG1030,Predicted Ca2+-dependent phospholipid-binding protein	-	-
Solyc00g500065.1	3.40354	3.63115	4.01928	0.49275	0.463129	0.629856	3.24367	1.47937	231.938	1.07441e-06	0.000111458	A0A0C5CEC8,Acetyl-coenzyme A carboxylase carboxyl transferase subunit beta, chloroplastic	AP_004937.1,-;YP_008563097.1,acetyl-CoA carboxylase carboxyltransferase beta subunit (chloroplast);XP_004228575.1,-	PF01039,Carboxyl transferase domain	IPR034733,Acetyl-CoA carboxylase;IPR011762,Acetyl-coenzyme A carboxyltransferase, N-terminal;IPR000438,Acetyl-CoA carboxylase carboxyl transferase, beta subunit;IPR029045,ClpP/crotonase-like domain superfamily	ENOG410IN75,-;COG0777,Acetyl-CoA carboxylase beta subunit	GO:0006631,biological_process,fatty acid metabolic process;GO:0006629,biological_process,lipid metabolic process;GO:0003989,molecular_function,acetyl-CoA carboxylase activity;GO:0009570,cellular_component,chloroplast stroma;GO:2001295,biological_process,malonyl-CoA biosynthetic process;GO:0016740,molecular_function,transferase activity;GO:0046872,molecular_function,metal ion binding;GO:0009317,ce…	K01963,ko01200,Carbon metabolism;K01963,ko00640,Propanoate metabolism;K01963,ko00720,Carbon fixation pathways in prokaryotes;K01963,ko00061,Fatty acid biosynthesis;K01963,ko00620,Pyruvate metabolism;K01963,ko01212,Fatty acid metabolism;K01963,ko00253,Tetracycline biosynthesis
Solyc08g067310.1	2.85665	2.43854	1.67671	0.638187	0.173862	0.150025	3.24289	1.03515	28.2692	0.00119917	0.00514397	K4CLV7,Non-specific serine/threonine protein kinase	XP_004245209.1,CBL-interacting serine/threonine-protein kinase 5-like	PF03822,NAF domain;PF00069,Protein kinase domain	IPR020636,Calcium/calmodulin-dependent/calcium-dependent protein kinase;IPR011009,Protein kinase-like domain superfamily;IPR017441,Protein kinase, ATP binding site;IPR008271,Serine/threonine-protein kinase, active site;IPR018451,NAF/FISL domain;IPR004041,NAF domain;IPR000719,Protein kinase domain	COG0515,Serine/threonine protein kinase;KOG0583,Serine/threonine protein kinase	GO:0018105,biological_process,peptidyl-serine phosphorylation;GO:0016301,molecular_function,kinase activity;GO:0007165,biological_process,signal transduction;GO:0035556,biological_process,intracellular signal transduction;GO:0016740,molecular_function,transferase activity;GO:0016310,biological_process,phosphorylation;GO:0004672,molecular_function,protein kinase activity;GO:0005622,cellular_compon…	-
Solyc06g076200.2	0.843798	0.507416	0.28263	0.107825	0	0.123569	3.23938	-0.421702	13.7686	0.0077069	0.020415	K4C9Y0,Uncharacterized protein	-	PF03470,XS zinc finger domain;PF03468,XS domain;PF03469,XH domain	IPR005380,XS domain;IPR005381,Zinc finger-XS domain;IPR038588,XS domain superfamily;IPR005379,Uncharacterised domain XH	ENOG410J989,-;ENOG4111EBT,-	GO:0031047,biological_process,gene silencing by RNA;GO:0005655,cellular_component,nucleolar ribonuclease P complex	-
Solyc06g065910.3	6.5097	7.26994	7.34925	1.00866	0.772846	1.31154	3.21586	3.38581	225.807	1.17895e-06	0.000112921	K4C7L9,Uncharacterized protein	XP_004241786.1,uncharacterized protein LOC101264939	PF00564,PB1 domain	IPR013026,Tetratricopeptide repeat-containing domain;IPR011990,Tetratricopeptide-like helical domain superfamily;IPR019734,Tetratricopeptide repeat;IPR000270,PB1 domain	KOG4151,Myosin assembly protein/sexual cycle protein and related proteins;ENOG410XQNT,-	-	-
Solyc06r029930.1	43.525	40.0614	59.0422	5.27814	9.74401	6.2096	3.21013	5.28741	174.175	3.71205e-06	0.000184645	K4C4Z3,Uncharacterized protein	XP_010321988.1,uncharacterized protein LOC101260648	-	-	ENOG410J1SP,-;ENOG410YXEX,-	-	-
Solyc09g097960.3	7.03606	4.89568	3.19352	0.0367174	0.273081	2.01978	3.20397	1.99235	9.72893	0.0184679	0.0405189	K4CWW8,Uncharacterized protein	NP_001333054.1,aldo-keto reductases superfamily protein	PF00248,Aldo/keto reductase family	IPR036812,NADP-dependent oxidoreductase domain superfamily;IPR023210,NADP-dependent oxidoreductase domain	COG0667,Predicted oxidoreductases (related to aryl-alcohol dehydrogenases);KOG1575,Voltage-gated shaker-like K+ channel, subunit beta/KCNAB	-	-
Solyc06g059740.4	1476.23	1675.61	2088	304.031	266.089	203.563	3.19418	10.9822	156.892	4.13346e-06	0.000193391	K4C6G1,Uncharacterized protein	-	PF00107,Zinc-binding dehydrogenase;PF08240,Alcohol dehydrogenase GroES-like domain	IPR013154,Alcohol dehydrogenase, N-terminal;IPR036291,NAD(P)-binding domain superfamily;IPR011032,GroES-like superfamily;IPR013149,Alcohol dehydrogenase, C-terminal	COG1062,Zn-dependent alcohol dehydrogenases, class III;KOG0022,Alcohol dehydrogenase, class III	GO:0055114,biological_process,oxidation-reduction process	-
Solyc01g095080.3	296.601	306.608	165.096	79.6513	2.42999	27.3203	3.18478	8.31145	8.15145	0.0264403	0.0537247	Q6EHI3,Ripening-related ACC synthase 2	NP_001234178.2,1-aminocyclopropane-1-carboxylate synthase 2	PF00155,Aminotransferase class I and II	IPR015421,Pyridoxal phosphate-dependent transferase, major domain;IPR004839,Aminotransferase, class I/classII;IPR004838,Aminotransferases, class-I, pyridoxal-phosphate-binding site;IPR015424,Pyridoxal phosphate-dependent transferase;IPR015422,Pyridoxal phosphate-dependent transferase domain 1	COG0436,Aspartate/tyrosine/aromatic aminotransferase;KOG0256,1-aminocyclopropane-1-carboxylate synthase, and related proteins	GO:0030170,molecular_function,pyridoxal phosphate binding;GO:0003824,molecular_function,catalytic activity;GO:0009058,biological_process,biosynthetic process	-
Solyc06r030930.1	624.81	757.414	895.333	127.824	120.507	90.8399	3.18474	9.39616	197.984	1.8577e-06	0.000138196	K4C6G1,Uncharacterized protein	-	PF00107,Zinc-binding dehydrogenase;PF08240,Alcohol dehydrogenase GroES-like domain	IPR013154,Alcohol dehydrogenase, N-terminal;IPR036291,NAD(P)-binding domain superfamily;IPR011032,GroES-like superfamily;IPR013149,Alcohol dehydrogenase, C-terminal	COG1062,Zn-dependent alcohol dehydrogenases, class III;KOG0022,Alcohol dehydrogenase, class III	GO:0055114,biological_process,oxidation-reduction process	-
Solyc02g078400.3	105.2	125.015	77.8069	23.2519	6.92497	15.2789	3.17124	7.1313	40.5041	0.0005061	0.00280376	K4B964,Uncharacterized protein	XP_004232860.1,allantoinase	PF01979,Amidohydrolase family	IPR006680,Amidohydrolase-related;IPR017593,Allantoinase;IPR032466,Metal-dependent hydrolase;IPR011059,Metal-dependent hydrolase, composite domain superfamily	KOG2584,Dihydroorotase and related enzymes;COG0044,Dihydroorotase and related cyclic amidohydrolases	GO:0016787,molecular_function,hydrolase activity;GO:0006995,biological_process,cellular response to nitrogen starvation;GO:0005737,cellular_component,cytoplasm;GO:0016810,molecular_function,hydrolase activity, acting on carbon-nitrogen (but not peptide) bonds;GO:0000256,biological_process,allantoin catabolic process;GO:0005783,cellular_component,endoplasmic reticulum;GO:0050897,molecular_function…	K01466,ko00230,Purine metabolism
Solyc12g010200.2	5.20388	4.47674	4.6825	0.668333	0.818149	0.740944	3.14064	3.25539	554.21	5.104e-08	3.58105e-05	K4DCA7,Hexosyltransferase	XP_010313831.1,probable galacturonosyltransferase 6 isoform X1	PF01501,lycosyl transferase family 8	IPR029993,Plant galacturonosyltransferase GAUT;IPR029044,Nucleotide-diphospho-sugar transferases;IPR002495,Glycosyl transferase, family 8	ENOG410IKF8,-;ENOG410YA0P,-	GO:0016757,molecular_function,transferase activity, transferring glycosyl groups;GO:0045489,biological_process,pectin biosynthetic process;GO:0047262,molecular_function,polygalacturonate 4-alpha-galacturonosyltransferase activity;GO:0071555,biological_process,cell wall organization;GO:0005794,cellular_component,Golgi apparatus;GO:0016740,molecular_function,transferase activity;GO:0000139,cellular…	-
Solyc05g050010.3	226.469	246.844	133.59	60.1941	9.43158	22.9016	3.10105	8.12228	18.0875	0.00443545	0.0134666	Q659H5,1-aminocyclopropane-1-carboxylate synthase	NP_001233875.1,1-aminocyclopropane 1-carboxylate synthase	PF00155,Aminotransferase class I and II	IPR015421,Pyridoxal phosphate-dependent transferase, major domain;IPR004839,Aminotransferase, class I/classII;IPR004838,Aminotransferases, class-I, pyridoxal-phosphate-binding site;IPR015424,Pyridoxal phosphate-dependent transferase;IPR015422,Pyridoxal phosphate-dependent transferase domain 1	COG0436,Aspartate/tyrosine/aromatic aminotransferase;KOG0256,1-aminocyclopropane-1-carboxylate synthase, and related proteins	GO:0030170,molecular_function,pyridoxal phosphate binding;GO:0003824,molecular_function,catalytic activity;GO:0009058,biological_process,biosynthetic process	K01762,ko00270,Cysteine and methionine metabolism
Solyc11g011340.2	1.05158	0.717683	0.728467	0.0436723	0.030934	0.333661	3.09245	-0.24368	16.0123	0.00518575	0.0151088	K4D5T9,Uncharacterized protein	NP_001304266.1,8-hydroxygeraniol dehydrogenase	PF00107,Zinc-binding dehydrogenase;PF08240,Alcohol dehydrogenase GroES-like domain;PF01262,Alanine dehydrogenase/PNT, C-terminal domain	IPR020843,Polyketide synthase, enoylreductase domain;IPR036291,NAD(P)-binding domain superfamily;IPR013149,Alcohol dehydrogenase, C-terminal;IPR002328,Alcohol dehydrogenase, zinc-type, conserved site;IPR013154,Alcohol dehydrogenase, N-terminal;IPR011032,GroES-like superfamily	KOG0023,Alcohol dehydrogenase, class V;COG1064,Zn-dependent alcohol dehydrogenases	GO:0055114,biological_process,oxidation-reduction process;GO:0016491,molecular_function,oxidoreductase activity;GO:0046872,molecular_function,metal ion binding;GO:0008270,molecular_function,zinc ion binding	K00083,ko00940,Phenylpropanoid biosynthesis
Solyc02g062390.3	562.063	488.08	554.887	123.333	36.2304	91.7268	3.08852	8.12666	41.7679	0.000463432	0.00263158	K4B6C8,Uncharacterized protein	XP_004233545.1,desiccation-related protein clone PCC27-04	PF00257,ehydrin	IPR030513,Dehydrin, conserved site;IPR000167,Dehydrin	-	GO:0009737,biological_process,response to abscisic acid;GO:0009631,biological_process,cold acclimation;GO:0009415,biological_process,response to water;GO:0009414,biological_process,response to water deprivation;GO:0006950,biological_process,response to stress;GO:0005829,cellular_component,cytosol	-
Solyc02g063420.3	7.16887	11.3877	3.47297	2.16683	0.767408	0.472995	3.08448	2.05031	19.3395	0.00374896	0.0118889	K4B6M7,Uncharacterized protein	XP_004233471.1,uncharacterized protein At5g65660-like	-	IPR037699,Uncharacterized protein At5g65660-like	ENOG410XWC4,-;ENOG410J0WS,-	GO:0016021,cellular_component,integral component of membrane;GO:0016020,cellular_component,membrane	-
Solyc11g006910.3	4.25917	5.94574	3.58273	1.59196	0	0.540566	3.05804	0.190473	10.799	0.0143419	0.033251	K4D4V2,Ferredoxin	-	PF00111,2Fe-2S iron-sulfur cluster binding domain	IPR012675,Beta-grasp domain superfamily;IPR001041,2Fe-2S ferredoxin-type iron-sulfur binding domain;IPR010241,Ferredoxin [2Fe-2S], plant;IPR036010,2Fe-2S ferredoxin-like superfamily	ENOG410J0RP,-;COG0633,Ferredoxin	GO:0022900,biological_process,electron transport chain;GO:0051536,molecular_function,iron-sulfur cluster binding;GO:0009536,cellular_component,plastid;GO:0009055,molecular_function,electron transfer activity;GO:0046872,molecular_function,metal ion binding;GO:0009507,cellular_component,chloroplast;GO:0055114,biological_process,oxidation-reduction process;GO:0051537,molecular_function,2 iron, 2 sul…	-
Solyc02g068310.4	81.728	80.9644	77.3575	17.1612	6.43851	15.2122	3.05121	6.10393	59.404	0.00016531	0.00133491	K4B7G3,Uncharacterized protein	XP_004233278.1,2-oxoglutarate-dependent dioxygenase DAO	PF03171,2OG-Fe(II) oxygenase superfamily;PF14226,non-haem dioxygenase in morphine synthesis N-terminal	IPR005123,Oxoglutarate/iron-dependent dioxygenase;IPR027443,Isopenicillin N synthase-like;IPR026992,Non-haem dioxygenase N-terminal domain	KOG0143,Iron/ascorbate family oxidoreductases;COG3491,Isopenicillin N synthase and related dioxygenases	GO:0055114,biological_process,oxidation-reduction process;GO:0016491,molecular_function,oxidoreductase activity;GO:0046872,molecular_function,metal ion binding;GO:0009852,biological_process,auxin catabolic process	-
Solyc02r010350.1	41.9778	44.853	38.7047	8.9232	3.75734	7.917	3.0325	4.89388	72.4097	9.03413e-05	0.000936083	K4B7G4,Uncharacterized protein	XP_004233276.1,2-oxoglutarate-dependent dioxygenase DAO	PF03171,2OG-Fe(II) oxygenase superfamily;PF14226,non-haem dioxygenase in morphine synthesis N-terminal	IPR005123,Oxoglutarate/iron-dependent dioxygenase;IPR027443,Isopenicillin N synthase-like;IPR026992,Non-haem dioxygenase N-terminal domain	KOG0143,Iron/ascorbate family oxidoreductases;COG3491,Isopenicillin N synthase and related dioxygenases	GO:0055114,biological_process,oxidation-reduction process;GO:0016491,molecular_function,oxidoreductase activity;GO:0046872,molecular_function,metal ion binding;GO:0009852,biological_process,auxin catabolic process	-
Solyc02r009960.1	6.75945	11.3054	3.5	2.17127	0.814212	0.475706	3.03126	1.71717	19.2359	0.00380027	0.0119984	K4B6M7,Uncharacterized protein	XP_004233471.1,uncharacterized protein At5g65660-like	-	IPR037699,Uncharacterized protein At5g65660-like	ENOG410XWC4,-;ENOG410J0WS,-	GO:0016021,cellular_component,integral component of membrane;GO:0016020,cellular_component,membrane	-
Solyc03r016110.1	5593.53	6099.12	4301.61	1970.49	133.689	419.561	3.02784	11.9034	9.50437	0.0193888	0.0420579	Q547Q0,Minor allergen beta-fructofuranosidase	-	PF00251,lycosyl hydrolases family 32 N-terminal domain;PF11837,omain of unknown function (DUF3357)	IPR018053,Glycoside hydrolase, family 32, active site;IPR013148,Glycosyl hydrolase family 32, N-terminal;IPR001362,Glycoside hydrolase, family 32;IPR013320,Concanavalin A-like lectin/glucanase domain superfamily;IPR021792,Beta-fructofuranosidase;IPR023296,Glycosyl hydrolase, five-bladed beta-propellor domain superfamily	COG1621,Beta-fructosidases (levanase/invertase);KOG0228,Beta-fructofuranosidase (invertase)	GO:0016798,molecular_function,hydrolase activity, acting on glycosyl bonds;GO:0005975,biological_process,carbohydrate metabolic process;GO:0016787,molecular_function,hydrolase activity;GO:0004553,molecular_function,hydrolase activity, hydrolyzing O-glycosyl compounds;GO:0004575,molecular_function,sucrose alpha-glucosidase activity;GO:0008152,biological_process,metabolic process;GO:0016020,cellula…	-
Solyc03g083910.5	3303.76	3626.92	2524.62	1170.2	79.5511	249.496	3.02085	12.2481	9.44756	0.0196313	0.0424857	K4BIG6,Uncharacterized protein	-	PF08244,lycosyl hydrolases family 32 C terminal;PF00251,lycosyl hydrolases family 32 N-terminal domain;PF11837,omain of unknown function (DUF3357)	IPR018053,Glycoside hydrolase, family 32, active site;IPR013148,Glycosyl hydrolase family 32, N-terminal;IPR001362,Glycoside hydrolase, family 32;IPR013189,Glycosyl hydrolase family 32, C-terminal;IPR013320,Concanavalin A-like lectin/glucanase domain superfamily;IPR021792,Beta-fructofuranosidase;IPR023296,Glycosyl hydrolase, five-bladed beta-propellor domain superfamily	COG1621,Beta-fructosidases (levanase/invertase);KOG0228,Beta-fructofuranosidase (invertase)	GO:0016798,molecular_function,hydrolase activity, acting on glycosyl bonds;GO:0005975,biological_process,carbohydrate metabolic process;GO:0016787,molecular_function,hydrolase activity;GO:0004553,molecular_function,hydrolase activity, hydrolyzing O-glycosyl compounds;GO:0004575,molecular_function,sucrose alpha-glucosidase activity;GO:0008152,biological_process,metabolic process;GO:0016020,cellula…	-
Solyc06g053620.4	63.0297	78.9322	73.6369	20.3953	5.29659	9.61204	3.00856	5.85174	32.6386	0.000930767	0.00431758	Q84JP7,Phosphoenolpyruvate carboxylase kinase 2	NP_001234304.1,phosphoenolpyruvate carboxylase kinase 2	PF00069,Protein kinase domain	IPR011009,Protein kinase-like domain superfamily;IPR017441,Protein kinase, ATP binding site;IPR008271,Serine/threonine-protein kinase, active site;IPR000719,Protein kinase domain	ENOG410XRMJ,-;KOG0032,Ca2+/calmodulin-dependent protein kinase, EF-Hand protein superfamily	GO:0018105,biological_process,peptidyl-serine phosphorylation;GO:0016301,molecular_function,kinase activity;GO:0016310,biological_process,phosphorylation;GO:0035556,biological_process,intracellular signal transduction;GO:0005737,cellular_component,cytoplasm;GO:0005516,molecular_function,calmodulin binding;GO:0005634,cellular_component,nucleus;GO:0046777,biological_process,protein autophosphorylat…	-
Solyc01g067080.3	52.1823	58.6473	44.9847	11.0113	7.99493	7.33377	2.99546	5.10779	166.172	4.02758e-06	0.000193391	M1C2I7,Uncharacterized protein	XP_006342786.1,uncharacterized protein LOC102605259	-	-	ENOG4112275,-;ENOG410IZV1,-	-	-
Solyc10g018140.2	20.5268	20.4467	18.019	6.83953	1.22159	1.6217	2.987	3.28937	19.1128	0.00386242	0.0121433	K4CYT8,Uncharacterized protein	-	PF01073,3-beta hydroxysteroid dehydrogenase/isomerase family	IPR036291,NAD(P)-binding domain superfamily;IPR002225,3-beta hydroxysteroid dehydrogenase/isomerase	KOG1502,Flavonol reductase/cinnamoyl-CoA reductase;COG0451,Nucleoside-diphosphate-sugar epimerases	GO:0003854,molecular_function,3-beta-hydroxy-delta5-steroid dehydrogenase activity;GO:0055114,biological_process,oxidation-reduction process;GO:0006694,biological_process,steroid biosynthetic process;GO:0016616,molecular_function,oxidoreductase activity, acting on the CH-OH group of donors, NAD or NADP as acceptor	-
Solyc05g012020.4	368.115	311.07	397.686	104.563	12.5703	64.0362	2.96755	8.63926	16.183	0.00583256	0.0165311	Q8S4L4,MADS-box transcription factor	NP_001234670.1,MADS-box transcription factor isoform 1	PF01486,K-box region;PF00319,SRF-type transcription factor (DNA-binding and dimerisation domain)	IPR002100,Transcription factor, MADS-box;IPR036879,Transcription factor, MADS-box superfamily;IPR002487,Transcription factor, K-box;IPR033896,MADS MEF2-like	KOG0014,MADS box transcription factor;COG5068,Regulator of arginine metabolism and related MADS box-containing transcription factors	GO:0046983,molecular_function,protein dimerization activity;GO:0003677,molecular_function,DNA binding;GO:0003700,molecular_function,DNA binding transcription factor activity;GO:0045944,biological_process,positive regulation of transcription by RNA polymerase II;GO:0006355,biological_process,regulation of transcription, DNA-templated;GO:0006351,biological_process,transcription, DNA-templated;GO:00…	-
Solyc09g066060.3	6.04901	9.2671	6.9379	1.39135	0.876023	1.59451	2.962	2.07587	99.8342	1.91302e-05	0.00039009	K4CUN2,Uncharacterized protein	XP_010326539.1,homeobox-leucine zipper protein ROC8-like	PF00046,Homeobox domain	IPR001356,Homeobox domain;IPR009057,Homeobox-like domain superfamily	-	GO:0003677,molecular_function,DNA binding;GO:0005634,cellular_component,nucleus	-
Solyc01g099660.4	133.875	143.256	102.65	24.3496	7.73182	34.2223	2.95119	7.55349	29.766	0.00120041	0.00514397	K4B100,Uncharacterized protein	XP_004230233.1,mediator of RNA polymerase II transcription subunit 37a	PF00012,Hsp70 protein	IPR018181,Heat shock protein 70, conserved site;IPR013126,Heat shock protein 70 family;IPR029047,Heat shock protein 70kD, peptide-binding domain superfamily;IPR029048,Heat shock protein 70kD, C-terminal domain superfamily	KOG0100,Molecular chaperones GRP78/BiP/KAR2, HSP70 superfamily;COG0443,Molecular chaperone	GO:0000166,molecular_function,nucleotide binding;GO:0005524,molecular_function,ATP binding	K09490,ko03060,Protein export;K09490,ko04141,Protein processing in endoplasmic reticulum;K09490,ko05020,Prion diseases;K09490,ko04918,Thyroid hormone synthesis
Solyc10g085240.1	4.29527	7.91841	3.54433	1.08604	0.869605	0.829746	2.93216	2.29361	68.1281	7.34667e-05	0.000833096	K4D3V8,Glycosyltransferase	XP_004249822.3,UDP-glucose iridoid glucosyltransferase-like	PF00201,UDP-glucoronosyl and UDP-glucosyl transferase	IPR035595,UDP-glycosyltransferase family, conserved site;IPR002213,UDP-glucuronosyl/UDP-glucosyltransferase	KOG1192,UDP-glucuronosyl and UDP-glucosyl transferase;COG1819,Glycosyl transferases, related to UDP-glucuronosyltransferase	GO:0016757,molecular_function,transferase activity, transferring glycosyl groups;GO:0080043,molecular_function,quercetin 3-O-glucosyltransferase activity;GO:0080044,molecular_function,quercetin 7-O-glucosyltransferase activity;GO:0016740,molecular_function,transferase activity;GO:0043231,cellular_component,intracellular membrane-bounded organelle;GO:0008152,biological_process,metabolic process;GO…	-
Solyc07g065810.2	6.8668	9.49835	7.22328	1.47656	1.43963	1.29401	2.92587	2.73407	236.723	1.00096e-06	0.00010959	K4CHQ8,Uncharacterized protein	XP_004244025.1,E3 ubiquitin-protein ligase At1g63170-like	PF13639,Ring finger domain	IPR001841,Zinc finger, RING-type;IPR013083,Zinc finger, RING/FYVE/PHD-type	KOG0800,FOG: Predicted E3 ubiquitin ligase;ENOG41121N2,-	GO:0043161,biological_process,proteasome-mediated ubiquitin-dependent protein catabolic process;GO:0061630,molecular_function,ubiquitin protein ligase activity;GO:0016020,cellular_component,membrane;GO:0016021,cellular_component,integral component of membrane;GO:0016567,biological_process,protein ubiquitination	-
Solyc12r058460.1	100.965	100.505	86.3476	29.5919	10.005	10.6151	2.91902	6.00682	33.7194	0.000849983	0.00403363	K4DHP4,Uncharacterized protein	NP_001334551.1,15-cis-zeta-carotene isomerase	PF07298,NnrU protein	IPR009915,NnrU domain	COG4094,Predicted membrane protein;ENOG410IF80,-	GO:0016021,cellular_component,integral component of membrane;GO:0016020,cellular_component,membrane	K15744,ko00906,Carotenoid biosynthesis
Solyc09g009760.1	1.90811	2.41397	0.84974	0.297166	0.268373	0.374612	2.90433	0.782452	44.4133	0.000265687	0.00182426	K4CR05,Uncharacterized protein	-	PF00170,bZIP transcription factor	IPR004827,Basic-leucine zipper domain	ENOG410IW9A,-;ENOG410XYNZ,-	GO:0006355,biological_process,regulation of transcription, DNA-templated;GO:0003700,molecular_function,DNA binding transcription factor activity	-
Solyc06g069430.3	606.874	580.569	707.393	171.145	72.3646	96.386	2.8916	8.92559	57.3784	0.000161952	0.00132321	K4C8B6,Uncharacterized protein	XP_019069686.1,-;NP_001234173.2,agamous-like MADS-box protein AGL8 homolog	PF01486,K-box region;PF00319,SRF-type transcription factor (DNA-binding and dimerisation domain)	IPR002100,Transcription factor, MADS-box;IPR036879,Transcription factor, MADS-box superfamily;IPR002487,Transcription factor, K-box;IPR033896,MADS MEF2-like	KOG0014,MADS box transcription factor;COG5068,Regulator of arginine metabolism and related MADS box-containing transcription factors	GO:0046983,molecular_function,protein dimerization activity;GO:0003677,molecular_function,DNA binding;GO:0003700,molecular_function,DNA binding transcription factor activity;GO:0045944,biological_process,positive regulation of transcription by RNA polymerase II;GO:0006355,biological_process,regulation of transcription, DNA-templated;GO:0006351,biological_process,transcription, DNA-templated;GO:00…	-
Solyc02r008500.1	7.79961	9.48345	7.9347	1.51236	0.620191	2.49336	2.88886	2.22469	40.4522	0.000442777	0.00255195	K4B516,Uncharacterized protein	XP_010315625.1,probable WRKY transcription factor 14	PF03106,WRKY DNA -binding domain	IPR036576,WRKY domain superfamily;IPR003657,WRKY domain	ENOG410YD4A,-;ENOG410IHFJ,-	GO:0003677,molecular_function,DNA binding;GO:0043565,molecular_function,sequence-specific DNA binding;GO:0003700,molecular_function,DNA binding transcription factor activity;GO:0006355,biological_process,regulation of transcription, DNA-templated;GO:0006351,biological_process,transcription, DNA-templated;GO:0005634,cellular_component,nucleus	-
Solyc02g021680.3	7.31675	9.18278	8.63857	1.6504	0.419646	2.57034	2.87326	3.13312	25.2513	0.00187332	0.00706141	K4B516,Uncharacterized protein	XP_010315625.1,probable WRKY transcription factor 14	PF03106,WRKY DNA -binding domain	IPR036576,WRKY domain superfamily;IPR003657,WRKY domain	ENOG410YD4A,-;ENOG410IHFJ,-	GO:0003677,molecular_function,DNA binding;GO:0043565,molecular_function,sequence-specific DNA binding;GO:0003700,molecular_function,DNA binding transcription factor activity;GO:0006355,biological_process,regulation of transcription, DNA-templated;GO:0006351,biological_process,transcription, DNA-templated;GO:0005634,cellular_component,nucleus	-
Solyc05g011890.1	231.171	222.995	65.6636	33.6406	36.6794	27.9923	2.85342	6.86889	34.7638	0.000780413	0.00380534	K4BXR2,Sulfotransferase	XP_004239020.1,cytosolic sulfotransferase 12-like	PF00685,Sulfotransferase domain	IPR000863,Sulfotransferase domain;IPR027417,P-loop containing nucleoside triphosphate hydrolase	KOG1584,Sulfotransferase;ENOG4111H56,-	GO:0008146,molecular_function,sulfotransferase activity;GO:0016740,molecular_function,transferase activity	-
Solyc09g066070.4	3.65553	4.52691	4.48116	0.763973	0.437073	1.19543	2.84429	2.08754	64.9362	8.36031e-05	0.000894879	K4CUN3,Uncharacterized protein	-	PF01852,START domain	IPR023393,START-like domain superfamily;IPR002913,START domain	-	GO:0008289,molecular_function,lipid binding	-
Solyc08g005760.1	1.73916	1.7388	1.92765	0.726405	0	0.245958	2.8426	0.695745	8.65109	0.0234941	0.0489321	K4CI65,Alcohol acyltransferase 2	XP_004244681.1,methanol O-anthraniloyltransferase	PF02458,Transferase family	IPR023213,Chloramphenicol acetyltransferase-like domain superfamily;IPR003480,Transferase	-	GO:0016747,molecular_function,transferase activity, transferring acyl groups other than amino-acyl groups;GO:0016746,molecular_function,transferase activity, transferring acyl groups;GO:0016740,molecular_function,transferase activity	-
Solyc09r046130.1	4.04272	2.78377	1.9154	0.135708	0.277283	1.31597	2.83117	2.05764	13.3186	0.00925147	0.0235543	K4CWW8,Uncharacterized protein	NP_001333054.1,aldo-keto reductases superfamily protein	PF00248,Aldo/keto reductase family	IPR036812,NADP-dependent oxidoreductase domain superfamily;IPR023210,NADP-dependent oxidoreductase domain	COG0667,Predicted oxidoreductases (related to aryl-alcohol dehydrogenases);KOG1575,Voltage-gated shaker-like K+ channel, subunit beta/KCNAB	-	-
Solyc01r007180.1	1.91627	1.38965	1.30038	0.198441	0.395326	0.298485	2.82987	0.884438	84.1244	3.38455e-05	0.000527268	M1CFM9,Uncharacterized protein	XP_015163725.1,uncharacterized acetyltransferase At3g50280-like	PF02458,Transferase family	IPR023213,Chloramphenicol acetyltransferase-like domain superfamily;IPR003480,Transferase	ENOG410IIY1,-;ENOG410YB7X,-	GO:0016747,molecular_function,transferase activity, transferring acyl groups other than amino-acyl groups	-
Solyc05g011970.3	18.0848	27.1636	42.7229	4.22568	5.15675	7.67913	2.82011	5.16805	62.63	0.000141183	0.00122541	K4BXS0,Uncharacterized protein	XP_004239025.1,cytochrome P450 CYP749A22-like isoform X1	PF00067,Cytochrome P450	IPR036396,Cytochrome P450 superfamily;IPR002401,Cytochrome P450, E-class, group I;IPR001128,Cytochrome P450;IPR017972,Cytochrome P450, conserved site	KOG0157,Cytochrome P450 CYP4/CYP19/CYP26 subfamilies;COG2124,Cytochrome P450	GO:0016705,molecular_function,oxidoreductase activity, acting on paired donors, with incorporation or reduction of molecular oxygen;GO:0046872,molecular_function,metal ion binding;GO:0004497,molecular_function,monooxygenase activity;GO:0016491,molecular_function,oxidoreductase activity;GO:0005506,molecular_function,iron ion binding;GO:0055114,biological_process,oxidation-reduction process;GO:0020…	K15639,ko00905,Brassinosteroid biosynthesis
Solyc08g080630.4	20.4526	26.3105	13.5955	7.19862	0.80158	3.22424	2.81604	4.25101	14.0204	0.00821108	0.0214734	M0ZTQ3,Uncharacterized protein	XP_006358889.1,ethylene-responsive proteinase inhibitor 1	PF00280,Potato inhibitor I family	IPR036354,Proteinase inhibitor I13, potato inhibitor I superfamily;IPR000864,Proteinase inhibitor I13, potato inhibitor I	-	GO:0010951,biological_process,negative regulation of endopeptidase activity;GO:0009611,biological_process,response to wounding;GO:0004867,molecular_function,serine-type endopeptidase inhibitor activity	-
Solyc12g089210.2	20.4986	27.142	14.4213	5.97129	2.52061	3.4216	2.79618	4.25499	43.4419	0.000413866	0.00243591	K4DGZ2,Uncharacterized protein	XP_004252793.1,ornithine carbamoyltransferase, chloroplastic	PF02729,Aspartate/ornithine carbamoyltransferase, carbamoyl-P binding domain;PF00185,Aspartate/ornithine carbamoyltransferase, Asp/Orn binding domain	IPR006130,Aspartate/ornithine carbamoyltransferase;IPR006132,Aspartate/ornithine carbamoyltransferase, carbamoyl-P binding;IPR006131,Aspartate/ornithine carbamoyltransferase, Asp/Orn-binding domain;IPR024904,Ornithine carbamoyltransferase;IPR036901,Aspartate/ornithine carbamoyltransferase superfamily;IPR002292,Ornithine/putrescine carbamoyltransferase	KOG1504,Ornithine carbamoyltransferase OTC/ARG3;COG0078,Ornithine carbamoyltransferase	GO:0016743,molecular_function,carboxyl- or carbamoyltransferase activity;GO:0006520,biological_process,cellular amino acid metabolic process;GO:0005737,cellular_component,cytoplasm;GO:0004585,molecular_function,ornithine carbamoyltransferase activity;GO:0016740,molecular_function,transferase activity;GO:0042450,biological_process,arginine biosynthetic process via ornithine;GO:0043231,cellular_com…	K00611,ko00220,Arginine biosynthesis;K00611,ko01230,Biosynthesis of amino acids
Solyc02g070020.1	387.166	503.17	302.683	144.683	22.8413	57.5044	2.79333	8.58047	15.894	0.00609283	0.0170868	K4B7Y4,Uncharacterized protein	XP_004233155.1,UDP-glycosyltransferase 91C1-like	PF00201,UDP-glucoronosyl and UDP-glucosyl transferase	IPR002213,UDP-glucuronosyl/UDP-glucosyltransferase	KOG1192,UDP-glucuronosyl and UDP-glucosyl transferase;COG1819,Glycosyl transferases, related to UDP-glucuronosyltransferase	GO:0008152,biological_process,metabolic process;GO:0080044,molecular_function,quercetin 7-O-glucosyltransferase activity;GO:0016740,molecular_function,transferase activity;GO:0043231,cellular_component,intracellular membrane-bounded organelle;GO:0080043,molecular_function,quercetin 3-O-glucosyltransferase activity;GO:0016758,molecular_function,transferase activity, transferring hexosyl groups;GO:…	-
Solyc09g008860.4	0.271744	0.45522	0.437963	0.0580402	0.123333	0.0443433	2.79066	-0.717763	33.732	0.000617552	0.00321156	K4CQS1,Uncharacterized protein	-	PF07714,Protein tyrosine kinase	IPR001245,Serine-threonine/tyrosine-protein kinase, catalytic domain;IPR011009,Protein kinase-like domain superfamily;IPR032675,Leucine-rich repeat domain superfamily;IPR000719,Protein kinase domain	ENOG410IKP2,-;ENOG4111API,-	GO:0009834,biological_process,plant-type secondary cell wall biogenesis;GO:0005886,cellular_component,plasma membrane;GO:0004672,molecular_function,protein kinase activity;GO:0016020,cellular_component,membrane;GO:0006468,biological_process,protein phosphorylation;GO:0005524,molecular_function,ATP binding;GO:0016021,cellular_component,integral component of membrane	-
Solyc02r010640.1	361.317	470.673	282.893	135.828	21.3989	53.9624	2.78713	8.5672	15.8043	0.00617673	0.0172786	K4B7Y4,Uncharacterized protein	XP_004233155.1,UDP-glycosyltransferase 91C1-like	PF00201,UDP-glucoronosyl and UDP-glucosyl transferase	IPR002213,UDP-glucuronosyl/UDP-glucosyltransferase	KOG1192,UDP-glucuronosyl and UDP-glucosyl transferase;COG1819,Glycosyl transferases, related to UDP-glucuronosyltransferase	GO:0008152,biological_process,metabolic process;GO:0080044,molecular_function,quercetin 7-O-glucosyltransferase activity;GO:0016740,molecular_function,transferase activity;GO:0043231,cellular_component,intracellular membrane-bounded organelle;GO:0080043,molecular_function,quercetin 3-O-glucosyltransferase activity;GO:0016758,molecular_function,transferase activity, transferring hexosyl groups;GO:…	-
Solyc02g090120.1	15.8495	19.9968	62.7741	12.9797	3.08475	2.54439	2.77682	2.50933	10.7814	0.0148411	0.0341025	K4BCG3,Uncharacterized protein	-	-	-	ENOG4111320,-;ENOG410JJCA,-	-	-
Solyc02g063490.3	78.8217	91.5794	79.407	18.9692	14.4307	15.9655	2.77471	6.53056	252.916	7.95522e-07	0.000101637	K4B6N4,Malate dehydrogenase	XP_004233467.1,malate dehydrogenase, glyoxysomal	PF00056,lactate/malate dehydrogenase, NAD binding domain;PF02866,lactate/malate dehydrogenase, alpha/beta C-terminal domain	IPR022383,Lactate/malate dehydrogenase, C-terminal;IPR036291,NAD(P)-binding domain superfamily;IPR010097,Malate dehydrogenase, type 1;IPR001252,Malate dehydrogenase, active site;IPR001236,Lactate/malate dehydrogenase, N-terminal;IPR015955,Lactate dehydrogenase/glycoside hydrolase, family 4, C-terminal;IPR001557,L-lactate/malate dehydrogenase	COG0039,Malate/lactate dehydrogenases;KOG1494,NAD-dependent malate dehydrogenase	GO:0030060,molecular_function,L-malate dehydrogenase activity;GO:0005975,biological_process,carbohydrate metabolic process;GO:0006108,biological_process,malate metabolic process;GO:0080093,biological_process,regulation of photorespiration;GO:0005777,cellular_component,peroxisome;GO:0031998,biological_process,regulation of fatty acid beta-oxidation;GO:0003824,molecular_function,catalytic activity;…	K00026,ko00270,Cysteine and methionine metabolism;K00026,ko01200,Carbon metabolism;K00026,ko00710,Carbon fixation in photosynthetic organisms;K00026,ko00020,Citrate cycle (TCA cycle);K00026,ko00630,Glyoxylate and dicarboxylate metabolism;K00026,ko00620,Pyruvate metabolism
Solyc00r000030.1	0.631079	0.847642	0.506376	0.127503	0.0903128	0.175344	2.77379	0.224671	54.583	0.00013851	0.00121066	A0A172MBH7,Maturase K	-	PF01348,Type II intron maturase;PF01824,MatK/TrnK amino terminal region	IPR024937,Domain X;IPR024942,Maturase MatK, N-terminal domain;IPR002866,Maturase MatK	-	GO:0008380,biological_process,RNA splicing;GO:0009536,cellular_component,plastid;GO:0003723,molecular_function,RNA binding;GO:0009507,cellular_component,chloroplast;GO:0008033,biological_process,tRNA processing;GO:0006397,biological_process,mRNA processing	-
Solyc10g007040.3	2.18452	2.02847	1.76349	0.171254	0.597849	0.448593	2.77171	1.28268	52.4187	0.000157579	0.00130411	K4CXN4,Uncharacterized protein	XP_010327134.1,beta-glucuronosyltransferase GlcAT14A-like	PF02485,Core-2/I-Branching enzyme	IPR003406,Glycosyl transferase, family 14	ENOG410XQ7M,-;KOG0799,Branching enzyme	GO:0008375,molecular_function,acetylglucosaminyltransferase activity;GO:0016020,cellular_component,membrane	-
Solyc12r058450.1	84.978	120.378	83.3763	29.2171	13.3643	14.3549	2.75395	7.58427	47.3217	0.000322974	0.00207351	K4DHP4,Uncharacterized protein	NP_001334551.1,15-cis-zeta-carotene isomerase	PF07298,NnrU protein	IPR009915,NnrU domain	COG4094,Predicted membrane protein;ENOG410IF80,-	GO:0016021,cellular_component,integral component of membrane;GO:0016020,cellular_component,membrane	K15744,ko00906,Carotenoid biosynthesis
Solyc07g053550.3	263.025	304.581	166.811	64.469	21.8259	60.226	2.74879	6.19974	32.7227	0.00092413	0.00429686	K4CFQ0,Uncharacterized protein	XP_010323755.1,glutaredoxin-C9-like	PF00462,lutaredoxin	IPR002109,Glutaredoxin;IPR036249,Thioredoxin-like superfamily;IPR011905,Glutaredoxin-like, plant II	COG0695,Glutaredoxin and related proteins;KOG1752,Glutaredoxin and related proteins	GO:0022900,biological_process,electron transport chain;GO:0045454,biological_process,cell redox homeostasis;GO:0005623,cellular_component,cell;GO:0009055,molecular_function,electron transfer activity;GO:0015035,molecular_function,protein disulfide oxidoreductase activity;GO:0055114,biological_process,oxidation-reduction process	-
Solyc03g113480.1	106.368	99.5415	131.573	26.3116	5.50889	36.805	2.72633	5.44416	18.3606	0.00427246	0.0130764	K4BKK0,Uncharacterized protein	-	-	-	ENOG4111D7M,-;ENOG410J41B,-	-	-
Solyc02g089160.3	16.7941	24.7162	22.1046	5.99168	2.76909	4.07991	2.72622	4.56114	62.5577	0.000134478	0.00119356	Q0NZY6,6-deoxocastasterone oxidase	NP_001234263.1,6-deoxocastasterone oxidase isoform 1	PF00067,Cytochrome P450	IPR036396,Cytochrome P450 superfamily;IPR002401,Cytochrome P450, E-class, group I;IPR001128,Cytochrome P450;IPR017972,Cytochrome P450, conserved site	KOG0157,Cytochrome P450 CYP4/CYP19/CYP26 subfamilies;COG2124,Cytochrome P450	GO:0016705,molecular_function,oxidoreductase activity, acting on paired donors, with incorporation or reduction of molecular oxygen;GO:0046872,molecular_function,metal ion binding;GO:0004497,molecular_function,monooxygenase activity;GO:0016491,molecular_function,oxidoreductase activity;GO:0005506,molecular_function,iron ion binding;GO:0055114,biological_process,oxidation-reduction process;GO:0020…	K09590,ko00905,Brassinosteroid biosynthesis
Solyc12g099810.2	2.62418	2.63512	2.86756	0.79127	0.291913	0.579349	2.70595	1.88612	51.9871	0.000171984	0.00137202	K4DI02,Uncharacterized protein	XP_004252884.1,protein CLT1, chloroplastic	PF08627,CRT-like, chloroquine-resistance transporter-like	IPR013936,Chloroquine-resistance transporter-like	ENOG410IJNW,-;ENOG4111Y30,-	GO:0016021,cellular_component,integral component of membrane;GO:0016020,cellular_component,membrane	-
Solyc05g014300.1	17.2005	11.2695	10.077	1.48583	2.55015	4.19147	2.69972	0.766608	43.735	0.000278752	0.00188541	K4BYF0,Uncharacterized protein	-	-	-	-	-	-
Solyc03r013880.1	6312.86	8679.81	5979.86	2816.64	306.736	1089.67	2.69629	11.5169	11.5627	0.0127341	0.0302193	B3VD90,Phytoene synthase	-	PF00494,Squalene/phytoene synthase	IPR002060,Squalene/phytoene synthase;IPR033904,Trans-Isoprenyl Diphosphate Synthases, head-to-head;IPR019845,Squalene/phytoene synthase, conserved site;IPR008949,Isoprenoid synthase domain superfamily	COG1562,Phytoene/squalene synthetase;KOG1459,Squalene synthetase	GO:0004310,molecular_function,farnesyl-diphosphate farnesyltransferase activity;GO:0016765,molecular_function,transferase activity, transferring alkyl or aryl (other than methyl) groups;GO:0016740,molecular_function,transferase activity;GO:0009058,biological_process,biosynthetic process;GO:0006696,biological_process,ergosterol biosynthetic process;GO:0051996,molecular_function,squalene synthase a…	-
Solyc06g076710.3	3.5235	3.26907	3.2509	0.729407	0.688873	0.681113	2.69594	0.899547	147.991	5.04738e-06	0.000214123	K4CA31,Uncharacterized protein	-	-	-	-	-	-
Solyc01g107850.4	85.8839	99.2451	51.985	20.4831	14.0947	14.8034	2.69592	5.8578	74.3226	7.96714e-05	0.000870497	K4B301,Uncharacterized protein	-	-	-	KOG1192,UDP-glucuronosyl and UDP-glucosyl transferase;COG1819,Glycosyl transferases, related to UDP-glucuronosyltransferase	-	-
Solyc03g031860.3	3475.48	4720.13	3280.85	1557.33	166.967	592.67	2.68855	12.2758	11.3005	0.0133945	0.0313895	A1Z0Z4,Phytoene synthase	NP_001334763.1,-;XP_010317654.1,-;NP_001334767.1,-;NP_001334765.1,-;NP_001234812.1,phytoene synthase 1, chloroplastic	PF00494,Squalene/phytoene synthase	IPR002060,Squalene/phytoene synthase;IPR033904,Trans-Isoprenyl Diphosphate Synthases, head-to-head;IPR019845,Squalene/phytoene synthase, conserved site;IPR008949,Isoprenoid synthase domain superfamily	COG1562,Phytoene/squalene synthetase;KOG1459,Squalene synthetase	GO:0004310,molecular_function,farnesyl-diphosphate farnesyltransferase activity;GO:0016765,molecular_function,transferase activity, transferring alkyl or aryl (other than methyl) groups;GO:0016740,molecular_function,transferase activity;GO:0009058,biological_process,biosynthetic process;GO:0006696,biological_process,ergosterol biosynthetic process;GO:0051996,molecular_function,squalene synthase a…	K02291,ko00906,Carotenoid biosynthesis
Solyc01g008680.4	3.16521	3.42083	2.66756	0.542769	0.792938	0.622021	2.68803	0.457993	100.539	1.86847e-05	0.000385415	K4AT65,Uncharacterized protein	-	-	-	-	-	-
Solyc11g006300.2	26.1557	14.2088	9.43507	2.85736	2.92024	4.92747	2.68156	3.20649	38.0156	0.000601613	0.00316189	K4D4P3,Uncharacterized protein	XP_004249926.1,very-long-chain enoyl-CoA reductase-like	PF02544,3-oxo-5-alpha-steroid 4-dehydrogenase	IPR001104,3-oxo-5-alpha-steroid 4-dehydrogenase, C-terminal	ENOG410XS6P,-;KOG1638,Steroid reductase	GO:0006629,biological_process,lipid metabolic process;GO:0016627,molecular_function,oxidoreductase activity, acting on the CH-CH group of donors;GO:0005737,cellular_component,cytoplasm;GO:0016491,molecular_function,oxidoreductase activity;GO:0016020,cellular_component,membrane;GO:0055114,biological_process,oxidation-reduction process;GO:0016021,cellular_component,integral component of membrane	K10258,ko01040,Biosynthesis of unsaturated fatty acids;K10258,ko00062,Fatty acid elongation;K10258,ko01212,Fatty acid metabolism
Solyc01g068250.2	1.65996	1.49033	0.811706	0.58395	0	0.223072	2.67272	0.310921	7.35075	0.032266	0.0627778	K4AX72,Uncharacterized protein	XP_004229169.1,COMPASS-like H3K4 histone methylase component WDR5B	PF00400,WD domain, G-beta repeat	IPR036322,WD40-repeat-containing domain superfamily;IPR015943,WD40/YVTN repeat-like-containing domain superfamily;IPR001680,WD40 repeat;IPR017986,WD40-repeat-containing domain	ENOG410YAAP,-;ENOG410ISIV,-	-	-
Solyc08g005770.3	1174.66	1020.51	1188.19	425.084	58.2826	214.707	2.66876	10.5181	14.4546	0.00764338	0.0203132	Q6QLX4,Alcohol acyl transferase	NP_001234496.1,alcohol acyl transferase	PF02458,Transferase family	IPR023213,Chloramphenicol acetyltransferase-like domain superfamily;IPR003480,Transferase	-	GO:0016747,molecular_function,transferase activity, transferring acyl groups other than amino-acyl groups;GO:0016746,molecular_function,transferase activity, transferring acyl groups;GO:0016740,molecular_function,transferase activity	-
Solyc06g054220.2	16.3679	19.6598	16.7244	3.9199	3.2922	4.19278	2.65094	2.82779	230.986	1.08984e-06	0.000112273	K4C6A9,Uncharacterized protein	-	-	-	-	-	-
Solyc02g072310.3	1.19736	0.735457	0.550994	0.208852	0.158501	0.170962	2.6376	-0.220598	37.6423	0.000442884	0.00255195	K4B8K5,Uncharacterized protein	-	PF00069,Protein kinase domain;PF08263,Leucine rich repeat N-terminal domain	IPR013210,Leucine-rich repeat-containing N-terminal, plant-type;IPR032675,Leucine-rich repeat domain superfamily;IPR011009,Protein kinase-like domain superfamily;IPR017441,Protein kinase, ATP binding site;IPR008271,Serine/threonine-protein kinase, active site;IPR000719,Protein kinase domain	-	GO:0004672,molecular_function,protein kinase activity;GO:0016301,molecular_function,kinase activity;GO:0004675,molecular_function,transmembrane receptor protein serine/threonine kinase activity;GO:0016740,molecular_function,transferase activity;GO:0016310,biological_process,phosphorylation;GO:0007166,biological_process,cell surface receptor signaling pathway;GO:0005886,cellular_component,plasma m…	-
Solyc04g009960.3	32.2108	42.3096	18.0962	9.78432	2.13976	8.0972	2.62449	4.80006	18.0874	0.00443547	0.0134666	K4BPF1,Uncharacterized protein	XP_004236787.1,probable low-specificity L-threonine aldolase 1 isoform X2;XP_004236788.1,-;XP_004236789.1,-	PF01212,Beta-eliminating lyase	IPR015421,Pyridoxal phosphate-dependent transferase, major domain;IPR023603,Threonine aldolase;IPR015424,Pyridoxal phosphate-dependent transferase;IPR015422,Pyridoxal phosphate-dependent transferase domain 1;IPR001597,Aromatic amino acid beta-eliminating lyase/threonine aldolase	KOG1368,Threonine aldolase;COG2008,Threonine aldolase	GO:0006520,biological_process,cellular amino acid metabolic process;GO:0003824,molecular_function,catalytic activity;GO:0008732,molecular_function,L-allo-threonine aldolase activity;GO:0005829,cellular_component,cytosol;GO:0006545,biological_process,glycine biosynthetic process;GO:0006567,biological_process,threonine catabolic process;GO:0016829,molecular_function,lyase activity	K01620,ko01230,Biosynthesis of amino acids;K01620,ko00260,Glycine, serine and threonine metabolism
Solyc03g005330.1	17.0094	12.6316	21.6438	3.04786	3.86387	4.54472	2.61852	3.9001	135.278	6.88129e-06	0.000239485	K4BDV7,Non-specific serine/threonine protein kinase	XP_004234026.1,CBL-interacting serine/threonine-protein kinase 7	PF03822,NAF domain;PF00069,Protein kinase domain	IPR018451,NAF/FISL domain;IPR017441,Protein kinase, ATP binding site;IPR008271,Serine/threonine-protein kinase, active site;IPR004041,NAF domain;IPR011009,Protein kinase-like domain superfamily;IPR000719,Protein kinase domain	COG0515,Serine/threonine protein kinase;KOG0583,Serine/threonine protein kinase	GO:0016301,molecular_function,kinase activity;GO:0035556,biological_process,intracellular signal transduction;GO:0005737,cellular_component,cytoplasm;GO:0005634,cellular_component,nucleus;GO:0016740,molecular_function,transferase activity;GO:0005524,molecular_function,ATP binding;GO:0004672,molecular_function,protein kinase activity;GO:0006468,biological_process,protein phosphorylation;GO:0000166…	-
Solyc10g083940.1	3.3938	5.37772	2.43339	1.78708	0.135624	0.438862	2.61597	2.14724	9.1749	0.0208525	0.0445551	K4D3I0,Uncharacterized protein	XP_004249478.1,uncharacterized protein LOC101244136	PF06813,Nodulin-like	IPR036259,MFS transporter superfamily;IPR010658,Nodulin-like;IPR020846,Major facilitator superfamily domain	-	GO:0016021,cellular_component,integral component of membrane;GO:0016020,cellular_component,membrane	-
Solyc11g072310.2	33.9333	26.1112	29.1632	11.7693	3.90512	3.62962	2.60614	4.52831	24.1754	0.00210311	0.00766026	Q9ZPP2,Gibberellin 20-oxidase-3	NP_001234579.1,gibberellin 20-oxidase-3	PF03171,2OG-Fe(II) oxygenase superfamily;PF14226,non-haem dioxygenase in morphine synthesis N-terminal	IPR005123,Oxoglutarate/iron-dependent dioxygenase;IPR027443,Isopenicillin N synthase-like;IPR026992,Non-haem dioxygenase N-terminal domain	KOG0143,Iron/ascorbate family oxidoreductases;COG3491,Isopenicillin N synthase and related dioxygenases	GO:0045544,molecular_function,gibberellin 20-oxidase activity;GO:0009416,biological_process,response to light stimulus;GO:0046872,molecular_function,metal ion binding;GO:0009686,biological_process,gibberellin biosynthetic process;GO:0016491,molecular_function,oxidoreductase activity;GO:0009908,biological_process,flower development;GO:0009740,biological_process,gibberellic acid mediated signaling …	K05282,ko00904,Diterpenoid biosynthesis
Solyc02g079170.3	50.8968	55.9475	29.4392	16.2683	2.04565	11.5116	2.59586	6.1494	12.418	0.0108554	0.0266629	K4B9E1,Uncharacterized protein	XP_004232796.1,external alternative NAD(P)H-ubiquinone oxidoreductase B2, mitochondrial	PF00070,Pyridine nucleotide-disulphide oxidoreductase;PF00036,hand;PF07992,Pyridine nucleotide-disulphide oxidoreductase	IPR023753,FAD/NAD(P)-binding domain;IPR018247,EF-Hand 1, calcium-binding site;IPR036188,FAD/NAD(P)-binding domain superfamily;IPR002048,EF-hand domain;IPR011992,EF-hand domain pair	COG1252,NADH dehydrogenase, FAD-containing subunit;KOG2495,NADH-dehydrogenase (ubiquinone)	GO:0055114,biological_process,oxidation-reduction process;GO:0016491,molecular_function,oxidoreductase activity;GO:0005509,molecular_function,calcium ion binding	-
Solyc10g007110.3	16.73	26.4372	17.3645	7.77196	1.26439	4.29344	2.57918	4.38165	16.2597	0.00576594	0.0164023	F1BPV3,Tyrosine aminotransferase 1	NP_001310400.1,probable aminotransferase TAT2	PF00155,Aminotransferase class I and II	IPR005958,Tyrosine/nicotianamine aminotransferase;IPR015424,Pyridoxal phosphate-dependent transferase;IPR004839,Aminotransferase, class I/classII;IPR015421,Pyridoxal phosphate-dependent transferase, major domain;IPR015422,Pyridoxal phosphate-dependent transferase domain 1;IPR004838,Aminotransferases, class-I, pyridoxal-phosphate-binding site	-	GO:0030170,molecular_function,pyridoxal phosphate binding;GO:0006520,biological_process,cellular amino acid metabolic process;GO:0003824,molecular_function,catalytic activity;GO:0016740,molecular_function,transferase activity;GO:0009058,biological_process,biosynthetic process;GO:0008483,molecular_function,transaminase activity	K00815,ko00270,Cysteine and methionine metabolism;K00815,ko00360,Phenylalanine metabolism;K00815,ko00960,Tropane, piperidine and pyridine alkaloid biosynthesis;K00815,ko00130,Ubiquinone and other terpenoid-quinone biosynthesis;K00815,ko00950,Isoquinoline alkaloid biosynthesis;K00815,ko00350,Tyrosine metabolism;K00815,ko00400,Phenylalanine, tyrosine and tryptophan biosynthesis;K00815,ko00401,Novob…
Solyc04r018950.1	58.0785	79.0232	32.9796	19.0012	3.26775	15.7403	2.57443	4.35601	14.6421	0.00741405	0.0198101	K4BPF1,Uncharacterized protein	XP_004236787.1,probable low-specificity L-threonine aldolase 1 isoform X2;XP_004236788.1,-;XP_004236789.1,-	PF01212,Beta-eliminating lyase	IPR015421,Pyridoxal phosphate-dependent transferase, major domain;IPR023603,Threonine aldolase;IPR015424,Pyridoxal phosphate-dependent transferase;IPR015422,Pyridoxal phosphate-dependent transferase domain 1;IPR001597,Aromatic amino acid beta-eliminating lyase/threonine aldolase	KOG1368,Threonine aldolase;COG2008,Threonine aldolase	GO:0006520,biological_process,cellular amino acid metabolic process;GO:0003824,molecular_function,catalytic activity;GO:0008732,molecular_function,L-allo-threonine aldolase activity;GO:0005829,cellular_component,cytosol;GO:0006545,biological_process,glycine biosynthetic process;GO:0006567,biological_process,threonine catabolic process;GO:0016829,molecular_function,lyase activity	K01620,ko01230,Biosynthesis of amino acids;K01620,ko00260,Glycine, serine and threonine metabolism
Solyc09g091430.4	12.3511	17.6478	16.6574	5.91751	0.810879	3.6126	2.57018	4.41596	14.9064	0.00710601	0.0191553	K4CWG9,Pectate lyase	XP_004247823.1,probable pectate lyase 8	PF00544,Pectate lyase	IPR011050,Pectin lyase fold/virulence factor;IPR002022,Pectate lyase;IPR012334,Pectin lyase fold;IPR018082,AmbAllergen	COG3866,Pectate lyase;ENOG410IGFP,-	GO:0030570,molecular_function,pectate lyase activity;GO:0045490,biological_process,pectin catabolic process;GO:0046872,molecular_function,metal ion binding;GO:0016829,molecular_function,lyase activity	K01728,ko00040,Pentose and glucuronate interconversions;K01728,ko02024,Quorum sensing
Solyc12g087790.1	32.3943	24.9721	56.1727	8.00062	10.3221	7.859	2.56163	2.0063	61.6516	9.36513e-05	0.000954291	K4DGK0,Uncharacterized protein	-	-	-	-	-	-
Solyc07g049135.1	4157.06	2701.84	2484.17	837.376	633.586	691.437	2.55076	10.3402	84.0544	3.3939e-05	0.000528262	O24639,Metallocarboxypeptidase inhibitor	NP_001275375.1,metallocarboxypeptidase inhibitor precursor	PF02977,Carboxypeptidase A inhibitor	IPR004231,Carboxypeptidase A inhibitor-like;IPR009632,Fruit-specific protein	-	GO:0006508,biological_process,proteolysis;GO:0004180,molecular_function,carboxypeptidase activity	-
Solyc08g075540.5.1	148.017	90.2685	53.9775	17.7123	14.9703	36.4593	2.54068	6.98811	27.0929	0.00155077	0.00616917	K4CMS1,Ubiquinol oxidase	NP_001234117.2,alternative oxidase 1a	PF01786,Alternative oxidase	IPR002680,Alternative oxidase;IPR038659,Alternative oxidase superfamily	ENOG410YFEH,-;ENOG410IIJ8,-	GO:0016020,cellular_component,membrane;GO:0046872,molecular_function,metal ion binding;GO:0009916,molecular_function,alternative oxidase activity;GO:0102721,molecular_function,ubiquinol:oxygen oxidoreductase activity;GO:0016491,molecular_function,oxidoreductase activity;GO:0070469,cellular_component,respiratory chain;GO:0055114,biological_process,oxidation-reduction process;GO:0016021,cellular_co…	-
Solyc09g082690.3	153.84	126.381	42.1728	35.8186	12.2412	26.1579	2.54004	7.00686	17.2103	0.00501716	0.0147484	Q6QDC5,Early light inducible protein	NP_001307185.1,early light inducible protein	PF00504,Chlorophyll A-B binding protein	IPR022796,Chlorophyll A-B binding protein	ENOG410IX81,-;ENOG410Y0RG,-	GO:0009535,cellular_component,chloroplast thylakoid membrane;GO:0055085,biological_process,transmembrane transport;GO:0016021,cellular_component,integral component of membrane;GO:0016020,cellular_component,membrane	-
Solyc06g008050.4	37.612	33.0575	23.5663	8.8369	3.74556	9.32735	2.53639	5.34357	39.4397	0.000546102	0.0029475	D2IGV3,Flavin-containing monooxygenase	NP_001307429.1,probable indole-3-pyruvate monooxygenase YUCCA8	PF13738,Pyridine nucleotide-disulphide oxidoreductase;PF13434,L-lysine 6-monooxygenase (NADPH-requiring);PF00743,lavin-binding monooxygenase-like;PF07992,Pyridine nucleotide-disulphide oxidoreductase	IPR000103,Pyridine nucleotide-disulphide oxidoreductase, class-II;IPR036188,FAD/NAD(P)-binding domain superfamily;IPR000960,Flavin monooxygenase FMO;IPR020946,Flavin monooxygenase-like	KOG1399,Flavin-containing monooxygenase;COG2072,Predicted flavoprotein involved in K+ transport	GO:0050661,molecular_function,NADP binding;GO:0050660,molecular_function,flavin adenine dinucleotide binding;GO:0004497,molecular_function,monooxygenase activity;GO:0016491,molecular_function,oxidoreductase activity;GO:0004499,molecular_function,N,N-dimethylaniline monooxygenase activity;GO:0016020,cellular_component,membrane;GO:0055114,biological_process,oxidation-reduction process;GO:0016021,ce…	K11816,ko00380,Tryptophan metabolism
Solyc01g099150.5.1	17.8997	15.8889	9.89522	5.56591	1.41726	3.08466	2.52438	4.81198	21.3552	0.00290923	0.00977163	K4B0V2,Lipoxygenase	-	PF00305,Lipoxygenase;PF13668,erritin-like domain	IPR027433,Lipoxygenase, domain 3;IPR020834,Lipoxygenase, conserved site;IPR036226,Lipoxigenase, C-terminal domain superfamily;IPR020833,Lipoxygenase, iron binding site;IPR013819,Lipoxygenase, C-terminal;IPR001246,Lipoxygenase, plant;IPR000907,Lipoxygenase	-	GO:0051213,molecular_function,dioxygenase activity;GO:0006633,biological_process,fatty acid biosynthetic process;GO:0046872,molecular_function,metal ion binding;GO:0016491,molecular_function,oxidoreductase activity;GO:0055114,biological_process,oxidation-reduction process;GO:0016702,molecular_function,oxidoreductase activity, acting on single donors with incorporation of molecular oxygen, incorpo…	-
Solyc12r058630.1	4.46618	4.25623	5.23308	1.27611	0.882876	1.15635	2.5049	1.26276	100.095	1.89639e-05	0.000388141	K4DI02,Uncharacterized protein	XP_004252884.1,protein CLT1, chloroplastic	PF08627,CRT-like, chloroquine-resistance transporter-like	IPR013936,Chloroquine-resistance transporter-like	ENOG410IJNW,-;ENOG4111Y30,-	GO:0016021,cellular_component,integral component of membrane;GO:0016020,cellular_component,membrane	-
Solyc01g106890.2	4.74696	3.62723	5.63724	0.913079	1.23471	1.23666	2.49984	0.788092	87.9089	2.92469e-05	0.00049689	K4B2Q6,Uncharacterized protein	XP_004230683.1,uncharacterized protein LOC101261663	-	-	ENOG4111DTV,-;ENOG410J39T,-	-	-
Solyc02g088270.3	363.91	417.203	317.349	130.426	18.2103	110.381	2.49252	8.50892	12.8563	0.0100329	0.0251096	K4BBY3,Uncharacterized protein	XP_004232208.1,uncharacterized protein LOC101248932	PF09366,Protein of unknown function (DUF1997)	IPR018971,Protein of unknown function DUF1997	ENOG410ZV42,-;ENOG410J63N,-	-	-
Solyc05r024470.1	16.7608	26.3091	40.4966	4.56142	7.15717	8.7786	2.48659	4.46657	48.6315	0.000292984	0.00194186	M1CQU7,Uncharacterized protein	XP_006348653.1,uncharacterized protein LOC102584943	-	IPR036869,Chaperone J-domain superfamily;IPR001623,DnaJ domain	ENOG4111P0M,-;ENOG410IX1M,-	GO:0016021,cellular_component,integral component of membrane;GO:0016020,cellular_component,membrane	-
Solyc11g011440.1	120.118	139.259	154.4	21.2923	42.3834	39.109	2.47769	6.94601	120.838	1.18463e-05	0.00030434	K4D5U9,Uncharacterized protein	XP_004250199.1,aspartic proteinase PCS1	PF14541,Xylanase inhibitor C-terminal;PF14543,Xylanase inhibitor N-terminal	IPR033121,Peptidase family A1 domain;IPR001461,Aspartic peptidase A1 family;IPR021109,Aspartic peptidase domain superfamily;IPR034161,Pepsin-like domain, plant;IPR032799,Xylanase inhibitor, C-terminal;IPR001969,Aspartic peptidase, active site;IPR032861,Xylanase inhibitor, N-terminal	KOG1339,Aspartyl protease;ENOG410XNV7,-	GO:0004190,molecular_function,aspartic-type endopeptidase activity;GO:0006508,biological_process,proteolysis;GO:0030163,biological_process,protein catabolic process;GO:0016787,molecular_function,hydrolase activity;GO:0008233,molecular_function,peptidase activity	-
Solyc05g011960.4	7.97509	12.7307	19.4088	2.21003	3.25707	4.47313	2.47126	4.521	44.8678	0.000376984	0.0022907	K4BXR9,Uncharacterized protein	-	-	IPR036869,Chaperone J-domain superfamily;IPR001623,DnaJ domain	ENOG4111P0M,-;ENOG410IX1M,-	GO:0016021,cellular_component,integral component of membrane;GO:0016020,cellular_component,membrane	-
Solyc09g075480.3	6.52804	8.45562	5.55868	2.83565	0.615849	1.43925	2.46962	4.21081	19.2113	0.00381257	0.012024	K4CVC5,Uncharacterized protein	XP_004247392.1,kinesin-like protein KIN-14G	PF00225,Kinesin motor domain;PF00307,Calponin homology (CH) domain	IPR001715,Calponin homology domain;IPR036872,CH domain superfamily;IPR027417,P-loop containing nucleoside triphosphate hydrolase;IPR001752,Kinesin motor domain;IPR036961,Kinesin motor domain superfamily;IPR027640,Kinesin-like protein	COG5059,Kinesin-like protein;KOG0239,Kinesin (KAR3 subfamily)	GO:0005871,cellular_component,kinesin complex;GO:0003777,molecular_function,microtubule motor activity;GO:0016887,molecular_function,ATPase activity;GO:0008017,molecular_function,microtubule binding;GO:0007018,biological_process,microtubule-based movement;GO:0003774,molecular_function,motor activity;GO:0000166,molecular_function,nucleotide binding;GO:0005524,molecular_function,ATP binding	-
Solyc01g107390.4	4.31197	3.82951	5.36452	1.88287	0.36966	0.985081	2.45869	2.75755	18.6743	0.00409483	0.0126883	K4B2V6,Uncharacterized protein	NP_001308616.1,probable indole-3-acetic acid-amido synthetase GH3.1	PF03321,H3 auxin-responsive promoter	IPR004993,GH3 family	ENOG410IJ43,-;ENOG410XQH0,-	GO:0009733,biological_process,response to auxin	K14487,ko04075,Plant hormone signal transduction
Solyc08g080640.2	225.38	267.342	181.169	100.443	8.78452	51.2895	2.45822	6.8508	9.30661	0.0202505	0.0435875	A0A0P0UWG5,Protein NP24	NP_001292922.1,protein NP24 precursor	PF00314,Thaumatin family	IPR001938,Thaumatin;IPR037176,Osmotin/thaumatin-like superfamily;IPR017949,Thaumatin, conserved site	-	-	-
Solyc09g011470.3	48.5531	43.3281	49.2169	13.6941	8.78323	12.267	2.45522	4.84873	130.018	8.493e-06	0.000263239	K4CRH3,Uncharacterized protein	NP_001304781.1,uncharacterized LOC101243814	-	-	ENOG410ZE5B,-;ENOG410J220,-	GO:0009651,biological_process,response to salt stress	-
Solyc01g109160.4	6.69789	4.47369	2.26385	1.34803	0.24553	1.72142	2.45521	2.43405	11.7775	0.0122245	0.0293027	K4B3C9,Uncharacterized protein	XP_004230843.1,allene oxide synthase 3-like	PF00067,Cytochrome P450	IPR036396,Cytochrome P450 superfamily;IPR001128,Cytochrome P450	ENOG410Y1KX,-;ENOG410IKWU,-	GO:0016705,molecular_function,oxidoreductase activity, acting on paired donors, with incorporation or reduction of molecular oxygen;GO:0004497,molecular_function,monooxygenase activity;GO:0016125,biological_process,sterol metabolic process;GO:0005506,molecular_function,iron ion binding;GO:0055114,biological_process,oxidation-reduction process;GO:0020037,molecular_function,heme binding	K01723,ko00592,alpha-Linolenic acid metabolism
Solyc09g061791.1	1.4959	1.28776	1.1473	0.388283	0.297031	0.284786	2.44775	0.390718	66.4394	7.34801e-05	0.000833096	M0ZJG8,Uncharacterized protein	XP_006360239.1,geraniol 8-hydroxylase-like	PF00067,Cytochrome P450	IPR036396,Cytochrome P450 superfamily;IPR002401,Cytochrome P450, E-class, group I;IPR001128,Cytochrome P450;IPR017972,Cytochrome P450, conserved site	COG2124,Cytochrome P450;KOG0156,Cytochrome P450 CYP2 subfamily	GO:0016705,molecular_function,oxidoreductase activity, acting on paired donors, with incorporation or reduction of molecular oxygen;GO:0016020,cellular_component,membrane;GO:0046872,molecular_function,metal ion binding;GO:0004497,molecular_function,monooxygenase activity;GO:0016491,molecular_function,oxidoreductase activity;GO:0005506,molecular_function,iron ion binding;GO:0055114,biological_proc…	-
Solyc01g005290.4	13.9783	14.3557	13.875	6.1378	0.371937	3.69085	2.44325	3.21594	9.3738	0.0199522	0.0430546	K4AS96,Uncharacterized protein	-	PF00650,CRAL/TRIO domain	IPR011074,CRAL/TRIO, N-terminal domain;IPR001251,CRAL-TRIO lipid binding domain;IPR036273,CRAL/TRIO, N-terminal domain superfamily;IPR036865,CRAL-TRIO lipid binding domain superfamily	KOG1470,Phosphatidylinositol transfer protein PDR16 and related proteins;ENOG410Y3Q0,-	-	-
Solyc04r021910.1	3.48878	4.42176	6.32063	1.42329	0.970915	1.13066	2.44103	3.17181	74.804	5.43204e-05	0.000701013	-	-	-	-	-	-	-
Solyc06g072430.3	647.722	613.085	1608.46	344.72	161.391	197.209	2.43974	9.53116	22.4618	0.00255148	0.00882618	K4C8W3,Uncharacterized protein	XP_010322968.1,uncharacterized protein LOC104648101	PF02179,BAG domain;PF00612,IQ calmodulin-binding motif	IPR036533,BAG domain superfamily;IPR003103,BAG domain;IPR000048,IQ motif, EF-hand binding site	ENOG410YW7W,-;ENOG410J023,-	GO:0009266,biological_process,response to temperature stimulus;GO:0006457,biological_process,protein folding;GO:0051087,molecular_function,chaperone binding;GO:0009506,cellular_component,plasmodesma;GO:0043207,biological_process,response to external biotic stimulus	-
Solyc04g082510.3	13.1871	14.268	14.9922	4.809	1.94756	3.71943	2.4382	4.33775	47.3009	0.000316632	0.00205109	K4BVX8,Uncharacterized protein	XP_004238437.1,serine/threonine-protein kinase CDL1-like	PF00069,Protein kinase domain	IPR011009,Protein kinase-like domain superfamily;IPR017441,Protein kinase, ATP binding site;IPR008271,Serine/threonine-protein kinase, active site;IPR000719,Protein kinase domain	COG0515,Serine/threonine protein kinase;KOG1187,Serine/threonine protein kinase	GO:0006468,biological_process,protein phosphorylation;GO:0004675,molecular_function,transmembrane receptor protein serine/threonine kinase activity;GO:0007166,biological_process,cell surface receptor signaling pathway;GO:0005886,cellular_component,plasma membrane;GO:0004672,molecular_function,protein kinase activity;GO:0007178,biological_process,transmembrane receptor protein serine/threonine kin…	-
Solyc12g070090.1	5.9776	8.56098	7.72311	1.95843	1.49465	2.11794	2.43565	2.0498	110.185	1.37338e-05	0.000329427	K4DGD2,Uncharacterized protein	-	PF01425,Amidase	IPR023631,Amidase signature domain;IPR036928,Amidase signature (AS) superfamily;IPR000120,Amidase	KOG1211,Amidases;COG0154,Asp-tRNAAsn/Glu-tRNAGln amidotransferase A subunit and related amidases	GO:0004040,molecular_function,amidase activity;GO:0016021,cellular_component,integral component of membrane;GO:0016020,cellular_component,membrane	-
Solyc03g121540.3	72.5133	68.0683	54.9699	16.9747	13.4156	18.8263	2.43362	7.12776	159.232	3.92911e-06	0.000191848	Q9ZP11,Beta-galactosidase	NP_001234303.1,beta-galactosidase precursor	PF01301,lycosyl hydrolases family 35;PF02140,alactose binding lectin domain	IPR001944,Glycoside hydrolase, family 35;IPR031330,Glycoside hydrolase 35, catalytic domain;IPR017853,Glycoside hydrolase superfamily;IPR019801,Glycoside hydrolase, family 35, conserved site;IPR000922,D-galactoside/L-rhamnose binding SUEL lectin domain;IPR008979,Galactose-binding-like domain superfamily	KOG0496,Beta-galactosidase;COG1874,Beta-galactosidase	GO:0016798,molecular_function,hydrolase activity, acting on glycosyl bonds;GO:0005975,biological_process,carbohydrate metabolic process;GO:0004553,molecular_function,hydrolase activity, hydrolyzing O-glycosyl compounds;GO:0016787,molecular_function,hydrolase activity;GO:0004565,molecular_function,beta-galactosidase activity;GO:0005773,cellular_component,vacuole;GO:0005618,cellular_component,cell …	-
Solyc03g113930.3	3931.53	3723.22	3244.55	1359.65	174.029	1158.16	2.42608	10.4801	11.3208	0.0133418	0.0312865	K4BKP5,Uncharacterized protein	XP_004236141.1,22.7 kDa class IV heat shock protein-like	PF00011,Hsp20/alpha crystallin family	IPR031107,Small heat shock protein HSP20;IPR008978,HSP20-like chaperone;IPR002068,Alpha crystallin/Hsp20 domain	KOG0710,Molecular chaperone (small heat-shock protein Hsp26/Hsp42);COG0071,Molecular chaperone (small heat shock protein)	-	K13993,ko04141,Protein processing in endoplasmic reticulum
Solyc05g009520.2	12.85	8.68595	8.33275	3.3705	1.43244	2.70385	2.419	1.87434	40.2109	0.00038301	0.00230999	K4BXC6,Uncharacterized protein	XP_004238939.1,uncharacterized protein LOC101257561	-	-	ENOG410XPAX,-;KOG0670,U4/U6-associated splicing factor PRP4	-	-
Solyc08g007790.3	9.37511	8.46739	10.6761	1.67936	3.18622	2.50194	2.41774	3.61338	141.486	5.88412e-06	0.000229468	A9LRT6,3-hydroxy-3-methylglutaryl coenzyme A synthase	NP_001234846.1,3-hydroxy-3-methylglutaryl coenzyme A synthase;XP_010324453.1,-	PF01154,Hydroxymethylglutaryl-coenzyme A synthase N terminal;PF08540,Hydroxymethylglutaryl-coenzyme A synthase C terminal	IPR010122,Hydroxymethylglutaryl-CoA synthase, eukaryotic;IPR013746,Hydroxymethylglutaryl-coenzyme A synthase C-terminal domain;IPR000590,Hydroxymethylglutaryl-coenzyme A synthase, active site;IPR016039,Thiolase-like;IPR013528,Hydroxymethylglutaryl-coenzyme A synthase, N-terminal	KOG1393,Hydroxymethylglutaryl-CoA synthase;COG3425,3-hydroxy-3-methylglutaryl CoA synthase	GO:0006629,biological_process,lipid metabolic process;GO:0008202,biological_process,steroid metabolic process;GO:0004421,molecular_function,hydroxymethylglutaryl-CoA synthase activity;GO:0003824,molecular_function,catalytic activity;GO:0016740,molecular_function,transferase activity;GO:0008299,biological_process,isoprenoid biosynthetic process;GO:0016126,biological_process,sterol biosynthetic pro…	K01641,ko00900,Terpenoid backbone biosynthesis;K01641,ko00650,Butanoate metabolism;K01641,ko00280,Valine, leucine and isoleucine degradation;K01641,ko00072,Synthesis and degradation of ketone bodies
Solyc10g050990.2	3.24068	7.23829	8.85146	3.87608	0.457585	0.24678	2.41623	-0.109912	6.42053	0.0405107	0.0756002	K4D0Q3,Uncharacterized protein	-	-	-	-	-	-
Solyc01g088590.5	45.7817	38.3114	41.5167	16.7855	2.51001	12.0406	2.40917	4.38226	14.3846	0.00773128	0.0204675	K4AYP9,Uncharacterized protein	XP_004229708.1,putative invertase inhibitor	PF04043,Plant invertase/pectin methylesterase inhibitor	IPR035513,Invertase/pectin methylesterase inhibitor domain superfamily;IPR006501,Pectinesterase inhibitor domain;IPR034088,Pla a 1-like	ENOG410YUTE,-;ENOG410IYX7,-	GO:0071944,cellular_component,cell periphery;GO:0030599,molecular_function,pectinesterase activity;GO:0043086,biological_process,negative regulation of catalytic activity;GO:0046910,molecular_function,pectinesterase inhibitor activity;GO:0004857,molecular_function,enzyme inhibitor activity	-
Solyc08g078520.4	0.404049	0.64934	0.573453	0.137516	0.0626179	0.21388	2.40639	-0.212361	25.1684	0.00145859	0.00592083	K4CNL1,Uncharacterized protein	XP_004245777.1,uncharacterized protein LOC101258981	PF04784,Protein of unknown function, DUF547;PF14389,Leucine-zipper of ternary complex factor MIP1	IPR025757,Ternary complex factor MIP1, leucine-zipper;IPR006869,Domain of unknown function DUF547	ENOG410YG68,-;ENOG410IF7A,-	-	-
Solyc01g098670.3	1.17308	1.10853	0.278617	0.215859	0.133785	0.309222	2.40413	-0.399658	14.5466	0.00638058	0.0176713	K4B0Q4,Kinesin-like protein	-	PF00225,Kinesin motor domain	IPR027640,Kinesin-like protein;IPR019821,Kinesin motor domain, conserved site;IPR001752,Kinesin motor domain;IPR036961,Kinesin motor domain superfamily;IPR027417,P-loop containing nucleoside triphosphate hydrolase	COG5059,Kinesin-like protein;KOG0240,Kinesin (SMY1 subfamily)	GO:0005874,cellular_component,microtubule;GO:0005871,cellular_component,kinesin complex;GO:0000166,molecular_function,nucleotide binding;GO:0008104,biological_process,protein localization;GO:0005524,molecular_function,ATP binding;GO:0008017,molecular_function,microtubule binding;GO:0007018,biological_process,microtubule-based movement;GO:0003774,molecular_function,motor activity;GO:0030705,biolog…	-
Solyc06g072253.1	0.900004	1.24577	1.24944	0.404307	0.174513	0.27511	2.40239	0.474428	37.6448	0.000442795	0.00255195	-	-	-	-	-	-	-
Solyc01g099990.3	11.7108	10.4628	10.056	2.59388	2.64996	3.13269	2.39402	3.06167	272.046	6.17345e-07	9.1686e-05	K4B133,Uncharacterized protein	XP_004230265.1,F-box protein PP2-B15	PF14299,Phloem protein 2;PF00646,-box domain	IPR025886,Phloem protein 2-like;IPR036047,F-box-like domain superfamily;IPR001810,F-box domain	ENOG4111A6C,-;ENOG410JBHH,-	-	-
Solyc01g080890.2	262.305	257.092	190.549	65.8558	60.3076	58.0869	2.38934	6.67489	189.35	2.16653e-06	0.000146285	K4AXY1,Uncharacterized protein	-	-	-	ENOG4111EDE,-;ENOG410J6Y3,-	-	-
Solyc02g069430.4	20.4599	26.1219	16.9923	6.6836	3.64845	6.01603	2.38923	4.64225	62.94	0.000121044	0.00111832	K4B7S5,Phospholipid-transporting ATPase	-	PF16212,Phospholipid-translocating P-type ATPase C-terminal	IPR032630,P-type ATPase, C-terminal;IPR023214,HAD superfamily;IPR036412,HAD-like superfamily;IPR006539,P-type ATPase, subfamily IV;IPR023298,P-type ATPase, transmembrane domain superfamily;IPR001757,P-type ATPase	COG0474,Cation transport ATPase;KOG0206,P-type ATPase	GO:0016787,molecular_function,hydrolase activity;GO:0045332,biological_process,phospholipid translocation;GO:0000287,molecular_function,magnesium ion binding;GO:0016020,cellular_component,membrane;GO:0015914,biological_process,phospholipid transport;GO:0004012,molecular_function,phospholipid-translocating ATPase activity;GO:0000166,molecular_function,nucleotide binding;GO:0005524,molecular_functi…	-
Solyc01g091270.3	2291.63	2463.81	2212.1	794.697	386.911	604.847	2.38655	10.9321	57.2201	0.000119088	0.00110771	K4AZ67,Uncharacterized protein	-	PF10248,Myelodysplasia-myeloid leukemia factor 1-interacting protein	IPR019376,Myeloid leukemia factor	ENOG410JBXB,-;ENOG411164N,-	-	-
Solyc06g076160.4	7.53918	6.58368	4.33167	2.43229	0.0544055	2.28863	2.36347	2.90586	6.3197	0.0425526	0.0786778	K4C9X6,Uncharacterized protein	XP_004241226.1,cytochrome P450 71A9-like	PF00067,Cytochrome P450	IPR036396,Cytochrome P450 superfamily;IPR002401,Cytochrome P450, E-class, group I;IPR001128,Cytochrome P450;IPR017972,Cytochrome P450, conserved site	COG2124,Cytochrome P450;KOG0156,Cytochrome P450 CYP2 subfamily	GO:0016709,molecular_function,oxidoreductase activity, acting on paired donors, with incorporation or reduction of molecular oxygen, NAD(P)H as one donor, and incorporation of one atom of oxygen;GO:0044550,biological_process,secondary metabolite biosynthetic process;GO:0016705,molecular_function,oxidoreductase activity, acting on paired donors, with incorporation or reduction of molecular oxygen;…	-
Solyc09g009220.4	6.67557	8.01573	7.2719	2.95165	1.55475	1.17532	2.36215	3.18491	38.8161	0.00051794	0.00284723	K4CQV1,Uncharacterized protein	XP_004246557.1,uncharacterized protein LOC101267341	PF14309,omain of unknown function (DUF4378)	IPR025486,Domain of unknown function DUF4378	ENOG410Z621,-;ENOG410IJPA,-	-	-
Solyc01g099580.3	0.723395	0.72132	0.552257	0.257509	0.0820797	0.177066	2.36001	-0.285422	24.6635	0.00154539	0.00615464	K4B0Z3,Uncharacterized protein	-	PF13668,erritin-like domain;PF03107,C1 domain	IPR004146,DC1	ENOG410J04G,-;ENOG4111989,-	-	-
Solyc04r023510.1	5.78342	5.54758	5.83108	2.0404	0.864123	1.58614	2.35605	2.64145	49.5504	0.000213586	0.00158794	A0A0V0IM06,Putative serine/threonine-protein kinase PBS1-like	-	PF00069,Protein kinase domain	IPR011009,Protein kinase-like domain superfamily;IPR017441,Protein kinase, ATP binding site;IPR008271,Serine/threonine-protein kinase, active site;IPR000719,Protein kinase domain	-	GO:0016301,molecular_function,kinase activity;GO:0016310,biological_process,phosphorylation;GO:0004672,molecular_function,protein kinase activity;GO:0006468,biological_process,protein phosphorylation;GO:0000166,molecular_function,nucleotide binding;GO:0005524,molecular_function,ATP binding;GO:0004674,molecular_function,protein serine/threonine kinase activity	-
Solyc04g005630.3	42.5114	46.5756	38.3328	12.9236	7.91921	13.0042	2.34704	5.98617	94.9446	2.89779e-05	0.000494679	K4BNG9,Uncharacterized protein	XP_004237042.1,transcription termination factor MTERF4, chloroplastic	PF02536,mTERF	IPR003690,Transcription termination factor, mitochondrial/chloroplastic;IPR038538,MTERF superfamily, mitochondrial/chloroplastic	KOG1267,Mitochondrial transcription termination factor, mTERF;ENOG410XT49,-	GO:0003727,molecular_function,single-stranded RNA binding;GO:0019843,molecular_function,rRNA binding;GO:0008380,biological_process,RNA splicing;GO:0009658,biological_process,chloroplast organization;GO:0006355,biological_process,regulation of transcription, DNA-templated;GO:0009793,biological_process,embryo development ending in seed dormancy;GO:0032502,biological_process,developmental process;GO…	-
Solyc02g072190.4	1.52413	1.34379	0.333418	0.119932	0.212377	0.549778	2.34178	-0.223586	10.4271	0.014414	0.0333749	K4B8J3,Uncharacterized protein	XP_004233062.1,probable WRKY transcription factor 65 isoform X1	PF03106,WRKY DNA -binding domain	IPR036576,WRKY domain superfamily;IPR003657,WRKY domain	ENOG410YK4F,-;ENOG410IWT3,-	GO:0003677,molecular_function,DNA binding;GO:0043565,molecular_function,sequence-specific DNA binding;GO:0003700,molecular_function,DNA binding transcription factor activity;GO:0006355,biological_process,regulation of transcription, DNA-templated;GO:0006351,biological_process,transcription, DNA-templated;GO:0005634,cellular_component,nucleus	-
Solyc02g069420.4	45.2025	58.2682	45.9823	15.1931	9.63352	15.0056	2.34143	6.4223	97.3189	2.61527e-05	0.0004647	K4B7S4,Phospholipid-transporting ATPase	-	PF13246,Cation transport ATPase (P-type);PF16209,Phospholipid-translocating ATPase N-terminal;PF00122,1-E2 ATPase	IPR023214,HAD superfamily;IPR023299,P-type ATPase, cytoplasmic domain N;IPR008250,P-type ATPase, A domain superfamily;IPR006539,P-type ATPase, subfamily IV;IPR023298,P-type ATPase, transmembrane domain superfamily;IPR032631,P-type ATPase, N-terminal;IPR018303,P-type ATPase, phosphorylation site;IPR001757,P-type ATPase	COG0474,Cation transport ATPase;KOG0206,P-type ATPase	GO:0016787,molecular_function,hydrolase activity;GO:0045332,biological_process,phospholipid translocation;GO:0000287,molecular_function,magnesium ion binding;GO:0016020,cellular_component,membrane;GO:0015914,biological_process,phospholipid transport;GO:0004012,molecular_function,phospholipid-translocating ATPase activity;GO:0000166,molecular_function,nucleotide binding;GO:0005524,molecular_functi…	-
Solyc02g067040.3	5.23083	6.93895	4.83985	2.81087	0.462425	1.12226	2.3411	3.28458	13.4454	0.00905121	0.0231237	K4B736,Uncharacterized protein	XP_004233378.1,uncharacterized protein LOC101247394;XP_019067760.1,-	PF07059,Protein of unknown function (DUF1336)	IPR009769,Protein ENHANCED DISEASE RESISTANCE 2, C-terminal	ENOG410IGM5,-;ENOG4111ZZY,-	-	-
Solyc03g043850.3	61.2553	43.5482	44.5333	13.303	13.765	13.1975	2.34027	3.96945	179.771	2.59061e-06	0.000153409	K4BG05,Uncharacterized protein	XP_004234642.1,cytochrome c oxidase subunit 6a, mitochondrial-like	-	IPR036418,Cytochrome c oxidase, subunit VIa superfamily;IPR001349,Cytochrome c oxidase, subunit VIa	ENOG411253X,-;KOG3469,Cytochrome c oxidase, subunit VIa/COX13	GO:0005751,cellular_component,mitochondrial respiratory chain complex IV;GO:0030234,molecular_function,enzyme regulator activity;GO:0004129,molecular_function,cytochrome-c oxidase activity;GO:0009060,biological_process,aerobic respiration;GO:0050790,biological_process,regulation of catalytic activity;GO:0005743,cellular_component,mitochondrial inner membrane;GO:0006123,biological_process,mitochon…	K02266,ko04260,Cardiac muscle contraction;K02266,ko05012,Parkinson's disease;K02266,ko00190,Oxidative phosphorylation;K02266,ko04932,Non-alcoholic fatty liver disease (NAFLD);K02266,ko05016,Huntington's disease;K02266,ko05010,Alzheimer's disease
Solyc03g150151.1	9.55908	9.5938	9.35154	3.31583	0.936497	3.31898	2.33597	1.82123	25.5564	0.00158981	0.00627684	M1B866,Uncharacterized protein	XP_006351418.1,cytochrome P450 71A2-like	PF00067,Cytochrome P450	IPR036396,Cytochrome P450 superfamily;IPR002401,Cytochrome P450, E-class, group I;IPR001128,Cytochrome P450;IPR017972,Cytochrome P450, conserved site	COG2124,Cytochrome P450;KOG0156,Cytochrome P450 CYP2 subfamily	GO:0016705,molecular_function,oxidoreductase activity, acting on paired donors, with incorporation or reduction of molecular oxygen;GO:0046872,molecular_function,metal ion binding;GO:0004497,molecular_function,monooxygenase activity;GO:0016491,molecular_function,oxidoreductase activity;GO:0005506,molecular_function,iron ion binding;GO:0055114,biological_process,oxidation-reduction process;GO:0020…	-
Solyc10g079730.3	1.24402	0.777067	0.776224	0.325748	0.267949	0.15655	2.32945	1.47794	41.0568	0.000339152	0.00213978	K4D2L4,Condensin complex subunit 1	-	PF12922,non-SMC mitotic condensation complex subunit 1, N-term;PF12717,non-SMC mitotic condensation complex subunit 1;PF12765,HEAT repeat associated with sister chromatid cohesion	IPR032682,Condensin complex subunit 1, C-terminal;IPR026003,HEAT repeat associated with sister chromatid cohesion protein;IPR011989,Armadillo-like helical;IPR024324,Condensin complex subunit 1, N-terminal;IPR016024,Armadillo-type fold;IPR007673,Condensin subunit 1;IPR026971,Condensin subunit 1/Condensin-2 complex subunit D3	KOG0414,Chromosome condensation complex Condensin, subunit D2;COG5098,Chromosome condensation complex Condensin, subunit D2	GO:0007076,biological_process,mitotic chromosome condensation;GO:0030261,biological_process,chromosome condensation;GO:0051304,biological_process,chromosome separation;GO:0000779,cellular_component,condensed chromosome, centromeric region;GO:0010032,biological_process,meiotic chromosome condensation;GO:0042393,molecular_function,histone binding;GO:0007049,biological_process,cell cycle;GO:0000278,…	-
Solyc06r029960.1	173.748	253.797	846.689	203.12	47.7609	80.5167	2.32768	7.93441	8.38155	0.0250264	0.0514204	A0A0V0IQG0,Putative heat shock protein 83-like	-	PF00183,Hsp90 protein;PF02518,Histidine kinase-, DNA gyrase B-, and HSP90-like ATPase	IPR001404,Heat shock protein Hsp90 family;IPR037196,HSP90, C-terminal domain;IPR036890,Histidine kinase/HSP90-like ATPase superfamily;IPR020568,Ribosomal protein S5 domain 2-type fold;IPR019805,Heat shock protein Hsp90, conserved site;IPR003594,Histidine kinase/HSP90-like ATPase;IPR020575,Heat shock protein Hsp90, N-terminal	-	GO:0006950,biological_process,response to stress;GO:0006457,biological_process,protein folding;GO:0005524,molecular_function,ATP binding;GO:0051082,molecular_function,unfolded protein binding	-
Solyc02g076680.3	25.8534	31.3471	20.915	7.98944	3.01885	10.1232	2.31838	5.855	26.011	0.00173053	0.00668142	K4B8P5,Uncharacterized protein	XP_004233042.1,uncharacterized protein LOC101247686	PF05097,Protein of unknown function (DUF688)	IPR007789,Protein of unknown function DUF688	ENOG41115SH,-;ENOG410IKD7,-	-	-
Solyc08g082170.4	74.4865	73.1614	83.0462	18.8283	25.368	19.1886	2.31776	6.73646	336.609	2.93702e-07	6.8873e-05	K4CPL3,Uncharacterized protein	-	PF00295,lycosyl hydrolases family 28	IPR011050,Pectin lyase fold/virulence factor;IPR006626,Parallel beta-helix repeat;IPR012334,Pectin lyase fold;IPR000743,Glycoside hydrolase, family 28	ENOG410IEVG,-;COG5434,Endopolygalacturonase	GO:0016798,molecular_function,hydrolase activity, acting on glycosyl bonds;GO:0005975,biological_process,carbohydrate metabolic process;GO:0016787,molecular_function,hydrolase activity;GO:0071555,biological_process,cell wall organization;GO:0004650,molecular_function,polygalacturonase activity;GO:0008152,biological_process,metabolic process;GO:0005576,cellular_component,extracellular region	-
Solyc08r041550.1	240.134	242.219	274.465	61.6649	84.8924	61.381	2.31762	5.4833	287.231	5.1095e-07	8.58104e-05	A0A097PQY8,Pectin lyase-like superfamily protein	-	PF00295,lycosyl hydrolases family 28	IPR011050,Pectin lyase fold/virulence factor;IPR006626,Parallel beta-helix repeat;IPR012334,Pectin lyase fold;IPR000743,Glycoside hydrolase, family 28	ENOG410IEVG,-;COG5434,Endopolygalacturonase	GO:0016798,molecular_function,hydrolase activity, acting on glycosyl bonds;GO:0005975,biological_process,carbohydrate metabolic process;GO:0016787,molecular_function,hydrolase activity;GO:0071555,biological_process,cell wall organization;GO:0004650,molecular_function,polygalacturonase activity;GO:0008152,biological_process,metabolic process;GO:0005576,cellular_component,extracellular region;GO:00…	-
Solyc03g082410.3	24.3934	18.1615	10.729	4.95276	1.91354	7.73992	2.31269	0.326288	17.8077	0.00378571	0.0119695	Q96486,Heat shock induced transcript 2	-	-	-	-	GO:0016021,cellular_component,integral component of membrane;GO:0016020,cellular_component,membrane	-
Solyc04g074840.3	35.7887	31.8573	160.38	26.7682	9.63275	24.7548	2.31269	6.66622	9.43296	0.0196943	0.0425909	K4BU22,Protein DETOXIFICATION	XP_004237959.1,protein DETOXIFICATION 27-like	PF01554,MatE	IPR002528,Multi antimicrobial extrusion protein	COG0534,Na+-driven multidrug efflux pump;KOG1347,Uncharacterized membrane protein, predicted efflux pump	GO:0055085,biological_process,transmembrane transport;GO:0006855,biological_process,drug transmembrane transport;GO:0015297,molecular_function,antiporter activity;GO:0015238,molecular_function,drug transmembrane transporter activity;GO:0016020,cellular_component,membrane;GO:0016021,cellular_component,integral component of membrane	-
Solyc10g038080.3	6.42136	9.52531	5.96118	3.42217	0.943518	1.46449	2.30803	3.39847	19.1702	0.00383327	0.0120786	K4CZD1,Uncharacterized protein	XP_010327280.1,bifunctional 3-dehydroquinate dehydratase/shikimate dehydrogenase, chloroplastic	PF08501,Shikimate dehydrogenase substrate binding domain;PF01487,Type I 3-dehydroquinase	IPR001381,3-dehydroquinate dehydratase type I;IPR013708,Shikimate dehydrogenase substrate binding, N-terminal;IPR022893,Shikimate dehydrogenase family;IPR036291,NAD(P)-binding domain superfamily;IPR013785,Aldolase-type TIM barrel	COG0169,Shikimate 5-dehydrogenase;KOG0692,Pentafunctional AROM protein;COG0710,3-dehydroquinate dehydratase;ENOG410JX87,-	GO:0003824,molecular_function,catalytic activity;GO:0019632,biological_process,shikimate metabolic process;GO:0009423,biological_process,chorismate biosynthetic process;GO:0004764,molecular_function,shikimate 3-dehydrogenase (NADP+) activity;GO:0003855,molecular_function,3-dehydroquinate dehydratase activity;GO:0009570,cellular_component,chloroplast stroma;GO:0055114,biological_process,oxidation-…	K13832,ko01230,Biosynthesis of amino acids;K13832,ko00400,Phenylalanine, tyrosine and tryptophan biosynthesis
Solyc07g052960.3	217.651	217.242	145.408	100.103	11.5634	41.7142	2.30584	7.44833	9.36171	0.0200054	0.0431352	K4CFJ4,Uncharacterized protein	XP_004243434.1,scarecrow-like protein 32	PF03514,RAS domain family	IPR005202,Transcription factor GRAS	ENOG410III6,-;ENOG410XRRT,-	GO:0043565,molecular_function,sequence-specific DNA binding;GO:0006355,biological_process,regulation of transcription, DNA-templated;GO:0003700,molecular_function,DNA binding transcription factor activity;GO:0005634,cellular_component,nucleus;GO:0006351,biological_process,transcription, DNA-templated	-
Solyc03g095700.1	6.61372	10.3757	7.72944	4.39471	0.222347	1.91863	2.29929	1.30249	7.80714	0.0287595	0.0573388	K4BIZ3,Uncharacterized protein	XP_010318229.1,uncharacterized protein LOC104646455	-	-	ENOG410Z8N2,-;ENOG410J2MS,-	-	-
Solyc03g025960.1	6.78607	6.21196	5.28445	3.32648	0.235622	1.27073	2.29866	-0.188761	9.59933	0.0174731	0.0387611	K4BF69,Uncharacterized protein	-	-	-	-	-	-
Solyc06g065040.4	17.1307	16.3103	12.1681	5.39012	2.86345	4.22648	2.29818	3.74978	60.0101	0.00012601	0.0011452	K4C7D3,Uncharacterized protein	NP_001315191.1,transcription factor bHLH81-like	PF00010,Helix-loop-helix DNA-binding domain	IPR011598,Myc-type, basic helix-loop-helix (bHLH) domain;IPR036638,Helix-loop-helix DNA-binding domain superfamily	ENOG410YNY7,-;ENOG410J048,-	GO:0046983,molecular_function,protein dimerization activity;GO:0001228,molecular_function,transcriptional activator activity, RNA polymerase II transcription regulatory region sequence-specific DNA binding;GO:0045944,biological_process,positive regulation of transcription by RNA polymerase II;GO:0006366,biological_process,transcription by RNA polymerase II;GO:0001046,molecular_function,core promo…	-
Solyc05g050220.3	13.6114	13.0996	14.8594	5.90042	2.12364	3.23194	2.29441	3.98723	32.0202	0.000981539	0.00447391	K4C154,Uncharacterized protein	XP_010321523.1,transcriptional activator TAF-1-like isoform X1	PF16596,isordered region downstream of MFMR;PF00170,bZIP transcription factor;PF07777,-box binding protein MFMR	IPR012900,G-box binding protein, multifunctional mosaic region;IPR004827,Basic-leucine zipper domain	-	GO:0006355,biological_process,regulation of transcription, DNA-templated;GO:0003700,molecular_function,DNA binding transcription factor activity	-
Solyc09g090760.4	3.89612	3.57382	4.42731	0.845248	1.53348	0.968667	2.29024	2.96213	114.317	1.21303e-05	0.000307956	K4CWA2,Uncharacterized protein	-	PF03092,BT1 family	IPR036259,MFS transporter superfamily;IPR020846,Major facilitator superfamily domain;IPR004324,Folate-biopterin transporter	ENOG410IIPS,-;ENOG410XRKZ,-	GO:0016021,cellular_component,integral component of membrane;GO:0016020,cellular_component,membrane	-
Solyc08g007480.2	6.27452	3.16015	3.21428	0.367881	1.27032	2.00259	2.28745	1.12304	16.1763	0.00535406	0.0154809	K4CIN5,Uncharacterized protein	XP_004244577.1,uncharacterized protein LOC101267255	PF07279,Protein of unknown function (DUF1442)	IPR009902,Protein of unknown function DUF1442	-	-	-
Solyc02g081480.4	6.05719	5.03235	6.13103	0.947922	1.71455	2.2244	2.287	2.99661	72.5108	5.66706e-05	0.000720707	K4BA18,Uncharacterized protein	-	PF13947,Wall-associated receptor kinase galacturonan-binding;PF00069,Protein kinase domain	IPR011009,Protein kinase-like domain superfamily;IPR017441,Protein kinase, ATP binding site;IPR025287,Wall-associated receptor kinase, galacturonan-binding domain;IPR008271,Serine/threonine-protein kinase, active site;IPR000719,Protein kinase domain	COG0515,Serine/threonine protein kinase;KOG1187,Serine/threonine protein kinase	GO:0006468,biological_process,protein phosphorylation;GO:0005524,molecular_function,ATP binding;GO:0030247,molecular_function,polysaccharide binding;GO:0004672,molecular_function,protein kinase activity	-
Solyc10r048980.1	113.503	72.765	85.4943	10.4661	22.08	45.3884	2.28293	5.24189	21.751	0.00277415	0.00940836	K4D0Q5,Uncharacterized protein	XP_004248734.1,cytochrome P450 CYP72A219	PF00067,Cytochrome P450	IPR036396,Cytochrome P450 superfamily;IPR002401,Cytochrome P450, E-class, group I;IPR001128,Cytochrome P450;IPR017972,Cytochrome P450, conserved site	KOG0157,Cytochrome P450 CYP4/CYP19/CYP26 subfamilies;COG2124,Cytochrome P450	GO:0016705,molecular_function,oxidoreductase activity, acting on paired donors, with incorporation or reduction of molecular oxygen;GO:0005506,molecular_function,iron ion binding;GO:0046872,molecular_function,metal ion binding;GO:0004497,molecular_function,monooxygenase activity;GO:0016491,molecular_function,oxidoreductase activity;GO:0016020,cellular_component,membrane;GO:0055114,biological_proc…	-
Solyc06g072330.3	6.93729	5.36918	3.29535	1.92965	0.478384	1.91655	2.27852	1.35508	16.4303	0.00523499	0.01521	K4C8V3,Uncharacterized protein	XP_004241472.1,mitochondrial import inner membrane translocase subunit TIM14-3-like	-	IPR036869,Chaperone J-domain superfamily;IPR001623,DnaJ domain	COG2214,DnaJ-class molecular chaperone;KOG0723,Molecular chaperone (DnaJ superfamily)	-	-
Solyc01r006420.1	2.0142	2.90028	3.72757	0.784697	0.768761	0.864238	2.2781	2.14472	84.6424	3.31638e-05	0.000521664	K4B196,Uncharacterized protein	XP_004230317.1,NHL repeat-containing protein 2 isoform X2	PF01436,NHL repeat;PF13419,Haloacid dehalogenase-like hydrolase;PF13905,Thioredoxin-like	IPR006439,HAD hydrolase, subfamily IA;IPR001258,NHL repeat;IPR036249,Thioredoxin-like superfamily;IPR023198,Phosphoglycolate phosphatase-like, domain 2;IPR013766,Thioredoxin domain;IPR011042,Six-bladed beta-propeller, TolB-like;IPR023214,HAD superfamily;IPR013017,NHL repeat, subgroup;IPR012336,Thioredoxin-like fold;IPR036412,HAD-like superfamily	KOG2914,Predicted haloacid-halidohydrolase and related hydrolases;KOG2177,Predicted E3 ubiquitin ligase;COG0637,Predicted phosphatase/phosphohexomutase	GO:0016787,molecular_function,hydrolase activity;GO:0009570,cellular_component,chloroplast stroma;GO:0045454,biological_process,cell redox homeostasis;GO:0010196,biological_process,nonphotochemical quenching;GO:0042651,cellular_component,thylakoid membrane;GO:0008152,biological_process,metabolic process;GO:0009507,cellular_component,chloroplast;GO:0009534,cellular_component,chloroplast thylakoid	-
Solyc04g056713.1	1.87879	2.1498	2.01169	0.613979	0.489256	0.580494	2.278	1.04523	100.671	1.86023e-05	0.000384164	A0A1S3YI21,putative glycerol-3-phosphate transporter 1 isoform X2	XP_016451765.1,putative glycerol-3-phosphate transporter 1 isoform X2	-	IPR036259,MFS transporter superfamily;IPR000849,Sugar phosphate transporter;IPR020846,Major facilitator superfamily domain;IPR011701,Major facilitator superfamily	-	GO:0055085,biological_process,transmembrane transport;GO:0022857,molecular_function,transmembrane transporter activity;GO:0016021,cellular_component,integral component of membrane;GO:0016020,cellular_component,membrane	-
Solyc08g078510.3	33.1775	33.7562	33.9267	9.30334	8.83766	10.1968	2.27736	5.18701	424.455	1.30364e-07	5.163e-05	K4CNL0,Uncharacterized protein	XP_004245778.1,GEM-like protein 5	PF02893,RAM domain	IPR037848,GEM-like protein;IPR004182,GRAM domain	ENOG410IG99,-;ENOG410YCSJ,-	-	-
Solyc00g500211.1	4.76681	6.87217	4.83742	1.12301	1.65209	1.88098	2.27467	0.0139651	48.884	0.000196602	0.00149865	A0A1Q3DKF9,Uncharacterized protein	-	-	-	-	-	-
Solyc03r015900.1	1.71323	2.73802	3.61308	0.456348	0.844597	0.995352	2.27264	1.51431	40.6803	0.000348945	0.00217216	K4BI49,Uncharacterized protein	-	-	-	-	-	-
Solyc09g008970.1	3060.74	2959.59	4114.7	1670.96	302.828	778.309	2.272	9.93373	13.005	0.00977235	0.0245926	K4CQS8,Uncharacterized protein	XP_004246568.1,uncharacterized protein LOC101245195	-	-	ENOG410YT9R,-;ENOG410J1EU,-	-	-
Solyc10r050670.1	260.779	325.618	144.011	131.8	24.1702	41.6763	2.27107	7.91168	10.1764	0.0167976	0.0376041	K4D3V7,Glycosyltransferase	XP_019071658.1,-;XP_004249656.1,UDP-glucose iridoid glucosyltransferase-like	PF00201,UDP-glucoronosyl and UDP-glucosyl transferase	IPR035595,UDP-glycosyltransferase family, conserved site;IPR002213,UDP-glucuronosyl/UDP-glucosyltransferase	KOG1192,UDP-glucuronosyl and UDP-glucosyl transferase;COG1819,Glycosyl transferases, related to UDP-glucuronosyltransferase	GO:0016757,molecular_function,transferase activity, transferring glycosyl groups;GO:0080043,molecular_function,quercetin 3-O-glucosyltransferase activity;GO:0080044,molecular_function,quercetin 7-O-glucosyltransferase activity;GO:0016740,molecular_function,transferase activity;GO:0043231,cellular_component,intracellular membrane-bounded organelle;GO:0008152,biological_process,metabolic process;GO…	-
Solyc11g070180.1	4.14868	4.63319	5.34428	1.92737	0.521258	1.44576	2.26946	1.07967	23.6344	0.00180919	0.00688668	K4DAH4,Uncharacterized protein	-	-	-	-	-	-
Solyc01r004270.1	1.16563	1.32346	1.06125	0.232363	0.246881	0.532582	2.2669	-0.0374731	33.6381	0.000622752	0.003232	K4AWH7,Uncharacterized protein	XP_004229273.1,putative F-box/LRR-repeat protein At3g18150	PF00646,-box domain	IPR036047,F-box-like domain superfamily;IPR032675,Leucine-rich repeat domain superfamily;IPR001810,F-box domain	ENOG410ZUW1,-;ENOG410IXYP,-	-	-
Solyc06g076320.1	291.788	263.367	211.637	123.494	12.2929	74.4619	2.26326	6.04701	8.92514	0.0220605	0.0465611	K4C9Z2,Uncharacterized protein	-	PF08137,VL family	IPR012552,DVL	ENOG410JPEV,-;ENOG410ZEKB,-	-	-
Solyc03g082420.3	4657.42	3600.54	2679.21	1047.24	307.552	1736.22	2.26255	11.3112	13.3448	0.00920961	0.023474	O03993,Chromoplast-associated hsp20	-	PF00011,Hsp20/alpha crystallin family	IPR031107,Small heat shock protein HSP20;IPR008978,HSP20-like chaperone;IPR002068,Alpha crystallin/Hsp20 domain	KOG0710,Molecular chaperone (small heat-shock protein Hsp26/Hsp42);COG0071,Molecular chaperone (small heat shock protein)	-	-
Solyc07g054780.1	965.59	601.411	1289.68	445.749	175.627	166.021	2.26222	7.40362	18.9478	0.00394781	0.0123413	K4CG20,Uncharacterized protein	XP_004243308.1,uncharacterized protein LOC544070	PF12609,Wound-induced protein	IPR022251,Protein of unknown function wound-induced	ENOG410J4T0,-;ENOG410YZKG,-	-	-
Solyc06r032550.1	46.1664	41.6414	33.4188	19.5584	1.93306	11.7718	2.26212	6.07006	8.86895	0.0223448	0.0470109	K4C9Z2,Uncharacterized protein	-	PF08137,VL family	IPR012552,DVL	ENOG410JPEV,-;ENOG410ZEKB,-	-	-
Solyc01g008710.5.1	166.627	140.276	263.205	106.648	10.932	36.7514	2.26107	7.463	7.7531	0.0291475	0.0579439	K4AT68,Uncharacterized protein	XP_004228885.1,mannan endo-1,4-beta-mannosidase 4-like	PF00150,Cellulase (glycosyl hydrolase family 5)	IPR017853,Glycoside hydrolase superfamily;IPR001547,Glycoside hydrolase, family 5	ENOG410IIVS,-;COG3934,Endo-beta-mannanase	GO:0016798,molecular_function,hydrolase activity, acting on glycosyl bonds;GO:0005975,biological_process,carbohydrate metabolic process;GO:0016787,molecular_function,hydrolase activity;GO:0046355,biological_process,mannan catabolic process;GO:0016985,molecular_function,mannan endo-1,4-beta-mannosidase activity;GO:0004553,molecular_function,hydrolase activity, hydrolyzing O-glycosyl compounds;GO:0…	K19355,ko00051,Fructose and mannose metabolism
Solyc02g087890.4	54.0218	55.7268	59.7669	25.1145	3.70218	18.384	2.24892	4.75899	12.3633	0.0109643	0.0268709	K4BBU5,Uncharacterized protein	-	-	-	ENOG410JIK0,-;ENOG41114U9,-	-	-
Solyc10g051020.2	65.8281	44.6862	48.1307	6.54288	13.3176	26.6932	2.2485	6.09067	22.9519	0.00241142	0.0084549	K4D0Q5,Uncharacterized protein	XP_004248734.1,cytochrome P450 CYP72A219	PF00067,Cytochrome P450	IPR036396,Cytochrome P450 superfamily;IPR002401,Cytochrome P450, E-class, group I;IPR001128,Cytochrome P450;IPR017972,Cytochrome P450, conserved site	KOG0157,Cytochrome P450 CYP4/CYP19/CYP26 subfamilies;COG2124,Cytochrome P450	GO:0016705,molecular_function,oxidoreductase activity, acting on paired donors, with incorporation or reduction of molecular oxygen;GO:0005506,molecular_function,iron ion binding;GO:0046872,molecular_function,metal ion binding;GO:0004497,molecular_function,monooxygenase activity;GO:0016491,molecular_function,oxidoreductase activity;GO:0016020,cellular_component,membrane;GO:0055114,biological_proc…	-
Solyc06g036290.3	229.683	313.585	1051.85	277.402	62.7233	103.08	2.23041	9.88117	7.60802	0.0302241	0.0595846	A0A0V0IQG0,Putative heat shock protein 83-like	-	PF00183,Hsp90 protein;PF02518,Histidine kinase-, DNA gyrase B-, and HSP90-like ATPase	IPR001404,Heat shock protein Hsp90 family;IPR037196,HSP90, C-terminal domain;IPR036890,Histidine kinase/HSP90-like ATPase superfamily;IPR020568,Ribosomal protein S5 domain 2-type fold;IPR019805,Heat shock protein Hsp90, conserved site;IPR003594,Histidine kinase/HSP90-like ATPase;IPR020575,Heat shock protein Hsp90, N-terminal	-	GO:0006950,biological_process,response to stress;GO:0006457,biological_process,protein folding;GO:0005524,molecular_function,ATP binding;GO:0051082,molecular_function,unfolded protein binding	-
Solyc01g099450.4	1.79913	1.47618	2.26737	0.512355	0.544368	0.545226	2.22599	-0.301726	45.8649	0.00024026	0.00170935	K4B0Y1,Uncharacterized protein	-	-	-	ENOG41115FM,-;ENOG410JF16,-	GO:0016021,cellular_component,integral component of membrane;GO:0016020,cellular_component,membrane	-
Solyc10g085230.2	651.329	721.746	350.597	317.533	59.9988	105.689	2.2222	9.41722	10.2769	0.01645	0.0369607	K4D3V7,Glycosyltransferase	XP_019071658.1,-;XP_004249656.1,UDP-glucose iridoid glucosyltransferase-like	PF00201,UDP-glucoronosyl and UDP-glucosyl transferase	IPR035595,UDP-glycosyltransferase family, conserved site;IPR002213,UDP-glucuronosyl/UDP-glucosyltransferase	KOG1192,UDP-glucuronosyl and UDP-glucosyl transferase;COG1819,Glycosyl transferases, related to UDP-glucuronosyltransferase	GO:0016757,molecular_function,transferase activity, transferring glycosyl groups;GO:0080043,molecular_function,quercetin 3-O-glucosyltransferase activity;GO:0080044,molecular_function,quercetin 7-O-glucosyltransferase activity;GO:0016740,molecular_function,transferase activity;GO:0043231,cellular_component,intracellular membrane-bounded organelle;GO:0008152,biological_process,metabolic process;GO…	-
Solyc08g007225.1	3.87874	4.46103	4.91557	1.26945	1.4254	1.1903	2.21458	2.27516	179.797	2.58934e-06	0.000153409	M1BTY9,Uncharacterized protein	-	PF01764,Lipase (class 3)	IPR002921,Fungal lipase-like domain;IPR029058,Alpha/Beta hydrolase fold	ENOG410IQ39,-;ENOG4111RPC,-	GO:0006629,biological_process,lipid metabolic process;GO:0016787,molecular_function,hydrolase activity	-
Solyc06g076210.3	3.72678	4.14995	3.45079	1.19512	0.732135	1.38197	2.21336	2.47327	69.0302	6.48673e-05	0.000776382	K4C9Y1,Uncharacterized protein	-	PF03470,XS zinc finger domain;PF03468,XS domain;PF03469,XH domain	IPR005380,XS domain;IPR005381,Zinc finger-XS domain;IPR038588,XS domain superfamily;IPR005379,Uncharacterised domain XH	ENOG410J989,-;ENOG4111EBT,-	GO:0031047,biological_process,gene silencing by RNA;GO:0005655,cellular_component,nucleolar ribonuclease P complex	-
Solyc03g080020.4	8.3465	11.2498	6.44141	3.55275	1.17228	2.80706	2.20802	2.64003	23.8652	0.0020924	0.00763577	K4BHX9,Uncharacterized protein	-	-	IPR036259,MFS transporter superfamily	ENOG410ZITE,-;KOG3098,Uncharacterized conserved protein	GO:0016021,cellular_component,integral component of membrane;GO:0016020,cellular_component,membrane	-
Solyc03g093760.1	0.504376	0.354658	0.554603	0.167575	0.0791312	0.170705	2.18475	-0.287173	26.2181	0.00129721	0.0054295	K4BIQ2,Uncharacterized protein	-	PF00856,SET domain;PF02182,SAD/SRA domain;PF05033,Pre-SET motif	IPR025794,Histone H3-K9 methyltransferase, plant;IPR015947,PUA-like superfamily;IPR007728,Pre-SET domain;IPR003105,SRA-YDG;IPR003616,Post-SET domain;IPR001214,SET domain;IPR036987,SRA-YDG superfamily	COG2940,Proteins containing SET domain;KOG1082,Histone H3 (Lys9) methyltransferase SUV39H1/Clr4, required for transcriptional silencing;COG3440,Predicted restriction endonuclease	GO:0005694,cellular_component,chromosome;GO:0034968,biological_process,histone lysine methylation;GO:0016740,molecular_function,transferase activity;GO:0005634,cellular_component,nucleus;GO:0018024,molecular_function,histone-lysine N-methyltransferase activity;GO:0008168,molecular_function,methyltransferase activity;GO:0032259,biological_process,methylation;GO:0016571,biological_process,histone m…	-
Solyc01g068500.4	1.03652	1.5259	1.3764	0.366292	0.46901	0.344432	2.18288	1.15087	82.9488	3.54603e-05	0.000539686	K4AX96,Uncharacterized protein	-	PF14703,Cytosolic domain of 10TM putative phosphate transporter;PF02714,Calcium-dependent channel, 7TM region, putative phosphate;PF13967,Late exocytosis, associated with Golgi transport	IPR003864,Calcium-dependent channel, 7TM region, putative phosphate;IPR027815,10TM putative phosphate transporter, cytosolic domain;IPR032880,Calcium permeable stress-gated cation channel 1, N-terminal transmembrane domain	COG5594,Uncharacterized integral membrane protein;KOG1134,Uncharacterized conserved protein	GO:0016021,cellular_component,integral component of membrane;GO:0016020,cellular_component,membrane	-
Solyc01g107800.4	5.20542	4.34737	5.73374	0.992558	2.07719	1.62006	2.17203	2.43037	78.0869	4.32905e-05	0.00060702	K4B2Z6,Uncharacterized protein	XP_004230754.1,protein IRX15-LIKE-like	PF04669,Polysaccharide biosynthesis	IPR006514,IRX15/IRX15L/IGXM;IPR021148,Polysaccharide biosynthesis domain	ENOG410YAEW,-;ENOG410II07,-	GO:0045492,biological_process,xylan biosynthetic process;GO:0016021,cellular_component,integral component of membrane;GO:0016020,cellular_component,membrane	-
Solyc02g092240.3	4.5509	4.34935	4.65091	1.26484	1.11217	1.72444	2.17134	1.72228	101.4	1.81579e-05	0.000380596	K4BD20,Uncharacterized protein	XP_004231935.1,uncharacterized protein LOC101265085	PF14009,omain of unknown function (DUF4228)	IPR025322,Protein of unknown function DUF4228, plant	ENOG410IXPD,-;ENOG41123BV,-	-	-
Solyc01g008510.3	67.9434	42.7692	39.1283	19.3539	3.68694	21.8109	2.16687	4.47913	11.4486	0.013016	0.0307207	K4AT49,Uncharacterized protein	XP_004228890.1,photosystem II 5 kDa protein, chloroplastic-like	-	-	ENOG410Z5TB,-;ENOG410J3D8,-	-	-
Solyc08g076090.3	37.3895	36.0607	32.1448	10.9752	7.89334	13.1031	2.16586	5.3781	105.14	1.77055e-05	0.00037615	K4CMX6,Uncharacterized protein	XP_004245960.1,UV-B-induced protein At3g17800, chloroplastic	PF05542,Protein of unknown function (DUF760)	IPR008479,Protein of unknown function DUF760	ENOG410YEIV,-;ENOG410IRSE,-	-	-
Solyc07g006370.1	19.4606	19.9894	19.6197	7.08908	4.08563	6.59529	2.16449	4.58314	79.2002	4.89563e-05	0.000654788	K4CBA8,Uncharacterized protein	XP_010323232.1,cation/calcium exchanger 1-like	PF01699,Sodium/calcium exchanger protein	IPR004837,Sodium/calcium exchanger membrane region	KOG2399,K+-dependent Na+:Ca2+ antiporter;COG0530,Ca2+/Na+ antiporter	GO:0055085,biological_process,transmembrane transport;GO:0016021,cellular_component,integral component of membrane;GO:0016020,cellular_component,membrane	-
Solyc04r022610.1	29.1995	34.3688	136.787	26.1169	10.1311	23.5669	2.1583	4.78753	9.44844	0.0196276	0.0424827	K4BU22,Protein DETOXIFICATION	XP_004237959.1,protein DETOXIFICATION 27-like	PF01554,MatE	IPR002528,Multi antimicrobial extrusion protein	COG0534,Na+-driven multidrug efflux pump;KOG1347,Uncharacterized membrane protein, predicted efflux pump	GO:0055085,biological_process,transmembrane transport;GO:0006855,biological_process,drug transmembrane transport;GO:0015297,molecular_function,antiporter activity;GO:0015238,molecular_function,drug transmembrane transporter activity;GO:0016020,cellular_component,membrane;GO:0016021,cellular_component,integral component of membrane	-
Solyc09g059950.3	6.15895	10.574	10.398	3.18392	2.3607	2.6513	2.15696	2.64913	65.3506	7.75362e-05	0.000858233	K4CTS8,Uncharacterized protein	XP_004247079.1,uncharacterized protein LOC101254127	-	-	ENOG410ZEXN,-;ENOG410J1K5,-	-	-
Solyc09g008770.3	5.44844	2.53238	1.79522	0.753378	0.733747	1.54689	2.15609	1.74173	18.0451	0.00417506	0.0128692	K4CQR2,Uncharacterized protein	XP_004246903.1,embryonic protein DC-8	PF02987,Late embryogenesis abundant protein	IPR004238,Late embryogenesis abundant protein LEA	ENOG410IWPN,-;ENOG410Z04U,-	-	-
Solyc06r032510.1	3.125	3.38385	2.95884	1.06281	0.559018	1.25417	2.15505	2.2586	48.1188	0.000207093	0.00155494	K4C9Y1,Uncharacterized protein	-	PF03470,XS zinc finger domain;PF03468,XS domain;PF03469,XH domain	IPR005380,XS domain;IPR005381,Zinc finger-XS domain;IPR038588,XS domain superfamily;IPR005379,Uncharacterised domain XH	ENOG410J989,-;ENOG4111EBT,-	GO:0031047,biological_process,gene silencing by RNA;GO:0005655,cellular_component,nucleolar ribonuclease P complex	-
Solyc12g011310.2	2968.92	2944.21	2365	1044.84	172.683	1285.77	2.14842	10.962	9.67928	0.0186665	0.0408339	K4DCL7,Uncharacterized protein	XP_004251828.1,probable glutathione S-transferase parC	PF13410,lutathione S-transferase, C-terminal domain;PF02798,lutathione S-transferase, N-terminal domain	IPR004045,Glutathione S-transferase, N-terminal;IPR036282,Glutathione S-transferase, C-terminal domain superfamily;IPR010987,Glutathione S-transferase, C-terminal-like;IPR036249,Thioredoxin-like superfamily	ENOG410XSIX,-;KOG0406,Glutathione S-transferase	GO:0005737,cellular_component,cytoplasm;GO:0009407,biological_process,toxin catabolic process;GO:0006749,biological_process,glutathione metabolic process;GO:0004364,molecular_function,glutathione transferase activity	K00799,ko00982,Drug metabolism - cytochrome P450;K00799,ko01524,Platinum drug resistance;K00799,ko05204,Chemical carcinogenesis;K00799,ko00980,Metabolism of xenobiotics by cytochrome P450;K00799,ko00480,Glutathione metabolism
Solyc10g084070.1	137.201	95.7777	127.964	28.0657	35.6662	48.3506	2.148	4.38911	98.6855	2.05327e-05	0.000404161	K4D3J3,Uncharacterized protein	-	-	IPR029071,Ubiquitin-like domain superfamily	-	-	-
Solyc03g034320.3	2.01691	1.31245	2.54605	1.01307	0.100909	0.634916	2.14538	0.986075	8.90371	0.0219045	0.0463143	K4BFV3,Uncharacterized protein	XP_004234575.1,uncharacterized protein LOC101258830	PF07722,Peptidase C26	IPR017926,Glutamine amidotransferase;IPR011697,Peptidase C26;IPR029062,Class I glutamine amidotransferase-like	ENOG410IIJN,-;COG2071,Predicted glutamine amidotransferases	GO:0016787,molecular_function,hydrolase activity	-
Solyc05g007930.3	6.49452	6.4826	8.73157	1.91179	2.44105	2.36391	2.14519	3.78212	198.868	1.82936e-06	0.000137985	K4BWW8,Uncharacterized protein	XP_004238825.1,beta-1,3-galactosyltransferase GALT1;XP_010320699.1,-	PF01762,alactosyltransferase;PF00337,alactoside-binding lectin	IPR002659,Glycosyl transferase, family 31;IPR001079,Galectin, carbohydrate recognition domain;IPR013320,Concanavalin A-like lectin/glucanase domain superfamily	KOG2287,Galactosyltransferases;ENOG410ZZ1B,-	GO:0010488,molecular_function,UDP-galactose:N-glycan beta-1,3-galactosyltransferase activity;GO:0016757,molecular_function,transferase activity, transferring glycosyl groups;GO:0008378,molecular_function,galactosyltransferase activity;GO:0006486,biological_process,protein glycosylation;GO:0005794,cellular_component,Golgi apparatus;GO:0010493,biological_process,Lewis a epitope biosynthetic process…	K14413,ko00513,Various types of N-glycan biosynthesis
Solyc06g061170.3	29.0099	37.4881	29.4412	12.6491	4.95936	11.5152	2.14287	4.84027	31.5017	0.00102693	0.00461937	M0ZPS9,Uncharacterized protein	-	PF00153,Mitochondrial carrier protein	IPR018108,Mitochondrial substrate/solute carrier;IPR023395,Mitochondrial carrier domain superfamily;IPR002067,Mitochondrial carrier protein	ENOG410XS86,-;KOG0758,Mitochondrial carnitine-acylcarnitine carrier protein	GO:0055085,biological_process,transmembrane transport;GO:0016021,cellular_component,integral component of membrane;GO:0016020,cellular_component,membrane	-
Solyc06g066420.4	2.48797	2.15337	2.36367	0.743948	0.197608	1.20782	2.14244	0.282122	14.7159	0.00620335	0.0173304	K4C7R8,Uncharacterized protein	-	-	-	ENOG410J7WH,-;ENOG41117CQ,-	-	-
Solyc06r031180.1	31.924	41.3026	32.5391	13.9618	5.44199	12.7142	2.14226	4.83045	31.2092	0.00105376	0.00470679	K4C6U7,Uncharacterized protein	-	PF00153,Mitochondrial carrier protein	IPR018108,Mitochondrial substrate/solute carrier;IPR023395,Mitochondrial carrier domain superfamily;IPR002067,Mitochondrial carrier protein	ENOG410XS86,-;KOG0758,Mitochondrial carnitine-acylcarnitine carrier protein	GO:1903352,biological_process,L-ornithine transmembrane transport;GO:0055085,biological_process,transmembrane transport;GO:0006839,biological_process,mitochondrial transport;GO:0000064,molecular_function,L-ornithine transmembrane transporter activity;GO:0005743,cellular_component,mitochondrial inner membrane;GO:0016020,cellular_component,membrane;GO:0016021,cellular_component,integral component o…	-
Solyc03g097440.3	16.4115	13.6479	8.00459	6.28021	1.36556	3.8162	2.14052	3.79946	13.3089	0.00926696	0.0235769	K4BJG1,Uncharacterized protein	XP_004235330.1,11-beta-hydroxysteroid dehydrogenase 1B	PF08659,KR domain;PF13561,noyl-(Acyl carrier protein) reductase;PF00106,short chain dehydrogenase	IPR036291,NAD(P)-binding domain superfamily;IPR020904,Short-chain dehydrogenase/reductase, conserved site;IPR002347,Short-chain dehydrogenase/reductase SDR	COG1028,Dehydrogenases with different specificities (related to short-chain alcohol dehydrogenases);KOG1205,Predicted dehydrogenase	GO:0055114,biological_process,oxidation-reduction process;GO:0016491,molecular_function,oxidoreductase activity;GO:0016021,cellular_component,integral component of membrane;GO:0016020,cellular_component,membrane	-
Solyc01g067090.4	9.34628	15.2635	11.0383	4.14739	3.51166	3.29052	2.13847	4.89263	93.5453	2.60516e-05	0.000463365	A0A0V0IY16,Putative ovule protein	-	-	IPR009057,Homeobox-like domain superfamily	-	GO:0003677,molecular_function,DNA binding	-
Solyc01g091130.4	18.5416	24.9845	18.2331	7.8668	5.26353	5.76586	2.1379	4.89691	80.0592	4.75371e-05	0.000642797	K4AZ53,Uncharacterized protein	XP_004229802.1,uncharacterized protein LOC101249301	-	IPR000415,Nitroreductase-like	COG0778,Nitroreductase;ENOG410IE3J,-	GO:0055114,biological_process,oxidation-reduction process;GO:0016491,molecular_function,oxidoreductase activity	-
Solyc01g081340.4	1.59583	1.42152	1.30854	0.302973	0.442617	0.60762	2.13724	0.300095	46.8454	0.00022483	0.00163481	K4AY26,Uncharacterized protein	XP_004229529.1,salicylate carboxymethyltransferase-like	PF03492,SAM dependent carboxyl methyltransferase	IPR005299,SAM dependent carboxyl methyltransferase;IPR029063,S-adenosyl-L-methionine-dependent methyltransferase	ENOG410IVW6,-;ENOG4111GV5,-	GO:0032259,biological_process,methylation;GO:0008168,molecular_function,methyltransferase activity	-
Solyc03g034100.4	1.69954	1.86081	1.93914	0.232507	0.670522	0.837434	2.13536	0.824072	28.2444	0.00104527	0.00468297	K4BFT2,Uncharacterized protein	XP_004234614.1,transcription repressor OFP7-like isoform X2	PF04844,Transcriptional repressor, ovate	IPR006458,Ovate protein family, C-terminal	ENOG410Z091,-;ENOG410IYG1,-	-	-
Solyc08g008330.3	28.6767	23.9023	24.4926	10.2636	4.88182	8.47972	2.13276	3.78488	47.6796	0.000270127	0.00184593	K4CIW7,Uncharacterized protein	NP_001309434.1,uncharacterized protein LOC101259769	-	-	ENOG410J752,-;ENOG410ZA27,-	-	-
Solyc08g014010.4	2.58446	2.54298	2.24441	0.998623	0.32554	0.936357	2.1292	1.7957	25.3862	0.00156102	0.00619749	K4CJ34,Uncharacterized protein	-	-	-	ENOG4111KKZ,-;ENOG410IVCD,-	GO:0016021,cellular_component,integral component of membrane;GO:0016020,cellular_component,membrane	-
Solyc10g085040.1	907.656	761.233	596.323	298.503	176.811	223.235	2.12717	8.34789	55.8628	0.000153368	0.00128688	K4D3T8,Uncharacterized protein	XP_010312298.1,heme-binding-like protein At3g10130, chloroplastic	PF04832,SOUL heme-binding protein	IPR011256,Regulatory factor, effector binding domain superfamily;IPR006917,SOUL haem-binding protein	ENOG410IWP7,-;ENOG4111V4G,-	-	-
Solyc02r013180.1	13.0303	18.6842	22.256	6.97485	5.19597	4.41009	2.1267	1.84029	51.7416	0.000164229	0.00132962	K4BD59,Uncharacterized protein	-	-	-	-	-	-
Solyc09g065850.4	118.677	113.2	142.304	44.3581	34.0918	37.5672	2.1249	6.52383	145.368	5.36512e-06	0.000219305	G9HPV4,Auxin-responsive protein	NP_001266029.1,IAA3 protein	PF02309,AUX/IAA family	IPR033389,AUX/IAA domain;IPR003311,AUX/IAA protein;IPR000270,PB1 domain	ENOG410YIDV,-;ENOG410IX07,-	GO:0006355,biological_process,regulation of transcription, DNA-templated;GO:0006351,biological_process,transcription, DNA-templated;GO:0005634,cellular_component,nucleus;GO:0009734,biological_process,auxin-activated signaling pathway	K14484,ko04075,Plant hormone signal transduction
Solyc08r041540.1	21.5896	18.8213	20.1011	5.56271	7.81557	5.74584	2.1169	3.1434	188.72	2.19156e-06	0.000146285	M1AW19,Uncharacterized protein	XP_006343870.1,probable polygalacturonase	PF00295,lycosyl hydrolases family 28	IPR011050,Pectin lyase fold/virulence factor;IPR006626,Parallel beta-helix repeat;IPR012334,Pectin lyase fold;IPR000743,Glycoside hydrolase, family 28	ENOG410IEVG,-;COG5434,Endopolygalacturonase	GO:0016798,molecular_function,hydrolase activity, acting on glycosyl bonds;GO:0005975,biological_process,carbohydrate metabolic process;GO:0016787,molecular_function,hydrolase activity;GO:0071555,biological_process,cell wall organization;GO:0004650,molecular_function,polygalacturonase activity;GO:0008152,biological_process,metabolic process;GO:0005576,cellular_component,extracellular region	-
Solyc01g080210.3	8.76968	9.20893	10.5261	3.3063	2.09067	3.54363	2.10838	3.50799	80.5408	3.92039e-05	0.00057036	K4AXR5,Uncharacterized protein	XP_004229454.1,ribonucleoside-diphosphate reductase small chain A-like	PF00268,Ribonucleotide reductase, small chain	IPR030475,Ribonucleotide reductase small subunit, acitve site;IPR033909,Ribonucleotide reductase small subunit;IPR012348,Ribonucleotide reductase-like;IPR009078,Ferritin-like superfamily;IPR000358,Ribonucleotide reductase small subunit family	KOG1567,Ribonucleotide reductase, beta subunit;COG0208,Ribonucleotide reductase, beta subunit	GO:0009263,biological_process,deoxyribonucleotide biosynthetic process;GO:0016491,molecular_function,oxidoreductase activity;GO:0055114,biological_process,oxidation-reduction process;GO:0051726,biological_process,regulation of cell cycle;GO:0005829,cellular_component,cytosol;GO:0004748,molecular_function,ribonucleoside-diphosphate reductase activity, thioredoxin disulfide as acceptor;GO:0007275,b…	K10808,ko00240,Pyrimidine metabolism;K10808,ko00230,Purine metabolism;K10808,ko04115,p53 signaling pathway;K10808,ko00480,Glutathione metabolism
Solyc10g006960.3	3.85419	2.7391	1.47524	0.857209	0.573447	1.12791	2.10533	0.467389	21.8934	0.00216074	0.00782062	K4CXM6,Uncharacterized protein	-	PF00097,Zinc finger, C3HC4 type (RING finger)	IPR001841,Zinc finger, RING-type;IPR018957,Zinc finger, C3HC4 RING-type;IPR017907,Zinc finger, RING-type, conserved site;IPR013083,Zinc finger, RING/FYVE/PHD-type	KOG0823,Predicted E3 ubiquitin ligase;ENOG4111IHV,-	GO:1904264,-,-;GO:0036513,cellular_component,Derlin-1 retrotranslocation complex;GO:0044390,molecular_function,ubiquitin-like protein conjugating enzyme binding;GO:0046872,molecular_function,metal ion binding;GO:0071712,biological_process,ER-associated misfolded protein catabolic process;GO:0016020,cellular_component,membrane;GO:0016021,cellular_component,integral component of membrane;GO:0030433…	-
Solyc05g013060.4	52.0408	57.849	50.5775	16.1143	12.4789	22.4179	2.09898	5.42128	90.1505	3.10442e-05	0.000505315	K4BY27,Uncharacterized protein	XP_010320917.1,uncharacterized protein LOC104644345	-	-	ENOG410YJAU,-;ENOG410IE2D,-	-	-
Solyc03g122130.3	5.28116	4.55342	3.75536	1.43996	1.49594	1.39352	2.09788	2.18932	121.138	9.97226e-06	0.000282949	A0A0V0I194,Putative peroxisomal	-	PF01070,MN-dependent dehydrogenase	IPR012133,Alpha-hydroxy acid dehydrogenase, FMN-dependent;IPR000262,FMN-dependent dehydrogenase;IPR037396,FMN hydroxy acid dehydrogenase domain;IPR008259,FMN-dependent alpha-hydroxy acid dehydrogenase, active site;IPR013785,Aldolase-type TIM barrel	-	GO:0010181,molecular_function,FMN binding;GO:0055114,biological_process,oxidation-reduction process;GO:0016491,molecular_function,oxidoreductase activity;GO:0003824,molecular_function,catalytic activity	-
Solyc09g075970.3	0.85285	0.952452	0.791251	0.292207	0.225793	0.304431	2.09355	0.085892	50.007	0.000182982	0.00143289	K4CVH4,Uncharacterized protein	XP_004247360.1,phosphatidylinositol/phosphatidylcholine transfer protein SFH4	PF00650,CRAL/TRIO domain	IPR001251,CRAL-TRIO lipid binding domain;IPR036273,CRAL/TRIO, N-terminal domain superfamily;IPR036865,CRAL-TRIO lipid binding domain superfamily	KOG1470,Phosphatidylinositol transfer protein PDR16 and related proteins;ENOG410Y3Q0,-	-	-
Solyc08g079890.2	0.518855	0.178293	1.73	0.248633	0.338135	0.18236	2.08869	0.382519	7.0252	0.0342698	0.0658924	K4CNY9,Uncharacterized protein	XP_019070935.1,subtilisin-like protease SBT1.7	PF00082,Subtilase family;PF02225,PA domain;PF05922,Peptidase inhibitor I9	IPR000209,Peptidase S8/S53 domain;IPR003137,PA domain;IPR037045,Peptidase S8 propeptide/proteinase inhibitor I9 superfamily;IPR015500,Peptidase S8, subtilisin-related;IPR023827,Peptidase S8, subtilisin, Asp-active site;IPR010259,Peptidase S8 propeptide/proteinase inhibitor I9;IPR036852,Peptidase S8/S53 domain superfamily;IPR034197,Cucumisin-like catalytic domain	COG1404,Subtilisin-like serine proteases;ENOG410II14,-	GO:0006508,biological_process,proteolysis;GO:0016787,molecular_function,hydrolase activity;GO:0004252,molecular_function,serine-type endopeptidase activity	-
Solyc04g074830.1	3.07816	1.59605	4.80433	1.44638	0.465683	1.05482	2.08779	1.2141	14.0863	0.00754944	0.0201025	K4BU21,Uncharacterized protein	XP_004237958.1,putative clathrin assembly protein At4g40080	PF07651,ANTH domain	IPR013809,ENTH domain;IPR011417,AP180 N-terminal homology (ANTH) domain;IPR008942,ENTH/VHS	ENOG410XQ90,-;KOG0251,Clathrin assembly protein AP180 and related proteins, contain ENTH domain	GO:0005543,molecular_function,phospholipid binding	-
Solyc05r028140.1	20.9715	21.3173	68.0674	10.3848	14.0609	11.001	2.08647	5.46695	18.5705	0.00415252	0.0128171	A0A1J0M687,Dehydration responsive element binding protein 2A-like protein	XP_010321452.1,-;NP_001316142.2,ethylene-responsive transcription factor 1	-	IPR036955,AP2/ERF domain superfamily;IPR001471,AP2/ERF domain;IPR016177,DNA-binding domain superfamily	-	GO:0006355,biological_process,regulation of transcription, DNA-templated;GO:0003700,molecular_function,DNA binding transcription factor activity;GO:0003677,molecular_function,DNA binding;GO:0006351,biological_process,transcription, DNA-templated;GO:0005634,cellular_component,nucleus	-
Solyc04g011520.3	10.4531	17.0618	9.66124	4.26655	3.86945	3.74144	2.08599	4.07884	73.1154	6.04943e-05	0.000749743	K4BPK5,Uncharacterized protein	XP_004236745.1,protein kinase APK1A, chloroplastic	PF00069,Protein kinase domain	IPR011009,Protein kinase-like domain superfamily;IPR017441,Protein kinase, ATP binding site;IPR008271,Serine/threonine-protein kinase, active site;IPR000719,Protein kinase domain	COG0515,Serine/threonine protein kinase;KOG1187,Serine/threonine protein kinase	GO:0004672,molecular_function,protein kinase activity;GO:0004675,molecular_function,transmembrane receptor protein serine/threonine kinase activity;GO:0007166,biological_process,cell surface receptor signaling pathway;GO:0005886,cellular_component,plasma membrane;GO:0004674,molecular_function,protein serine/threonine kinase activity;GO:0006468,biological_process,protein phosphorylation;GO:0000166…	-
Solyc02g070580.1	7.73566	7.39545	7.4056	3.3446	1.71389	2.06912	2.0815	3.03131	49.4366	0.000210576	0.00157419	A9QPL5,Sterol 22-desaturase	NP_001234514.1,cytochrome P450 710A11	PF00067,Cytochrome P450	IPR036396,Cytochrome P450 superfamily;IPR002403,Cytochrome P450, E-class, group IV;IPR001128,Cytochrome P450;IPR017972,Cytochrome P450, conserved site	KOG0157,Cytochrome P450 CYP4/CYP19/CYP26 subfamilies;COG2124,Cytochrome P450	GO:0016705,molecular_function,oxidoreductase activity, acting on paired donors, with incorporation or reduction of molecular oxygen;GO:0005506,molecular_function,iron ion binding;GO:0046872,molecular_function,metal ion binding;GO:0004497,molecular_function,monooxygenase activity;GO:0016491,molecular_function,oxidoreductase activity;GO:0016126,biological_process,sterol biosynthetic process;GO:0000…	K09832,ko00100,Steroid biosynthesis
Solyc05g052950.4	13.5344	10.8871	7.38683	3.66647	3.31634	3.25856	2.08039	4.00132	72.2591	6.26055e-05	0.000762649	K4C1X5,Uncharacterized protein	-	PF00415,Regulator of chromosome condensation (RCC1) repeat;PF13540,Regulator of chromosome condensation (RCC1) repeat	IPR000408,Regulator of chromosome condensation, RCC1;IPR009091,Regulator of chromosome condensation 1/beta-lactamase-inhibitor protein II	KOG1426,FOG: RCC1 domain;COG5184,Alpha-tubulin suppressor and related RCC1 domain-containing proteins	GO:1901141,biological_process,regulation of lignin biosynthetic process;GO:0071497,biological_process,cellular response to freezing;GO:0005634,cellular_component,nucleus;GO:0042393,molecular_function,histone binding;GO:0009631,biological_process,cold acclimation	-
Solyc05g052410.3	25.7893	26.4288	84.5757	13.0753	17.4245	13.6436	2.07898	5.29783	18.255	0.00433457	0.0132188	A0A1J0M687,Dehydration responsive element binding protein 2A-like protein	XP_010321452.1,-;NP_001316142.2,ethylene-responsive transcription factor 1	-	IPR036955,AP2/ERF domain superfamily;IPR001471,AP2/ERF domain;IPR016177,DNA-binding domain superfamily	-	GO:0006355,biological_process,regulation of transcription, DNA-templated;GO:0003700,molecular_function,DNA binding transcription factor activity;GO:0003677,molecular_function,DNA binding;GO:0006351,biological_process,transcription, DNA-templated;GO:0005634,cellular_component,nucleus	-
Solyc09g082570.3	1.20868	1.01238	0.974002	0.301182	0.457143	0.271196	2.07888	-0.29285	37.8339	0.000436063	0.00253006	K4CVN4,Uncharacterized protein	XP_004247594.1,uncharacterized protein LOC101254238	-	-	ENOG410YPGF,-;ENOG410IXW2,-	-	-
Solyc01r005590.1	14.3419	19.7615	14.0395	6.27371	4.2206	4.91356	2.07432	4.75802	77.0511	5.24242e-05	0.000684973	K4AZ53,Uncharacterized protein	XP_004229802.1,uncharacterized protein LOC101249301	-	IPR000415,Nitroreductase-like	COG0778,Nitroreductase;ENOG410IE3J,-	GO:0055114,biological_process,oxidation-reduction process;GO:0016491,molecular_function,oxidoreductase activity	-
Solyc04g081240.2	13.1764	15.5736	12.7322	4.71762	4.74303	3.99169	2.06791	5.33789	211.605	1.47621e-06	0.000124526	K4BVK3,Auxin response factor	-	PF02309,AUX/IAA family;PF02362,B3 DNA binding domain;PF06507,Auxin response factor	IPR015300,DNA-binding pseudobarrel domain superfamily;IPR033389,AUX/IAA domain;IPR003340,B3 DNA binding domain;IPR010525,Auxin response factor;IPR000270,PB1 domain	ENOG410Y913,-;ENOG410IH2Q,-	GO:0009725,biological_process,response to hormone;GO:0003677,molecular_function,DNA binding;GO:0009734,biological_process,auxin-activated signaling pathway;GO:0009942,biological_process,longitudinal axis specification;GO:0009908,biological_process,flower development;GO:0048364,biological_process,root development;GO:0006355,biological_process,regulation of transcription, DNA-templated;GO:0009793,b…	-
Solyc08g080090.3	384.895	360.658	292.467	129.722	56.3487	148.246	2.06664	8.26222	28.6467	0.00133302	0.00555593	Q4JFW8,Green flesh protein	NP_001234723.1,senescence-inducible chloroplast stay-green protein 1	PF12638,Staygreen protein	IPR024438,Staygreen protein	ENOG410IETA,-;ENOG4111UAI,-	-	-
Solyc12g013700.2	979.007	1110.59	893.648	592.255	89.9105	250.321	2.06548	9.2345	9.51103	0.0193607	0.0420142	K4DCQ5,Uncharacterized protein	XP_004251851.1,stem-specific protein TSJT1	PF12481,Aluminium induced protein	IPR024286,Domain of unknown function DUF3700;IPR029055,Nucleophile aminohydrolases, N-terminal	ENOG410YD56,-;ENOG410IF0Z,-	GO:0004066,molecular_function,asparagine synthase (glutamine-hydrolyzing) activity;GO:0042803,molecular_function,protein homodimerization activity;GO:0005886,cellular_component,plasma membrane;GO:0006529,biological_process,asparagine biosynthetic process;GO:0005829,cellular_component,cytosol;GO:0005634,cellular_component,nucleus;GO:0009506,cellular_component,plasmodesma	-
Solyc11g010710.2	2.5415	2.77468	2.03015	1.09052	0.0965546	1.17164	2.05806	1.80358	7.77517	0.0289882	0.057698	K4D5N0,Uncharacterized protein	XP_004250153.2,AP2-like ethylene-responsive transcription factor AIL6	PF00847,AP2 domain	IPR036955,AP2/ERF domain superfamily;IPR001471,AP2/ERF domain;IPR031112,AP2-like ethylene-responsive transcription factor;IPR016177,DNA-binding domain superfamily	ENOG41118NG,-;ENOG410IVR9,-	GO:0003677,molecular_function,DNA binding;GO:0003700,molecular_function,DNA binding transcription factor activity;GO:0007275,biological_process,multicellular organism development;GO:0006355,biological_process,regulation of transcription, DNA-templated;GO:0006351,biological_process,transcription, DNA-templated;GO:0005634,cellular_component,nucleus	-
Solyc09g082680.3	41.4092	32.2589	13.3278	12.3551	6.36033	9.61266	2.04962	6.05395	18.3998	0.00424976	0.0130226	K4CVP4,Uncharacterized protein	XP_004247601.1,dymeclin	PF09742,yggve-Melchior-Clausen syndrome protein	IPR019142,Dymeclin	KOG2225,Proteins containing regions of low-complexity;ENOG410XP0J,-	GO:0005794,cellular_component,Golgi apparatus;GO:0007030,biological_process,Golgi organization	-
Solyc03r014280.1	8.23497	5.97451	6.70997	2.45641	0.763871	3.63901	2.04754	0.92316	15.8418	0.00537646	0.0155349	-	-	-	-	-	-	-
Solyc03g120690.3	2.99473	1.24223	2.1677	1.05183	0.302041	0.716733	2.04452	0.304467	13.7732	0.00731702	0.0196126	K4BML8,Uncharacterized protein	XP_019068722.1,-	PF01221,ynein light chain type 1	IPR001372,Dynein light chain, type 1/2;IPR037177,Dynein light chain superfamily	KOG3430,Dynein light chain type 1;ENOG4111NK2,-	GO:0010970,biological_process,transport along microtubule;GO:0051959,molecular_function,dynein light intermediate chain binding;GO:0008092,molecular_function,cytoskeletal protein binding;GO:0005868,cellular_component,cytoplasmic dynein complex;GO:0045505,molecular_function,dynein intermediate chain binding;GO:0007017,biological_process,microtubule-based process;GO:2000582,biological_process,posit…	K10418,ko04962,Vasopressin-regulated water reabsorption
Solyc07g054770.1	26.75	21.9199	82.9086	23.5256	12.1908	6.33814	2.04418	3.09561	8.75143	0.0229553	0.0480571	K4CG19,Uncharacterized protein	XP_010323709.1,uncharacterized protein LOC101254505	PF12609,Wound-induced protein	IPR022251,Protein of unknown function wound-induced	ENOG410J4T0,-;ENOG410YZKG,-	-	-
Solyc08r041310.1	429.789	401.921	330.998	149.442	62.5214	168.177	2.04397	7.76038	27.1473	0.00154239	0.00614681	Q4JFW8,Green flesh protein	NP_001234723.1,senescence-inducible chloroplast stay-green protein 1	PF12638,Staygreen protein	IPR024438,Staygreen protein	ENOG410IETA,-;ENOG4111UAI,-	-	-
Solyc02g092150.3	50.6375	61.9718	50.1407	29.7607	6.43145	16.3015	2.03187	6.19015	13.6258	0.0087759	0.0225789	K4BD12,Uncharacterized protein	-	PF01842,ACT domain	IPR002912,ACT domain	ENOG410Y9V6,-;ENOG410IFEF,-	GO:0016021,cellular_component,integral component of membrane;GO:0016020,cellular_component,membrane	-
Solyc04g082120.3	3.01241	2.50874	6.04066	1.20102	1.34898	1.30756	2.02817	2.86001	36.98	0.000534086	0.00289933	K4BVT9,Uncharacterized protein	XP_004238404.1,prolyl endopeptidase	PF02897,Prolyl oligopeptidase, N-terminal beta-propeller domain;PF00326,Prolyl oligopeptidase family	IPR002471,Peptidase S9, serine active site;IPR001375,Peptidase S9, prolyl oligopeptidase, catalytic domain;IPR029058,Alpha/Beta hydrolase fold;IPR023302,Peptidase S9A, N-terminal domain;IPR002470,Peptidase S9A, prolyl oligopeptidase	COG1505,Serine proteases of the peptidase family S9A;KOG2237,Predicted serine protease	GO:0008236,molecular_function,serine-type peptidase activity;GO:0006508,biological_process,proteolysis;GO:0070008,molecular_function,serine-type exopeptidase activity;GO:0004252,molecular_function,serine-type endopeptidase activity	K01322,ko04614,Renin-angiotensin system
Solyc09r045790.1	84.9221	79.8746	72.3774	24.7817	22.2267	32.4113	2.02709	4.99492	144.981	5.41413e-06	0.000220802	Q5QJB4,Harpin binding protein 1	NP_001234460.1,harpin binding protein 1	PF04755,PAP_fibrillin	IPR006843,Plastid lipid-associated protein/fibrillin conserved domain	ENOG410II8J,-;ENOG4111H8W,-	-	-
Solyc02g091140.3	5.02715	4.44597	6.38409	1.2744	1.7233	2.35668	2.02604	2.56473	72.4526	5.53719e-05	0.000708936	K4BCR3,Uncharacterized protein	XP_004232014.1,probable S-adenosylmethionine-dependent methyltransferase At5g38780	PF03492,SAM dependent carboxyl methyltransferase	IPR005299,SAM dependent carboxyl methyltransferase;IPR029063,S-adenosyl-L-methionine-dependent methyltransferase	ENOG410JAHC,-;ENOG4111PH9,-	GO:0032259,biological_process,methylation;GO:0008168,molecular_function,methyltransferase activity	-
Solyc12g007180.2	9.72904	13.1164	12.1442	4.91556	2.84615	3.8681	2.01521	3.82004	61.1301	0.000109004	0.0010467	K4DBQ5,Uncharacterized protein	-	PF03638,Tesmin/TSO1-like CXC domain, cysteine-rich domain	IPR005172,CRC domain;IPR028307,Lin-54 family;IPR033467,Tesmin/TSO1-like CXC domain	KOG1171,Metallothionein-like protein;ENOG4110UR5,-	-	-
Solyc03g113290.2	15.1969	13.3599	14.9497	5.02594	4.12467	5.48174	2.01487	2.76586	132.044	7.44371e-06	0.000246944	K4BKI2,Uncharacterized protein	-	-	-	-	-	-
Solyc03g113300.4	33.3482	27.1966	31.7432	10.4392	9.73058	10.936	2.01431	2.9654	171.906	3.0213e-06	0.000169891	K4BKI3,Uncharacterized protein	-	PF08659,KR domain;PF01370,NAD dependent epimerase/dehydratase family;PF01073,3-beta hydroxysteroid dehydrogenase/isomerase family;PF00106,short chain dehydrogenase;PF03435,Saccharopine dehydrogenase NADP binding domain;PF13561,noyl-(Acyl carrier protein) reductase;PF02737,3-hydroxyacyl-CoA dehydrogenase, NAD binding domain	IPR036291,NAD(P)-binding domain superfamily;IPR002347,Short-chain dehydrogenase/reductase SDR	KOG0725,Reductases with broad range of substrate specificities;COG1028,Dehydrogenases with different specificities (related to short-chain alcohol dehydrogenases)	-	-
Solyc01g104740.3	233.617	274.304	1264.85	295.495	116.66	168.951	2.01237	8.58661	7.15694	0.033926	0.0653999	K4B246,Uncharacterized protein	NP_001234468.2,ethylene-responsive transcriptional coactivator	PF01381,Helix-turn-helix;PF08523,Multiprotein bridging factor 1	IPR013729,Multiprotein bridging factor 1, N-terminal;IPR001387,Cro/C1-type helix-turn-helix domain;IPR010982,Lambda repressor-like, DNA-binding domain superfamily	KOG3398,Transcription factor MBF1;COG1813,Predicted transcription factor, homolog of eukaryotic MBF1	GO:0043565,molecular_function,sequence-specific DNA binding;GO:0003677,molecular_function,DNA binding	-
Solyc02g150141.1	123.375	103.599	107.007	43.367	25.2532	43.7157	2.00661	5.53917	61.2183	0.00012187	0.00112246	M0ZI68,Cytochrome c oxidase subunit 5C	XP_006338585.1,cytochrome c oxidase subunit 5C-like;XP_006338586.1,-	-	IPR008432,Cytochrome c oxidase subunit 5c	-	GO:0005746,cellular_component,mitochondrial respiratory chain;GO:0005743,cellular_component,mitochondrial inner membrane;GO:0005739,cellular_component,mitochondrion;GO:0016021,cellular_component,integral component of membrane;GO:0016020,cellular_component,membrane	-
Solyc09g090330.3	57.863	53.477	48.9871	17.3687	15.6973	21.4328	2.00461	5.59336	171.855	3.02442e-06	0.000169891	Q5QJB4,Harpin binding protein 1	NP_001234460.1,harpin binding protein 1	PF04755,PAP_fibrillin	IPR006843,Plastid lipid-associated protein/fibrillin conserved domain	ENOG410II8J,-;ENOG4111H8W,-	-	-
Solyc07g051860.1	2.41614	1.93464	1.08275	0.386225	0.579327	0.911275	2.00337	0.399596	21.9719	0.00213936	0.0077653	K4CF88,Uncharacterized protein	XP_004243854.1,mitogen-activated protein kinase kinase kinase 2-like	PF00069,Protein kinase domain	IPR011009,Protein kinase-like domain superfamily;IPR017441,Protein kinase, ATP binding site;IPR008271,Serine/threonine-protein kinase, active site;IPR000719,Protein kinase domain	KOG0198,MEKK and related serine/threonine protein kinases;ENOG410XQGS,-	GO:0007346,biological_process,regulation of mitotic cell cycle;GO:0031098,biological_process,stress-activated protein kinase signaling cascade;GO:0023014,biological_process,signal transduction by protein phosphorylation;GO:0005737,cellular_component,cytoplasm;GO:0032147,biological_process,activation of protein kinase activity;GO:0042981,biological_process,regulation of apoptotic process;GO:000467…	-
Solyc06g005965.1	9.519	11.9345	13.4372	7.78718	1.99711	1.53866	2.0015	1.08199	9.63059	0.0182697	0.0401781	-	-	-	-	-	-	-
Solyc08g079480.3	21.7969	32.037	22.0171	12.2362	3.75873	9.30092	1.99824	4.30485	19.1002	0.00386882	0.0121559	K4CNU8,Uncharacterized protein	XP_004245712.1,uncharacterized protein LOC101265157	PF07279,Protein of unknown function (DUF1442)	IPR009902,Protein of unknown function DUF1442	ENOG410YKDW,-;ENOG410IJPG,-	-	-
Solyc06g035430.3	1.46996	0.946352	0.903629	0.448162	0.402908	0.276554	1.99188	0.0944675	29.3613	0.000933002	0.00432305	K4C4R5,Uncharacterized protein	XP_004240752.1,AT-hook motif nuclear-localized protein 3-like	PF03479,omain of unknown function (DUF296)	IPR005175,PPC domain	ENOG410JC7Z,-;ENOG41114DS,-	-	-
Solyc01g010150.3	4.54711	5.24022	4.15047	1.71164	1.03736	2.003	1.9906	2.65227	53.3841	0.000148682	0.00126175	K4ATL0,Uncharacterized protein	XP_004228421.1,ACT domain-containing protein ACR4-like isoform X1	PF01842,ACT domain	IPR002912,ACT domain	ENOG410Y95G,-;ENOG410IINI,-	-	-
Solyc07g054790.1	18.5929	20.307	71.3953	22.7773	7.8066	5.70713	1.98767	2.86671	6.83519	0.0369401	0.0700295	K4CG21,Uncharacterized protein	XP_004243306.1,uncharacterized protein LOC101253603	PF12609,Wound-induced protein	IPR022251,Protein of unknown function wound-induced	ENOG410J4T0,-;ENOG410YZKG,-	-	-
Solyc12g007300.1	2.08447	1.4814	1.8003	0.629589	0.200678	1.01013	1.984	-0.0806185	13.4903	0.00769432	0.0203999	K4DBR7,Uncharacterized protein	XP_004251622.1,uncharacterized protein LOC101254974	PF02362,B3 DNA binding domain	IPR015300,DNA-binding pseudobarrel domain superfamily;IPR003340,B3 DNA binding domain	ENOG410JFCN,-;ENOG4111DJK,-	GO:0006355,biological_process,regulation of transcription, DNA-templated;GO:0003677,molecular_function,DNA binding;GO:0005634,cellular_component,nucleus;GO:0006351,biological_process,transcription, DNA-templated	-
Solyc00g500135.1	0.278722	0.321314	0.266932	0.120981	0.0809329	0.0924309	1.9839	0.0935228	39.2572	0.000389397	0.00233586	A0A1Y3BYX7,Multifunctional fusion protein	-	-	IPR014724,RNA polymerase Rpb2, OB-fold;IPR037033,DNA-directed RNA polymerase, subunit 2, hybrid-binding domain superfamily;IPR037034,RNA polymerase Rpb2, domain 2 superfamily;IPR010243,DNA-directed RNA polymerase beta subunit, bacterial-type;IPR015712,DNA-directed RNA polymerase, subunit 2;IPR007081,RNA polymerase Rpb1, domain 5;IPR007080,RNA polymerase Rpb1, domain 1;IPR007120,DNA-directed RNA p…	-	GO:0003677,molecular_function,DNA binding;GO:0003899,molecular_function,DNA-directed 5'-3' RNA polymerase activity;GO:0016779,molecular_function,nucleotidyltransferase activity;GO:0016740,molecular_function,transferase activity;GO:0006351,biological_process,transcription, DNA-templated;GO:0009536,cellular_component,plastid;GO:0032549,molecular_function,ribonucleoside binding	-
Solyc10g006710.4	26.5482	35.3847	33.5863	11.0785	10.0471	11.7619	1.98061	5.99208	184.643	2.36281e-06	0.000150333	K4CXK2,Serine/threonine-protein kinase	XP_019071693.1,G-type lectin S-receptor-like serine/threonine-protein kinase At4g27290 isoform X1	PF11883,omain of unknown function (DUF3403);PF00954,S-locus glycoprotein domain;PF08276,PAN-like domain;PF01453,-mannose binding lectin;PF07714,Protein tyrosine kinase	IPR001480,Bulb-type lectin domain;IPR001245,Serine-threonine/tyrosine-protein kinase, catalytic domain;IPR003609,PAN/Apple domain;IPR011009,Protein kinase-like domain superfamily;IPR000858,S-locus glycoprotein domain;IPR017441,Protein kinase, ATP binding site;IPR008271,Serine/threonine-protein kinase, active site;IPR000742,EGF-like domain;IPR036426,Bulb-type lectin domain superfamily;IPR024171,S-…	ENOG410IVAT,-;COG0515,Serine/threonine protein kinase	GO:0016301,molecular_function,kinase activity;GO:0016740,molecular_function,transferase activity;GO:0016310,biological_process,phosphorylation;GO:0048544,biological_process,recognition of pollen;GO:0005886,cellular_component,plasma membrane;GO:0004672,molecular_function,protein kinase activity;GO:0016020,cellular_component,membrane;GO:0006468,biological_process,protein phosphorylation;GO:0000166,…	-
Solyc01g109170.3	76.8007	72.7501	69.0219	32.2671	11.9774	30.0744	1.97978	7.44918	25.1162	0.00190031	0.00712248	K4B3D0,Uncharacterized protein	NP_001334188.1,WCOR413-like plant cold acclimation protein;XP_004230845.1,-	PF05562,Cold acclimation protein WCOR413	IPR008892,Cold-regulated 413 protein	ENOG4111SCF,-;ENOG410IVQJ,-	GO:0042631,biological_process,cellular response to water deprivation;GO:0009737,biological_process,response to abscisic acid;GO:0009631,biological_process,cold acclimation;GO:0005773,cellular_component,vacuole;GO:0016020,cellular_component,membrane;GO:0016021,cellular_component,integral component of membrane	-
Solyc09g092500.1	1661.98	1672.23	1511.78	730.88	329.559	588.093	1.9787	10.7074	35.4707	0.00055723	0.00299125	K4CWS6,Glycosyltransferase	XP_004247894.1,crocetin glucosyltransferase, chloroplastic-like	PF00201,UDP-glucoronosyl and UDP-glucosyl transferase	IPR035595,UDP-glycosyltransferase family, conserved site;IPR002213,UDP-glucuronosyl/UDP-glucosyltransferase	KOG1192,UDP-glucuronosyl and UDP-glucosyl transferase;COG1819,Glycosyl transferases, related to UDP-glucuronosyltransferase	GO:0016757,molecular_function,transferase activity, transferring glycosyl groups;GO:0080043,molecular_function,quercetin 3-O-glucosyltransferase activity;GO:0080044,molecular_function,quercetin 7-O-glucosyltransferase activity;GO:0016740,molecular_function,transferase activity;GO:0043231,cellular_component,intracellular membrane-bounded organelle;GO:0008152,biological_process,metabolic process;GO…	-
Solyc01g087950.3	40.6536	38.3523	27.4705	18.4078	1.51017	16.022	1.97532	5.63891	5.95677	0.0471989	0.0853705	K4AYI5,Carboxypeptidase	XP_004229672.1,serine carboxypeptidase-like 40 isoform X1	PF00450,Serine carboxypeptidase	IPR018202,Serine carboxypeptidase, serine active site;IPR001563,Peptidase S10, serine carboxypeptidase;IPR029058,Alpha/Beta hydrolase fold;IPR033124,Serine carboxypeptidases, histidine active site	KOG1282,Serine carboxypeptidases (lysosomal cathepsin A);COG2939,Carboxypeptidase C (cathepsin A)	GO:0006508,biological_process,proteolysis;GO:0016787,molecular_function,hydrolase activity;GO:0004180,molecular_function,carboxypeptidase activity;GO:0008233,molecular_function,peptidase activity;GO:0051603,biological_process,proteolysis involved in cellular protein catabolic process;GO:0004185,molecular_function,serine-type carboxypeptidase activity	-
Solyc01r005410.1	5.39001	4.72241	3.48166	2.43892	0.167181	1.99646	1.97161	2.72468	6.20165	0.0439946	0.0807735	K4AYI4,Carboxypeptidase	XP_004231125.1,serine carboxypeptidase-like 40 isoform X1	PF00450,Serine carboxypeptidase	IPR018202,Serine carboxypeptidase, serine active site;IPR001563,Peptidase S10, serine carboxypeptidase;IPR029058,Alpha/Beta hydrolase fold;IPR033124,Serine carboxypeptidases, histidine active site	KOG1282,Serine carboxypeptidases (lysosomal cathepsin A);COG2939,Carboxypeptidase C (cathepsin A)	GO:0006508,biological_process,proteolysis;GO:0016787,molecular_function,hydrolase activity;GO:0004180,molecular_function,carboxypeptidase activity;GO:0008233,molecular_function,peptidase activity;GO:0051603,biological_process,proteolysis involved in cellular protein catabolic process;GO:0004185,molecular_function,serine-type carboxypeptidase activity	-
Solyc08g006410.4	2.49632	3.6776	1.73455	1.56171	0.253112	0.849369	1.96811	1.70759	9.14903	0.0209736	0.0447596	K4CIC9,Glycosyltransferase	XP_004244487.1,UDP-glycosyltransferase 74G1-like isoform X1	PF00201,UDP-glucoronosyl and UDP-glucosyl transferase	IPR035595,UDP-glycosyltransferase family, conserved site;IPR002213,UDP-glucuronosyl/UDP-glucosyltransferase	KOG1192,UDP-glucuronosyl and UDP-glucosyl transferase;COG1819,Glycosyl transferases, related to UDP-glucuronosyltransferase	GO:0016757,molecular_function,transferase activity, transferring glycosyl groups;GO:0080043,molecular_function,quercetin 3-O-glucosyltransferase activity;GO:0080044,molecular_function,quercetin 7-O-glucosyltransferase activity;GO:0016740,molecular_function,transferase activity;GO:0043231,cellular_component,intracellular membrane-bounded organelle;GO:0008152,biological_process,metabolic process;GO…	-
Solyc01g103920.3	464.332	466.102	456.172	155.569	107.266	221.79	1.96039	8.00136	55.2167	0.000157016	0.00130156	K4B1W7,Ferredoxin	XP_004230473.1,ferredoxin-like	PF00111,2Fe-2S iron-sulfur cluster binding domain	IPR012675,Beta-grasp domain superfamily;IPR001041,2Fe-2S ferredoxin-type iron-sulfur binding domain;IPR010241,Ferredoxin [2Fe-2S], plant;IPR006058,2Fe-2S ferredoxin, iron-sulphur binding site;IPR036010,2Fe-2S ferredoxin-like superfamily	ENOG410IYGQ,-;COG0633,Ferredoxin	GO:0022900,biological_process,electron transport chain;GO:0051536,molecular_function,iron-sulfur cluster binding;GO:0046872,molecular_function,metal ion binding;GO:0009055,molecular_function,electron transfer activity;GO:0051537,molecular_function,2 iron, 2 sulfur cluster binding;GO:0009536,cellular_component,plastid;GO:0009507,cellular_component,chloroplast;GO:0055114,biological_process,oxidatio…	K02639,ko00195,Photosynthesis
Solyc07g006340.3	13.057	14.1806	13.8462	5.47236	4.16514	4.67505	1.95687	3.49399	131.872	7.47687e-06	0.000246944	K4CBA5,Uncharacterized protein	XP_004242650.1,uncharacterized protein LOC101260060	PF00583,Acetyltransferase (GNAT) family	IPR016181,Acyl-CoA N-acyltransferase;IPR000182,GNAT domain	ENOG410IHPT,-;ENOG41124NQ,-	GO:0008080,molecular_function,N-acetyltransferase activity;GO:0031248,cellular_component,protein acetyltransferase complex;GO:0006474,biological_process,N-terminal protein amino acid acetylation;GO:0004596,molecular_function,peptide alpha-N-acetyltransferase activity	-
Solyc04g073950.2	37.5897	30.3297	29.5176	11.5689	11.1836	11.5848	1.95171	5.05373	188.902	2.18428e-06	0.000146285	K4BTT3,Uncharacterized protein	XP_004237898.1,probable serine/threonine-protein kinase DDB_G0282963	PF05678,VQ motif	IPR008889,VQ	ENOG410ZEN2,-;ENOG410IYDI,-	-	-
Solyc11g008600.1	4.03044	3.20629	3.08162	0.660369	1.5202	1.51359	1.95154	0.0611244	28.8375	0.000983628	0.00448114	K4D5C0,Uncharacterized protein	-	PF05553,Cotton fibre expressed protein	IPR008480,Protein of unknown function DUF761, plant	ENOG410Z7H4,-;ENOG410J2JZ,-	GO:0071456,biological_process,cellular response to hypoxia	-
Solyc03g124068.1	23.2947	28.1138	24.1115	9.02137	8.53705	9.01772	1.95042	5.21747	250.731	8.19869e-07	0.000102419	K4CHZ0,Uncharacterized protein	XP_010324196.1,ent-kaurene synthase isoform X1	PF01397,Terpene synthase, N-terminal domain;PF03936,Terpene synthase family, metal binding domain	IPR005630,Terpene synthase, metal-binding domain;IPR008930,Terpenoid cyclases/protein prenyltransferase alpha-alpha toroid;IPR001906,Terpene synthase, N-terminal domain;IPR036965,Terpene synthase, N-terminal domain superfamily;IPR008949,Isoprenoid synthase domain superfamily	ENOG410IKUA,-;ENOG410Y9SB,-	GO:0009570,cellular_component,chloroplast stroma;GO:0010333,molecular_function,terpene synthase activity;GO:0009899,molecular_function,ent-kaurene synthase activity;GO:0009686,biological_process,gibberellin biosynthetic process;GO:0000287,molecular_function,magnesium ion binding;GO:0008152,biological_process,metabolic process;GO:0009507,cellular_component,chloroplast;GO:0016829,molecular_function…	-
Solyc11g007390.1	7.65683	6.88624	5.51204	3.78211	0.717576	2.39938	1.94643	1.70559	11.8216	0.0118622	0.0285531	K4D500,Uncharacterized protein	-	-	-	-	-	-
Solyc09g092460.4	24.1867	25.9186	29.0666	9.89713	7.98334	10.0199	1.94421	5.97675	163.236	3.60853e-06	0.000181588	M1BUD0,Uncharacterized protein	XP_006360918.1,receptor-like kinase TMK4	PF08263,Leucine rich repeat N-terminal domain;PF13855,Leucine rich repeat;PF07714,Protein tyrosine kinase	IPR001611,Leucine-rich repeat;IPR001245,Serine-threonine/tyrosine-protein kinase, catalytic domain;IPR013210,Leucine-rich repeat-containing N-terminal, plant-type;IPR032675,Leucine-rich repeat domain superfamily;IPR011009,Protein kinase-like domain superfamily;IPR003591,Leucine-rich repeat, typical subtype;IPR017441,Protein kinase, ATP binding site;IPR008271,Serine/threonine-protein kinase, activ…	ENOG410INXW,-;COG4886,Leucine-rich repeat (LRR) protein	GO:0016301,molecular_function,kinase activity;GO:0016740,molecular_function,transferase activity;GO:0005524,molecular_function,ATP binding;GO:0004674,molecular_function,protein serine/threonine kinase activity;GO:0016020,cellular_component,membrane;GO:0006468,biological_process,protein phosphorylation;GO:0000166,molecular_function,nucleotide binding;GO:0016310,biological_process,phosphorylation;G…	-
Solyc09r045780.1	55.1725	51.7538	45.941	17.9672	16.0441	20.128	1.94366	4.37319	173.842	2.90726e-06	0.000166602	A0A0V0HK52,Putative harpin binding protein 1-like	-	PF04755,PAP_fibrillin	IPR006843,Plastid lipid-associated protein/fibrillin conserved domain	-	-	-
Solyc07g051840.4	4.17048	4.96277	3.72651	1.73537	1.01838	1.76908	1.94195	2.80267	52.5998	0.000155859	0.00129667	K4CF86,Uncharacterized protein	XP_004243486.1,probable WRKY transcription factor 31	PF03106,WRKY DNA -binding domain	IPR036576,WRKY domain superfamily;IPR003657,WRKY domain	ENOG410YDVM,-;ENOG410IENH,-	GO:0003677,molecular_function,DNA binding;GO:0043565,molecular_function,sequence-specific DNA binding;GO:0003700,molecular_function,DNA binding transcription factor activity;GO:0006355,biological_process,regulation of transcription, DNA-templated;GO:0006351,biological_process,transcription, DNA-templated;GO:0005634,cellular_component,nucleus	-
Solyc05g012940.4	28.5305	28.1978	35.9814	12.0838	7.24134	13.332	1.94014	4.69365	54.3641	0.00016932	0.00135807	K4BY16,Uncharacterized protein	-	PF09468,Ydr279p protein family (RNase H2 complex component)	IPR019024,Ribonuclease H2, subunit B	ENOG410YS7I,-;KOG4705,Uncharacterized conserved protein	GO:0005634,cellular_component,nucleus	-
Solyc04g150102.1	3212.63	2395.54	3053.99	667.745	1135.59	1344.11	1.92904	10.7119	56.6497	0.000122977	0.00112626	A0A1U8EZP6,kirola-like	XP_016551881.1,kirola-like	-	IPR023393,START-like domain superfamily;IPR000916,Bet v I/Major latex protein	-	GO:0006952,biological_process,defense response;GO:0009607,biological_process,response to biotic stimulus	-
Solyc07g007660.1	112.884	91.1962	100.106	37.1092	37.3139	34.746	1.92483	6.5149	223.667	1.21849e-06	0.000114295	K4CBN6,Uncharacterized protein	XP_004242740.1,uncharacterized protein LOC101261040	-	-	ENOG410IKT2,-;ENOG410YCCX,-	-	-
Solyc03g031920.3	14.1531	17.6041	14.6809	6.56802	2.87787	7.0426	1.92276	5.02324	28.7274	0.00132284	0.00551737	K4BFG3,Uncharacterized protein	XP_004234495.1,probable metal-nicotianamine transporter YSL7 isoform X1	PF03169,OPT oligopeptide transporter protein	IPR004813,Oligopeptide transporter, OPT superfamily	COG1297,Predicted membrane protein;ENOG410IEEY,-	GO:0055085,biological_process,transmembrane transport;GO:0022857,molecular_function,transmembrane transporter activity;GO:0005886,cellular_component,plasma membrane;GO:0016021,cellular_component,integral component of membrane;GO:0016020,cellular_component,membrane	-
Solyc03g083030.3	21.6071	25.2088	24.5547	11.619	4.33946	9.21332	1.92162	5.059	25.7174	0.00178397	0.0068154	K4BI79,Uncharacterized protein	XP_010318026.1,protein ABIL3	-	IPR028457,ABI family	ENOG410YAZM,-;ENOG410IW61,-	-	-
Solyc06g005390.1	13.7991	12.1486	8.73184	5.01969	3.52	3.9118	1.91296	1.93085	49.7483	0.000186009	0.00145096	K4C323,Histone H2B	XP_004240357.1,histone H2B.7-like	PF00125,Core histone H2A/H2B/H3/H4	IPR000558,Histone H2B;IPR009072,Histone-fold;IPR007125,Histone H2A/H2B/H3	KOG1744,Histone H2B;ENOG4111NV5,-	GO:0005694,cellular_component,chromosome;GO:0000786,cellular_component,nucleosome;GO:0003677,molecular_function,DNA binding;GO:0005634,cellular_component,nucleus;GO:0046982,molecular_function,protein heterodimerization activity	K11252,ko05322,Systemic lupus erythematosus;K11252,ko05034,Alcoholism;K11252,ko05203,Viral carcinogenesis
Solyc02g085170.4	0.505777	0.624302	0.663859	0.39799	0.056381	0.167238	1.91102	-0.396465	8.80082	0.0204914	0.04398	K4BB31,Uncharacterized protein	-	PF00083,Sugar (and other) transporter	IPR036259,MFS transporter superfamily;IPR003663,Sugar/inositol transporter;IPR020846,Major facilitator superfamily domain;IPR005829,Sugar transporter, conserved site;IPR005828,Major facilitator, sugar transporter-like	ENOG410XNQK,-;KOG0254,Predicted transporter (major facilitator superfamily)	GO:0022857,molecular_function,transmembrane transporter activity;GO:0055085,biological_process,transmembrane transport;GO:0005355,molecular_function,glucose transmembrane transporter activity;GO:0005351,molecular_function,carbohydrate:proton symporter activity;GO:1902600,biological_process,proton transmembrane transport;GO:0016020,cellular_component,membrane;GO:0046323,biological_process,glucose …	-
Solyc03g005020.3	48.2048	59.1291	48.1309	28.0646	12.3069	14.9915	1.90229	5.89085	27.2872	0.00152111	0.00608784	K4BDS6,Lipase	XP_004234001.1,triacylglycerol lipase 2	PF00561,alpha/beta hydrolase fold;PF00756,Putative esterase;PF12146,Serine aminopeptidase, S33;PF04083,Partial alpha/beta-hydrolase lipase region	IPR022742,Serine aminopeptidase, S33;IPR029058,Alpha/Beta hydrolase fold;IPR025483,Lipase, eukaryotic;IPR006693,Partial AB-hydrolase lipase domain	KOG2624,Triglyceride lipase-cholesterol esterase;COG0596,Predicted hydrolases or acyltransferases (alpha/beta hydrolase superfamily)	GO:0006629,biological_process,lipid metabolic process;GO:0016788,molecular_function,hydrolase activity, acting on ester bonds;GO:0016042,biological_process,lipid catabolic process;GO:0016787,molecular_function,hydrolase activity	K01052,ko00100,Steroid biosynthesis;K01052,ko04142,Lysosome
Solyc00g500294.1	2.8806	3.19691	2.54426	0.807516	0.857971	1.50125	1.90177	1.40806	47.4695	0.000215666	0.00159751	A0A0N7CKW2,Maturase K	YP_635620.1,maturase K	PF01348,Type II intron maturase;PF01824,MatK/TrnK amino terminal region	IPR024937,Domain X;IPR024942,Maturase MatK, N-terminal domain;IPR002866,Maturase MatK	-	GO:0008380,biological_process,RNA splicing;GO:0009536,cellular_component,plastid;GO:0003723,molecular_function,RNA binding;GO:0009507,cellular_component,chloroplast;GO:0008033,biological_process,tRNA processing;GO:0006397,biological_process,mRNA processing	-
Solyc02g072260.4	17.3201	18.6485	11.0226	4.93555	5.43206	7.00052	1.89155	3.55099	66.656	7.29e-05	0.000830706	K4B8K0,Uncharacterized protein	-	PF07498,Rho termination factor, N-terminal domain	IPR011112,Rho termination factor, N-terminal	ENOG41113ZY,-;ENOG410J29C,-	GO:0006353,biological_process,DNA-templated transcription, termination	-
Solyc11g020670.1	212.118	172.984	257.471	51.588	121.242	68.52	1.88484	7.48227	40.233	0.000463801	0.00263158	K4D719,Uncharacterized protein	-	PF03634,TCP family transcription factor	IPR017887,Transcription factor TCP subgroup;IPR005333,Transcription factor, TCP	ENOG4111CI8,-;ENOG410JB3Z,-	GO:0006355,biological_process,regulation of transcription, DNA-templated;GO:0003677,molecular_function,DNA binding;GO:0006351,biological_process,transcription, DNA-templated;GO:0005634,cellular_component,nucleus	-
Solyc10g055390.2	6.97197	6.34387	7.38271	2.64002	1.83135	3.15052	1.8822	3.38862	70.9673	5.92578e-05	0.000740079	K4D1D1,Uncharacterized protein	XP_004248658.1,protein NUCLEAR FUSION DEFECTIVE 4-like	PF06813,Nodulin-like	IPR036259,MFS transporter superfamily;IPR010658,Nodulin-like	ENOG410IK15,-;ENOG410Y7MY,-	GO:0016021,cellular_component,integral component of membrane;GO:0016020,cellular_component,membrane	-
Solyc01g094690.4	31.8773	26.6472	26.7591	12.1318	7.7777	11.3825	1.88203	4.77695	71.7692	6.21002e-05	0.000759993	K4AZL0,Plasmamembrane intrinsic protein 12	NP_001234413.2,Aqp2 protein	PF00230,Major intrinsic protein	IPR023271,Aquaporin-like;IPR000425,Major intrinsic protein;IPR034294,Aquaporin transporter;IPR022357,Major intrinsic protein, conserved site	KOG0223,Aquaporin (major intrinsic protein family);COG0580,Glycerol uptake facilitator and related permeases (Major Intrinsic Protein Family)	GO:0015267,molecular_function,channel activity;GO:0055085,biological_process,transmembrane transport;GO:0006833,biological_process,water transport;GO:0016020,cellular_component,membrane;GO:0015250,molecular_function,water channel activity;GO:0034220,biological_process,ion transmembrane transport;GO:0005887,cellular_component,integral component of plasma membrane;GO:0016021,cellular_component,inte…	-
Solyc03g082830.2	4.13248	4.69939	4.19044	1.14729	1.86842	1.86444	1.87873	2.93474	111.825	1.30665e-05	0.000321924	K4BI59,Uncharacterized protein	-	PF13041,PPR repeat family;PF01535,PPR repeat	IPR002885,Pentatricopeptide repeat;IPR011990,Tetratricopeptide-like helical domain superfamily	KOG4197,FOG: PPR repeat;ENOG410Z7Z7,-	GO:0003723,molecular_function,RNA binding;GO:0043231,cellular_component,intracellular membrane-bounded organelle;GO:0004519,molecular_function,endonuclease activity;GO:0090305,biological_process,nucleic acid phosphodiester bond hydrolysis;GO:0009451,biological_process,RNA modification	-
Solyc03g059205.1	13.4806	10.1561	13.0866	5.43856	2.15273	5.86605	1.87816	0.93709	21.3469	0.00231752	0.00822973	-	-	-	-	-	-	-
Solyc02g088610.4	582.498	629.265	540.094	265.975	143.108	233.612	1.87518	10.541	43.9827	0.000273888	0.0018631	K4BC16,Uncharacterized protein	NP_001234143.2,heat shock protein	PF07724,AAA domain (Cdc48 subfamily);PF10431,C-terminal, D2-small domain, of ClpB protein;PF00004,ATPase family associated with various cellular activities (AAA);PF02861,Clp amino terminal domain, pathogenicity island component	IPR001270,ClpA/B family;IPR027417,P-loop containing nucleoside triphosphate hydrolase;IPR036628,Clp, N-terminal domain superfamily;IPR028299,ClpA/B, conserved site 2;IPR019489,Clp ATPase, C-terminal;IPR017730,Chaperonin ClpB;IPR003593,AAA+ ATPase domain;IPR003959,ATPase, AAA-type, core;IPR004176,Clp, N-terminal;IPR018368,ClpA/B, conserved site 1	COG0542,ATPases with chaperone activity, ATP-binding subunit;KOG1051,Chaperone HSP104 and related ATP-dependent Clp proteases	GO:0042026,biological_process,protein refolding;GO:0005737,cellular_component,cytoplasm;GO:0009408,biological_process,response to heat;GO:0019538,biological_process,protein metabolic process;GO:0000166,molecular_function,nucleotide binding;GO:0005524,molecular_function,ATP binding	K03695,ko04213,Longevity regulating pathway - multiple species
Solyc02g080890.3	1.07385	0.549661	0.757178	0.379076	0.213227	0.2811	1.87508	0.264549	21.9146	0.00215495	0.00780441	K4B9V9,Uncharacterized protein	XP_010316577.1,probable WRKY transcription factor 31 isoform X1	PF03106,WRKY DNA -binding domain	IPR036576,WRKY domain superfamily;IPR003657,WRKY domain	ENOG410YDVM,-;ENOG410IENH,-	GO:0003677,molecular_function,DNA binding;GO:0043565,molecular_function,sequence-specific DNA binding;GO:0003700,molecular_function,DNA binding transcription factor activity;GO:0006355,biological_process,regulation of transcription, DNA-templated;GO:0006351,biological_process,transcription, DNA-templated;GO:0005634,cellular_component,nucleus	-
Solyc08g078700.2	733.795	593.307	887.872	447.961	89.4041	259.516	1.87441	9.20834	10.2533	0.0165308	0.0371125	O80432,Mitochondrial small heat shock protein	NP_001233872.1,mitochondrial small heat shock protein	PF00011,Hsp20/alpha crystallin family	IPR031107,Small heat shock protein HSP20;IPR008978,HSP20-like chaperone;IPR002068,Alpha crystallin/Hsp20 domain	KOG0710,Molecular chaperone (small heat-shock protein Hsp26/Hsp42);COG0071,Molecular chaperone (small heat shock protein)	-	K13993,ko04141,Protein processing in endoplasmic reticulum
Solyc08r041060.1	864.466	698.946	1044.38	527.494	105.279	305.664	1.87407	9.20745	10.2542	0.0165276	0.0371117	O80432,Mitochondrial small heat shock protein	NP_001233872.1,mitochondrial small heat shock protein	PF00011,Hsp20/alpha crystallin family	IPR031107,Small heat shock protein HSP20;IPR008978,HSP20-like chaperone;IPR002068,Alpha crystallin/Hsp20 domain	KOG0710,Molecular chaperone (small heat-shock protein Hsp26/Hsp42);COG0071,Molecular chaperone (small heat shock protein)	-	K13993,ko04141,Protein processing in endoplasmic reticulum
Solyc01g096070.3	6.50315	6.3851	3.4215	2.05122	1.88616	2.13703	1.87273	3.5988	49.4012	0.000214681	0.0015922	K4AZZ6,Auxin response factor	-	PF02309,AUX/IAA family;PF02362,B3 DNA binding domain;PF06507,Auxin response factor	IPR015300,DNA-binding pseudobarrel domain superfamily;IPR033389,AUX/IAA domain;IPR003340,B3 DNA binding domain;IPR010525,Auxin response factor;IPR000270,PB1 domain	ENOG410IIQI,-;ENOG410YECH,-	GO:0009725,biological_process,response to hormone;GO:0003677,molecular_function,DNA binding;GO:0009734,biological_process,auxin-activated signaling pathway;GO:0006355,biological_process,regulation of transcription, DNA-templated;GO:0006351,biological_process,transcription, DNA-templated;GO:0005634,cellular_component,nucleus	-
Solyc04g005020.3	15.3285	19.5012	11.9354	7.62341	2.37637	7.14808	1.86943	4.03774	15.9295	0.00605999	0.0170215	K4BNA8,Uncharacterized protein	XP_004237083.1,uncharacterized protein LOC101260421	PF00400,WD domain, G-beta repeat	IPR036322,WD40-repeat-containing domain superfamily;IPR015943,WD40/YVTN repeat-like-containing domain superfamily;IPR001680,WD40 repeat;IPR020472,G-protein beta WD-40 repeat;IPR017986,WD40-repeat-containing domain	ENOG410XP1Z,-;KOG4155,FOG: WD40 repeat	-	-
Solyc07g045140.4	27.4647	37.2731	35.712	16.6385	7.74514	12.5437	1.86368	5.65522	32.9479	0.00090666	0.0042333	K4CES1,Uncharacterized protein	XP_004243604.1,uncharacterized membrane protein At3g27390	-	-	ENOG410IEPV,-;ENOG410YG75,-	GO:0010228,biological_process,vegetative to reproductive phase transition of meristem;GO:0016021,cellular_component,integral component of membrane;GO:0016020,cellular_component,membrane	-
Solyc11g072470.3	87.7941	78.7993	83.3651	33.5507	20.6962	39.2371	1.85723	5.53466	54.304	0.000175024	0.00138882	K4DAV4,Uncharacterized protein	XP_004251265.1,LOB domain-containing protein 1	PF03195,Lateral organ boundaries (LOB) domain	IPR004883,Lateral organ boundaries, LOB	ENOG410YHTF,-;ENOG410IW2G,-	-	-
Solyc12g010320.2	1061.3	1038.73	814.965	421.613	272.209	394.614	1.85636	9.27755	59.5718	0.000104619	0.00102072	Q38JD4,Temperature-induced lipocalin	NP_001234515.1,temperature-induced lipocalin	PF08212,Lipocalin-like domain	IPR022271,Lipocalin, ApoD type;IPR002446,Lipocalin, bacterial;IPR022272,Lipocalin family conserved site;IPR000566,Lipocalin/cytosolic fatty-acid binding domain;IPR012674,Calycin	COG3040,Bacterial lipocalin;KOG4824,Apolipoprotein D/Lipocalin	GO:0005215,molecular_function,transporter activity	-
Solyc02g069800.1	82.0778	68.7228	80.9539	44.4201	17.6191	23.3373	1.85185	5.86092	22.6806	0.00248769	0.00864409	K4B7W2,Uncharacterized protein	NP_001316666.1,Abhydrolase superfamily protein	PF07859,alpha/beta hydrolase fold	IPR013094,Alpha/beta hydrolase fold-3;IPR029058,Alpha/Beta hydrolase fold	COG0657,Esterase/lipase;KOG1515,Arylacetamide deacetylase	GO:0009056,biological_process,catabolic process;GO:0016787,molecular_function,hydrolase activity;GO:0008152,biological_process,metabolic process	-
Solyc10g081300.1	1.05658	0.915082	3.63618	0.666259	0.890569	0.541869	1.8516	0.529325	10.1844	0.0153507	0.0350789	K4D317,Uncharacterized protein	XP_004249355.1,metacaspase-9	PF00656,Caspase domain	IPR029030,Caspase-like domain superfamily	ENOG410Y41C,-;KOG1546,Metacaspase involved in regulation of apoptosis	-	-
Solyc12r055130.1	688.943	680.689	534.745	275.455	180.033	258.255	1.8512	9.28269	61.3291	9.52522e-05	0.000961804	M1ADG0,Uncharacterized protein	-	PF08212,Lipocalin-like domain	IPR002446,Lipocalin, bacterial;IPR022272,Lipocalin family conserved site;IPR000566,Lipocalin/cytosolic fatty-acid binding domain;IPR012674,Calycin	COG3040,Bacterial lipocalin;KOG4824,Apolipoprotein D/Lipocalin	GO:0005215,molecular_function,transporter activity	-
Solyc05r024650.1	15.043	13.9156	18.5369	6.75172	3.33487	7.71169	1.84896	3.54347	31.0546	0.000975338	0.00445933	K4BY19,Sulfotransferase	XP_004239099.1,cytosolic sulfotransferase 5-like	PF00685,Sulfotransferase domain	IPR000863,Sulfotransferase domain	KOG1584,Sulfotransferase;ENOG4111H56,-	GO:0008146,molecular_function,sulfotransferase activity;GO:0016740,molecular_function,transferase activity	-
Solyc04r021520.1	1.56637	1.57123	1.98267	0.430043	0.685369	0.846392	1.84624	1.60524	54.0218	0.000143157	0.0012335	A0A1S4CW87,uncharacterized mitochondrial protein AtMg00810-like	XP_016505378.1,uncharacterized mitochondrial protein AtMg00810-like	-	IPR013103,Reverse transcriptase, RNA-dependent DNA polymerase	-	-	-
Solyc03g007960.3	52.1174	53.2751	57.6129	30.9653	12.5612	16.7981	1.84531	5.71718	24.4096	0.00205008	0.00752064	Q0GGX1,Carotene beta-hydroxylase	NP_001265981.1,beta-carotene hydroxylase	PF04116,atty acid hydroxylase superfamily	IPR006694,Fatty acid hydroxylase	ENOG410IK78,-;ENOG4111G77,-	GO:0005506,molecular_function,iron ion binding;GO:0008610,biological_process,lipid biosynthetic process;GO:0016491,molecular_function,oxidoreductase activity;GO:0016020,cellular_component,membrane;GO:0055114,biological_process,oxidation-reduction process;GO:0016021,cellular_component,integral component of membrane	K15746,ko00906,Carotenoid biosynthesis
Solyc02g031980.3	7.29934	10.8308	8.3631	3.29615	3.79243	2.95541	1.84462	3.10424	98.4501	2.00458e-05	0.000398612	Q7Y0R8,Putative urease accessory protein D	XP_019067525.1,-;XP_019067524.1,-;NP_001293068.1,urease accessory protein D	PF01774,UreD urease accessory protein	IPR002669,Urease accessory protein UreD	ENOG410IK0X,-;COG0829,Urease accessory protein UreH	GO:0016151,molecular_function,nickel cation binding;GO:0006807,biological_process,nitrogen compound metabolic process	-
Solyc04g072400.4	101.449	97.7273	90.2123	37.4916	29.3364	42.7075	1.8443	7.15407	112.356	1.28596e-05	0.000320089	K4BTM7,Uncharacterized protein	XP_004237860.1,uncharacterized protein At4g37920, chloroplastic	-	-	ENOG410IFIT,-;ENOG410XQI1,-	-	-
Solyc06g060675.1	1.98132	2.88004	3.13722	1.69272	0.599494	0.646627	1.8389	0.510601	13.9101	0.00713404	0.0192146	A0A0V0GNA6,Putative ovule protein	-	-	-	-	-	-
Solyc09r045270.1	417.225	474.417	480.735	294.175	68.6319	142.482	1.83822	7.33351	11.835	0.0120926	0.0290334	-	-	-	-	-	-	-
Solyc07g042930.3	15.0321	14.9994	11.8381	5.80911	4.8735	5.24018	1.83581	4.01769	118.097	1.08679e-05	0.000293326	K4CEF3,Uncharacterized protein	XP_004243662.1,rhomboid-like protein 14, mitochondrial	PF01694,Rhomboid family	IPR035952,Rhomboid-like superfamily;IPR022764,Peptidase S54, rhomboid domain;IPR001876,Zinc finger, RanBP2-type;IPR036443,Zinc finger, RanBP2-type superfamily	ENOG41100KJ,-;KOG2632,Rhomboid family proteins	GO:0006508,biological_process,proteolysis;GO:0004252,molecular_function,serine-type endopeptidase activity;GO:0046872,molecular_function,metal ion binding;GO:0016021,cellular_component,integral component of membrane;GO:0016020,cellular_component,membrane	-
Solyc04g076220.3	6.48964	7.58551	6.28919	2.99959	1.24632	3.45678	1.83421	2.75693	23.4745	0.00206762	0.0075624	K4BU60,AT-hook motif nuclear-localized protein	XP_004237987.1,AT-hook motif nuclear-localized protein 17	PF03479,omain of unknown function (DUF296)	IPR005175,PPC domain;IPR014476,AT-hook motif nuclear-localized protein	ENOG410IHMX,-;ENOG410YGVK,-	GO:0003677,molecular_function,DNA binding;GO:0003700,molecular_function,DNA binding transcription factor activity;GO:0006355,biological_process,regulation of transcription, DNA-templated;GO:0006351,biological_process,transcription, DNA-templated;GO:0003680,molecular_function,AT DNA binding;GO:0005634,cellular_component,nucleus	-
Solyc11g020040.2	1919.08	1862.02	1802.89	760.815	443.486	922.616	1.83	11.7051	36.9837	0.000467391	0.00264432	K4D6V7,Uncharacterized protein	NP_001233780.2,heat shock protein 70	PF00012,Hsp70 protein	IPR018181,Heat shock protein 70, conserved site;IPR013126,Heat shock protein 70 family;IPR029047,Heat shock protein 70kD, peptide-binding domain superfamily;IPR012725,Chaperone DnaK;IPR029048,Heat shock protein 70kD, C-terminal domain superfamily	KOG0102,Molecular chaperones mortalin/PBP74/GRP75, HSP70 superfamily;COG0443,Molecular chaperone	GO:0006457,biological_process,protein folding;GO:0000166,molecular_function,nucleotide binding;GO:0051082,molecular_function,unfolded protein binding;GO:0005524,molecular_function,ATP binding	K03283,ko05145,Toxoplasmosis;K03283,ko04144,Endocytosis;K03283,ko04612,Antigen processing and presentation;K03283,ko05169,Epstein-Barr virus infection;K03283,ko05164,Influenza A;K03283,ko04213,Longevity regulating pathway - multiple species;K03283,ko04010,MAPK signaling pathway;K03283,ko05134,Legionellosis;K03283,ko03040,Spliceosome;K03283,ko04915,Estrogen signaling pathway;K03283,ko05162,Measles…
Solyc02g078340.4	1.41013	1.57482	1.91383	0.937009	0.355556	0.536914	1.82517	-0.266848	16.4097	0.00469082	0.0140675	K4B958,Uncharacterized protein	XP_004232865.1,heat stress transcription factor B-2a-like	PF00447,HSF-type DNA-binding	IPR000232,Heat shock factor (HSF)-type, DNA-binding;IPR027725,Heat shock transcription factor family;IPR036390,Winged helix DNA-binding domain superfamily;IPR036388,Winged helix-like DNA-binding domain superfamily	COG5169,Heat shock transcription factor;KOG0627,Heat shock transcription factor	GO:0006355,biological_process,regulation of transcription, DNA-templated;GO:0043565,molecular_function,sequence-specific DNA binding;GO:0003700,molecular_function,DNA binding transcription factor activity;GO:0003677,molecular_function,DNA binding;GO:0005634,cellular_component,nucleus	-
Solyc09g075950.1	92.2587	109.323	65.9487	49.3259	17.4967	33.9671	1.82355	6.8546	18.0162	0.00447934	0.0135697	K4CVH2,Uncharacterized protein	XP_004247363.1,heat shock 70 kDa protein 8	PF00012,Hsp70 protein	IPR013126,Heat shock protein 70 family;IPR029047,Heat shock protein 70kD, peptide-binding domain superfamily	COG0443,Molecular chaperone;KOG0101,Molecular chaperones HSP70/HSC70, HSP70 superfamily	GO:0009644,biological_process,response to high light intensity;GO:0009408,biological_process,response to heat;GO:0000166,molecular_function,nucleotide binding;GO:0005524,molecular_function,ATP binding;GO:0042542,biological_process,response to hydrogen peroxide	K09489,ko04612,Antigen processing and presentation
Solyc10g008470.3	14.7708	16.0574	9.51839	9.47257	1.55903	3.99849	1.81691	3.78823	7.85089	0.0284503	0.0568878	K4CY24,Uncharacterized protein	-	PF04727,LMO/CED-12 family	IPR006816,ELMO domain	KOG2998,Uncharacterized conserved protein;ENOG410XRXC,-	-	-
Solyc02g089530.3	1.64169	2.24208	3.31196	1.06459	0.764547	0.926326	1.8137	2.02121	35.8894	0.000512094	0.0028238	-	-	-	-	-	-	-
Solyc03r017100.1	11.1343	8.63233	12.7308	5.54893	1.26683	5.57083	1.81225	1.98535	11.1601	0.0136543	0.0318768	M1BJH4,Uncharacterized protein	-	PF00067,Cytochrome P450	IPR036396,Cytochrome P450 superfamily;IPR002397,Cytochrome P450, B-class;IPR001128,Cytochrome P450	COG2124,Cytochrome P450;KOG0156,Cytochrome P450 CYP2 subfamily	GO:0016705,molecular_function,oxidoreductase activity, acting on paired donors, with incorporation or reduction of molecular oxygen;GO:0055114,biological_process,oxidation-reduction process;GO:0020037,molecular_function,heme binding;GO:0005506,molecular_function,iron ion binding	-
Solyc08g078460.3	103.992	89.9475	66.2492	40.1694	22.7536	37.1293	1.81221	6.57013	37.4279	0.000595201	0.00313929	K4CNK5,Uncharacterized protein	XP_004245781.1,uncharacterized protein LOC101260461	PF02894,Oxidoreductase family, C-terminal alpha/beta domain;PF01408,Oxidoreductase family, NAD-binding Rossmann fold	IPR036291,NAD(P)-binding domain superfamily;IPR000683,Oxidoreductase, N-terminal;IPR004104,Oxidoreductase, C-terminal	KOG2741,Dimeric dihydrodiol dehydrogenase;COG0673,Predicted dehydrogenases and related proteins	GO:0055114,biological_process,oxidation-reduction process;GO:0016491,molecular_function,oxidoreductase activity;GO:0008152,biological_process,metabolic process	-
Solyc01g106500.4	11.5189	14.2487	10.0976	4.75021	3.5385	5.58443	1.81209	4.5124	67.5278	7.48756e-05	0.000841276	K4B2L7,Uncharacterized protein	-	PF13855,Leucine rich repeat;PF08263,Leucine rich repeat N-terminal domain;PF00560,Leucine Rich Repeat	IPR001611,Leucine-rich repeat;IPR013210,Leucine-rich repeat-containing N-terminal, plant-type;IPR017441,Protein kinase, ATP binding site;IPR032675,Leucine-rich repeat domain superfamily	ENOG410IE2P,-;COG4886,Leucine-rich repeat (LRR) protein	GO:0005524,molecular_function,ATP binding;GO:0016021,cellular_component,integral component of membrane;GO:0016020,cellular_component,membrane	-
Solyc09g075440.4	29.5345	38.9357	31.3409	22.2075	5.24776	9.96513	1.81047	6.70596	11.1119	0.0138979	0.032369	Q41341,Ethylene receptor	NP_001233894.1,ethylene receptor neverripe;XP_019070993.1,-	PF01590,AF domain;PF00512,His Kinase A (phospho-acceptor) domain;PF02518,Histidine kinase-, DNA gyrase B-, and HSP90-like ATPase	IPR005467,Histidine kinase domain;IPR003018,GAF domain;IPR029016,GAF-like domain superfamily;IPR003661,Signal transduction histidine kinase, dimerisation/phosphoacceptor domain;IPR004358,Signal transduction histidine kinase-related protein, C-terminal;IPR036890,Histidine kinase/HSP90-like ATPase superfamily;IPR003594,Histidine kinase/HSP90-like ATPase;IPR036097,Signal transduction histidine kinas…	KOG0519,Sensory transduction histidine kinase;COG0642,Signal transduction histidine kinase	GO:0005515,molecular_function,protein binding;GO:0007165,biological_process,signal transduction;GO:0023014,biological_process,signal transduction by protein phosphorylation;GO:0000160,biological_process,phosphorelay signal transduction system;GO:0051740,molecular_function,ethylene binding;GO:0005783,cellular_component,endoplasmic reticulum;GO:0016021,cellular_component,integral component of membr…	K14509,ko04075,Plant hormone signal transduction
Solyc11g072890.1	345.477	297.719	238.874	115.296	118.4	111.4	1.80242	6.6762	126.695	8.56601e-06	0.000263974	K4DAZ5,Uncharacterized protein	XP_004251294.1,uncharacterized protein LOC101257533	-	-	ENOG410J0HI,-;ENOG410YQNW,-	-	-
Solyc04g071523.1	0.862015	1.07821	1.45363	0.773273	0.109545	0.393859	1.79816	0.156368	7.74646	0.0272549	0.0550161	A0A1U8GJZ6,UPF0496 protein At1g20180-like	XP_016571591.1,UPF0496 protein At1g20180-like	-	IPR007749,Protein of unknown function DUF677	-	GO:0016021,cellular_component,integral component of membrane;GO:0016020,cellular_component,membrane	-
Solyc01g058190.4	177.323	181.286	152.651	66.9028	62.4232	71.1321	1.79648	7.14318	194.229	1.98459e-06	0.000142046	K4AW27,Uncharacterized protein	NP_001333759.1,ribosomal protein S6-like protein	PF01250,Ribosomal protein S6	IPR020814,Ribosomal protein S6, plastid/chloroplast;IPR000529,Ribosomal protein S6;IPR035980,Ribosomal protein S6 superfamily;IPR014717,Translation elongation factor EF1B/ribosomal protein S6	ENOG410IH94,-;COG0360,Ribosomal protein S6	GO:0019843,molecular_function,rRNA binding;GO:0005840,cellular_component,ribosome;GO:0070181,molecular_function,small ribosomal subunit rRNA binding;GO:0006412,biological_process,translation;GO:0003735,molecular_function,structural constituent of ribosome	-
Solyc01g058200.3	241.529	243.367	208.516	92.042	84.6575	95.3429	1.7949	6.09578	204.116	1.672e-06	0.000131271	-	-	-	-	-	-	-
Solyc03r017090.1	277.252	278.372	274.826	152.452	59.547	107.585	1.79437	8.97949	23.9692	0.00200442	0.0074129	K4BK54,Uncharacterized protein	XP_004236282.1,cytochrome P450 71A4-like	PF00067,Cytochrome P450	IPR036396,Cytochrome P450 superfamily;IPR002401,Cytochrome P450, E-class, group I;IPR001128,Cytochrome P450;IPR017972,Cytochrome P450, conserved site	COG2124,Cytochrome P450;KOG0156,Cytochrome P450 CYP2 subfamily	GO:0016709,molecular_function,oxidoreductase activity, acting on paired donors, with incorporation or reduction of molecular oxygen, NAD(P)H as one donor, and incorporation of one atom of oxygen;GO:0044550,biological_process,secondary metabolite biosynthetic process;GO:0016705,molecular_function,oxidoreductase activity, acting on paired donors, with incorporation or reduction of molecular oxygen;…	-
Solyc03g111970.4	342.871	344.199	339.942	188.64	73.6779	133.008	1.79399	8.97791	23.9561	0.00200738	0.00741921	K4BK54,Uncharacterized protein	XP_004236282.1,cytochrome P450 71A4-like	PF00067,Cytochrome P450	IPR036396,Cytochrome P450 superfamily;IPR002401,Cytochrome P450, E-class, group I;IPR001128,Cytochrome P450;IPR017972,Cytochrome P450, conserved site	COG2124,Cytochrome P450;KOG0156,Cytochrome P450 CYP2 subfamily	GO:0016709,molecular_function,oxidoreductase activity, acting on paired donors, with incorporation or reduction of molecular oxygen, NAD(P)H as one donor, and incorporation of one atom of oxygen;GO:0044550,biological_process,secondary metabolite biosynthetic process;GO:0016705,molecular_function,oxidoreductase activity, acting on paired donors, with incorporation or reduction of molecular oxygen;…	-
Solyc05g006390.1	43.406	16.5501	81.4334	12.3236	19.4083	24.4399	1.79363	3.17473	10.4599	0.0158411	0.0359369	K4BWG6,Uncharacterized protein	-	-	-	KOG1361,Predicted hydrolase involved in interstrand cross-link repair;COG1236,Predicted exonuclease of the beta-lactamase fold involved in RNA processing	-	-
Solyc02g082720.4	2.32284	2.69848	2.25118	0.931415	1.10271	0.823435	1.79362	1.61608	85.8866	3.15969e-05	0.000509464	K4BAE2,Uncharacterized protein	-	PF13365,Trypsin-like peptidase domain;PF13180,PDZ domain	IPR001940,Peptidase S1C;IPR036034,PDZ superfamily;IPR009003,Peptidase S1, PA clan;IPR001478,PDZ domain	KOG1320,Serine protease;COG0265,Trypsin-like serine proteases, typically periplasmic, contain C-terminal PDZ domain	GO:0006508,biological_process,proteolysis;GO:0004252,molecular_function,serine-type endopeptidase activity	-
Solyc03g116390.4	2.10788	1.27246	2.50321	1.41958	0.542981	0.260298	1.79214	0.232532	7.93151	0.0260441	0.0530729	E1AZA3,Late embryogenesis abundant protein	NP_001238798.1,late embryogenesis abundant protein	-	-	KOG4744,Uncharacterized conserved protein;ENOG410Y2SY,-	-	-
Solyc01g079800.4	3.52822	4.33259	3.77275	1.30923	1.40721	1.88423	1.78982	2.09789	90.8004	2.62615e-05	0.000465703	K4AXM5,Uncharacterized protein	XP_004229420.1,DEAD-box ATP-dependent RNA helicase 58, chloroplastic isoform X2	PF00271,Helicase conserved C-terminal domain;PF00270,AD/DEAH box helicase	IPR011545,DEAD/DEAH box helicase domain;IPR027417,P-loop containing nucleoside triphosphate hydrolase;IPR014001,Helicase superfamily 1/2, ATP-binding domain;IPR001650,Helicase, C-terminal	KOG0327,Translation initiation factor 4F, helicase subunit (eIF-4A) and related helicases;COG0513,Superfamily II DNA and RNA helicases	GO:0004004,molecular_function,ATP-dependent RNA helicase activity;GO:0005730,cellular_component,nucleolus;GO:0005737,cellular_component,cytoplasm;GO:0010501,biological_process,RNA secondary structure unwinding;GO:0003676,molecular_function,nucleic acid binding;GO:0005524,molecular_function,ATP binding	-
Solyc03g097470.3	33.4195	53.6906	37.6404	25.0662	8.08526	14.7199	1.78853	5.91816	15.3712	0.00660371	0.0181538	K4BJG4,Uncharacterized protein	XP_004235286.1,3-oxoacyl-	PF08541,3-Oxoacyl-[acyl-carrier-protein (ACP)] synthase III C terminal;PF08545,3-Oxoacyl-[acyl-carrier-protein (ACP)] synthase III	IPR013751,3-Oxoacyl-[acyl-carrier-protein (ACP)] synthase III;IPR004655,3-oxoacyl-[acyl-carrier-protein] synthase 3;IPR016039,Thiolase-like;IPR013747,3-Oxoacyl-[acyl-carrier-protein (ACP)] synthase III, C-terminal	COG0332,3-oxoacyl-[acyl-carrier-protein] synthase III;ENOG410IH2M,-	GO:0006633,biological_process,fatty acid biosynthetic process;GO:0004315,molecular_function,3-oxoacyl-[acyl-carrier-protein] synthase activity;GO:0003824,molecular_function,catalytic activity;GO:0008152,biological_process,metabolic process	K00648,ko01212,Fatty acid metabolism;K00648,ko00061,Fatty acid biosynthesis
Solyc02g032860.3	60.3857	62.1869	28.7032	19.0621	20.1133	20.7894	1.78674	6.01049	36.5838	0.00064128	0.00330315	K4B5N0,Uncharacterized protein	XP_004231612.1,5'-adenylylsulfate reductase 3, chloroplastic	PF00085,Thioredoxin;PF01507,Phosphoadenosine phosphosulfate reductase family	IPR002500,Phosphoadenosine phosphosulphate reductase;IPR013766,Thioredoxin domain;IPR014729,Rossmann-like alpha/beta/alpha sandwich fold;IPR036249,Thioredoxin-like superfamily;IPR004508,Thioredoxin-independent 5'-adenylylsulphate reductase	COG0175,3'-phosphoadenosine 5'-phosphosulfate sulfotransferase (PAPS reductase)/FAD synthetase and related enzymes;KOG0189,Phosphoadenosine phosphosulfate reductase;KOG0191,Thioredoxin/protein disulfide isomerase	GO:0016671,molecular_function,oxidoreductase activity, acting on a sulfur group of donors, disulfide as acceptor;GO:0005737,cellular_component,cytoplasm;GO:0045454,biological_process,cell redox homeostasis;GO:0003824,molecular_function,catalytic activity;GO:0019419,biological_process,sulfate reduction;GO:0008152,biological_process,metabolic process;GO:0004604,molecular_function,phosphoadenylyl-su…	K05907,ko00920,Sulfur metabolism
Solyc08g065610.3	273.096	293.798	401.482	118.037	120.59	144.268	1.78592	8.90885	99.0291	1.96561e-05	0.00039494	K4CLE1,Uncharacterized protein	XP_004245113.1,-	PF01650,Peptidase C13 family	IPR001096,Peptidase C13, legumain	COG5206,Glycosylphosphatidylinositol transamidase (GPIT), subunit GPI8;KOG1348,Asparaginyl peptidases	GO:0006508,biological_process,proteolysis;GO:0005773,cellular_component,vacuole;GO:0006624,biological_process,vacuolar protein processing;GO:0051603,biological_process,proteolysis involved in cellular protein catabolic process;GO:0004197,molecular_function,cysteine-type endopeptidase activity;GO:0008233,molecular_function,peptidase activity	K01369,ko04612,Antigen processing and presentation;K01369,ko04142,Lysosome
Solyc01r000880.1	8.31275	9.8593	7.26993	4.75294	0.750663	4.34283	1.78448	1.15793	8.55757	0.023321	0.048674	M1C343,Uncharacterized protein	-	PF00650,CRAL/TRIO domain	IPR001251,CRAL-TRIO lipid binding domain;IPR036273,CRAL/TRIO, N-terminal domain superfamily;IPR036865,CRAL-TRIO lipid binding domain superfamily	KOG1470,Phosphatidylinositol transfer protein PDR16 and related proteins;ENOG410Y3Q0,-	-	-
Solyc01g099440.4	2.87711	2.36756	3.77635	1.60993	0.748352	1.15313	1.77716	0.0297603	19.1743	0.00310677	0.0102725	K4B0Y0,Uncharacterized protein	-	-	IPR036388,Winged helix-like DNA-binding domain superfamily	COG0514,Superfamily II DNA helicase;KOG0351,ATP-dependent DNA helicase	-	-
Solyc05g024260.3	69.4604	37.3612	69.6021	26.077	24.8567	18.9977	1.77679	5.83862	39.3918	0.000498964	0.00277026	K4BZR4,Bidirectional sugar transporter SWEET	XP_004239304.1,bidirectional sugar transporter N3	PF03083,Sugar efflux transporter for intercellular exchange	IPR004316,SWEET sugar transporter	KOG1623,Multitransmembrane protein;ENOG4111M4R,-	GO:0051119,molecular_function,sugar transmembrane transporter activity;GO:0015770,biological_process,sucrose transport;GO:0071470,biological_process,cellular response to osmotic stress;GO:0005887,cellular_component,integral component of plasma membrane;GO:0010150,biological_process,leaf senescence;GO:0034219,biological_process,carbohydrate transmembrane transport;GO:0071215,biological_process,cel…	-
Solyc09g082460.3	22.969	27.4509	17.397	9.60326	11.5266	5.8408	1.77605	4.53724	38.0359	0.000530488	0.00288595	K4CVM3,Uncharacterized protein	XP_019070998.1,-;XP_004247586.1,homocysteine S-methyltransferase 2	PF02574,Homocysteine S-methyltransferase	IPR036589,Homocysteine-binding domain superfamily;IPR003726,Homocysteine-binding domain;IPR017226,Betaine-homocysteine S-methyltransferase, BHMT	COG2040,Homocysteine/selenocysteine methylase (S-methylmethionine-dependent);ENOG410ITI9,-	GO:0005737,cellular_component,cytoplasm;GO:0016740,molecular_function,transferase activity;GO:0046872,molecular_function,metal ion binding;GO:0009086,biological_process,methionine biosynthetic process;GO:0005886,cellular_component,plasma membrane;GO:0008168,molecular_function,methyltransferase activity;GO:0032259,biological_process,methylation;GO:0008270,molecular_function,zinc ion binding;GO:004…	K00547,ko00270,Cysteine and methionine metabolism
Solyc02g089500.4	4.18227	5.36438	9.9333	2.80657	2.49956	2.36498	1.7754	1.40099	25.7442	0.00136706	0.00565546	K4BCA1,Uncharacterized protein	-	PF00643,B-box zinc finger	IPR000315,B-box-type zinc finger	COG5641,GATA Zn-finger-containing transcription factor;KOG1601,GATA-4/5/6 transcription factors	GO:0009416,biological_process,response to light stimulus;GO:0009909,biological_process,regulation of flower development;GO:0005634,cellular_component,nucleus;GO:0008270,molecular_function,zinc ion binding;GO:0005622,cellular_component,intracellular	-
Solyc00g500052.1	0.332668	0.492011	0.357689	0.0940966	0.166626	0.215672	1.77534	0.577355	27.9951	0.00107267	0.00476617	A0A1Y3BYX7,Multifunctional fusion protein	-	-	IPR014724,RNA polymerase Rpb2, OB-fold;IPR037033,DNA-directed RNA polymerase, subunit 2, hybrid-binding domain superfamily;IPR037034,RNA polymerase Rpb2, domain 2 superfamily;IPR010243,DNA-directed RNA polymerase beta subunit, bacterial-type;IPR015712,DNA-directed RNA polymerase, subunit 2;IPR007081,RNA polymerase Rpb1, domain 5;IPR007080,RNA polymerase Rpb1, domain 1;IPR007120,DNA-directed RNA p…	-	GO:0003677,molecular_function,DNA binding;GO:0003899,molecular_function,DNA-directed 5'-3' RNA polymerase activity;GO:0016779,molecular_function,nucleotidyltransferase activity;GO:0016740,molecular_function,transferase activity;GO:0006351,biological_process,transcription, DNA-templated;GO:0009536,cellular_component,plastid;GO:0032549,molecular_function,ribonucleoside binding	-
Solyc03g117310.1	9.14915	10.6911	9.77436	4.82366	2.91792	3.91398	1.77392	2.23979	51.9561	0.000162084	0.00132321	K4BLN3,Uncharacterized protein	XP_004235912.1,uncharacterized protein LOC101263007	-	IPR013761,Sterile alpha motif/pointed domain superfamily	ENOG410IXM1,-;ENOG410Y1R0,-	-	-
Solyc01g100240.3	12.1629	10.3799	10.75	5.30963	3.11657	4.71262	1.77361	4.33211	53.7134	0.000164346	0.00132962	K4B158,Uncharacterized protein	-	PF07887,Calmodulin binding protein-like	IPR012416,CALMODULIN-BINDING PROTEIN60	ENOG410Y99W,-;ENOG410IJD1,-	GO:0006950,biological_process,response to stress;GO:0005516,molecular_function,calmodulin binding	-
Solyc08r039910.1	398.268	433.206	592.289	174.538	176.019	218.488	1.77032	7.15081	102.793	1.73458e-05	0.000373054	K4CLE1,Uncharacterized protein	XP_004245113.1,-	PF01650,Peptidase C13 family	IPR001096,Peptidase C13, legumain	COG5206,Glycosylphosphatidylinositol transamidase (GPIT), subunit GPI8;KOG1348,Asparaginyl peptidases	GO:0006508,biological_process,proteolysis;GO:0005773,cellular_component,vacuole;GO:0006624,biological_process,vacuolar protein processing;GO:0051603,biological_process,proteolysis involved in cellular protein catabolic process;GO:0004197,molecular_function,cysteine-type endopeptidase activity;GO:0008233,molecular_function,peptidase activity	K01369,ko04612,Antigen processing and presentation;K01369,ko04142,Lysosome
Solyc05g009910.3	75.0089	75.1572	66.3432	29.1672	26.1165	31.1264	1.76988	6.08443	189.315	2.16791e-06	0.000146285	K4BXG5,Uncharacterized protein	XP_004238971.1,coiled-coil domain-containing protein 130	PF04502,amily of unknown function (DUF572)	IPR007590,CWC16 protein	KOG2990,C2C2-type Zn-finger protein;COG5134,Uncharacterized conserved protein	-	-
Solyc08g082480.3	0.85591	0.819317	0.644347	0.304681	0.388462	0.235689	1.76708	0.788759	41.6631	0.000324113	0.00207708	K4CPP4,Uncharacterized protein	XP_004245507.1,phosphatidylinositol 4-kinase gamma 4-like	PF00454,Phosphatidylinositol 3- and 4-kinase;PF00240,Ubiquitin family	IPR000626,Ubiquitin domain;IPR029071,Ubiquitin-like domain superfamily;IPR000403,Phosphatidylinositol 3-/4-kinase, catalytic domain;IPR011009,Protein kinase-like domain superfamily	ENOG410XP06,-;KOG2381,Phosphatidylinositol 4-kinase;KOG0001,Ubiquitin and ubiquitin-like proteins	GO:0016301,molecular_function,kinase activity;GO:0016310,biological_process,phosphorylation;GO:0016740,molecular_function,transferase activity	-
Solyc03g095620.4	14.659	13.2269	13.6294	4.9671	5.48307	6.28379	1.76339	4.44036	235.499	1.01912e-06	0.00010959	K4BIY5,Uncharacterized protein	NP_001311229.1,aarF domain-containing protein kinase	PF03109,ABC1 family	IPR004147,UbiB domain;IPR011009,Protein kinase-like domain superfamily	KOG1235,Predicted unusual protein kinase;COG0661,Predicted unusual protein kinase	-	-
Solyc12g088460.3	116.568	113.99	73.0679	73.432	17.5201	26.7604	1.76089	6.87448	9.0224	0.0215794	0.0457705	K4DGR7,Uncharacterized protein	-	PF00067,Cytochrome P450	IPR036396,Cytochrome P450 superfamily;IPR002401,Cytochrome P450, E-class, group I;IPR001128,Cytochrome P450;IPR017972,Cytochrome P450, conserved site	COG2124,Cytochrome P450;KOG0156,Cytochrome P450 CYP2 subfamily	GO:0016709,molecular_function,oxidoreductase activity, acting on paired donors, with incorporation or reduction of molecular oxygen, NAD(P)H as one donor, and incorporation of one atom of oxygen;GO:0044550,biological_process,secondary metabolite biosynthetic process;GO:0016705,molecular_function,oxidoreductase activity, acting on paired donors, with incorporation or reduction of molecular oxygen;…	-
Solyc03g118340.3	112.185	127.067	114.727	61.3545	27.8162	50.918	1.76036	8.24307	30.1197	0.00106406	0.00473949	K4BLY5,Uncharacterized protein	NP_001316890.1,ATP-dependent Clp protease ATP-binding subunit ClpA homolog CD4A, chloroplastic	PF07724,AAA domain (Cdc48 subfamily);PF10431,C-terminal, D2-small domain, of ClpB protein;PF02151,UvrB/uvrC motif;PF00004,ATPase family associated with various cellular activities (AAA);PF02861,Clp amino terminal domain, pathogenicity island component	IPR001943,UVR domain;IPR001270,ClpA/B family;IPR027417,P-loop containing nucleoside triphosphate hydrolase;IPR036628,Clp, N-terminal domain superfamily;IPR028299,ClpA/B, conserved site 2;IPR019489,Clp ATPase, C-terminal;IPR003593,AAA+ ATPase domain;IPR003959,ATPase, AAA-type, core;IPR004176,Clp, N-terminal;IPR018368,ClpA/B, conserved site 1	COG0542,ATPases with chaperone activity, ATP-binding subunit;KOG1051,Chaperone HSP104 and related ATP-dependent Clp proteases	GO:0000166,molecular_function,nucleotide binding;GO:0005524,molecular_function,ATP binding;GO:0019538,biological_process,protein metabolic process	-
Solyc12g005730.2	6.23429	5.24787	7.45108	2.79425	1.75303	3.01926	1.75935	3.00057	45.5925	0.000248321	0.00174303	K4DBB1,Uncharacterized protein	XP_010313666.1,uncharacterized protein LOC101245623	PF04646,Protein of unknown function, DUF604	IPR006740,Protein of unknown function DUF604	KOG2246,Galactosyltransferases;ENOG410YRJG,-	GO:0016021,cellular_component,integral component of membrane;GO:0016020,cellular_component,membrane	-
Solyc06g053480.3	78.578	82.8486	77.4763	29.0917	34.3081	33.3695	1.75594	6.67939	403.35	1.55903e-07	5.54315e-05	K4C635,Acyl-[acyl-carrier-protein] desaturase	XP_004241001.1,stearoyl-	PF03405,atty acid desaturase	IPR005067,Fatty acid desaturase, type 2;IPR009078,Ferritin-like superfamily;IPR012348,Ribonucleotide reductase-like;IPR005803,Fatty acid desaturase type 2, conserved site	ENOG410IF20,-;ENOG410XPNS,-	GO:0006631,biological_process,fatty acid metabolic process;GO:0051607,biological_process,defense response to virus;GO:0004768,molecular_function,stearoyl-CoA 9-desaturase activity;GO:0045300,molecular_function,acyl-[acyl-carrier-protein] desaturase activity;GO:0009570,cellular_component,chloroplast stroma;GO:0002213,biological_process,defense response to insect;GO:0016491,molecular_function,oxido…	K03921,ko01040,Biosynthesis of unsaturated fatty acids;K03921,ko00061,Fatty acid biosynthesis;K03921,ko01212,Fatty acid metabolism
Solyc03g111930.4	0.770074	0.637043	2.54028	0.753338	0.271837	0.52126	1.75566	0.641613	7.13314	0.03293	0.0638258	K4BK51,Uncharacterized protein	XP_010319030.1,cytochrome P450 71A4-like	PF00067,Cytochrome P450	IPR036396,Cytochrome P450 superfamily;IPR002401,Cytochrome P450, E-class, group I;IPR001128,Cytochrome P450;IPR017972,Cytochrome P450, conserved site	COG2124,Cytochrome P450;KOG0156,Cytochrome P450 CYP2 subfamily	GO:0016709,molecular_function,oxidoreductase activity, acting on paired donors, with incorporation or reduction of molecular oxygen, NAD(P)H as one donor, and incorporation of one atom of oxygen;GO:0044550,biological_process,secondary metabolite biosynthetic process;GO:0016705,molecular_function,oxidoreductase activity, acting on paired donors, with incorporation or reduction of molecular oxygen;…	-
Solyc10g024420.3	64.6029	99.5301	94.7529	59.4396	12.2879	29.1898	1.75232	8.22933	9.03796	0.0215037	0.0456509	K4CZ61,Uncharacterized protein	-	PF00005,ABC transporter;PF00664,ABC transporter transmembrane region	IPR003439,ABC transporter-like;IPR027417,P-loop containing nucleoside triphosphate hydrolase;IPR011527,ABC transporter type 1, transmembrane domain;IPR036640,ABC transporter type 1, transmembrane domain superfamily;IPR003593,AAA+ ATPase domain;IPR017871,ABC transporter, conserved site	COG1132,ABC-type multidrug transport system, ATPase and permease components;KOG0054,Multidrug resistance-associated protein/mitoxantrone resistance protein, ABC superfamily	GO:0042626,molecular_function,ATPase activity, coupled to transmembrane movement of substances;GO:0005774,cellular_component,vacuolar membrane;GO:0055085,biological_process,transmembrane transport;GO:0016887,molecular_function,ATPase activity;GO:0016021,cellular_component,integral component of membrane;GO:0016020,cellular_component,membrane;GO:0000166,molecular_function,nucleotide binding;GO:0005…	-
Solyc08g081620.4	6.5385	4.48717	6.32741	2.51231	1.32143	3.16421	1.74913	2.97694	25.5696	0.00159974	0.00630626	Q42871,Endoglucanase	NP_001234862.1,endo-1,4-beta-glucanase precursor	PF00759,lycosyl hydrolase family 9	IPR012341,Six-hairpin glycosidase-like superfamily;IPR033126,Glycosyl hydrolases family 9, Asp/Glu active sites;IPR008928,Six-hairpin glycosidase superfamily;IPR018221,Glycoside hydrolase family 9, His active site;IPR001701,Glycoside hydrolase family 9	ENOG410IHSN,-;ENOG410ZZU6,-	GO:0016798,molecular_function,hydrolase activity, acting on glycosyl bonds;GO:0005975,biological_process,carbohydrate metabolic process;GO:0016787,molecular_function,hydrolase activity;GO:0000272,biological_process,polysaccharide catabolic process;GO:0003824,molecular_function,catalytic activity;GO:0004553,molecular_function,hydrolase activity, hydrolyzing O-glycosyl compounds;GO:0008810,molecula…	-
Solyc07g063000.4	2.73611	2.72551	2.85338	1.35417	1.05244	0.934016	1.74809	2.90221	75.0745	4.92747e-05	0.000656333	K4CGY3,Uncharacterized protein	-	PF13855,Leucine rich repeat;PF00069,Protein kinase domain;PF08263,Leucine rich repeat N-terminal domain;PF00560,Leucine Rich Repeat	IPR001611,Leucine-rich repeat;IPR013210,Leucine-rich repeat-containing N-terminal, plant-type;IPR032675,Leucine-rich repeat domain superfamily;IPR011009,Protein kinase-like domain superfamily;IPR003591,Leucine-rich repeat, typical subtype;IPR017441,Protein kinase, ATP binding site;IPR008271,Serine/threonine-protein kinase, active site;IPR000719,Protein kinase domain	COG0515,Serine/threonine protein kinase;ENOG410II64,-	GO:0016301,molecular_function,kinase activity;GO:0016021,cellular_component,integral component of membrane;GO:0016740,molecular_function,transferase activity;GO:0005524,molecular_function,ATP binding;GO:0005886,cellular_component,plasma membrane;GO:0004672,molecular_function,protein kinase activity;GO:0016020,cellular_component,membrane;GO:0009507,cellular_component,chloroplast;GO:0001653,molecul…	-
Solyc06g069420.3	22.677	25.237	27.0709	14.2277	6.57429	9.01075	1.74772	4.42083	29.488	0.00115993	0.00502853	K4C8B5,Uncharacterized protein	XP_019069969.1,uncharacterized protein LOC109120527	PF00582,Universal stress protein family	IPR006016,UspA;IPR014729,Rossmann-like alpha/beta/alpha sandwich fold	ENOG410JD2B,-;ENOG4111DMV,-	GO:0006950,biological_process,response to stress	-
Solyc05g015310.3	33.2183	31.3953	28.3695	12.0409	12.0139	13.7602	1.74688	5.53762	221.953	1.25138e-06	0.000114959	K4BYP7,Uncharacterized protein	XP_004239207.1,uncharacterized protein LOC101267706 isoform X2	PF03193,RsgA GTPase	IPR012340,Nucleic acid-binding, OB-fold;IPR030378,Circularly permuted (CP)-type guanine nucleotide-binding (G) domain;IPR010914,RsgA GTPase domain;IPR004881,Ribosome biogenesis GTPase RsgA;IPR027417,P-loop containing nucleoside triphosphate hydrolase	COG1162,Predicted GTPases;ENOG410IF5V,-	GO:0005525,molecular_function,GTP binding;GO:0003924,molecular_function,GTPase activity	-
Solyc07g062060.3	107.796	91.366	97.9904	39.4333	35.8022	45.9703	1.74063	6.3023	155.539	4.25789e-06	0.000196552	A0A1U8HCA3,peptide methionine sulfoxide reductase B1, chloroplastic	XP_016581067.1,peptide methionine sulfoxide reductase B1, chloroplastic	-	IPR028427,Peptide methionine sulfoxide reductase;IPR011057,Mss4-like superfamily;IPR002579,Peptide methionine sulphoxide reductase MrsB	-	GO:0055114,biological_process,oxidation-reduction process;GO:0033743,molecular_function,peptide-methionine (R)-S-oxide reductase activity;GO:0016671,molecular_function,oxidoreductase activity, acting on a sulfur group of donors, disulfide as acceptor;GO:0006979,biological_process,response to oxidative stress;GO:0030091,biological_process,protein repair	-
Solyc02g071090.3	10.0099	8.97757	9.82073	4.95788	2.60937	4.08105	1.73405	3.40674	41.2304	0.000367472	0.00225121	K4B885,Uncharacterized protein	XP_004233087.1,probable purine permease 10	PF16913,Purine nucleobase transmembrane transport	IPR030182,Purine permease, plant	-	GO:0005215,molecular_function,transporter activity;GO:0016021,cellular_component,integral component of membrane;GO:0016020,cellular_component,membrane	-
Solyc06g076540.1	7.98252	5.69256	2.68399	2.77994	1.01849	2.85628	1.73314	0.968493	10.1347	0.0157674	0.0358107	K4CA14,Uncharacterized protein	XP_004241201.1,17.7 kDa class I heat shock protein-like	PF00011,Hsp20/alpha crystallin family	IPR031107,Small heat shock protein HSP20;IPR008978,HSP20-like chaperone;IPR002068,Alpha crystallin/Hsp20 domain	KOG0710,Molecular chaperone (small heat-shock protein Hsp26/Hsp42);COG0071,Molecular chaperone (small heat shock protein)	-	K13993,ko04141,Protein processing in endoplasmic reticulum
Solyc02g031960.3	6.98771	2.85008	3.96872	3.14931	1.28696	1.11051	1.72509	0.396157	9.53707	0.0174694	0.0387611	K4B5E2,Uncharacterized protein	XP_004231596.1,probable pectate lyase P59	PF04431,Pectate lyase, N terminus	IPR007524,Pectate lyase, N-terminal	-	GO:0030570,molecular_function,pectate lyase activity	-
Solyc03g117430.3	143.761	142.203	173.05	67.2637	50.416	70.5388	1.72467	7.5987	88.4884	2.8615e-05	0.00048942	K4BLP5,Uncharacterized protein	XP_004235904.1,COBW domain-containing protein 1	PF02492,CobW/HypB/UreG, nucleotide-binding domain;PF07683,Cobalamin synthesis protein cobW C-terminal domain	IPR011629,Cobalamin (vitamin B12) biosynthesis CobW-like, C-terminal;IPR036627,CobW-like, C-terminal domain superfamily;IPR003495,CobW/HypB/UreG, nucleotide-binding domain;IPR027417,P-loop containing nucleoside triphosphate hydrolase	COG0523,Putative GTPases (G3E family);KOG2743,Cobalamin synthesis protein	-	-
Solyc03g117950.3	34.2737	36.8797	34.9933	14.2854	12.4688	16.9845	1.72403	6.57439	147.396	5.11721e-06	0.000215092	K4BLU6,Uncharacterized protein	XP_010318683.1,chaperone protein ClpD, chloroplastic isoform X2	PF07724,AAA domain (Cdc48 subfamily);PF10431,C-terminal, D2-small domain, of ClpB protein;PF00004,ATPase family associated with various cellular activities (AAA);PF02861,Clp amino terminal domain, pathogenicity island component	IPR001270,ClpA/B family;IPR027417,P-loop containing nucleoside triphosphate hydrolase;IPR036628,Clp, N-terminal domain superfamily;IPR028299,ClpA/B, conserved site 2;IPR019489,Clp ATPase, C-terminal;IPR003593,AAA+ ATPase domain;IPR003959,ATPase, AAA-type, core;IPR004176,Clp, N-terminal;IPR018368,ClpA/B, conserved site 1	COG0542,ATPases with chaperone activity, ATP-binding subunit;KOG1051,Chaperone HSP104 and related ATP-dependent Clp proteases	GO:0019538,biological_process,protein metabolic process;GO:0034605,biological_process,cellular response to heat;GO:1901002,biological_process,positive regulation of response to salt stress;GO:1902584,biological_process,positive regulation of response to water deprivation;GO:0000166,molecular_function,nucleotide binding;GO:0005524,molecular_function,ATP binding	-
Solyc04g079740.3	2.35555	2.5544	1.90543	0.748586	0.795359	1.28684	1.72354	1.18934	40.776	0.000346422	0.00216028	K4BV53,Uncharacterized protein	XP_004238206.1,uncharacterized protein LOC101244367	-	-	ENOG410YFY8,-;ENOG410IVJ9,-	GO:0009941,cellular_component,chloroplast envelope;GO:0016021,cellular_component,integral component of membrane;GO:0009536,cellular_component,plastid;GO:0016020,cellular_component,membrane	-
Solyc03r016750.1	7.60965	9.67505	12.9991	6.8846	1.23979	3.94493	1.72301	1.55356	8.3263	0.0250747	0.0514841	-	-	-	-	-	-	-
Solyc02g089510.3	3.62426	4.62309	6.89032	2.10446	2.02468	2.08892	1.72254	2.36596	47.4228	0.000216336	0.00159981	M1AML4,Uncharacterized protein	-	-	-	-	-	-
Solyc09g011030.3	119.763	116.976	117.919	56.5283	38.9055	50.0554	1.71997	7.42822	84.4005	3.34799e-05	0.000523862	K4CRC9,Uncharacterized protein	XP_004246423.1,hsp70-binding protein 1	PF08609,Nucleotide exchange factor Fes1	IPR011989,Armadillo-like helical;IPR013918,Nucleotide exchange factor Fes1;IPR016024,Armadillo-type fold;IPR034085,TOG domain	ENOG410Y90B,-;KOG2160,Armadillo/beta-catenin-like repeat-containing protein	-	K09562,ko04141,Protein processing in endoplasmic reticulum
Solyc02g085500.4	2.96005	3.22153	2.37332	1.9168	0.399326	1.11987	1.71991	1.37346	10.0128	0.0166158	0.0372606	Q8GSM4,Ovate protein	NP_001234221.1,ovate protein	PF04844,Transcriptional repressor, ovate	IPR006458,Ovate protein family, C-terminal	-	-	-
Solyc06g054600.2	0.827038	1.88146	2.54631	1.22123	0.486575	0.384876	1.71377	-0.0253633	7.86082	0.026031	0.0530685	K4C6E6,Uncharacterized protein	-	PF00642,Zinc finger C-x8-C-x5-C-x3-H type (and similar)	IPR036855,Zinc finger, CCCH-type superfamily;IPR000571,Zinc finger, CCCH-type	KOG1677,CCCH-type Zn-finger protein;COG5063,CCCH-type Zn-finger protein	GO:0046872,molecular_function,metal ion binding	-
Solyc03g112570.2	20.4585	21.2432	29.6784	10.9924	8.16478	10.3092	1.71153	4.32361	66.3696	7.44684e-05	0.000840866	K4BKB0,Uncharacterized protein	XP_010319001.1,uncharacterized protein LOC101259826;XP_010319002.1,-	-	-	ENOG410IVRE,-;ENOG4111FD2,-	-	-
Solyc01g098740.4	3.34412	4.43143	4.00094	2.1392	0.925	1.75314	1.71094	2.42399	25.3333	0.00153884	0.0061354	K4B0R1,Uncharacterized protein	XP_004230174.1,serine/threonine-protein kinase CDL1	PF07714,Protein tyrosine kinase	IPR001245,Serine-threonine/tyrosine-protein kinase, catalytic domain;IPR017441,Protein kinase, ATP binding site;IPR011009,Protein kinase-like domain superfamily;IPR008271,Serine/threonine-protein kinase, active site;IPR000719,Protein kinase domain	COG0515,Serine/threonine protein kinase;KOG1187,Serine/threonine protein kinase	GO:0004675,molecular_function,transmembrane receptor protein serine/threonine kinase activity;GO:0007166,biological_process,cell surface receptor signaling pathway;GO:0007178,biological_process,transmembrane receptor protein serine/threonine kinase signaling pathway;GO:0005886,cellular_component,plasma membrane;GO:0004672,molecular_function,protein kinase activity;GO:0016020,cellular_component,me…	-
Solyc02g092520.3	1.76266	2.75593	4.06689	1.55611	1.01333	0.920423	1.71037	-0.0297343	15.6488	0.00530169	0.0153662	K4BD48,Uncharacterized protein	-	-	-	-	-	-
Solyc10r047400.1	59.4247	96.3805	90.2687	59.7039	11.6692	27.2096	1.70994	6.36133	8.05648	0.0270546	0.0547419	K4CZ61,Uncharacterized protein	-	PF00005,ABC transporter;PF00664,ABC transporter transmembrane region	IPR003439,ABC transporter-like;IPR027417,P-loop containing nucleoside triphosphate hydrolase;IPR011527,ABC transporter type 1, transmembrane domain;IPR036640,ABC transporter type 1, transmembrane domain superfamily;IPR003593,AAA+ ATPase domain;IPR017871,ABC transporter, conserved site	COG1132,ABC-type multidrug transport system, ATPase and permease components;KOG0054,Multidrug resistance-associated protein/mitoxantrone resistance protein, ABC superfamily	GO:0042626,molecular_function,ATPase activity, coupled to transmembrane movement of substances;GO:0005774,cellular_component,vacuolar membrane;GO:0055085,biological_process,transmembrane transport;GO:0016887,molecular_function,ATPase activity;GO:0016021,cellular_component,integral component of membrane;GO:0016020,cellular_component,membrane;GO:0000166,molecular_function,nucleotide binding;GO:0005…	-
Solyc11g010310.2	16.8162	17.6215	16.8142	7.76818	6.59654	6.89661	1.70901	6.09878	166.827	3.34903e-06	0.000175016	K4D5J2,Uncharacterized protein	XP_004250516.1,ATP-dependent RNA helicase DEAH11, chloroplastic-like	PF01485,IBR domain, a half RING-finger domain;PF00271,Helicase conserved C-terminal domain;PF04408,Helicase associated domain (HA2);PF00270,AD/DEAH box helicase	IPR013087,Zinc finger C2H2-type;IPR002867,IBR domain;IPR014001,Helicase superfamily 1/2, ATP-binding domain;IPR027417,P-loop containing nucleoside triphosphate hydrolase;IPR004087,K Homology domain;IPR007502,Helicase-associated domain;IPR001841,Zinc finger, RING-type;IPR013083,Zinc finger, RING/FYVE/PHD-type;IPR011545,DEAD/DEAH box helicase domain;IPR002464,DNA/RNA helicase, ATP-dependent, DEAH-b…	KOG0922,DEAH-box RNA helicase;COG1643,HrpA-like helicases;KOG1812,Predicted E3 ubiquitin ligase	GO:0004386,molecular_function,helicase activity;GO:0004004,molecular_function,ATP-dependent RNA helicase activity;GO:0005730,cellular_component,nucleolus;GO:0005737,cellular_component,cytoplasm;GO:0003676,molecular_function,nucleic acid binding;GO:0046872,molecular_function,metal ion binding;GO:0003723,molecular_function,RNA binding;GO:0016787,molecular_function,hydrolase activity;GO:0006396,biol…	K12818,ko03040,Spliceosome
Solyc02g080520.4	23.4696	28.969	21.4542	10.9327	9.23499	10.5484	1.70721	5.38152	109.079	1.42084e-05	0.000335247	K4B9S3,Uncharacterized protein	XP_004232710.1,uncharacterized protein LOC101253044	-	-	-	-	-
Solyc12r057180.1	0.869516	1.11541	1.63261	0.53874	0.46041	0.496608	1.70625	0.812573	32.2137	0.000708919	0.00355297	K4DEW3,Uncharacterized protein	-	-	-	-	-	-
Solyc09g011220.3	19.2088	17.0521	21.0104	7.66131	8.89575	7.40439	1.70623	4.45389	184.154	2.38449e-06	0.000150333	K4CRE8,Uncharacterized protein	XP_004246437.1,mannose-1-phosphate guanylyltransferase 1-like	PF00132,Bacterial transferase hexapeptide (six repeats);PF00483,Nucleotidyl transferase	IPR029044,Nucleotide-diphospho-sugar transferases;IPR001451,Hexapeptide repeat;IPR005835,Nucleotidyl transferase domain	COG1208,Nucleoside-diphosphate-sugar pyrophosphorylase involved in lipopolysaccharide biosynthesis/translation initiation factor 2B, gamma/epsilon subunits (eIF-2Bgamma/eIF-2Bepsilon);KOG1322,GDP-mannose pyrophosphorylase/mannose-1-phosphate guanylyltransferase	GO:0016779,molecular_function,nucleotidyltransferase activity;GO:0009058,biological_process,biosynthetic process	K00966,ko00520,Amino sugar and nucleotide sugar metabolism;K00966,ko00051,Fructose and mannose metabolism
Solyc05g012100.3	99.4125	102.705	88.4853	38.1649	36.6159	46.7773	1.70584	7.48362	154.995	4.30926e-06	0.000197937	K4BXT3,Uncharacterized protein	XP_004239035.1,fructokinase-like 2, chloroplastic	PF00294,pfkB family carbohydrate kinase	IPR029056,Ribokinase-like;IPR011611,Carbohydrate kinase PfkB	COG0524,Sugar kinases, ribokinase family;KOG2855,Ribokinase	GO:0042644,cellular_component,chloroplast nucleoid;GO:0009658,biological_process,chloroplast organization;GO:0006355,biological_process,regulation of transcription, DNA-templated;GO:0009662,biological_process,etioplast organization;GO:0000427,cellular_component,plastid-encoded plastid RNA polymerase complex;GO:0042793,biological_process,plastid transcription;GO:0009295,cellular_component,nucleoid	-
Solyc08g079750.3	4.7352	4.57472	5.45592	1.73243	1.65163	2.81174	1.70502	3.16118	60.2885	0.000100662	0.000996116	K4CNX5,Uncharacterized protein	XP_004245687.1,probable aminotransferase ACS10 isoform X2	PF00155,Aminotransferase class I and II	IPR015421,Pyridoxal phosphate-dependent transferase, major domain;IPR004839,Aminotransferase, class I/classII;IPR004838,Aminotransferases, class-I, pyridoxal-phosphate-binding site;IPR015424,Pyridoxal phosphate-dependent transferase;IPR015422,Pyridoxal phosphate-dependent transferase domain 1	COG0436,Aspartate/tyrosine/aromatic aminotransferase;KOG0256,1-aminocyclopropane-1-carboxylate synthase, and related proteins	GO:0030170,molecular_function,pyridoxal phosphate binding;GO:0003824,molecular_function,catalytic activity;GO:0016021,cellular_component,integral component of membrane;GO:0009058,biological_process,biosynthetic process;GO:0016020,cellular_component,membrane	-
Solyc03g043750.3	42.478	42.1743	39.1256	16.136	16.2136	19.5194	1.70416	6.09083	227.824	1.14318e-06	0.000112583	K4BFZ6,Uncharacterized protein	XP_004234639.1,alternative NAD(P)H-ubiquinone oxidoreductase C1, chloroplastic/mitochondrial	PF07992,Pyridine nucleotide-disulphide oxidoreductase	IPR023753,FAD/NAD(P)-binding domain;IPR036188,FAD/NAD(P)-binding domain superfamily	COG1252,NADH dehydrogenase, FAD-containing subunit;ENOG410IJQF,-	GO:0010287,cellular_component,plastoglobule;GO:0071482,biological_process,cellular response to light stimulus;GO:0042372,biological_process,phylloquinone biosynthetic process;GO:0016491,molecular_function,oxidoreductase activity;GO:0003955,molecular_function,NAD(P)H dehydrogenase (quinone) activity;GO:0005739,cellular_component,mitochondrion;GO:0009507,cellular_component,chloroplast;GO:0055114,bi…	-
Solyc02g081970.4	31.2777	29.0953	31.6929	11.8354	9.27987	17.4078	1.70404	5.85216	55.4674	0.000154842	0.00129255	K4BA67,Uncharacterized protein	XP_004232618.1,vacuolar-sorting receptor 6-like	PF02225,PA domain	IPR001881,EGF-like calcium-binding domain;IPR018097,EGF-like calcium-binding, conserved site;IPR003137,PA domain	ENOG41105IF,-;ENOG410IHDN,-	GO:0005509,molecular_function,calcium ion binding;GO:0016021,cellular_component,integral component of membrane;GO:0016020,cellular_component,membrane	-
Solyc10g006860.4	58.353	51.747	46.056	20.6785	21.5062	23.3108	1.70385	5.48043	184.448	2.37142e-06	0.000150333	K4CXL7,Uncharacterized protein	XP_004248275.1,uncharacterized protein LOC101245297	PF08659,KR domain;PF13561,noyl-(Acyl carrier protein) reductase;PF01370,NAD dependent epimerase/dehydratase family;PF00106,short chain dehydrogenase	IPR036291,NAD(P)-binding domain superfamily;IPR002347,Short-chain dehydrogenase/reductase SDR	KOG0725,Reductases with broad range of substrate specificities;COG1028,Dehydrogenases with different specificities (related to short-chain alcohol dehydrogenases)	-	-
Solyc08g069060.4	74.5218	91.396	81.0461	49.6824	18.1518	33.1166	1.70371	6.6796	19.1892	0.00382369	0.0120548	K4CMC6,Hexosyltransferase	XP_004245304.1,beta-1,3-galactosyltransferase 7	PF01762,alactosyltransferase;PF13334,omain of unknown function (DUF4094)	IPR002659,Glycosyl transferase, family 31;IPR025298,Domain of unknown function DUF4094	ENOG410XV5H,-;KOG2288,Galactosyltransferases	GO:0005794,cellular_component,Golgi apparatus;GO:0008378,molecular_function,galactosyltransferase activity;GO:0006486,biological_process,protein glycosylation;GO:0016740,molecular_function,transferase activity;GO:0016757,molecular_function,transferase activity, transferring glycosyl groups;GO:0000139,cellular_component,Golgi membrane;GO:0016020,cellular_component,membrane;GO:0016021,cellular_comp…	-
Solyc03r013900.1	3.12009	3.6587	1.72912	0.725638	0.991256	1.90078	1.70089	-0.0659415	13.6459	0.00748019	0.0199629	K4BFG3,Uncharacterized protein	XP_004234495.1,probable metal-nicotianamine transporter YSL7 isoform X1	PF03169,OPT oligopeptide transporter protein	IPR004813,Oligopeptide transporter, OPT superfamily	COG1297,Predicted membrane protein;ENOG410IEEY,-	GO:0055085,biological_process,transmembrane transport;GO:0022857,molecular_function,transmembrane transporter activity;GO:0005886,cellular_component,plasma membrane;GO:0016021,cellular_component,integral component of membrane;GO:0016020,cellular_component,membrane	-
Solyc01g095900.4	59.9842	71.4909	60.7351	28.982	21.3715	29.7895	1.70016	8.30226	81.9061	3.69762e-05	0.000550687	K4AZX9,Uncharacterized protein	XP_019066391.1,protein TSS-like isoform X1;XP_019066392.1,-	PF12807,Translation initiation factor eIF3 subunit 135;PF15044,Mitochondrial function, CLU-N-term;PF13424,Tetratricopeptide repeat	IPR033646,CLU central domain;IPR025697,CLU domain;IPR013026,Tetratricopeptide repeat-containing domain;IPR019734,Tetratricopeptide repeat;IPR028275,Clustered mitochondria protein, N-terminal;IPR011990,Tetratricopeptide-like helical domain superfamily	ENOG410XQUQ,-;KOG1839,Uncharacterized protein CLU1/cluA/TIF31 involved in mitochondrial morphology/distribution, also found associated with eIF-3	-	-
Solyc11g007930.1	18.0172	13.4742	23.4341	8.12396	6.87118	8.02391	1.69454	2.54641	50.8818	0.0001732	0.00137987	K4D554,Histone H2B	-	PF00125,Core histone H2A/H2B/H3/H4	IPR000558,Histone H2B;IPR009072,Histone-fold;IPR007125,Histone H2A/H2B/H3	KOG1744,Histone H2B;ENOG4111NV5,-	GO:0005694,cellular_component,chromosome;GO:0000786,cellular_component,nucleosome;GO:0003677,molecular_function,DNA binding;GO:0005634,cellular_component,nucleus;GO:0046982,molecular_function,protein heterodimerization activity	-
Solyc10g024430.1	11.3765	18.6926	21.4298	12.2516	2.35415	6.27341	1.6942	1.16768	8.00355	0.0266458	0.0540744	K4CZ62,Uncharacterized protein	-	-	-	-	-	-
Solyc06g083480.4	4.47791	7.25933	4.42573	3.97373	0.948424	1.64998	1.69214	1.67719	8.94838	0.0215828	0.0457705	A0A1U8H8R2,tropinone reductase homolog At5g06060-like isoform X2	XP_016576829.1,tropinone reductase homolog At5g06060-like isoform X2	-	IPR036291,NAD(P)-binding domain superfamily;IPR020904,Short-chain dehydrogenase/reductase, conserved site;IPR002347,Short-chain dehydrogenase/reductase SDR	-	GO:0055114,biological_process,oxidation-reduction process;GO:0016491,molecular_function,oxidoreductase activity	-
Solyc01r005880.1	41.6478	46.7778	40.0367	20.0017	13.745	20.0782	1.6915	6.94213	73.611	5.40298e-05	0.00069878	K4AZX9,Uncharacterized protein	XP_019066391.1,protein TSS-like isoform X1;XP_019066392.1,-	PF12807,Translation initiation factor eIF3 subunit 135;PF15044,Mitochondrial function, CLU-N-term;PF13424,Tetratricopeptide repeat	IPR033646,CLU central domain;IPR025697,CLU domain;IPR013026,Tetratricopeptide repeat-containing domain;IPR019734,Tetratricopeptide repeat;IPR028275,Clustered mitochondria protein, N-terminal;IPR011990,Tetratricopeptide-like helical domain superfamily	ENOG410XQUQ,-;KOG1839,Uncharacterized protein CLU1/cluA/TIF31 involved in mitochondrial morphology/distribution, also found associated with eIF-3	-	-
Solyc04g007250.1	5.18386	4.34978	2.76192	2.6812	0.593484	1.7924	1.69149	1.33717	9.09776	0.0205145	0.0440175	K4BNN2,Uncharacterized protein	XP_010319421.1,uncharacterized protein LOC104646739	-	-	-	GO:0016021,cellular_component,integral component of membrane;GO:0016020,cellular_component,membrane	-
Solyc02r011620.1	1.26362	0.572661	1.00041	0.565856	0.213333	0.397456	1.68887	-0.138392	11.3994	0.0115138	0.0279145	K4B9V9,Uncharacterized protein	XP_010316577.1,probable WRKY transcription factor 31 isoform X1	PF03106,WRKY DNA -binding domain	IPR036576,WRKY domain superfamily;IPR003657,WRKY domain	ENOG410YDVM,-;ENOG410IENH,-	GO:0003677,molecular_function,DNA binding;GO:0043565,molecular_function,sequence-specific DNA binding;GO:0003700,molecular_function,DNA binding transcription factor activity;GO:0006355,biological_process,regulation of transcription, DNA-templated;GO:0006351,biological_process,transcription, DNA-templated;GO:0005634,cellular_component,nucleus	-
Solyc02g092620.3	9.34859	13.3139	16.762	5.12916	5.54047	6.13002	1.67686	4.19739	66.6073	7.28792e-05	0.000830706	K4BD58,Uncharacterized protein	-	PF00651,BTB/POZ domain	IPR000210,BTB/POZ domain;IPR011333,SKP1/BTB/POZ domain superfamily	-	-	-
Solyc04g082400.3	63.263	70.3166	58.8485	27.9474	26.3491	27.6658	1.67556	7.16164	185.888	2.30875e-06	0.000149481	K4BVW7,Uncharacterized protein	-	PF02922,Carbohydrate-binding module 48 (Isoamylase N-terminal domain);PF00128,Alpha amylase, catalytic domain;PF02806,Alpha amylase, C-terminal all-beta domain	IPR004193,Glycoside hydrolase, family 13, N-terminal;IPR006048,Alpha-amylase/branching enzyme, C-terminal all beta;IPR013780,Glycosyl hydrolase, all-beta;IPR017853,Glycoside hydrolase superfamily;IPR013783,Immunoglobulin-like fold;IPR014756,Immunoglobulin E-set;IPR037439,1,4-alpha-glucan-branching enzyme;IPR006047,Glycosyl hydrolase, family 13, catalytic domain	KOG0470,1,4-alpha-glucan branching enzyme/starch branching enzyme II;COG0296,1,4-alpha-glucan branching enzyme	GO:0005975,biological_process,carbohydrate metabolic process;GO:0005978,biological_process,glycogen biosynthetic process;GO:0043169,molecular_function,cation binding;GO:0003824,molecular_function,catalytic activity;GO:0004553,molecular_function,hydrolase activity, hydrolyzing O-glycosyl compounds;GO:0003844,molecular_function,1,4-alpha-glucan branching enzyme activity	-
Solyc09g011410.4	103.159	101.898	107.138	45.5308	40.6261	46.8516	1.67419	7.08614	193.881	1.9969e-06	0.000142355	K4CRG7,Uncharacterized protein	-	-	-	KOG0342,ATP-dependent RNA helicase pitchoune;COG0513,Superfamily II DNA and RNA helicases	-	-
Solyc08g063040.4	16.4159	15.4815	14.6248	7.58339	4.42464	7.77742	1.66836	4.36956	44.5886	0.000300547	0.00197724	K4CL86,Uncharacterized protein	XP_004245090.1,protein indeterminate-domain 12	PF00096,Zinc finger, C2H2 type	IPR013087,Zinc finger C2H2-type;IPR036236,Zinc finger C2H2 superfamily	KOG1721,FOG: Zn-finger;COG5048,FOG: Zn-finger	GO:0003676,molecular_function,nucleic acid binding	-
Solyc07g055340.3	36.2684	40.7831	29.4224	16.0411	12.1707	17.4321	1.6633	4.87376	68.6925	6.67744e-05	0.000789684	K4CG72,Uncharacterized protein	XP_004243264.1,protein Mpv17	PF04117,Mpv17 / PMP22 family	IPR007248,Mpv17/PMP22	ENOG4111SYH,-;KOG1944,Peroxisomal membrane protein MPV17 and related proteins	GO:0005737,cellular_component,cytoplasm;GO:0009536,cellular_component,plastid;GO:0016020,cellular_component,membrane;GO:0009507,cellular_component,chloroplast;GO:0009941,cellular_component,chloroplast envelope;GO:0016021,cellular_component,integral component of membrane	K13348,ko04146,Peroxisome
Solyc04g009230.4	40.6464	45.6993	31.8815	18.9767	14.9768	16.6628	1.66247	4.30758	73.2519	5.34154e-05	0.000693138	K4BP79,Uncharacterized protein	XP_004236839.1,thioredoxin-like protein YLS8 isoform X1	PF02966,Mitosis protein DIM1	IPR004123,Dim1 family;IPR036249,Thioredoxin-like superfamily	KOG3414,Component of the U4/U6.U5 snRNP/mitosis protein DIM1;ENOG4111FE6,-	GO:0005682,cellular_component,U5 snRNP;GO:0005681,cellular_component,spliceosomal complex;GO:0046540,cellular_component,U4/U6 x U5 tri-snRNP complex;GO:0000398,biological_process,mRNA splicing, via spliceosome;GO:0000245,biological_process,spliceosomal complex assembly	K12859,ko03040,Spliceosome
Solyc04g082020.3	5.46173	5.52587	4.17421	1.88648	1.77528	2.93406	1.65406	1.69366	42.7668	0.000298862	0.0019698	K4BVT0,Uncharacterized protein	NP_001266237.2,Hop-interacting protein THI120	PF05180,NL zinc finger	IPR024158,Mitochondrial import protein TIM15;IPR007853,Zinc finger, DNL-type	ENOG41121WI,-;KOG3277,Uncharacterized conserved protein	GO:0050821,biological_process,protein stabilization;GO:0051087,molecular_function,chaperone binding;GO:0006457,biological_process,protein folding;GO:0046872,molecular_function,metal ion binding;GO:0030150,biological_process,protein import into mitochondrial matrix;GO:0005739,cellular_component,mitochondrion;GO:0008270,molecular_function,zinc ion binding	-
Solyc10g081240.3	262.603	295.691	223.499	114.148	90.0089	134.938	1.64828	8.06356	69.2416	6.42228e-05	0.000773639	K4D311,GrpE protein homolog	-	PF01025,rpE	IPR013805,GrpE nucleotide exchange factor, coiled-coil;IPR009012,GrpE nucleotide exchange factor, head;IPR000740,GrpE nucleotide exchange factor	KOG3003,Molecular chaperone of the GrpE family;COG0576,Molecular chaperone GrpE (heat shock protein)	GO:0006457,biological_process,protein folding;GO:0051087,molecular_function,chaperone binding;GO:0009570,cellular_component,chloroplast stroma;GO:0042803,molecular_function,protein homodimerization activity;GO:0009579,cellular_component,thylakoid;GO:0050790,biological_process,regulation of catalytic activity;GO:0005759,cellular_component,mitochondrial matrix;GO:0051082,molecular_function,unfolded…	-
Solyc07g047800.3	2311.06	2628.58	2089.14	1484.26	496.454	1010.82	1.64519	11.3093	15.0601	0.00629577	0.0175208	K4CEY6,Uncharacterized protein	XP_010323886.1,-;XP_019070424.1,-;XP_010323885.1,-;XP_004243555.1,uncharacterized protein LOC101255117	PF13561,noyl-(Acyl carrier protein) reductase;PF00106,short chain dehydrogenase	IPR036291,NAD(P)-binding domain superfamily;IPR002347,Short-chain dehydrogenase/reductase SDR	KOG0725,Reductases with broad range of substrate specificities;COG1028,Dehydrogenases with different specificities (related to short-chain alcohol dehydrogenases)	-	-
Solyc11g007770.2	7.54564	5.08119	6.93079	3.4851	1.77371	3.17546	1.64401	3.70548	27.3943	0.0013537	0.00561397	K4D538,Uncharacterized protein	XP_004250015.1,glycosyltransferase family protein 64 protein C5	PF09258,lycosyl transferase family 64 domain	IPR029044,Nucleotide-diphospho-sugar transferases;IPR023296,Glycosyl hydrolase, five-bladed beta-propellor domain superfamily;IPR015338,Exostosin , C-terminal	ENOG410XQYV,-;KOG1022,Acetylglucosaminyltransferase EXT2/exostosin 2	GO:0016757,molecular_function,transferase activity, transferring glycosyl groups;GO:0016021,cellular_component,integral component of membrane;GO:0016020,cellular_component,membrane	-
Solyc03g043740.4	1.5784	1.30573	1.45789	0.786616	0.247634	0.834698	1.64209	-0.190119	11.5179	0.0112392	0.0273851	K4BFZ5,Uncharacterized protein	XP_004234638.1,uncharacterized protein At5g65660-like	-	IPR037699,Uncharacterized protein At5g65660-like	-	GO:0016021,cellular_component,integral component of membrane;GO:0016020,cellular_component,membrane	-
Solyc08g077120.2	172.461	193.654	154.151	63.559	62.3306	102.307	1.64196	7.19209	61.7563	9.95352e-05	0.000988836	K4CN72,Uncharacterized protein	-	-	-	KOG4197,FOG: PPR repeat;ENOG410Z7Z7,-	-	-
Solyc09g007310.3	14.4035	17.2469	15.0065	6.68811	6.95837	6.7308	1.6415	6.15323	237.986	9.82654e-07	0.00010959	K4CQC1,Uncharacterized protein	XP_004246696.1,E3 ubiquitin-protein ligase UPL4;XP_010326023.1,-	PF00632,HECT-domain (ubiquitin-transferase)	IPR011989,Armadillo-like helical;IPR016024,Armadillo-type fold;IPR000569,HECT domain;IPR035983,HECT, E3 ligase catalytic domain	KOG0170,E3 ubiquitin protein ligase;COG5021,Ubiquitin-protein ligase;KOG0168,Putative ubiquitin fusion degradation protein	GO:0005737,cellular_component,cytoplasm;GO:0061630,molecular_function,ubiquitin protein ligase activity;GO:0016740,molecular_function,transferase activity;GO:0004842,molecular_function,ubiquitin-protein transferase activity;GO:0016567,biological_process,protein ubiquitination	K10590,ko04120,Ubiquitin mediated proteolysis
Solyc04g077650.3	60.3638	65.061	61.3573	35.24	16.9423	28.1593	1.64086	6.23748	30.6676	0.00106896	0.00475325	K4BUK2,Uncharacterized protein	-	PF00450,Serine carboxypeptidase	IPR001563,Peptidase S10, serine carboxypeptidase;IPR029058,Alpha/Beta hydrolase fold	KOG1282,Serine carboxypeptidases (lysosomal cathepsin A);COG2939,Carboxypeptidase C (cathepsin A)	GO:0016747,molecular_function,transferase activity, transferring acyl groups other than amino-acyl groups;GO:0006508,biological_process,proteolysis;GO:0004185,molecular_function,serine-type carboxypeptidase activity;GO:0051603,biological_process,proteolysis involved in cellular protein catabolic process;GO:0019748,biological_process,secondary metabolic process	-
Solyc11g066430.2	14.8539	15.8751	13.9094	7.00462	5.97638	6.44625	1.64029	2.27311	91.9918	2.51452e-05	0.000455205	M0ZHX8,Histone H2B	XP_006349042.1,histone H2B.2	PF00125,Core histone H2A/H2B/H3/H4	IPR000558,Histone H2B;IPR009072,Histone-fold;IPR007125,Histone H2A/H2B/H3	KOG1744,Histone H2B;ENOG4111NV5,-	GO:0005694,cellular_component,chromosome;GO:0000786,cellular_component,nucleosome;GO:0003677,molecular_function,DNA binding;GO:0005634,cellular_component,nucleus;GO:0046982,molecular_function,protein heterodimerization activity	K11252,ko05322,Systemic lupus erythematosus;K11252,ko05034,Alcoholism;K11252,ko05203,Viral carcinogenesis
Solyc04g074490.3	67.5695	75.8631	72.4225	33.5403	29.9722	30.5048	1.63992	7.45644	164.05	3.54753e-06	0.000181158	K4BTY7,Uncharacterized protein	XP_004237935.1,F-box protein At1g78280 isoform X1	PF12937,-box-like;PF13621,Cupin-like domain	IPR003347,JmjC domain;IPR036047,F-box-like domain superfamily;IPR011009,Protein kinase-like domain superfamily;IPR001810,F-box domain	KOG2130,Phosphatidylserine-specific receptor PtdSerR, contains JmjC domain;ENOG410XQCR,-	GO:0005829,cellular_component,cytosol	-
Solyc02g090310.1	1.39933	1.62653	1.56003	0.796997	0.725824	0.456685	1.63863	-0.0845698	23.6834	0.00173373	0.00668892	K4BCI0,Uncharacterized protein	XP_004232062.1,dof zinc finger protein DOF1.7-like	PF02701,of domain, zinc finger	IPR003851,Zinc finger, Dof-type	ENOG410IXGE,-;ENOG410YH3K,-	GO:0006355,biological_process,regulation of transcription, DNA-templated;GO:0003677,molecular_function,DNA binding;GO:0005634,cellular_component,nucleus	-
Solyc12g097060.1	5.56532	3.58858	6.68777	0.924516	3.99929	2.1947	1.63711	1.46623	11.6764	0.0115353	0.0279512	K4DHH9,Uncharacterized protein	XP_004253011.1,centrosomal protein of 290 kDa-like	-	-	ENOG410IZED,-;ENOG410YTP7,-	-	-
Solyc11g006505.1	45.0862	42.7844	25.8735	17.352	14.5999	17.9804	1.63292	4.65488	45.7626	0.000275907	0.00187323	K4D4R4,Uncharacterized protein	-	-	IPR032710,NTF2-like domain superfamily	ENOG410IW3Z,-;ENOG410XWZ5,-	GO:0005886,cellular_component,plasma membrane	-
Solyc10r047390.1	16.9021	21.7379	23.0527	15.6222	2.97394	7.53822	1.6321	4.33762	7.81815	0.0286812	0.057234	A0A1U7V5V4,flocculation protein FLO11-like isoform X1	XP_009763547.1,flocculation protein FLO11-like isoform X1;XP_009763548.1,-	-	IPR036903,Peptidase S59, nucleoporin superfamily;IPR037637,Nuclear pore complex protein NUP98-NUP96;IPR037665,Nucleoporin peptidase S59-like;IPR007230,Peptidase S59, nucleoporin	-	GO:0006913,biological_process,nucleocytoplasmic transport;GO:0005643,cellular_component,nuclear pore;GO:0017056,molecular_function,structural constituent of nuclear pore	K14297,ko03013,RNA transport;K14297,ko05164,Influenza A
Solyc08g077130.2	386.773	413.568	314.808	135.554	134.623	222.747	1.63194	7.58894	54.219	0.000151565	0.0012784	K4CN73,Uncharacterized protein	-	-	-	-	-	-
Solyc03g007890.3	1260.69	1319.01	1960.94	954.857	369.077	632.882	1.62694	11.5805	15.7874	0.00551945	0.0158683	M1AKD9,Uncharacterized protein	XP_006362664.1,heat shock protein 83	PF00183,Hsp90 protein;PF02518,Histidine kinase-, DNA gyrase B-, and HSP90-like ATPase	IPR001404,Heat shock protein Hsp90 family;IPR037196,HSP90, C-terminal domain;IPR036890,Histidine kinase/HSP90-like ATPase superfamily;IPR020568,Ribosomal protein S5 domain 2-type fold;IPR019805,Heat shock protein Hsp90, conserved site;IPR003594,Histidine kinase/HSP90-like ATPase;IPR020575,Heat shock protein Hsp90, N-terminal	COG0326,Molecular chaperone, HSP90 family;KOG0019,Molecular chaperone (HSP90 family)	GO:0006950,biological_process,response to stress;GO:0006457,biological_process,protein folding;GO:0005524,molecular_function,ATP binding;GO:0051082,molecular_function,unfolded protein binding	K04079,ko04626,Plant-pathogen interaction;K04079,ko04151,PI3K-Akt signaling pathway;K04079,ko04612,Antigen processing and presentation;K04079,ko04915,Estrogen signaling pathway;K04079,ko05215,Prostate cancer;K04079,ko04141,Protein processing in endoplasmic reticulum;K04079,ko04914,Progesterone-mediated oocyte maturation;K04079,ko04621,NOD-like receptor signaling pathway;K04079,ko05200,Pathways in…
Solyc09g064720.3	178.287	223.952	203.316	75.1119	112.434	81.8041	1.62583	7.49812	114.698	1.19947e-05	0.000305479	K4CU99,Uncharacterized protein	XP_004247139.1,endo-1,3;1,4-beta-D-glucanase	PF01738,ienelactone hydrolase family	IPR002925,Dienelactone hydrolase;IPR029058,Alpha/Beta hydrolase fold	COG0412,Dienelactone hydrolase and related enzymes;KOG3043,Predicted hydrolase related to dienelactone hydrolase	GO:0016787,molecular_function,hydrolase activity	-
Solyc04g071540.4	6.87539	7.5086	6.27494	3.43089	2.39546	3.2374	1.62501	3.73713	69.2124	6.43112e-05	0.000773639	K4BTE6,Uncharacterized protein	XP_004237799.1,sterol 3-beta-glucosyltransferase UGT80B1;XP_004237800.1,-;XP_010320094.1,-;XP_010320093.1,-	PF03033,lycosyltransferase family 28 N-terminal domain;PF00201,UDP-glucoronosyl and UDP-glucosyl transferase	IPR004276,Glycosyltransferase family 28, N-terminal domain;IPR002213,UDP-glucuronosyl/UDP-glucosyltransferase	KOG1192,UDP-glucuronosyl and UDP-glucosyl transferase;COG1819,Glycosyl transferases, related to UDP-glucuronosyltransferase	GO:0010214,biological_process,seed coat development;GO:0005975,biological_process,carbohydrate metabolic process;GO:0016757,molecular_function,transferase activity, transferring glycosyl groups;GO:0005774,cellular_component,vacuolar membrane;GO:0102203,molecular_function,brassicasterol glucosyltransferase activity;GO:0030259,biological_process,lipid glycosylation;GO:0009813,biological_process,fla…	-
Solyc02g076870.4	18.1573	18.7387	16.7482	8.48228	5.92304	9.18296	1.62445	4.75219	67.3351	7.03453e-05	0.000815858	K4B8R4,Uncharacterized protein	XP_004233040.1,putative lipase YDR444W isoform X1	PF05057,Putative serine esterase (DUF676)	IPR007751,Domain of unknown function DUF676, lipase-like;IPR029058,Alpha/Beta hydrolase fold	KOG4372,Predicted alpha/beta hydrolase;ENOG4111F38,-	GO:0052689,molecular_function,carboxylic ester hydrolase activity;GO:0044255,biological_process,cellular lipid metabolic process	-
Solyc01g097810.3	39.6728	41.4648	33.7299	16.3045	15.4709	19.2301	1.61904	6.06064	139.924	6.11107e-06	0.000231234	Q202I0,Zeta-carotene desaturase	NP_001234383.2,zeta-carotene desaturase, chloroplastic/chromoplastic	PF13450,NAD(P)-binding Rossmann-like domain;PF01593,lavin containing amine oxidoreductase	IPR002937,Amine oxidase;IPR036188,FAD/NAD(P)-binding domain superfamily;IPR014103,Zeta-carotene desaturase	ENOG410IUNM,-;COG3349,Uncharacterized conserved protein	GO:1901177,biological_process,lycopene biosynthetic process;GO:0016117,biological_process,carotenoid biosynthetic process;GO:0052886,molecular_function,9,9'-dicis-carotene:quinone oxidoreductase activity;GO:0009941,cellular_component,chloroplast envelope;GO:0052889,biological_process,9,9'-di-cis-zeta-carotene desaturation to 7,9,7',9'-tetra-cis-lycopene;GO:0009536,cellular_component,plastid;GO:00…	K00514,ko00906,Carotenoid biosynthesis
Solyc10g085880.1	12253.7	13742.4	9561.45	9275.19	1438.6	4512.97	1.61607	13.215	5.92893	0.0472138	0.0853824	K4D422,Uncharacterized protein	-	PF00201,UDP-glucoronosyl and UDP-glucosyl transferase	IPR002213,UDP-glucuronosyl/UDP-glucosyltransferase	KOG1192,UDP-glucuronosyl and UDP-glucosyl transferase;COG1819,Glycosyl transferases, related to UDP-glucuronosyltransferase	GO:0080043,molecular_function,quercetin 3-O-glucosyltransferase activity;GO:0080044,molecular_function,quercetin 7-O-glucosyltransferase activity;GO:0016740,molecular_function,transferase activity;GO:0043231,cellular_component,intracellular membrane-bounded organelle;GO:0008152,biological_process,metabolic process;GO:0016758,molecular_function,transferase activity, transferring hexosyl groups	-
Solyc12g017250.2	412.907	423.554	378.32	210.011	115.031	212.425	1.60867	7.87078	35.3261	0.000620577	0.00322259	K4DD59,Uncharacterized protein	XP_004251952.1,photosystem II 10 kDa polypeptide, chloroplastic isoform X1	PF04725,Photosystem II 10 kDa polypeptide PsbR	IPR006814,Photosystem II PsbR	ENOG4112AV0,-;ENOG410IX24,-	GO:0009654,cellular_component,photosystem II oxygen evolving complex;GO:0015979,biological_process,photosynthesis;GO:0009523,cellular_component,photosystem II;GO:0042651,cellular_component,thylakoid membrane;GO:0016020,cellular_component,membrane;GO:0016021,cellular_component,integral component of membrane	K03541,ko00195,Photosynthesis
Solyc01g086900.4	1.17954	1.78775	1.18064	0.503861	0.78517	0.577432	1.6048	0.526186	30.4075	0.000841494	0.00400029	K4AY83,Uncharacterized protein	XP_004229609.1,uncharacterized protein LOC101265962 isoform X1	PF00588,SpoU rRNA Methylase family	IPR029028,Alpha/beta knot methyltransferases;IPR001537,tRNA/rRNA methyltransferase, SpoU type;IPR029026,tRNA (guanine-N1-)-methyltransferase, N-terminal;IPR016914,tRNA (cytidine/uridine-2'-O-)-methyltransferase	ENOG410IF8C,-;COG0219,Predicted rRNA methylase (SpoU class)	GO:0008173,molecular_function,RNA methyltransferase activity;GO:0001510,biological_process,RNA methylation;GO:0006995,biological_process,cellular response to nitrogen starvation;GO:0003723,molecular_function,RNA binding;GO:0008168,molecular_function,methyltransferase activity;GO:0006396,biological_process,RNA processing	-
Solyc08g078820.3	36.5506	37.7871	35.3146	20.7812	10.5787	17.0863	1.60476	4.63112	33.6092	0.000752414	0.00370633	K4CNP1,Autophagy-related protein	-	PF02991,Autophagy protein Atg8 ubiquitin like	IPR004241,Autophagy protein Atg8 ubiquitin-like;IPR029071,Ubiquitin-like domain superfamily	ENOG4111JAT,-;KOG1654,Microtubule-associated anchor protein involved in autophagy and membrane trafficking	GO:0006914,biological_process,autophagy;GO:0016021,cellular_component,integral component of membrane;GO:0006995,biological_process,cellular response to nitrogen starvation;GO:0016020,cellular_component,membrane	-
Solyc06g036170.1	218.779	198.971	239.95	105.385	85.8384	102.224	1.60424	8.25638	102.071	1.77606e-05	0.000376319	K4C4Y5,Uncharacterized protein	XP_004240721.1,scarecrow-like protein 8	PF03514,RAS domain family	IPR005202,Transcription factor GRAS	ENOG410YA1H,-;ENOG410IFRC,-	GO:0043565,molecular_function,sequence-specific DNA binding;GO:0006355,biological_process,regulation of transcription, DNA-templated;GO:0003700,molecular_function,DNA binding transcription factor activity;GO:0006351,biological_process,transcription, DNA-templated;GO:0005634,cellular_component,nucleus	-
Solyc06r032770.1	3.43423	5.99444	3.47412	3.39763	0.781252	1.39477	1.60353	1.55804	7.53459	0.0303638	0.0597854	A0A1U8H6W9,tropinone reductase homolog At5g06060-like isoform X1	XP_016576828.1,tropinone reductase homolog At5g06060-like isoform X1	-	IPR036291,NAD(P)-binding domain superfamily;IPR020904,Short-chain dehydrogenase/reductase, conserved site;IPR002347,Short-chain dehydrogenase/reductase SDR	-	GO:0055114,biological_process,oxidation-reduction process;GO:0016491,molecular_function,oxidoreductase activity	K08081,ko00960,Tropane, piperidine and pyridine alkaloid biosynthesis
Solyc04g081900.4	58.8413	56.093	75.1992	28.9761	23.7948	32.2299	1.60298	6.51202	83.0744	3.52832e-05	0.000539189	K4BVR9,Uncharacterized protein	XP_004238384.1,probable nucleoredoxin 2	PF13905,Thioredoxin-like;PF03107,C1 domain	IPR012336,Thioredoxin-like fold;IPR004146,DC1;IPR036249,Thioredoxin-like superfamily;IPR013766,Thioredoxin domain	KOG2501,Thioredoxin, nucleoredoxin and related proteins;ENOG410ZIWC,-	GO:0005737,cellular_component,cytoplasm;GO:0098869,biological_process,cellular oxidant detoxification;GO:0045454,biological_process,cell redox homeostasis;GO:0004791,molecular_function,thioredoxin-disulfide reductase activity	-
Solyc05g009370.4	81.0402	79.9151	65.092	38.2741	24.2205	38.1893	1.60271	6.05967	47.9675	0.000245186	0.00173126	K4BXB1,Uncharacterized protein	XP_004238931.1,50S ribosomal protein L15, chloroplastic	PF00828,Ribosomal proteins 50S-L15, 50S-L18e, 60S-L27A	IPR005749,Ribosomal protein L15, bacterial-type;IPR036227,Ribosomal L18e/L15P superfamily;IPR021131,Ribosomal protein L18e/L15P;IPR001196,Ribosomal protein L15, conserved site;IPR030878,Ribosomal protein L15	KOG0846,Mitochondrial/chloroplast ribosomal protein L15/L10;COG0200,Ribosomal protein L15	GO:0009570,cellular_component,chloroplast stroma;GO:0003735,molecular_function,structural constituent of ribosome;GO:0009735,biological_process,response to cytokinin;GO:0005840,cellular_component,ribosome;GO:0005622,cellular_component,intracellular;GO:0009507,cellular_component,chloroplast;GO:0009941,cellular_component,chloroplast envelope;GO:0015934,cellular_component,large ribosomal subunit;GO:…	K02876,ko03010,Ribosome
Solyc03g034140.4	22.0664	13.9647	9.95789	6.01174	6.25755	8.56993	1.60094	3.44891	26.2358	0.00148968	0.00600214	K4BFT6,Uncharacterized protein	XP_004234563.1,probable NAD(P)H dehydrogenase (quinone) FQR1-like 2	PF03358,NADPH-dependent FMN reductase	IPR029039,Flavoprotein-like superfamily;IPR010089,Flavoprotein WrbA-like;IPR008254,Flavodoxin/nitric oxide synthase;IPR005025,NADPH-dependent FMN reductase-like	KOG3135,1,4-benzoquinone reductase-like; Trp repressor binding protein-like/protoplast-secreted protein;COG0655,Multimeric flavodoxin WrbA	GO:0010181,molecular_function,FMN binding;GO:0005737,cellular_component,cytoplasm;GO:0016491,molecular_function,oxidoreductase activity;GO:0003955,molecular_function,NAD(P)H dehydrogenase (quinone) activity;GO:0005886,cellular_component,plasma membrane;GO:0055114,biological_process,oxidation-reduction process	K03809,ko00130,Ubiquinone and other terpenoid-quinone biosynthesis
Solyc01g079260.4	49.7003	51.9516	50.227	31.8187	11.288	23.8171	1.59874	5.61296	16.9293	0.00522453	0.0151945	K4AXH1,Uncharacterized protein	XP_004229377.1,probable WRKY transcription factor 23	PF03106,WRKY DNA -binding domain	IPR036576,WRKY domain superfamily;IPR003657,WRKY domain	ENOG410IXGH,-;ENOG410YRNP,-	GO:0003677,molecular_function,DNA binding;GO:0043565,molecular_function,sequence-specific DNA binding;GO:0003700,molecular_function,DNA binding transcription factor activity;GO:0006355,biological_process,regulation of transcription, DNA-templated;GO:0006351,biological_process,transcription, DNA-templated;GO:0005634,cellular_component,nucleus	-
Solyc04g064870.3	4.97156	7.42825	11.107	1.47074	1.89921	7.39025	1.59644	2.58114	6.34799	0.0422164	0.0781937	K4BT78,Uncharacterized protein	NP_001311013.1,protein early flowering 2-like	-	IPR032710,NTF2-like domain superfamily	ENOG410YA3P,-;ENOG410IVTW,-	-	-
Solyc01g098570.2	79.2718	65.0253	40.397	30.8873	15.5312	36.4633	1.59413	5.81689	16.213	0.00580637	0.016486	K4B0P4,Uncharacterized protein	-	PF11250,antastic Four meristem regulator	IPR021410,The fantastic four family	ENOG410J510,-;ENOG41113Z9,-	-	-
Solyc06g068440.4	12.6423	9.4188	10.9589	6.50261	3.29336	4.94232	1.59024	3.50558	28.5648	0.00114548	0.00499261	Q4U1I5,Cinnamoyl-CoA reductase	NP_001234612.1,cinnamoyl-CoA reductase	PF05368,NmrA-like family;PF07993,Male sterility protein;PF01370,NAD dependent epimerase/dehydratase family;PF02719,Polysaccharide biosynthesis protein;PF01073,3-beta hydroxysteroid dehydrogenase/isomerase family;PF13460,NAD(P)H-binding;PF16363,P-mannose 4,6 dehydratase	IPR001509,NAD-dependent epimerase/dehydratase;IPR036291,NAD(P)-binding domain superfamily	KOG1502,Flavonol reductase/cinnamoyl-CoA reductase;COG0451,Nucleoside-diphosphate-sugar epimerases	GO:0050662,molecular_function,coenzyme binding;GO:0055114,biological_process,oxidation-reduction process;GO:0016491,molecular_function,oxidoreductase activity;GO:0003824,molecular_function,catalytic activity;GO:0016621,molecular_function,cinnamoyl-CoA reductase activity	K09753,ko00940,Phenylpropanoid biosynthesis
Solyc02g085350.4	755.267	757.125	621.505	384.43	270.61	302.607	1.58959	10.3572	50.7327	0.000174819	0.0013878	K4BB47,Succinate dehydrogenase [ubiquinone] flavoprotein subunit, mitochondrial	XP_004232400.1,succinate dehydrogenase	PF00890,AD binding domain;PF02910,umarate reductase flavoprotein C-term	IPR027477,Succinate dehydrogenase/fumarate reductase flavoprotein, catalytic domain superfamily;IPR003952,Fumarate reductase/succinate dehydrogenase, FAD-binding site;IPR011281,Succinate dehydrogenase, flavoprotein subunit;IPR037099,Fumarate reductase/succinate dehydrogenase flavoprotein-like, C-terminal domain superfamily;IPR003953,FAD-dependent oxidoreductase 2, FAD binding domain;IPR014006,Suc…	COG1053,Succinate dehydrogenase/fumarate reductase, flavoprotein subunit;KOG2403,Succinate dehydrogenase, flavoprotein subunit	GO:0005749,cellular_component,mitochondrial respiratory chain complex II, succinate dehydrogenase complex (ubiquinone);GO:0022900,biological_process,electron transport chain;GO:0016627,molecular_function,oxidoreductase activity, acting on the CH-CH group of donors;GO:0045282,cellular_component,plasma membrane succinate dehydrogenase complex;GO:0050660,molecular_function,flavin adenine dinucleotid…	K00234,ko01200,Carbon metabolism;K00234,ko05016,Huntington's disease;K00234,ko05012,Parkinson's disease;K00234,ko00190,Oxidative phosphorylation;K00234,ko05010,Alzheimer's disease;K00234,ko00020,Citrate cycle (TCA cycle);K00234,ko04932,Non-alcoholic fatty liver disease (NAFLD)
Solyc01r000940.1	1.98495	2.28894	2.40108	1.04904	0.557292	1.40258	1.58704	2.07146	22.57	0.00203531	0.00748043	Q9ZS82,NL0D	-	PF13855,Leucine rich repeat;PF13516,Leucine Rich repeat;PF08263,Leucine rich repeat N-terminal domain;PF00560,Leucine Rich Repeat	IPR001611,Leucine-rich repeat;IPR003591,Leucine-rich repeat, typical subtype;IPR013210,Leucine-rich repeat-containing N-terminal, plant-type;IPR032675,Leucine-rich repeat domain superfamily	KOG0619,FOG: Leucine rich repeat;COG4886,Leucine-rich repeat (LRR) protein	GO:0016021,cellular_component,integral component of membrane;GO:0016020,cellular_component,membrane	-
Solyc08g077140.1	84.5469	85.1447	66.4349	29.5795	30.7287	47.502	1.58634	5.64036	61.3384	0.000101962	0.00100465	K4CN74,Uncharacterized protein	-	PF13812,Pentatricopeptide repeat domain	IPR002885,Pentatricopeptide repeat;IPR011990,Tetratricopeptide-like helical domain superfamily;IPR002625,Smr domain	KOG4197,FOG: PPR repeat;ENOG410Z7Z7,-	-	-
Solyc05g050970.4	46.5896	50.0471	36.4737	22.6632	16.0588	21.2928	1.58631	6.528	58.5601	0.000119941	0.00111275	K4C1C9,Uncharacterized protein	-	PF00456,Transketolase, thiamine diphosphate binding domain;PF02779,Transketolase, pyrimidine binding domain;PF02780,Transketolase, C-terminal domain	IPR033248,Transketolase, C-terminal domain;IPR005478,Transketolase, bacterial-like;IPR005474,Transketolase, N-terminal;IPR005475,Transketolase-like, pyrimidine-binding domain;IPR009014,Transketolase C-terminal/Pyruvate-ferredoxin oxidoreductase domain II;IPR033247,Transketolase family;IPR029061,Thiamin diphosphate-binding fold;IPR020826,Transketolase binding site	COG0021,Transketolase;KOG0523,Transketolase	GO:0004802,molecular_function,transketolase activity;GO:0003824,molecular_function,catalytic activity;GO:0008152,biological_process,metabolic process	-
Solyc01g099160.4	151.793	94.9127	74.7401	78.2147	27.0591	37.1264	1.58484	7.80498	10.0683	0.0171822	0.038292	Q9FT17,Lipoxygenase	NP_001234098.1,lipoxygenase	PF00305,Lipoxygenase;PF01477,PLAT/LH2 domain	IPR027433,Lipoxygenase, domain 3;IPR020834,Lipoxygenase, conserved site;IPR036392,PLAT/LH2 domain superfamily;IPR001024,PLAT/LH2 domain;IPR036226,Lipoxigenase, C-terminal domain superfamily;IPR020833,Lipoxygenase, iron binding site;IPR013819,Lipoxygenase, C-terminal;IPR001246,Lipoxygenase, plant;IPR000907,Lipoxygenase	ENOG410IH0D,-;ENOG410YN4N,-	GO:0051213,molecular_function,dioxygenase activity;GO:0016491,molecular_function,oxidoreductase activity;GO:0046872,molecular_function,metal ion binding;GO:0006633,biological_process,fatty acid biosynthetic process;GO:0055114,biological_process,oxidation-reduction process;GO:0016702,molecular_function,oxidoreductase activity, acting on single donors with incorporation of molecular oxygen, incorpo…	K15718,ko00591,Linoleic acid metabolism
Solyc08g060920.4	207.997	249.535	200.091	102.81	98.2652	97.1601	1.58437	7.68923	137.869	6.42703e-06	0.00023617	K4CKN7,Uncharacterized protein	NP_001234034.2,IDS4-like protein	PF03105,SPX domain	IPR004331,SPX domain	COG5036,SPX domain-containing protein involved in vacuolar polyphosphate accumulation;KOG1161,Protein involved in vacuolar polyphosphate accumulation, contains SPX domain	GO:0005783,cellular_component,endoplasmic reticulum	-
Solyc10g081650.2	65.6562	87.7238	74.6257	41.8916	23.9614	36.4767	1.584	7.22257	37.9141	0.000512873	0.00282679	M1CQH9,Uncharacterized protein	XP_006339185.1,prolycopene isomerase, chloroplastic	PF13450,NAD(P)-binding Rossmann-like domain;PF00890,AD binding domain;PF01266,AD dependent oxidoreductase;PF01593,lavin containing amine oxidoreductase	IPR002937,Amine oxidase;IPR036188,FAD/NAD(P)-binding domain superfamily;IPR014101,Prolycopene isomerase	KOG4254,Phytoene desaturase;COG1233,Phytoene dehydrogenase and related proteins	GO:0055114,biological_process,oxidation-reduction process;GO:0016491,molecular_function,oxidoreductase activity;GO:0046608,molecular_function,carotenoid isomerase activity;GO:0016117,biological_process,carotenoid biosynthetic process	K09835,ko00906,Carotenoid biosynthesis
Solyc04g078810.4	15.1287	20.4761	17.5226	12.0289	3.61711	7.88621	1.58357	5.0808	12.5129	0.0106701	0.0263127	K4BUW6,Uncharacterized protein	XP_010320329.1,uncharacterized protein LOC101252176 isoform X2	PF03763,Remorin, C-terminal region	IPR005516,Remorin, C-terminal	ENOG410Y9MU,-;ENOG410IHTY,-	GO:0005886,cellular_component,plasma membrane	-
Solyc04g053130.4	246.042	197.282	240.257	135.877	82.3412	88.248	1.58347	7.32226	37.1534	0.000545158	0.00294419	K4BSH0,Uncharacterized protein	XP_004237444.1,stress enhanced protein 2, chloroplastic	-	-	ENOG410IX2P,-;ENOG410YH9Q,-	GO:0016021,cellular_component,integral component of membrane;GO:0016020,cellular_component,membrane	-
Solyc02g038800.1	22.6643	18.9467	25.7249	13.9032	7.47169	8.71819	1.58334	5.27173	28.4346	0.00127767	0.00536664	M1C4K7,Uncharacterized protein	XP_006367380.1,plant intracellular Ras-group-related LRR protein 4-like;XP_015160878.1,-	PF13855,Leucine rich repeat	IPR001611,Leucine-rich repeat;IPR003591,Leucine-rich repeat, typical subtype;IPR032675,Leucine-rich repeat domain superfamily	KOG0619,FOG: Leucine rich repeat;COG4886,Leucine-rich repeat (LRR) protein	-	-
Solyc06g084290.3	13.5229	14.6265	14.8086	8.27819	5.11187	5.93271	1.57968	4.39902	48.0681	0.000221701	0.00162198	K4CAT4,Uncharacterized protein	XP_004242331.1,protein trichome birefringence-like 10	PF13839,SL/SGNH-like Acyl-Esterase family found in Pmr5 and Cas1p;PF14416,PMR5 N terminal Domain	IPR025846,PMR5 N-terminal domain;IPR026057,PC-Esterase;IPR029962,Trichome birefringence-like family	ENOG410IFMH,-;ENOG410YIU5,-	GO:0071554,biological_process,cell wall organization or biogenesis;GO:0005794,cellular_component,Golgi apparatus;GO:0016413,molecular_function,O-acetyltransferase activity;GO:0016021,cellular_component,integral component of membrane;GO:0016020,cellular_component,membrane	-
Solyc11g070183.1	7.07085	6.53304	6.92534	3.68733	2.39309	3.20573	1.57772	2.71407	52.487	0.000156928	0.00130143	K4DAH5,Uncharacterized protein	-	-	-	-	GO:0016021,cellular_component,integral component of membrane;GO:0016020,cellular_component,membrane	-
Solyc12g088420.2	1.67041	1.56871	0.991844	1.0595	0.341732	0.477011	1.57744	0.400744	9.77872	0.0163076	0.036736	K4DGR3,Uncharacterized protein	XP_004252742.1,protein SYM1	PF04117,Mpv17 / PMP22 family	IPR007248,Mpv17/PMP22	ENOG4111SYH,-;KOG1944,Peroxisomal membrane protein MPV17 and related proteins	GO:0005737,cellular_component,cytoplasm;GO:0016021,cellular_component,integral component of membrane	K13348,ko04146,Peroxisome
Solyc01g097670.4	4.57303	4.32559	3.61402	1.36255	2.06812	2.36085	1.57593	3.16389	65.255	7.79057e-05	0.000860172	K4B0F4,Uncharacterized protein	XP_004231236.1,pentatricopeptide repeat-containing protein At3g49170, chloroplastic	PF13041,PPR repeat family;PF14432,YW family of nucleic acid deaminases;PF01535,PPR repeat	IPR002885,Pentatricopeptide repeat;IPR032867,DYW domain;IPR011990,Tetratricopeptide-like helical domain superfamily	KOG4197,FOG: PPR repeat;ENOG410Z7Z7,-	GO:0043231,cellular_component,intracellular membrane-bounded organelle;GO:0003723,molecular_function,RNA binding;GO:0090305,biological_process,nucleic acid phosphodiester bond hydrolysis;GO:0009451,biological_process,RNA modification;GO:0008270,molecular_function,zinc ion binding;GO:0004519,molecular_function,endonuclease activity	-
Solyc02g069240.1	23.674	28.1341	21.4096	14.5693	7.29727	11.1636	1.57264	4.64298	28.1368	0.00128692	0.00539534	K4B7Q6,Uncharacterized protein	XP_010317002.1,uncharacterized protein LOC101249703	PF10250,P-fucose protein O-fucosyltransferase	IPR019378,GDP-fucose protein O-fucosyltransferase	ENOG410IEPU,-;ENOG410Y971,-	GO:0005975,biological_process,carbohydrate metabolic process;GO:0016757,molecular_function,transferase activity, transferring glycosyl groups;GO:0016740,molecular_function,transferase activity;GO:0006004,biological_process,fucose metabolic process;GO:0016020,cellular_component,membrane;GO:0016021,cellular_component,integral component of membrane	-
Solyc07r036640.1	291.956	222.763	520.48	238.765	136.128	88.579	1.57121	8.20057	10.5475	0.0155601	0.0354391	F6HHI8,Uncharacterized protein	-	PF12609,Wound-induced protein	IPR022251,Protein of unknown function wound-induced	-	-	-
Solyc04g080310.1	40.2663	33.4875	45.0712	15.9684	19.688	19.2786	1.56621	3.01569	108.701	1.43755e-05	0.000337254	K4BVB0,Uncharacterized protein	-	-	-	-	-	-
Solyc02g092610.3	65.3577	106.349	108.86	45.4065	43.2366	39.9646	1.56416	4.87376	56.1774	0.000133443	0.0011897	K4BD57,Uncharacterized protein	-	PF03000,NPH3 family	IPR027356,NPH3 domain	-	-	-
Solyc07g052990.1	84.8773	68.7773	92.0551	47.918	35.4213	28.628	1.5634	3.94286	39.4146	0.000422678	0.00247405	K4CFJ7,Uncharacterized protein	-	-	-	-	GO:0016021,cellular_component,integral component of membrane;GO:0016020,cellular_component,membrane	-
Solyc01g008070.3	40.0483	39.3603	41.1454	17.8329	17.0971	20.8026	1.56022	5.59363	190.682	2.11481e-06	0.000146285	K4AT05,Uncharacterized protein	XP_004228544.1,uncharacterized protein LOC101248126	PF07082,Protein of unknown function (DUF1350)	IPR010765,Protein of unknown function DUF1350;IPR029058,Alpha/Beta hydrolase fold	ENOG410IFZT,-;ENOG410XR9A,-	GO:0009507,cellular_component,chloroplast	-
Solyc08g006330.3	22.8133	37.8553	20.7336	19.5418	3.58829	13.5908	1.55225	5.19894	6.35872	0.0420898	0.0780242	K4CIC2,Glycosyltransferase	XP_004244486.1,UDP-glycosyltransferase 74G1-like	PF00201,UDP-glucoronosyl and UDP-glucosyl transferase	IPR035595,UDP-glycosyltransferase family, conserved site;IPR002213,UDP-glucuronosyl/UDP-glucosyltransferase	KOG1192,UDP-glucuronosyl and UDP-glucosyl transferase;COG1819,Glycosyl transferases, related to UDP-glucuronosyltransferase	GO:0016757,molecular_function,transferase activity, transferring glycosyl groups;GO:0080043,molecular_function,quercetin 3-O-glucosyltransferase activity;GO:0080044,molecular_function,quercetin 7-O-glucosyltransferase activity;GO:0016740,molecular_function,transferase activity;GO:0043231,cellular_component,intracellular membrane-bounded organelle;GO:0008152,biological_process,metabolic process;GO…	-
Solyc06g060170.3	3.71001	3.31963	3.34418	1.83779	1.46743	1.49345	1.54953	2.4435	68.489	6.65548e-05	0.000788133	K4C6J8,Uncharacterized protein	XP_004242037.1,probable polygalacturonase	PF00295,lycosyl hydrolases family 28	IPR011050,Pectin lyase fold/virulence factor;IPR006626,Parallel beta-helix repeat;IPR012334,Pectin lyase fold;IPR000743,Glycoside hydrolase, family 28	COG5434,Endopolygalacturonase;ENOG410IIV5,-	GO:0016798,molecular_function,hydrolase activity, acting on glycosyl bonds;GO:0005975,biological_process,carbohydrate metabolic process;GO:0016787,molecular_function,hydrolase activity;GO:0071555,biological_process,cell wall organization;GO:0004650,molecular_function,polygalacturonase activity;GO:0005576,cellular_component,extracellular region;GO:0008152,biological_process,metabolic process;GO:00…	-
Solyc01g008780.3	6.02089	5.29648	5.14807	2.41894	2.4916	2.77214	1.54943	2.38138	103.891	1.67381e-05	0.000364678	K4AT74,Uncharacterized protein	XP_004228501.1,uncharacterized protein LOC101259869	-	IPR036444,Phospholipase A2 domain superfamily	ENOG410IWJH,-;ENOG41120TK,-	GO:0006644,biological_process,phospholipid metabolic process;GO:0004623,molecular_function,phospholipase A2 activity;GO:0050482,biological_process,arachidonic acid secretion	-
Solyc04g074190.3	7.34362	6.56837	7.88537	3.00234	3.84189	3.36538	1.54765	3.53547	157.371	4.09053e-06	0.000193391	A0A0V0I6U7,Uncharacterized protein	-	PF00481,Protein phosphatase 2C	IPR015655,Protein phosphatase 2C family;IPR001932,PPM-type phosphatase domain;IPR036457,PPM-type phosphatase domain superfamily	-	GO:0006470,biological_process,protein dephosphorylation;GO:0003824,molecular_function,catalytic activity;GO:0004722,molecular_function,protein serine/threonine phosphatase activity	-
Solyc02g092140.1	6.66897	7.78635	5.37864	4.33663	1.73729	2.99413	1.54753	2.70408	17.1948	0.00464428	0.0139461	K4BD11,Uncharacterized protein	XP_004231942.1,protein PHLOEM PROTEIN 2-LIKE A10-like	-	-	ENOG410IT0E,-;ENOG4111YI2,-	GO:0016021,cellular_component,integral component of membrane;GO:0016020,cellular_component,membrane	-
Solyc08r039080.1	214.527	158.133	176.854	93.2537	84.3894	78.6753	1.54292	7.25185	82.7313	3.57699e-05	0.000541592	A0A0V0GVQ9,Putative steroid-binding protein 3-like	-	PF00173,Cytochrome b5-like Heme/Steroid binding domain	IPR001199,Cytochrome b5-like heme/steroid binding domain;IPR036400,Cytochrome b5-like heme/steroid binding domain superfamily	-	-	-
Solyc08g029160.1	747.422	550.787	614.869	324.676	293.695	274.3	1.54242	7.24634	82.681	3.5842e-05	0.000541592	K4CJX8,Uncharacterized protein	-	PF00173,Cytochrome b5-like Heme/Steroid binding domain	IPR001199,Cytochrome b5-like heme/steroid binding domain;IPR036400,Cytochrome b5-like heme/steroid binding domain superfamily	KOG1110,Putative steroid membrane receptor Hpr6.6/25-Dx;ENOG4111UG0,-	GO:0020037,molecular_function,heme binding;GO:0012505,cellular_component,endomembrane system;GO:0016020,cellular_component,membrane	-
Solyc02g092600.3	7.1181	10.1698	12.3007	4.47706	4.91276	4.42985	1.54144	2.81568	54.8072	0.000136708	0.00120119	K4BD56,Uncharacterized protein	-	PF03000,NPH3 family	IPR027356,NPH3 domain	-	-	-
Solyc11g010300.2	18.5245	19.1358	13.8516	8.04609	7.10047	8.99232	1.53953	4.7627	77.5021	4.43762e-05	0.000617869	K4D5J1,Uncharacterized protein	XP_004250121.1,bifunctional riboflavin biosynthesis protein RIBA 1, chloroplastic-like	PF00925,TP cyclohydrolase II;PF00926,3,4-dihydroxy-2-butanone 4-phosphate synthase	IPR032677,GTP cyclohydrolase II;IPR000926,GTP cyclohydrolase II, RibA;IPR000422,3,4-dihydroxy-2-butanone 4-phosphate synthase, RibB;IPR017945,DHBP synthase RibB-like alpha/beta domain superfamily;IPR016299,Riboflavin biosynthesis protein RibBA;IPR036144,RibA-like superfamily	COG0108,3,4-dihydroxy-2-butanone 4-phosphate synthase;KOG1284,Bifunctional GTP cyclohydrolase II/3,4-dihydroxy-2butanone-4-phosphate synthase;COG0807,GTP cyclohydrolase II	GO:0009507,cellular_component,chloroplast;GO:0003935,molecular_function,GTP cyclohydrolase II activity;GO:0008686,molecular_function,3,4-dihydroxy-2-butanone-4-phosphate synthase activity;GO:0009231,biological_process,riboflavin biosynthetic process	K14652,ko00740,Riboflavin metabolism
Solyc02g071280.3	40.8951	43.5762	42.1351	18.3462	19.1652	21.999	1.53852	6.11932	244.8	8.90945e-07	0.000103981	K4B8A4,Uncharacterized protein	-	PF05239,PRC-barrel domain;PF01782,RimM N-terminal domain	IPR036976,RimM, N-terminal domain superfamily;IPR029044,Nucleotide-diphospho-sugar transferases;IPR011033,PRC-barrel-like superfamily;IPR002676,RimM, N-terminal;IPR009000,Translation protein, beta-barrel domain superfamily;IPR011961,16S rRNA processing protein RimM;IPR027275,PRC-barrel domain	ENOG410IRUB,-;COG0806,RimM protein, required for 16S rRNA processing	GO:0043022,molecular_function,ribosome binding;GO:0005840,cellular_component,ribosome;GO:0003977,molecular_function,UDP-N-acetylglucosamine diphosphorylase activity;GO:0006048,biological_process,UDP-N-acetylglucosamine biosynthetic process;GO:0009507,cellular_component,chloroplast;GO:0005829,cellular_component,cytosol;GO:0006364,biological_process,rRNA processing	-
Solyc06g060300.1	5.55501	4.79024	3.67419	2.38293	2.08503	2.08832	1.53712	0.253681	26.9084	0.00120341	0.00515311	K4C6L1,Uncharacterized protein	XP_004242030.1,uncharacterized protein LOC101261721	PF17032,zinc-ribbon family	IPR031493,Zinc-ribbon 15	ENOG4112BZ0,-;ENOG410J07K,-	-	-
Solyc01g107170.2	20.2089	17.7246	24.3671	10.7062	6.67196	11.6796	1.5362	4.40546	36.6384	0.000546274	0.00294753	I3NN78,ZF2	NP_001266186.1,ZF2 protein	PF13912,C2H2-type zinc finger	IPR013087,Zinc finger C2H2-type;IPR036236,Zinc finger C2H2 superfamily	KOG1721,FOG: Zn-finger;COG5048,FOG: Zn-finger	GO:0003676,molecular_function,nucleic acid binding;GO:0005634,cellular_component,nucleus	-
Solyc02r011980.1	493.017	426.823	508.359	173.82	282.039	223.877	1.53357	8.27198	92.0897	2.50562e-05	0.0004552	Q43511,H1 histone-like protein	NP_001234389.1,H1 histone-like protein	PF00538,linker histone H1 and H5 family	IPR036390,Winged helix DNA-binding domain superfamily;IPR005819,Histone H5;IPR005818,Linker histone H1/H5, domain H15;IPR036388,Winged helix-like DNA-binding domain superfamily	ENOG410J1R8,-;ENOG410XWIM,-	GO:0005694,cellular_component,chromosome;GO:0000786,cellular_component,nucleosome;GO:0003677,molecular_function,DNA binding;GO:0006334,biological_process,nucleosome assembly;GO:0005634,cellular_component,nucleus	-
Solyc10g085900.3	206.005	216.642	149.033	141.033	38.4897	83.4752	1.5271	7.11096	9.67745	0.0186739	0.04084	K4D424,Uncharacterized protein	-	PF13181,Tetratricopeptide repeat	IPR011990,Tetratricopeptide-like helical domain superfamily;IPR019734,Tetratricopeptide repeat;IPR013026,Tetratricopeptide repeat-containing domain	-	-	-
Solyc06g050520.3	11.5394	13.3295	22.2022	7.50319	7.29019	7.3825	1.52595	3.47584	37.6071	0.000467462	0.00264432	Q8GZF2,Dehydration responsive element binding protein	NP_001234689.1,dehydration responsive element binding protein	PF00847,AP2 domain	IPR036955,AP2/ERF domain superfamily;IPR001471,AP2/ERF domain;IPR016177,DNA-binding domain superfamily	ENOG410YKCQ,-;ENOG410IXVH,-	GO:0003677,molecular_function,DNA binding;GO:0043565,molecular_function,sequence-specific DNA binding;GO:0003700,molecular_function,DNA binding transcription factor activity;GO:0045893,biological_process,positive regulation of transcription, DNA-templated;GO:0006355,biological_process,regulation of transcription, DNA-templated;GO:0044212,molecular_function,transcription regulatory region DNA bind…	-
Solyc11g007680.2	74.3223	80.2419	57.5978	32.6921	26.8209	40.8535	1.52576	5.42099	56.1699	0.000134902	0.00119402	K4D529,Uncharacterized protein	XP_004250008.1,uncharacterized protein LOC101255849	-	-	ENOG410Z6YY,-;ENOG410J7BY,-	GO:0016021,cellular_component,integral component of membrane;GO:0016020,cellular_component,membrane	-
Solyc03g116660.3	2.57116	1.88291	2.05227	0.882255	0.915061	1.29996	1.52511	0.874572	34.6124	0.000571436	0.00305006	K4BLG8,Uncharacterized protein	-	-	-	ENOG410Z17N,-;ENOG410J55A,-	GO:0016021,cellular_component,integral component of membrane;GO:0016020,cellular_component,membrane	-
Solyc03g116360.2	1.6537	2.04613	1.72367	0.966441	0.69925	0.883327	1.52446	2.42197	54.8864	0.000136078	0.00119833	K4BLD8,Uncharacterized protein	XP_010318794.1,uncharacterized protein LOC101257851 isoform X1;XP_010318795.1,-	PF00415,Regulator of chromosome condensation (RCC1) repeat;PF01363,YVE zinc finger;PF13713,Transcription factor BRX N-terminal domain	IPR017455,Zinc finger, FYVE-related;IPR011011,Zinc finger, FYVE/PHD-type;IPR027988,Transcription factor BREVIS RADIX, N-terminal domain;IPR009091,Regulator of chromosome condensation 1/beta-lactamase-inhibitor protein II;IPR011993,PH-like domain superfamily;IPR000408,Regulator of chromosome condensation, RCC1;IPR013083,Zinc finger, RING/FYVE/PHD-type;IPR000306,FYVE zinc finger	ENOG410IHFW,-;COG5184,Alpha-tubulin suppressor and related RCC1 domain-containing proteins	GO:0046872,molecular_function,metal ion binding	-
Solyc01g107740.3	10.9291	11.7245	11.2526	6.08165	4.23807	5.63722	1.52275	3.47226	65.2001	7.81189e-05	0.000860172	K4B2Z0,Uncharacterized protein	XP_004230748.1,protein SRC2 homolog	PF00168,C2 domain	IPR000008,C2 domain;IPR035892,C2 domain superfamily	ENOG4111RS2,-;ENOG410INT6,-	-	-
Solyc04g150103.1	13.449	8.38479	17.0568	4.22973	8.05466	6.4134	1.52214	2.80767	25.5079	0.00149248	0.00600698	A0A0V0GSZ3,Putative kirola-like	-	PF00407,Pathogenesis-related protein Bet v I family	IPR023393,START-like domain superfamily;IPR000916,Bet v I/Major latex protein	-	GO:0006952,biological_process,defense response;GO:0009607,biological_process,response to biotic stimulus	-
Solyc09g091650.3	2.029	2.48324	1.63386	1.10814	0.676992	1.1112	1.52069	2.38117	30.0523	0.000871222	0.00410601	K4CWJ1,Uncharacterized protein	-	PF00004,ATPase family associated with various cellular activities (AAA)	IPR003959,ATPase, AAA-type, core;IPR003593,AAA+ ATPase domain;IPR027417,P-loop containing nucleoside triphosphate hydrolase	KOG1969,DNA replication checkpoint protein CHL12/CTF18;ENOG410XP8M,-	GO:0005524,molecular_function,ATP binding;GO:0007062,biological_process,sister chromatid cohesion	-
Solyc01g065740.3	0.545648	0.645935	0.38879	0.184913	0.173353	0.398895	1.51962	-0.191797	12.6668	0.00896838	0.022968	K4AWH7,Uncharacterized protein	XP_004229273.1,putative F-box/LRR-repeat protein At3g18150	PF00646,-box domain	IPR036047,F-box-like domain superfamily;IPR032675,Leucine-rich repeat domain superfamily;IPR001810,F-box domain	ENOG410ZUW1,-;ENOG410IXYP,-	-	-
Solyc04g079190.4	30.0108	27.422	21.585	12.8984	11.2446	13.392	1.51907	4.65665	78.6938	4.21996e-05	0.000595943	K4BV03,Uncharacterized protein	XP_004238173.1,probable carboxylesterase 2	PF07859,alpha/beta hydrolase fold;PF00135,Carboxylesterase family	IPR013094,Alpha/beta hydrolase fold-3;IPR029058,Alpha/Beta hydrolase fold	COG0657,Esterase/lipase;KOG1515,Arylacetamide deacetylase	GO:0009056,biological_process,catabolic process;GO:0016787,molecular_function,hydrolase activity;GO:0008152,biological_process,metabolic process	-
Solyc01g099640.4	2.97011	3.5539	3.42637	1.9031	1.61761	1.16319	1.51539	0.480557	26.3822	0.00127408	0.00535659	-	-	-	-	-	-	-
Solyc07g054440.3	5.03394	4.64329	4.50904	2.47448	2.21062	2.0508	1.51529	3.28156	95.6336	2.20893e-05	0.0004224	K4CFY9,Uncharacterized protein	XP_004243326.1,beta-glucuronosyltransferase GlcAT14B	PF02485,Core-2/I-Branching enzyme	IPR003406,Glycosyl transferase, family 14	ENOG410XQ7M,-;KOG0799,Branching enzyme	GO:0008375,molecular_function,acetylglucosaminyltransferase activity;GO:0016021,cellular_component,integral component of membrane;GO:0016020,cellular_component,membrane	-
Solyc10g080880.2	3.42144	2.38475	1.46964	2.06791	0.770917	0.526634	1.51515	1.8317	6.2877	0.0429372	0.0792652	E5KGD2,Auxin efflux carrier component	NP_001234204.1,auxin efflux facilitator SlPIN7	PF03547,Membrane transport protein	IPR014024,Auxin efflux carrier, plant type;IPR004776,Membrane transport protein	ENOG410YBI4,-;ENOG410IVAQ,-	GO:0009734,biological_process,auxin-activated signaling pathway;GO:0055085,biological_process,transmembrane transport;GO:0005783,cellular_component,endoplasmic reticulum;GO:0010252,biological_process,auxin homeostasis;GO:0009926,biological_process,auxin polar transport;GO:0005886,cellular_component,plasma membrane;GO:0016020,cellular_component,membrane;GO:0010315,biological_process,auxin efflux;G…	-
Solyc02g084240.3	512.96	465.616	529.706	185.256	305.148	236.815	1.51509	8.6849	87.5345	2.96646e-05	0.000497998	Q43511,H1 histone-like protein	NP_001234389.1,H1 histone-like protein	PF00538,linker histone H1 and H5 family	IPR036390,Winged helix DNA-binding domain superfamily;IPR005819,Histone H5;IPR005818,Linker histone H1/H5, domain H15;IPR036388,Winged helix-like DNA-binding domain superfamily	ENOG410J1R8,-;ENOG410XWIM,-	GO:0005694,cellular_component,chromosome;GO:0000786,cellular_component,nucleosome;GO:0003677,molecular_function,DNA binding;GO:0006334,biological_process,nucleosome assembly;GO:0005634,cellular_component,nucleus	-
Solyc09g091600.4	15.6945	13.4586	7.8213	4.13026	6.67789	7.11144	1.51384	3.44684	26.3897	0.00142947	0.00583778	K4CWI6,Uncharacterized protein	XP_004247838.1,protein SULFUR DEFICIENCY-INDUCED 2	PF00515,Tetratricopeptide repeat	IPR001440,Tetratricopeptide repeat 1;IPR011990,Tetratricopeptide-like helical domain superfamily;IPR019734,Tetratricopeptide repeat;IPR013026,Tetratricopeptide repeat-containing domain	ENOG410YFAS,-;ENOG410IIJ9,-	-	-
Solyc12g017510.2	22.6785	25.672	20.3526	11.4425	9.59896	11.6401	1.51378	5.47525	99.2618	1.95023e-05	0.000393679	K4DD83,Uncharacterized protein	XP_019067090.1,uncharacterized protein LOC101258337	PF08373,RAP domain	IPR013584,RAP domain	ENOG410II2T,-;ENOG41121F0,-	GO:0003723,molecular_function,RNA binding;GO:0009507,cellular_component,chloroplast;GO:1901259,biological_process,chloroplast rRNA processing;GO:0042646,cellular_component,plastid nucleoid	-
Solyc02g085370.3	0.990559	1.07602	0.932071	0.463984	0.481511	0.488453	1.51087	1.7109	83.5972	3.45578e-05	0.000533699	K4BB49,Uncharacterized protein	-	-	-	-	GO:0016021,cellular_component,integral component of membrane;GO:0016020,cellular_component,membrane	-
Solyc01g081060.4	669.46	566.558	618.898	325.409	213.071	343.446	1.51002	9.46469	42.3699	0.000307643	0.00201278	Q6RHY1,Xyloglucan endotransglucosylase/hydrolase	NP_001234470.2,xyloglucan endotransglucosylase-hydrolase XTH5 precursor	PF00722,lycosyl hydrolases family 16;PF06955,Xyloglucan endo-transglycosylase (XET) C-terminus	IPR000757,Glycoside hydrolase family 16;IPR013320,Concanavalin A-like lectin/glucanase domain superfamily;IPR016455,Xyloglucan endotransglucosylase/hydrolase;IPR010713,Xyloglucan endo-transglycosylase, C-terminal	ENOG410IITG,-;ENOG4111G24,-	GO:0016798,molecular_function,hydrolase activity, acting on glycosyl bonds;GO:0042546,biological_process,cell wall biogenesis;GO:0004553,molecular_function,hydrolase activity, hydrolyzing O-glycosyl compounds;GO:0016762,molecular_function,xyloglucan:xyloglucosyl transferase activity;GO:0005975,biological_process,carbohydrate metabolic process;GO:0071555,biological_process,cell wall organization;G…	-
Solyc07g063110.4	8.45394	7.58447	7.96464	4.80296	2.1785	4.36157	1.50886	3.32801	22.4558	0.00228066	0.0081422	K4CGZ4,Uncharacterized protein	-	PF02485,Core-2/I-Branching enzyme	IPR003406,Glycosyl transferase, family 14	ENOG410XQ7M,-;KOG0799,Branching enzyme	GO:0008375,molecular_function,acetylglucosaminyltransferase activity;GO:0016020,cellular_component,membrane	-
Solyc01g087180.4	5.84674	3.33424	11.5229	4.64967	1.94314	3.12611	1.50401	1.97081	7.75696	0.0289743	0.0576768	K4AYA9,Uncharacterized protein	XP_004229628.1,uncharacterized protein LOC101246280	-	-	KOG2073,SAP family cell cycle dependent phosphatase-associated protein;ENOG410XRM1,-	-	-
Solyc02g078030.3	31.0847	30.2377	28.6331	16.6593	8.70061	17.5761	1.5002	4.23245	27.2397	0.00137517	0.0056811	K4B928,Uncharacterized protein	XP_004232892.1,VQ motif-containing protein 4	PF05678,VQ motif	IPR008889,VQ	ENOG410YVV0,-;ENOG410IYEP,-	-	-
Solyc12g007190.2	13.4908	17.4216	14.4373	10.1391	4.82796	6.48286	1.49831	3.1087	22.1095	0.00232665	0.00825022	K4DBQ6,Uncharacterized protein	-	-	-	-	-	-
Solyc10g086660.2	20.9525	21.9961	22.4691	12.7293	7.29559	11.1675	1.49797	5.43535	39.3659	0.000449611	0.00257652	K4D497,Uncharacterized protein	XP_004249581.1,rop guanine nucleotide exchange factor 7 isoform X2	PF03759,PRONE (Plant-specific Rop nucleotide exchanger)	IPR005512,PRONE domain	ENOG410IGJ8,-;ENOG4110DIX,-	GO:0005085,molecular_function,guanyl-nucleotide exchange factor activity;GO:0005089,molecular_function,Rho guanyl-nucleotide exchange factor activity;GO:0065009,biological_process,regulation of molecular function	-
Solyc01g014560.4	4.38821	3.53397	3.90322	2.6487	0.555434	2.39641	1.4964	2.00321	7.48051	0.0311514	0.0609821	K4AU93,Uncharacterized protein	-	PF01453,-mannose binding lectin	IPR001480,Bulb-type lectin domain;IPR036426,Bulb-type lectin domain superfamily	-	-	-
Solyc01g005760.3	4.64925	5.52777	5.59632	2.80563	1.50721	3.24239	1.49587	3.55651	25.597	0.00156895	0.00622203	K4ASE2,Uncharacterized protein	XP_004228617.1,receptor-like protein 12	PF13855,Leucine rich repeat;PF13516,Leucine Rich repeat;PF08263,Leucine rich repeat N-terminal domain;PF00560,Leucine Rich Repeat	IPR001611,Leucine-rich repeat;IPR003591,Leucine-rich repeat, typical subtype;IPR013210,Leucine-rich repeat-containing N-terminal, plant-type;IPR032675,Leucine-rich repeat domain superfamily	KOG0619,FOG: Leucine rich repeat;COG4886,Leucine-rich repeat (LRR) protein	GO:0016021,cellular_component,integral component of membrane;GO:0016020,cellular_component,membrane	-
Solyc01r006110.1	1.48667	1.40124	1.17073	0.493934	0.695075	0.794886	1.49478	3.18684	69.5117	6.34113e-05	0.000768786	K4B0F4,Uncharacterized protein	XP_004231236.1,pentatricopeptide repeat-containing protein At3g49170, chloroplastic	PF13041,PPR repeat family;PF14432,YW family of nucleic acid deaminases;PF01535,PPR repeat	IPR002885,Pentatricopeptide repeat;IPR032867,DYW domain;IPR011990,Tetratricopeptide-like helical domain superfamily	KOG4197,FOG: PPR repeat;ENOG410Z7Z7,-	GO:0043231,cellular_component,intracellular membrane-bounded organelle;GO:0003723,molecular_function,RNA binding;GO:0090305,biological_process,nucleic acid phosphodiester bond hydrolysis;GO:0009451,biological_process,RNA modification;GO:0008270,molecular_function,zinc ion binding;GO:0004519,molecular_function,endonuclease activity	-
Solyc02g081830.4	14.547	15.4056	21.0327	13.1148	3.82067	6.98597	1.49431	3.9614	9.95876	0.017584	0.0389468	K4BA53,Uncharacterized protein	XP_004232630.1,haloacid dehalogenase-like hydrolase domain-containing protein 3 isoform X2	PF00702,haloacid dehalogenase-like hydrolase	IPR011949,HAD-superfamily hydrolase, subfamily IA, REG-2-like;IPR023214,HAD superfamily;IPR036412,HAD-like superfamily;IPR006439,HAD hydrolase, subfamily IA	KOG3085,Predicted hydrolase (HAD superfamily);COG1011,Predicted hydrolase (HAD superfamily)	GO:0016787,molecular_function,hydrolase activity;GO:0008152,biological_process,metabolic process	-
Solyc04g080540.2	171.939	162.662	598.631	202.478	134.074	106.622	1.492	7.68098	6.70841	0.038225	0.0720869	K4BVD3,Uncharacterized protein	XP_004238295.1,uncharacterized protein LOC101245159	-	-	ENOG410YWFS,-;ENOG410J267,-	GO:0009061,biological_process,anaerobic respiration	-
Solyc01g097200.1	3.60459	5.08312	5.87679	2.46623	1.64984	2.89613	1.48953	1.49595	25.1947	0.00145424	0.00590511	K4B0A8,Uncharacterized protein	-	PF12796,Ankyrin repeats (3 copies)	IPR020683,Ankyrin repeat-containing domain;IPR002110,Ankyrin repeat;IPR036770,Ankyrin repeat-containing domain superfamily	KOG0504,FOG: Ankyrin repeat;COG0666,FOG: Ankyrin repeat	GO:0016567,biological_process,protein ubiquitination;GO:0031625,molecular_function,ubiquitin protein ligase binding;GO:0005634,cellular_component,nucleus;GO:0005737,cellular_component,cytoplasm;GO:0004842,molecular_function,ubiquitin-protein transferase activity;GO:0000151,cellular_component,ubiquitin ligase complex	-
Solyc12r054760.1	13.3934	10.0869	15.5549	8.21343	4.4662	5.9929	1.48871	5.0018	25.0794	0.00178272	0.00681212	K4DBN5,Uncharacterized protein	XP_004252054.1,leucine-rich repeat extensin-like protein 4	-	IPR032675,Leucine-rich repeat domain superfamily	ENOG410IMQZ,-;ENOG410Y973,-	-	-
Solyc04g056390.3	202.672	217.321	193.106	109.073	92.4084	94.903	1.48807	7.71901	105.82	1.57347e-05	0.000351877	C6K8M2,Plastid isopentenyl diphosphate isomerase	-	PF00293,NUDIX domain	IPR011876,Isopentenyl-diphosphate delta-isomerase, type 1;IPR000086,NUDIX hydrolase domain	COG1443,Isopentenyldiphosphate isomerase;KOG0142,Isopentenyl pyrophosphate:dimethylallyl pyrophosphate isomerase	GO:0016787,molecular_function,hydrolase activity;GO:0004452,molecular_function,isopentenyl-diphosphate delta-isomerase activity;GO:0005737,cellular_component,cytoplasm;GO:0009240,biological_process,isopentenyl diphosphate biosynthetic process;GO:0008299,biological_process,isoprenoid biosynthetic process;GO:0016853,molecular_function,isomerase activity	-
Solyc12g019680.1	4.61134	2.59114	0.964361	1.06957	1.47424	1.49076	1.48666	1.75498	7.99725	0.0267803	0.0542856	K4DDJ1,Uncharacterized protein	-	PF00067,Cytochrome P450	IPR036396,Cytochrome P450 superfamily;IPR002401,Cytochrome P450, E-class, group I;IPR001128,Cytochrome P450	KOG0157,Cytochrome P450 CYP4/CYP19/CYP26 subfamilies;COG2124,Cytochrome P450	GO:0016705,molecular_function,oxidoreductase activity, acting on paired donors, with incorporation or reduction of molecular oxygen;GO:0005506,molecular_function,iron ion binding;GO:0016020,cellular_component,membrane;GO:0055114,biological_process,oxidation-reduction process;GO:0020037,molecular_function,heme binding;GO:0016021,cellular_component,integral component of membrane	-
Solyc02g064690.3	17.9373	15.1515	22.2336	11.1437	6.0548	9.4267	1.48237	4.94628	27.0249	0.00143882	0.00585986	K4B6Q5,Uncharacterized protein	XP_004233456.1,probable N-acetyltransferase HLS1	PF00583,Acetyltransferase (GNAT) family	IPR016181,Acyl-CoA N-acyltransferase;IPR000182,GNAT domain	ENOG410YF8W,-;ENOG410IGKI,-	GO:0008080,molecular_function,N-acetyltransferase activity;GO:0016747,molecular_function,transferase activity, transferring acyl groups other than amino-acyl groups;GO:0006473,biological_process,protein acetylation	-
Solyc03g063750.3	83.5611	108.474	79.8556	59.1152	27.9223	43.3161	1.48158	7.70194	21.1577	0.00285727	0.00964089	K4BHB6,Uncharacterized protein	XP_004234838.1,uncharacterized protein LOC101249053 isoform X1	PF03016,xostosin family;PF07974,-like domain	IPR013032,EGF-like, conserved site;IPR004263,Exostosin-like;IPR013111,EGF-like domain, extracellular;IPR000742,EGF-like domain	ENOG410XTFH,-;KOG1021,Acetylglucosaminyltransferase EXT1/exostosin 1	GO:0016757,molecular_function,transferase activity, transferring glycosyl groups;GO:0006486,biological_process,protein glycosylation;GO:0016021,cellular_component,integral component of membrane;GO:0016020,cellular_component,membrane	-
Solyc02g089490.4	2.46649	3.08074	6.51334	2.36137	1.13417	2.29839	1.47839	1.1371	9.91229	0.0162936	0.0367205	K4BCA0,Uncharacterized protein	-	-	-	-	-	-
Solyc01g009770.3	1.6006	2.02765	2.21286	1.4763	0.480684	0.818646	1.47723	0.547781	10.6052	0.0135958	0.0317651	K4ATH2,Uncharacterized protein	-	-	IPR036020,WW domain superfamily	ENOG410YURX,-;ENOG410J047,-	-	-
Solyc06g060260.3	55.3332	61.9705	48.8718	30.1812	21.4103	29.214	1.47718	6.23407	59.2038	0.000111861	0.00106495	K4C6K7,Uncharacterized protein	-	PF00141,Peroxidase	IPR019793,Peroxidases heam-ligand binding site;IPR002207,Class I peroxidase;IPR010255,Haem peroxidase;IPR002016,Haem peroxidase, plant/fungal/bacterial	COG0376,Catalase (peroxidase I);ENOG410IG24,-	GO:0000302,biological_process,response to reactive oxygen species;GO:0098869,biological_process,cellular oxidant detoxification;GO:0004130,molecular_function,cytochrome-c peroxidase activity;GO:0006979,biological_process,response to oxidative stress;GO:0055114,biological_process,oxidation-reduction process;GO:0009507,cellular_component,chloroplast;GO:0042744,biological_process,hydrogen peroxide c…	-
Solyc01g099190.4	661.169	825.015	949.827	578.176	267.872	323.873	1.47124	10.9114	16.8437	0.00459796	0.0138537	K4B0V6,Lipoxygenase	-	PF00305,Lipoxygenase;PF01477,PLAT/LH2 domain	IPR027433,Lipoxygenase, domain 3;IPR020834,Lipoxygenase, conserved site;IPR036392,PLAT/LH2 domain superfamily;IPR001024,PLAT/LH2 domain;IPR036226,Lipoxigenase, C-terminal domain superfamily;IPR020833,Lipoxygenase, iron binding site;IPR013819,Lipoxygenase, C-terminal;IPR001246,Lipoxygenase, plant;IPR000907,Lipoxygenase	ENOG410IF0U,-;ENOG410YN4N,-	GO:0051213,molecular_function,dioxygenase activity;GO:0016491,molecular_function,oxidoreductase activity;GO:0046872,molecular_function,metal ion binding;GO:0006633,biological_process,fatty acid biosynthetic process;GO:0055114,biological_process,oxidation-reduction process;GO:0016702,molecular_function,oxidoreductase activity, acting on single donors with incorporation of molecular oxygen, incorpo…	-
Solyc02g085320.1	73.1292	75.7016	40.9171	26.9131	25.4672	41.4451	1.47107	3.00467	24.4208	0.00171889	0.00664947	K4BB44,Uncharacterized protein	-	-	-	-	-	-
Solyc05g052860.3	1.2808	1.63898	1.93296	0.824476	0.692315	0.853424	1.47069	1.11437	36.6148	0.000481879	0.00270468	K4C1W6,Uncharacterized protein	XP_004239923.1,uncharacterized protein LOC101252286	PF04788,Protein of unknown function (DUF620)	IPR006873,Protein of unknown function DUF620	ENOG410IJCB,-;ENOG410YE9P,-	-	-
Solyc02g089520.2	6.67184	9.05492	13.5794	5.14604	4.60124	4.58921	1.46722	3.25316	31.2319	0.000815946	0.00392597	K4BCA3,Uncharacterized protein	NP_001316711.1,CONSTANS 3	PF06203,CCT motif;PF00643,B-box zinc finger	IPR000315,B-box-type zinc finger;IPR010402,CCT domain	COG5641,GATA Zn-finger-containing transcription factor;KOG1601,GATA-4/5/6 transcription factors	GO:0009416,biological_process,response to light stimulus;GO:0009909,biological_process,regulation of flower development;GO:0005634,cellular_component,nucleus;GO:0008270,molecular_function,zinc ion binding;GO:0005622,cellular_component,intracellular	-
Solyc04g008650.4	0.587923	0.85356	0.837824	0.576231	0.145276	0.369359	1.46643	0.479364	8.32617	0.023037	0.0481985	K4BP21,Uncharacterized protein	-	PF00069,Protein kinase domain;PF08263,Leucine rich repeat N-terminal domain	IPR011009,Protein kinase-like domain superfamily;IPR013210,Leucine-rich repeat-containing N-terminal, plant-type;IPR032675,Leucine-rich repeat domain superfamily;IPR000719,Protein kinase domain	ENOG410II01,-;ENOG410YEDC,-	GO:0016020,cellular_component,membrane;GO:0006468,biological_process,protein phosphorylation;GO:0005524,molecular_function,ATP binding;GO:0016021,cellular_component,integral component of membrane;GO:0004672,molecular_function,protein kinase activity	-
Solyc09g005250.3	8.83191	9.86337	6.96751	4.6659	3.28843	4.65206	1.46403	3.28938	43.4054	0.000285398	0.00190715	K4CQ15,Uncharacterized protein	XP_004246771.1,probable envelope ADP,ATP carrier protein, chloroplastic	PF00153,Mitochondrial carrier protein	IPR018108,Mitochondrial substrate/solute carrier;IPR023395,Mitochondrial carrier domain superfamily;IPR002067,Mitochondrial carrier protein	ENOG410ZRF1,-;KOG0752,Mitochondrial solute carrier protein	GO:0055085,biological_process,transmembrane transport;GO:0005347,molecular_function,ATP transmembrane transporter activity;GO:0016020,cellular_component,membrane;GO:0015867,biological_process,ATP transport;GO:0005743,cellular_component,mitochondrial inner membrane;GO:0042651,cellular_component,thylakoid membrane;GO:0006839,biological_process,mitochondrial transport;GO:0016021,cellular_component,i…	-
Solyc10g081900.3	111.462	121.245	102.133	60.7874	46.7105	57.4157	1.46011	8.00033	74.8191	4.98296e-05	0.000661745	K4D376,Uncharacterized protein	XP_004249404.1,digalactosyldiacylglycerol synthase 1, chloroplastic-like isoform X1	PF00534,lycosyl transferases group 1	IPR001296,Glycosyl transferase, family 1	ENOG410IJCN,-;ENOG410YBC3,-	GO:0035250,molecular_function,UDP-galactosyltransferase activity;GO:0009707,cellular_component,chloroplast outer membrane;GO:0019375,biological_process,galactolipid biosynthetic process	K09480,ko00561,Glycerolipid metabolism
Solyc10r050380.1	86.0751	130.953	95.9796	63.9086	37.5884	51.4682	1.46006	4.78491	28.936	0.00115218	0.00500834	A0A0V0I6R1,Putative ovule protein	-	PF13450,NAD(P)-binding Rossmann-like domain;PF00890,AD binding domain;PF01266,AD dependent oxidoreductase;PF01593,lavin containing amine oxidoreductase	IPR002937,Amine oxidase;IPR036188,FAD/NAD(P)-binding domain superfamily	-	GO:0055114,biological_process,oxidation-reduction process;GO:0016491,molecular_function,oxidoreductase activity	-
Solyc05g012770.3	10.4868	10.7008	9.1591	5.53019	4.52139	4.94429	1.45659	4.19742	87.6481	2.95371e-05	0.000497998	K4BXZ9,Uncharacterized protein	XP_004239088.1,probable WRKY transcription factor 4	PF03106,WRKY DNA -binding domain	IPR036576,WRKY domain superfamily;IPR003657,WRKY domain	ENOG410YBRT,-;ENOG410IDX2,-	GO:0003677,molecular_function,DNA binding;GO:0043565,molecular_function,sequence-specific DNA binding;GO:0003700,molecular_function,DNA binding transcription factor activity;GO:0006355,biological_process,regulation of transcription, DNA-templated;GO:0006351,biological_process,transcription, DNA-templated;GO:0005634,cellular_component,nucleus	-
Solyc01g102470.2	19.5161	18.4714	17.4494	9.10649	7.86009	10.5868	1.45428	4.13029	92.7102	2.45014e-05	0.00045017	K4B1H5,Uncharacterized protein	XP_004230378.1,pentatricopeptide repeat-containing protein At4g38150-like	PF13041,PPR repeat family;PF01535,PPR repeat	IPR002885,Pentatricopeptide repeat;IPR011990,Tetratricopeptide-like helical domain superfamily	ENOG410ZU5V,-;KOG0568,Molecular chaperone (DnaJ superfamily)	GO:0009451,biological_process,RNA modification;GO:0003723,molecular_function,RNA binding;GO:0043231,cellular_component,intracellular membrane-bounded organelle;GO:0090305,biological_process,nucleic acid phosphodiester bond hydrolysis;GO:0004519,molecular_function,endonuclease activity	-
Solyc09g090540.3	9.06118	9.38494	8.70682	4.63715	4.20462	4.64648	1.45271	2.73149	102.126	1.7729e-05	0.00037615	K4CW80,Uncharacterized protein	XP_004247761.1,uncharacterized protein LOC101261364	-	IPR037492,Light-harvesting complex-like protein OHP2	ENOG410J3JP,-;ENOG410ZBDE,-	GO:0009642,biological_process,response to light intensity	-
Solyc07g042830.4	7.82183	10.3186	8.60375	4.88238	4.05884	4.29977	1.4519	4.02328	76.2376	4.68458e-05	0.000635523	B2ZGM9,Starch synthase, chloroplastic/amyloplastic	NP_001234387.1,starch synthase VI	PF00534,lycosyl transferases group 1;PF08323,Starch synthase catalytic domain	IPR011835,Bacterial/plant glycogen synthase;IPR013534,Starch synthase, catalytic domain;IPR001296,Glycosyl transferase, family 1	COG0297,Glycogen synthase;ENOG410IDY1,-	GO:0016757,molecular_function,transferase activity, transferring glycosyl groups;GO:0009011,molecular_function,starch synthase activity;GO:0004373,molecular_function,glycogen (starch) synthase activity;GO:0009507,cellular_component,chloroplast;GO:0019252,biological_process,starch biosynthetic process;GO:0009501,cellular_component,amyloplast	K00703,ko00500,Starch and sucrose metabolism
Solyc02g076800.1	77.3306	62.8204	41.399	26.3503	32.93	31.9272	1.45148	4.802	40.4787	0.000388544	0.00233231	K4B8Q7,Uncharacterized protein	XP_004233081.1,probable WRKY transcription factor protein 1	PF14009,omain of unknown function (DUF4228)	IPR025322,Protein of unknown function DUF4228, plant	ENOG410YIH1,-;ENOG410J04Y,-	-	-
Solyc05g051510.4	4.10658	3.55229	2.05782	1.84546	1.43287	1.54552	1.45097	1.30031	20.9421	0.00244316	0.00853431	K4C1I2,Uncharacterized protein	-	PF01145,SPFH domain / Band 7 family	IPR000163,Prohibitin;IPR001107,Band 7 domain;IPR036013,Band 7/SPFH domain superfamily	COG0330,Membrane protease subunits, stomatin/prohibitin homologs;KOG3083,Prohibitin	GO:0016020,cellular_component,membrane	-
Solyc10g050220.2	5.69347	7.1532	4.98917	2.65436	3.0147	3.25172	1.45096	2.21257	62.8655	8.79263e-05	0.000924497	K4D0H8,Uncharacterized protein	XP_004248753.1,uncharacterized protein LOC101251726 isoform X2;XP_010327470.1,-	-	-	ENOG4111AIT,-;ENOG410JJC8,-	-	-
Solyc01r001320.1	4.08578	5.1357	4.46633	1.68689	2.48025	2.73383	1.44769	2.25523	57.9681	0.000114222	0.00107534	-	-	-	-	-	-	-
Solyc05g050570.3	1.58203	1.46514	1.37469	0.923035	0.776394	0.48483	1.44668	0.471412	19.9018	0.00280866	0.00950731	K4C189,Uncharacterized protein	XP_004240071.1,cyclic pyranopterin monophosphate synthase accessory protein, mitochondrial	PF01967,MoaC family	IPR002820,Molybdopterin cofactor biosynthesis C (MoaC) domain;IPR036522,Molybdopterin cofactor biosynthesis C (MoaC) domain superfamily;IPR023045,Molybdenum cofactor biosynthesis C	COG0315,Molybdenum cofactor biosynthesis enzyme;ENOG410ISK0,-	GO:0005739,cellular_component,mitochondrion;GO:0006777,biological_process,Mo-molybdopterin cofactor biosynthetic process	K03637,ko04122,Sulfur relay system;K03637,ko00790,Folate biosynthesis
Solyc12g056740.2	26.7039	26.6479	25.952	11.4808	14.2013	14.2194	1.44551	5.48182	250.164	8.26346e-07	0.000102419	K4DG05,Uncharacterized protein	XP_004252562.1,DEAD-box ATP-dependent RNA helicase 39	PF00271,Helicase conserved C-terminal domain;PF00270,AD/DEAH box helicase	IPR011545,DEAD/DEAH box helicase domain;IPR014014,RNA helicase, DEAD-box type, Q motif;IPR001650,Helicase, C-terminal;IPR014001,Helicase superfamily 1/2, ATP-binding domain;IPR027417,P-loop containing nucleoside triphosphate hydrolase	COG0513,Superfamily II DNA and RNA helicases;KOG0331,ATP-dependent RNA helicase	GO:0004004,molecular_function,ATP-dependent RNA helicase activity;GO:0005730,cellular_component,nucleolus;GO:0005737,cellular_component,cytoplasm;GO:0003676,molecular_function,nucleic acid binding;GO:0010501,biological_process,RNA secondary structure unwinding;GO:0005524,molecular_function,ATP binding	-
Solyc03g006400.3	7.58562	7.3168	11.3837	4.94099	2.43554	5.65142	1.44387	4.01653	16.2979	0.00568592	0.0162291	K4BE63,Uncharacterized protein	XP_004234115.1,serine/threonine-protein kinase HT1-like	PF07714,Protein tyrosine kinase	IPR001245,Serine-threonine/tyrosine-protein kinase, catalytic domain;IPR011009,Protein kinase-like domain superfamily;IPR008271,Serine/threonine-protein kinase, active site;IPR000719,Protein kinase domain	COG0515,Serine/threonine protein kinase;KOG0192,Tyrosine kinase specific for activated (GTP-bound) p21cdc42Hs	GO:0035556,biological_process,intracellular signal transduction;GO:0005737,cellular_component,cytoplasm;GO:0004871,molecular_function,signal transducer activity;GO:0004672,molecular_function,protein kinase activity;GO:0006468,biological_process,protein phosphorylation;GO:0005524,molecular_function,ATP binding	-
Solyc09g092380.3	810.285	1031.66	932.617	745.665	197.602	405.199	1.44238	11.4511	8.41013	0.0241728	0.0500707	K4CWR4,Adenosylhomocysteinase	NP_001234012.2,adenosylhomocysteinase	PF05221,S-adenosyl-L-homocysteine hydrolase;PF00670,S-adenosyl-L-homocysteine hydrolase, NAD binding domain;PF02826,-isomer specific 2-hydroxyacid dehydrogenase, NAD binding domain	IPR000043,Adenosylhomocysteinase-like;IPR036291,NAD(P)-binding domain superfamily;IPR020082,S-adenosyl-L-homocysteine hydrolase, conserved site;IPR034373,Adenosylhomocysteinase;IPR015878,S-adenosyl-L-homocysteine hydrolase, NAD binding domain	COG0499,S-adenosylhomocysteine hydrolase;KOG1370,S-adenosylhomocysteine hydrolase	GO:0051287,molecular_function,NAD binding;GO:0006730,biological_process,one-carbon metabolic process;GO:0016787,molecular_function,hydrolase activity;GO:0004013,molecular_function,adenosylhomocysteinase activity;GO:0019510,biological_process,S-adenosylhomocysteine catabolic process	K01251,ko00270,Cysteine and methionine metabolism
Solyc07g022910.3	246.79	228.003	372.061	139.124	148.252	137.349	1.44117	9.44805	48.845	0.000197098	0.00149986	K4CD47,Uncharacterized protein	-	PF05701,Weak chloroplast movement under blue light	IPR027267,AH/BAR domain superfamily;IPR008545,WEB family	ENOG410YG1U,-;ENOG410IIGB,-	GO:0005829,cellular_component,cytosol;GO:0009904,biological_process,chloroplast accumulation movement;GO:0009903,biological_process,chloroplast avoidance movement	-
Solyc09g065860.3	5.80967	6.27571	6.34316	2.75676	3.50241	3.02556	1.44107	2.90907	136.08	6.71924e-06	0.000238001	K4CUL2,Uncharacterized protein	XP_004247213.1,putative uridine kinase C227.14 isoform X1	PF00485,Phosphoribulokinase / Uridine kinase family	IPR006083,Phosphoribulokinase/uridine kinase;IPR027417,P-loop containing nucleoside triphosphate hydrolase	COG1072,Panthothenate kinase;KOG2702,Predicted panthothenate kinase/uridine kinase-related protein	GO:0016301,molecular_function,kinase activity;GO:0006206,biological_process,pyrimidine nucleobase metabolic process;GO:0004849,molecular_function,uridine kinase activity;GO:0005524,molecular_function,ATP binding;GO:0043097,biological_process,pyrimidine nucleoside salvage;GO:0008152,biological_process,metabolic process;GO:0009507,cellular_component,chloroplast;GO:0005829,cellular_component,cytosol…	-
Solyc03g082370.1	7.61919	7.7691	19.0798	4.54003	5.61304	7.18953	1.43964	1.31066	12.8033	0.00880928	0.0226424	K4BI14,Uncharacterized protein	-	-	-	-	-	-
Solyc04g057990.4	7.38227	13.4836	13.3222	5.67066	5.73718	5.72514	1.43873	5.51129	40.4878	0.000402316	0.00239162	K4BSZ2,Uncharacterized protein	-	-	IPR000571,Zinc finger, CCCH-type	COG5084,Cleavage and polyadenylation specificity factor (CPSF) Clipper subunit and related makorin family Zn-finger proteins;KOG1492,C3H1-type Zn-finger protein	GO:0005847,cellular_component,mRNA cleavage and polyadenylation specificity factor complex;GO:0016973,biological_process,poly(A)+ mRNA export from nucleus;GO:0004521,molecular_function,endoribonuclease activity;GO:0046872,molecular_function,metal ion binding;GO:0003723,molecular_function,RNA binding;GO:0090502,biological_process,RNA phosphodiester bond hydrolysis, endonucleolytic;GO:0006378,biolo…	-
Solyc08g075750.4	9.66392	10.3716	7.10151	4.95276	2.93959	5.71509	1.43475	3.24364	24.1491	0.00179367	0.00684515	K4CMU2,ATP-dependent Clp protease proteolytic subunit	XP_004245978.1,ATP-dependent Clp protease proteolytic subunit 4, chloroplastic	PF00574,Clp protease	IPR023562,Clp protease proteolytic subunit /Translocation-enhancing protein TepA;IPR033135,ClpP, histidine active site;IPR001907,ATP-dependent Clp protease proteolytic subunit;IPR029045,ClpP/crotonase-like domain superfamily	COG0740,Protease subunit of ATP-dependent Clp proteases;KOG0840,ATP-dependent Clp protease, proteolytic subunit	GO:0006508,biological_process,proteolysis;GO:0004252,molecular_function,serine-type endopeptidase activity	K01358,ko04112,Cell cycle - Caulobacter;K01358,ko04212,Longevity regulating pathway - worm
Solyc04g078640.3	76.3364	74.9721	67.9008	45.971	23.5741	39.5983	1.43414	4.70969	26.6367	0.00146323	0.00592946	K4BUU9,Uncharacterized protein	-	PF00847,AP2 domain	IPR036955,AP2/ERF domain superfamily;IPR001471,AP2/ERF domain;IPR017392,AP2/ERF transcription factor ERF/PTI6;IPR016177,DNA-binding domain superfamily	ENOG410YR77,-;ENOG410IYF5,-	GO:0006355,biological_process,regulation of transcription, DNA-templated;GO:0003700,molecular_function,DNA binding transcription factor activity;GO:0003677,molecular_function,DNA binding;GO:0005634,cellular_component,nucleus;GO:0006351,biological_process,transcription, DNA-templated	-
Solyc04g082460.4	14.9231	14.6761	13.0926	9.57049	4.96394	6.66544	1.43371	4.41446	26.0882	0.00154202	0.00614669	K4BVX3,Catalase	XP_004238430.1,catalase isozyme 3	PF00199,Catalase;PF06628,Catalase-related immune-responsive	IPR018028,Catalase, mono-functional, haem-containing;IPR011614,Catalase core domain;IPR024708,Catalase active site;IPR010582,Catalase immune-responsive domain;IPR020835,Catalase superfamily;IPR037060,Catalase core domain superfamily;IPR002226,Catalase haem-binding site;IPR024711,Catalase, mono-functional, haem-containing, clades 1 and 3	COG0753,Catalase;KOG0047,Catalase	GO:0009416,biological_process,response to light stimulus;GO:0050897,molecular_function,cobalt ion binding;GO:0046872,molecular_function,metal ion binding;GO:0009970,biological_process,cellular response to sulfate starvation;GO:0042542,biological_process,response to hydrogen peroxide;GO:0004096,molecular_function,catalase activity;GO:0005739,cellular_component,mitochondrion;GO:0004601,molecular_fu…	K03781,ko05014,Amyotrophic lateral sclerosis (ALS);K03781,ko04212,Longevity regulating pathway - worm;K03781,ko00630,Glyoxylate and dicarboxylate metabolism;K03781,ko04213,Longevity regulating pathway - multiple species;K03781,ko04011,MAPK signaling pathway - yeast;K03781,ko00380,Tryptophan metabolism;K03781,ko04068,FoxO signaling pathway;K03781,ko04211,Longevity regulating pathway;K03781,ko04146…
Solyc06g076580.1	70.8088	71.6056	48.4818	40.0161	17.3115	37.8289	1.43329	3.7529	15.168	0.00676462	0.0184963	K4CA18,Uncharacterized protein	-	-	-	-	-	-
Solyc03g007980.1	55.8118	60.274	50.5759	28.374	27.0798	28.7729	1.42977	5.47053	147.129	5.149e-06	0.000215092	K4BEL9,Uncharacterized protein	XP_010317508.1,putative septum site-determining protein minD homolog, chloroplastic	PF01656,CobQ/CobB/MinD/ParA nucleotide binding domain	IPR002586,CobQ/CobB/MinD/ParA nucleotide binding domain;IPR010223,ATP binding protein MinD, bacterial-type;IPR027417,P-loop containing nucleoside triphosphate hydrolase	COG2894,Septum formation inhibitor-activating ATPase;ENOG410IPBN,-	GO:0016887,molecular_function,ATPase activity	-
Solyc11g012670.1	48.2321	51.4884	34.3411	22.0721	19.8821	25.9243	1.42908	6.21307	56.7471	0.000125732	0.00114326	K4D671,Uncharacterized protein	XP_004250291.1,pentatricopeptide repeat-containing protein At4g16390, chloroplastic	PF12854,PPR repeat;PF13041,PPR repeat family;PF17177,Pentacotripeptide-repeat region of PRORP	IPR033443,Pentacotripeptide-repeat region of PRORP;IPR002885,Pentatricopeptide repeat;IPR011990,Tetratricopeptide-like helical domain superfamily;IPR002625,Smr domain	KOG4197,FOG: PPR repeat;ENOG410Z7Z7,-	GO:0003723,molecular_function,RNA binding;GO:0009507,cellular_component,chloroplast;GO:0031425,biological_process,chloroplast RNA processing;GO:0009451,biological_process,RNA modification;GO:0090305,biological_process,nucleic acid phosphodiester bond hydrolysis;GO:0004519,molecular_function,endonuclease activity	-
Solyc12g056850.2	15.2341	13.8711	14.0026	5.83016	7.3706	8.79583	1.42889	3.79981	99.1014	1.96081e-05	0.000394866	K4DG16,Uncharacterized protein	XP_004252553.1,pre-mRNA-splicing factor cwf23	PF00226,naJ domain	IPR036869,Chaperone J-domain superfamily;IPR018253,DnaJ domain, conserved site;IPR001623,DnaJ domain	KOG0715,Molecular chaperone (DnaJ superfamily);COG0484,DnaJ-class molecular chaperone with C-terminal Zn finger domain	GO:0009507,cellular_component,chloroplast	-
Solyc04g040180.3	177.7	249.295	158.658	143.937	45.7005	99.8262	1.4284	7.44311	10.0375	0.0172939	0.0384448	K4BRF6,Uncharacterized protein	XP_004237334.1,putative methyltransferase DDB_G0268948	PF08241,Methyltransferase domain;PF13649,Methyltransferase domain	IPR013216,Methyltransferase type 11;IPR029063,S-adenosyl-L-methionine-dependent methyltransferase	ENOG4111IQH,-;KOG3010,Methyltransferase	GO:0005737,cellular_component,cytoplasm;GO:0032259,biological_process,methylation;GO:0008757,molecular_function,S-adenosylmethionine-dependent methyltransferase activity;GO:0008168,molecular_function,methyltransferase activity;GO:0008152,biological_process,metabolic process	-
Solyc05g013710.3	3.10336	2.93789	2.68472	2.17139	0.478824	1.66679	1.42833	1.35382	7.56112	0.029331	0.0582048	K4BY92,Uncharacterized protein	XP_010320941.1,sufE-like protein 2, chloroplastic	PF02657,e-S metabolism associated domain	IPR003808,Fe-S metabolism associated domain, SufE-like	ENOG410JNR1,-;COG2166,SufE protein probably involved in Fe-S center assembly	GO:0009507,cellular_component,chloroplast;GO:0043085,biological_process,positive regulation of catalytic activity;GO:0008047,molecular_function,enzyme activator activity;GO:0051176,biological_process,positive regulation of sulfur metabolic process	-
Solyc12g011130.2	35.739	33.5969	29.207	17.8584	13.8909	18.0231	1.42656	4.63279	69.4705	6.35342e-05	0.00076923	A0A0V0HIA5,Putative ovule protein	-	PF00071,Ras family	IPR001806,Small GTPase superfamily;IPR005225,Small GTP-binding protein domain;IPR027417,P-loop containing nucleoside triphosphate hydrolase	-	GO:0003924,molecular_function,GTPase activity;GO:0005525,molecular_function,GTP binding;GO:0016021,cellular_component,integral component of membrane;GO:0016020,cellular_component,membrane	-
Solyc01g096230.4	23.2716	23.5207	19.1549	14.0674	8.10342	10.8771	1.42529	5.02141	32.0995	0.000820147	0.00394006	K4B011,Uncharacterized protein	XP_004230008.1,AAA-ATPase At2g46620-like	PF00004,ATPase family associated with various cellular activities (AAA);PF14363,omain associated at C-terminal with AAA	IPR025753,AAA-type ATPase, N-terminal domain;IPR003959,ATPase, AAA-type, core;IPR003593,AAA+ ATPase domain;IPR027417,P-loop containing nucleoside triphosphate hydrolase	KOG0743,AAA+-type ATPase;COG0465,ATP-dependent Zn proteases	GO:0005524,molecular_function,ATP binding;GO:0016021,cellular_component,integral component of membrane;GO:0016020,cellular_component,membrane	-
Solyc08g065190.3	9.1045	6.41249	7.59726	3.88397	4.03666	3.8271	1.42522	3.51211	76.8329	4.56619e-05	0.000629047	K4CLA0,Uncharacterized protein	XP_004245100.1,zinc transporter 4, chloroplastic	PF02535,ZIP Zinc transporter	IPR003689,Zinc/iron permease;IPR004698,Zinc/iron permease, fungal/plant	ENOG4111GP2,-;KOG1558,Fe2+/Zn2+ regulated transporter	GO:0030001,biological_process,metal ion transport;GO:0055085,biological_process,transmembrane transport;GO:0071577,biological_process,zinc ion transmembrane transport;GO:0006811,biological_process,ion transport;GO:0005886,cellular_component,plasma membrane;GO:0016021,cellular_component,integral component of membrane;GO:0016020,cellular_component,membrane;GO:0005385,molecular_function,zinc ion tra…	-
Solyc02g088790.3	73.8889	66.9082	56.1941	28.1571	33.108	39.4304	1.42463	6.08871	91.9211	2.52097e-05	0.000455205	K4BC34,Uncharacterized protein	-	PF00076,RNA recognition motif. (a.k.a. RRM, RBD, or RNP domain)	IPR000504,RNA recognition motif domain;IPR035979,RNA-binding domain superfamily;IPR012677,Nucleotide-binding alpha-beta plait domain superfamily	COG0724,RNA-binding proteins (RRM domain);KOG0118,FOG: RRM domain	GO:0003723,molecular_function,RNA binding;GO:0003676,molecular_function,nucleic acid binding	-
Solyc03g114710.4	14.1268	16.5062	10.9579	9.60408	3.14196	7.99054	1.42348	4.19314	10.6755	0.015161	0.0347033	K4BKX3,Uncharacterized protein	-	PF00201,UDP-glucoronosyl and UDP-glucosyl transferase	IPR002213,UDP-glucuronosyl/UDP-glucosyltransferase	KOG1192,UDP-glucuronosyl and UDP-glucosyl transferase;COG1819,Glycosyl transferases, related to UDP-glucuronosyltransferase	GO:0080043,molecular_function,quercetin 3-O-glucosyltransferase activity;GO:0080044,molecular_function,quercetin 7-O-glucosyltransferase activity;GO:0016740,molecular_function,transferase activity;GO:0043231,cellular_component,intracellular membrane-bounded organelle;GO:0008152,biological_process,metabolic process;GO:0016758,molecular_function,transferase activity, transferring hexosyl groups	-
Solyc04g018120.1	4.04108	7.22085	19.3026	6.17604	3.70892	5.33402	1.42308	1.02084	5.94211	0.0461362	0.0838249	K4BQL1,Uncharacterized protein	-	-	-	-	-	-
Solyc03g007430.3	23.5844	25.6181	22.5646	15.3129	7.86977	12.7963	1.42274	5.26973	26.6247	0.0014978	0.00601887	K4BEG6,Uncharacterized protein	XP_004234182.1,mitochondrial carrier protein MTM1;XP_010317482.1,-	PF00153,Mitochondrial carrier protein	IPR018108,Mitochondrial substrate/solute carrier;IPR023395,Mitochondrial carrier domain superfamily	ENOG410XQVP,-;KOG0761,Mitochondrial carrier protein CGI-69	GO:0022857,molecular_function,transmembrane transporter activity;GO:0055085,biological_process,transmembrane transport;GO:0016530,molecular_function,metallochaperone activity;GO:1901562,biological_process,response to paraquat;GO:0006839,biological_process,mitochondrial transport;GO:0005743,cellular_component,mitochondrial inner membrane;GO:0005739,cellular_component,mitochondrion;GO:0016020,cellu…	-
Solyc06g076560.2	9498.55	10438.4	7479.86	5651.42	1625.72	6458.26	1.42266	12.5991	7.62322	0.0290035	0.0577114	Q9SYV0,17.6 kD class I small heat shock protein	NP_001234225.1,type I small heat shock protein 17.6 kDa isoform	PF00011,Hsp20/alpha crystallin family	IPR031107,Small heat shock protein HSP20;IPR008978,HSP20-like chaperone;IPR002068,Alpha crystallin/Hsp20 domain	KOG0710,Molecular chaperone (small heat-shock protein Hsp26/Hsp42);COG0071,Molecular chaperone (small heat shock protein)	-	K13993,ko04141,Protein processing in endoplasmic reticulum
Solyc02g080440.3	67.0354	64.0877	49.57	31.0469	27.9081	32.9743	1.42069	6.5384	79.7456	4.03908e-05	0.000580608	K4B9R5,Uncharacterized protein	XP_004232719.1,UPF0051 protein ABCI8, chloroplastic	PF01458,Uncharacterized protein family (UPF0051)	IPR037284,SUF system FeS cluster assembly, SufBD superfamily;IPR010231,SUF system FeS cluster assembly, SufB;IPR000825,SUF system FeS cluster assembly, SufBD	ENOG410II6V,-;COG0719,ABC-type transport system involved in Fe-S cluster assembly, permease component	GO:0016226,biological_process,iron-sulfur cluster assembly	-
Solyc00r000040.1	0.234799	0.265438	0.251465	0.110554	0.122038	0.151378	1.42047	1.64862	62.1226	9.13751e-05	0.000940235	A0A1Y3BYX7,Multifunctional fusion protein	-	-	IPR014724,RNA polymerase Rpb2, OB-fold;IPR037033,DNA-directed RNA polymerase, subunit 2, hybrid-binding domain superfamily;IPR037034,RNA polymerase Rpb2, domain 2 superfamily;IPR010243,DNA-directed RNA polymerase beta subunit, bacterial-type;IPR015712,DNA-directed RNA polymerase, subunit 2;IPR007081,RNA polymerase Rpb1, domain 5;IPR007080,RNA polymerase Rpb1, domain 1;IPR007120,DNA-directed RNA p…	-	GO:0003677,molecular_function,DNA binding;GO:0003899,molecular_function,DNA-directed 5'-3' RNA polymerase activity;GO:0016779,molecular_function,nucleotidyltransferase activity;GO:0016740,molecular_function,transferase activity;GO:0006351,biological_process,transcription, DNA-templated;GO:0009536,cellular_component,plastid;GO:0032549,molecular_function,ribonucleoside binding	-
Solyc01g097540.4	25.3359	26.1691	25.9399	13.704	11.6247	13.9741	1.42039	4.64807	115.093	1.18563e-05	0.00030434	K4B0E1,Annexin	XP_004230107.1,annexin D3	PF00191,Annexin	IPR037104,Annexin superfamily;IPR001464,Annexin;IPR018252,Annexin repeat, conserved site;IPR018502,Annexin repeat	KOG0819,Annexin;ENOG410XPUN,-	GO:0005544,molecular_function,calcium-dependent phospholipid binding;GO:0005509,molecular_function,calcium ion binding	-
Solyc06g059720.3	12.9164	14.2698	9.31877	5.60647	9.63379	3.52984	1.41803	3.65595	15.7324	0.00609501	0.0170875	K4C6F9,Uncharacterized protein	XP_004242060.1,stearoyl-	PF03405,atty acid desaturase	IPR005067,Fatty acid desaturase, type 2;IPR012348,Ribonucleotide reductase-like;IPR009078,Ferritin-like superfamily	ENOG410XPNS,-	GO:0006631,biological_process,fatty acid metabolic process;GO:0055114,biological_process,oxidation-reduction process;GO:0016491,molecular_function,oxidoreductase activity;GO:0046872,molecular_function,metal ion binding;GO:0045300,molecular_function,acyl-[acyl-carrier-protein] desaturase activity	K03921,ko01040,Biosynthesis of unsaturated fatty acids;K03921,ko00061,Fatty acid biosynthesis;K03921,ko01212,Fatty acid metabolism
Solyc02g069570.3	33.7731	37.1598	30.6109	17.7217	14.7107	19.2489	1.41714	6.11691	86.1326	3.12984e-05	0.000506659	K4B7T9,Uncharacterized protein	XP_004233191.1,pentatricopeptide repeat-containing protein At1g30610, chloroplastic	PF13812,Pentatricopeptide repeat domain;PF01535,PPR repeat	IPR002885,Pentatricopeptide repeat;IPR011990,Tetratricopeptide-like helical domain superfamily	KOG4197,FOG: PPR repeat;ENOG410Z7Z7,-	GO:0043231,cellular_component,intracellular membrane-bounded organelle;GO:0003723,molecular_function,RNA binding;GO:0009793,biological_process,embryo development ending in seed dormancy;GO:0009451,biological_process,RNA modification;GO:0090305,biological_process,nucleic acid phosphodiester bond hydrolysis;GO:0004519,molecular_function,endonuclease activity	-
Solyc09g090640.3	42.7486	38.6533	34.3321	22.8773	15.9503	19.7957	1.41696	6.13551	52.4939	0.000166816	0.00134221	K4CW90,Uncharacterized protein	XP_004247767.1,uncharacterized protein LOC101263157;XP_010326791.1,-	PF12043,omain of unknown function (DUF3527)	IPR021916,Protein of unknown function DUF3527	ENOG410IJ2R,-;ENOG410YDX0,-	-	-
Solyc12g089220.3	78.4928	82.0925	113.267	47.5188	42.9048	48.944	1.4162	6.82805	70.9418	5.93274e-05	0.000740292	K4DGZ3,Uncharacterized protein	-	PF02577,Bifunctional nuclease	IPR036104,Bifunctional nuclease superfamily;IPR003729,Bifunctional nuclease domain	-	GO:0090305,biological_process,nucleic acid phosphodiester bond hydrolysis;GO:0004518,molecular_function,nuclease activity	-
Solyc01g109680.3	14.2024	8.51246	6.36456	4.62961	3.84682	6.46196	1.41588	2.55909	16.5013	0.00496985	0.0146595	K4B3I1,Uncharacterized protein	XP_004230977.1,uncharacterized protein LOC101246482	-	-	ENOG410J1DU,-;ENOG410YS3T,-	-	-
Solyc01g109120.3	0.573963	0.42733	0.71001	0.429063	0.177283	0.245856	1.41555	-0.185046	9.8232	0.0161448	0.0364726	K4B3C6,Uncharacterized protein	XP_004230841.1,myosin heavy chain kinase B	PF00400,WD domain, G-beta repeat	IPR036322,WD40-repeat-containing domain superfamily;IPR015943,WD40/YVTN repeat-like-containing domain superfamily;IPR001680,WD40 repeat;IPR020472,G-protein beta WD-40 repeat;IPR017986,WD40-repeat-containing domain	ENOG410XP1Z,-;KOG4155,FOG: WD40 repeat	-	-
Solyc03g121670.4	1.31798	1.45517	1.08494	0.671758	0.507542	0.786953	1.41445	0.645594	25.5531	0.00139661	0.00575099	K4BMW6,Uncharacterized protein	XP_004235592.1,putative hydrolase C777.06c isoform X1	PF12706,Beta-lactamase superfamily domain	IPR036866,Ribonuclease Z/Hydroxyacylglutathione hydrolase-like;IPR001279,Metallo-beta-lactamase	COG1235,Metal-dependent hydrolases of the beta-lactamase superfamily I;ENOG410IE30,-	-	-
Solyc06g076570.4	4007.34	3620.17	3375.94	2334.09	1094.88	2125.2	1.4138	10.7176	19.0669	0.00323785	0.010629	G5DGD4,Class I small heat shock protein	NP_001307191.1,class I small heat shock protein	PF00011,Hsp20/alpha crystallin family	IPR031107,Small heat shock protein HSP20;IPR008978,HSP20-like chaperone;IPR002068,Alpha crystallin/Hsp20 domain	KOG0710,Molecular chaperone (small heat-shock protein Hsp26/Hsp42);COG0071,Molecular chaperone (small heat shock protein)	-	K13993,ko04141,Protein processing in endoplasmic reticulum
Solyc03g078360.1	17.2005	16.0602	14.3097	8.0943	7.1468	9.16883	1.40864	4.92484	91.9374	2.51948e-05	0.000455205	K4BHR5,Serine/threonine-protein kinase	-	PF00069,Protein kinase domain;PF00954,S-locus glycoprotein domain;PF01453,-mannose binding lectin	IPR001480,Bulb-type lectin domain;IPR011009,Protein kinase-like domain superfamily;IPR000858,S-locus glycoprotein domain;IPR036426,Bulb-type lectin domain superfamily;IPR024171,S-receptor-like serine/threonine-protein kinase;IPR000719,Protein kinase domain	COG0515,Serine/threonine protein kinase;ENOG410ITR8,-	GO:0016301,molecular_function,kinase activity;GO:0016740,molecular_function,transferase activity;GO:0005524,molecular_function,ATP binding;GO:0048544,biological_process,recognition of pollen;GO:0005886,cellular_component,plasma membrane;GO:0004672,molecular_function,protein kinase activity;GO:0016020,cellular_component,membrane;GO:0006468,biological_process,protein phosphorylation;GO:0000166,mole…	-
Solyc05g009870.4	7.24511	8.51267	9.57699	5.06142	3.50519	4.31032	1.40815	3.81554	47.7419	0.000211816	0.00158082	K4BXG1,Uncharacterized protein	XP_004238968.1,uncharacterized protein LOC101266509	PF13920,Zinc finger, C3HC4 type (RING finger);PF10269,Transmembrane Fragile-X-F protein	IPR019396,Transmembrane Fragile-X-F-associated protein;IPR001841,Zinc finger, RING-type;IPR013083,Zinc finger, RING/FYVE/PHD-type	KOG1100,Predicted E3 ubiquitin ligase;ENOG4111S1X,-	GO:0016567,biological_process,protein ubiquitination;GO:0005737,cellular_component,cytoplasm;GO:0004842,molecular_function,ubiquitin-protein transferase activity;GO:0016020,cellular_component,membrane;GO:0009966,biological_process,regulation of signal transduction;GO:0016021,cellular_component,integral component of membrane	-
Solyc03g095990.1	25.1251	28.6065	23.0637	11.3704	13.6003	14.7095	1.40665	3.71957	117.87	1.0939e-05	0.000293326	K4BJ21,Uncharacterized protein	-	-	-	ENOG410IWZ8,-;ENOG410ZGH1,-	GO:0016021,cellular_component,integral component of membrane;GO:0016020,cellular_component,membrane	-
Solyc11g008350.2	12.283	15.0585	19.1773	7.48003	7.05859	9.35598	1.4062	5.50647	56.9636	0.000120817	0.00111791	K4D595,Uncharacterized protein	XP_004250053.1,kinesin-like protein KIN-UC isoform X1	PF00225,Kinesin motor domain;PF00514,Armadillo/beta-catenin-like repeat	IPR019821,Kinesin motor domain, conserved site;IPR033291,Armadillo repeat-containing kinesin-like protein, plants;IPR027417,P-loop containing nucleoside triphosphate hydrolase;IPR000225,Armadillo;IPR001752,Kinesin motor domain;IPR011989,Armadillo-like helical;IPR016024,Armadillo-type fold;IPR036961,Kinesin motor domain superfamily;IPR027640,Kinesin-like protein	COG5059,Kinesin-like protein;KOG0240,Kinesin (SMY1 subfamily)	GO:0005871,cellular_component,kinesin complex;GO:0048364,biological_process,root development;GO:0005524,molecular_function,ATP binding;GO:0016887,molecular_function,ATPase activity;GO:0032886,biological_process,regulation of microtubule-based process;GO:0008017,molecular_function,microtubule binding;GO:0007018,biological_process,microtubule-based movement;GO:0003774,molecular_function,motor activ…	-
Solyc09g090645.1	732.054	716.123	636.896	429.976	272.502	361.121	1.40339	5.18589	42.7905	0.000322888	0.00207351	-	-	-	-	-	-	-
Solyc03g025970.3	65.372	77.8175	88.9832	48.6718	26.0132	43.2958	1.40321	6.98787	25.3205	0.00172024	0.0066518	K4BF70,Uncharacterized protein	XP_004234378.1,methyl-CpG-binding domain-containing protein 13 isoform X1	PF01429,Methyl-CpG binding domain	IPR001739,Methyl-CpG DNA binding;IPR016177,DNA-binding domain superfamily	ENOG410IZIK,-;ENOG4112B6T,-	GO:0003677,molecular_function,DNA binding;GO:0005634,cellular_component,nucleus	-
Solyc01r006410.1	13.4458	14.3425	14.7796	8.97363	4.06611	8.60354	1.40286	4.11852	19.1249	0.00365556	0.0116737	Q6A1K9,Anaerobic basic leucine zipper protein	NP_001234505.1,anaerobic basic leucine zipper protein	PF00170,bZIP transcription factor	IPR004827,Basic-leucine zipper domain	-	GO:0006355,biological_process,regulation of transcription, DNA-templated;GO:0003700,molecular_function,DNA binding transcription factor activity	-
Solyc05g018240.4	41.6004	39.3732	40.473	19.681	19.3399	23.7201	1.40146	6.41024	152.168	4.58929e-06	0.000203458	K4BZ79,Uncharacterized protein	XP_004239268.1,CRS2-associated factor 1, chloroplastic	PF01985,CRS1 / YhbY (CRM) domain	IPR035920,YhbY-like superfamily;IPR001890,RNA-binding, CRM domain	ENOG410XQZ0,-;ENOG410IEAA,-	GO:0003723,molecular_function,RNA binding;GO:0000373,biological_process,Group II intron splicing	-
Solyc00g500210.1	3.32543	3.52171	3.06397	1.25724	1.27508	2.61967	1.40127	0.0857467	15.1114	0.00579573	0.0164645	A0A1W6S4E0,Photosystem I assembly protein Ycf3	-	-	IPR001440,Tetratricopeptide repeat 1;IPR011990,Tetratricopeptide-like helical domain superfamily;IPR013026,Tetratricopeptide repeat-containing domain;IPR019734,Tetratricopeptide repeat;IPR022818,Photosystem I Ycf3, assembly	-	GO:0009579,cellular_component,thylakoid;GO:0009536,cellular_component,plastid;GO:0015979,biological_process,photosynthesis;GO:0009535,cellular_component,chloroplast thylakoid membrane;GO:0016020,cellular_component,membrane;GO:0009507,cellular_component,chloroplast	-
Solyc01g100460.3	16.0547	17.0862	17.5638	10.6973	4.85505	10.2729	1.40046	4.11574	19.1158	0.00366004	0.0116843	Q6A1K9,Anaerobic basic leucine zipper protein	NP_001234505.1,anaerobic basic leucine zipper protein	PF00170,bZIP transcription factor	IPR004827,Basic-leucine zipper domain	-	GO:0006355,biological_process,regulation of transcription, DNA-templated;GO:0003700,molecular_function,DNA binding transcription factor activity	-
Solyc12g006980.2	8.14642	7.71438	10.8087	6.03749	3.51309	4.01713	1.39829	3.93116	25.6193	0.00155273	0.00617006	K4DBN5,Uncharacterized protein	XP_004252054.1,leucine-rich repeat extensin-like protein 4	-	IPR032675,Leucine-rich repeat domain superfamily	ENOG410IMQZ,-;ENOG410Y973,-	-	-
Solyc01g088090.3	319.423	365.329	225.027	167.011	121.497	179.924	1.39803	8.87438	31.6817	0.000759429	0.00373058	K4AYJ9,Uncharacterized protein	XP_004229681.1,pheophytinase, chloroplastic	PF12697,Alpha/beta hydrolase family;PF00561,alpha/beta hydrolase fold	IPR000073,Alpha/beta hydrolase fold-1;IPR029058,Alpha/Beta hydrolase fold	KOG1454,Predicted hydrolase/acyltransferase (alpha/beta hydrolase superfamily);COG0596,Predicted hydrolases or acyltransferases (alpha/beta hydrolase superfamily)	GO:0009507,cellular_component,chloroplast;GO:0015996,biological_process,chlorophyll catabolic process;GO:0080124,molecular_function,pheophytinase activity	-
Solyc11g013480.3	20.6507	19.3411	17.5207	11.0126	7.82369	10.7426	1.3977	3.98052	53.8624	0.000144513	0.00123944	K4D6F2,Auxin response factor	-	PF02362,B3 DNA binding domain;PF06507,Auxin response factor	IPR015300,DNA-binding pseudobarrel domain superfamily;IPR003340,B3 DNA binding domain;IPR010525,Auxin response factor	-	GO:0009725,biological_process,response to hormone;GO:0003677,molecular_function,DNA binding;GO:0009734,biological_process,auxin-activated signaling pathway;GO:0006355,biological_process,regulation of transcription, DNA-templated;GO:0006351,biological_process,transcription, DNA-templated;GO:0005634,cellular_component,nucleus	-
Solyc07g044990.3	4.36657	4.39423	4.48271	2.78992	1.82936	2.15588	1.39732	2.31866	38.9819	0.000397906	0.00237215	K4CEQ7,Uncharacterized protein	XP_004243613.1,transmembrane protein 56	PF03798,TLC domain	IPR006634,TRAM/LAG1/CLN8 homology domain	KOG4561,Uncharacterized conserved protein, contains TBC domain;ENOG410XPW0,-	GO:0016021,cellular_component,integral component of membrane;GO:0016020,cellular_component,membrane	-
Solyc10g085050.3	1.67828	1.14387	1.14307	0.467397	0.784106	0.831657	1.39664	0.968987	23.6656	0.0017374	0.0066939	K4D3T9,Uncharacterized protein	-	PF10250,P-fucose protein O-fucosyltransferase	IPR024709,Putative O-fucosyltransferase, plant;IPR019378,GDP-fucose protein O-fucosyltransferase	-	GO:0005975,biological_process,carbohydrate metabolic process;GO:0016757,molecular_function,transferase activity, transferring glycosyl groups;GO:0005737,cellular_component,cytoplasm;GO:0016740,molecular_function,transferase activity;GO:0006004,biological_process,fucose metabolic process;GO:0016020,cellular_component,membrane;GO:0016021,cellular_component,integral component of membrane	-
Solyc01g107360.4	3.64653	4.88335	5.20214	2.62761	2.36549	2.06462	1.39648	3.38466	53.9662	0.000143628	0.0012348	K4B2V3,Uncharacterized protein	XP_010315199.1,uncharacterized protein LOC101246386 isoform X1	-	IPR036322,WD40-repeat-containing domain superfamily;IPR015943,WD40/YVTN repeat-like-containing domain superfamily;IPR001680,WD40 repeat;IPR017986,WD40-repeat-containing domain	ENOG410IPHZ,-;ENOG4110297,-	GO:0080008,cellular_component,Cul4-RING E3 ubiquitin ligase complex;GO:0071493,biological_process,cellular response to UV-B	-
Solyc07g065730.1	2.73416	2.7083	2.3858	1.09008	1.59881	1.39862	1.39619	1.9912	66.8409	7.20534e-05	0.00082528	K4CHQ1,Uncharacterized protein	XP_004244339.1,pentatricopeptide repeat-containing protein At5g66520-like	PF13041,PPR repeat family;PF14432,YW family of nucleic acid deaminases;PF01535,PPR repeat	IPR002885,Pentatricopeptide repeat;IPR032867,DYW domain;IPR011990,Tetratricopeptide-like helical domain superfamily	KOG4197,FOG: PPR repeat;ENOG410Z7Z7,-	GO:1900865,biological_process,chloroplast RNA modification;GO:0031425,biological_process,chloroplast RNA processing;GO:0003723,molecular_function,RNA binding;GO:0008270,molecular_function,zinc ion binding;GO:0009507,cellular_component,chloroplast;GO:0090305,biological_process,nucleic acid phosphodiester bond hydrolysis;GO:0004519,molecular_function,endonuclease activity	-
Solyc02g094150.4	6.60581	5.95715	5.86393	2.79828	3.1655	3.64074	1.39372	2.75012	96.2323	2.16333e-05	0.000417301	K4BDL0,Uncharacterized protein	XP_004231776.1,uncharacterized protein LOC101267463 isoform X1	PF01300,Telomere recombination	IPR017945,DHBP synthase RibB-like alpha/beta domain superfamily;IPR006070,YrdC-like domain	COG0009,Putative translation factor (SUA5);KOG3051,RNA binding/translational regulation protein of the SUA5 family	GO:0003725,molecular_function,double-stranded RNA binding	-
Solyc01g099590.4	62.0209	79.1297	72.7786	43.8106	34.3993	31.8484	1.39177	5.38917	54.9663	0.000135447	0.0011962	A3FMP5,Glutathione-S-transferase	NP_001234222.1,glutathione-S-transferase	PF00043,lutathione S-transferase, C-terminal domain;PF02798,lutathione S-transferase, N-terminal domain	IPR004045,Glutathione S-transferase, N-terminal;IPR036282,Glutathione S-transferase, C-terminal domain superfamily;IPR010987,Glutathione S-transferase, C-terminal-like;IPR004046,Glutathione S-transferase, C-terminal;IPR036249,Thioredoxin-like superfamily	ENOG410XSIX,-;KOG0406,Glutathione S-transferase	GO:0005737,cellular_component,cytoplasm;GO:0006749,biological_process,glutathione metabolic process;GO:0009407,biological_process,toxin catabolic process;GO:0016740,molecular_function,transferase activity;GO:0004364,molecular_function,glutathione transferase activity	K00799,ko00982,Drug metabolism - cytochrome P450;K00799,ko01524,Platinum drug resistance;K00799,ko05204,Chemical carcinogenesis;K00799,ko00980,Metabolism of xenobiotics by cytochrome P450;K00799,ko00480,Glutathione metabolism
Solyc03g118720.3	9.20895	8.83723	8.05472	4.45199	4.26298	4.8501	1.39106	2.51429	86.7272	3.05917e-05	0.000503422	K4BM21,Uncharacterized protein	NP_001316020.1,C2-domain ABA-related family protein	PF00168,C2 domain	IPR000008,C2 domain	COG5038,Ca2+-dependent lipid-binding protein, contains C2 domain;KOG1030,Predicted Ca2+-dependent phospholipid-binding protein	-	-
Solyc12g099790.3	1.05685	1.24239	0.924779	0.457391	0.559602	0.667135	1.391	0.502212	29.2988	0.00093887	0.0043416	K4DI00,Uncharacterized protein	XP_004252886.1,calcium-dependent protein kinase 17-like	PF13499,-hand domain pair;PF00069,Protein kinase domain;PF00036,hand	IPR018247,EF-Hand 1, calcium-binding site;IPR002048,EF-hand domain;IPR011009,Protein kinase-like domain superfamily;IPR017441,Protein kinase, ATP binding site;IPR008271,Serine/threonine-protein kinase, active site;IPR011992,EF-hand domain pair;IPR000719,Protein kinase domain	ENOG410XRMJ,-;KOG0032,Ca2+/calmodulin-dependent protein kinase, EF-Hand protein superfamily	GO:0018105,biological_process,peptidyl-serine phosphorylation;GO:0006468,biological_process,protein phosphorylation;GO:0005509,molecular_function,calcium ion binding;GO:0035556,biological_process,intracellular signal transduction;GO:0005737,cellular_component,cytoplasm;GO:0005516,molecular_function,calmodulin binding;GO:0009738,biological_process,abscisic acid-activated signaling pathway;GO:00056…	K13412,ko05145,Toxoplasmosis;K13412,ko04626,Plant-pathogen interaction
Solyc10g008480.3	5.20406	5.36188	5.3029	2.50985	3.18222	2.58869	1.38993	2.51106	101.668	1.79979e-05	0.000379532	K4CY25,Uncharacterized protein	XP_004248155.1,uncharacterized protein LOC101260180	PF05623,Protein of unknown function (DUF789)	IPR008507,Protein of unknown function DUF789	ENOG410YCMM,-;ENOG410IE0C,-	-	-
Solyc01g100640.4	3.8388	5.4852	6.20114	2.5637	2.7102	2.7904	1.38918	2.85203	53.5238	0.000147449	0.00125794	K4B195,Uncharacterized protein	-	PF00199,Catalase	IPR018028,Catalase, mono-functional, haem-containing;IPR037060,Catalase core domain superfamily;IPR020835,Catalase superfamily;IPR011614,Catalase core domain	COG0753,Catalase;KOG0047,Catalase	GO:0005777,cellular_component,peroxisome;GO:0016020,cellular_component,membrane;GO:0098869,biological_process,cellular oxidant detoxification;GO:0004096,molecular_function,catalase activity;GO:0042542,biological_process,response to hydrogen peroxide;GO:0006979,biological_process,response to oxidative stress;GO:0042744,biological_process,hydrogen peroxide catabolic process;GO:0055114,biological_pr…	-
Solyc09g091580.3	62.4584	70.5255	43.6064	32.0316	27.2919	32.3572	1.38888	7.02953	45.7363	0.000256522	0.00178374	K4CWI4,Uncharacterized protein	XP_004247833.1,uncharacterized protein LOC101257407	PF03109,ABC1 family	IPR004147,UbiB domain;IPR011009,Protein kinase-like domain superfamily;IPR000719,Protein kinase domain	KOG1235,Predicted unusual protein kinase;COG0661,Predicted unusual protein kinase	GO:0006468,biological_process,protein phosphorylation;GO:0005524,molecular_function,ATP binding;GO:0004672,molecular_function,protein kinase activity	-
Solyc02g091520.3	10.9985	9.13613	10.1828	4.83197	5.10179	5.91821	1.38663	2.59533	84.5116	3.33342e-05	0.00052296	K4BCV0,Uncharacterized protein	XP_004231984.1,protein C2-DOMAIN ABA-RELATED 3	PF00168,C2 domain	IPR000008,C2 domain	COG5038,Ca2+-dependent lipid-binding protein, contains C2 domain;KOG1030,Predicted Ca2+-dependent phospholipid-binding protein	-	-
Solyc10g084170.1	32.8654	35.6327	85.6158	40.7082	12.2785	24.9443	1.38655	4.40662	6.00059	0.0466033	0.084483	K4D3K3,Uncharacterized protein	XP_004249799.1,BAG family molecular chaperone regulator 5, mitochondrial-like	PF02179,BAG domain;PF00612,IQ calmodulin-binding motif	IPR036533,BAG domain superfamily;IPR003103,BAG domain;IPR000048,IQ motif, EF-hand binding site	-	GO:0051087,molecular_function,chaperone binding;GO:0006457,biological_process,protein folding;GO:0009266,biological_process,response to temperature stimulus;GO:0009506,cellular_component,plasmodesma;GO:0043207,biological_process,response to external biotic stimulus	-
Solyc02g061760.4	0.49937	0.2995	0.45026	0.129042	0.215451	0.316895	1.38536	-0.250355	11.6483	0.0109467	0.0268505	K4B666,Protein DETOXIFICATION	XP_010317254.1,-;XP_004233576.1,protein DETOXIFICATION 45, chloroplastic-like	PF01554,MatE	IPR002528,Multi antimicrobial extrusion protein	COG0534,Na+-driven multidrug efflux pump;KOG1347,Uncharacterized membrane protein, predicted efflux pump	GO:0055085,biological_process,transmembrane transport;GO:0006855,biological_process,drug transmembrane transport;GO:0015297,molecular_function,antiporter activity;GO:0015238,molecular_function,drug transmembrane transporter activity;GO:0016020,cellular_component,membrane;GO:0016021,cellular_component,integral component of membrane	-
Solyc02g005210.3	145.451	135.358	126.093	69.4809	63.1673	79.6262	1.38531	6.97705	105.499	1.58964e-05	0.00035369	K4B4C5,Uncharacterized protein	XP_010315530.1,protein COFACTOR ASSEMBLY OF COMPLEX C SUBUNIT B CCB1, chloroplastic	PF12046,Cofactor assembly of complex C subunit B	IPR021919,Cofactor assembly of complex C subunit B, CCB1	ENOG4111H41,-;ENOG410IJ30,-	GO:0016021,cellular_component,integral component of membrane;GO:0016020,cellular_component,membrane	-
Solyc02g062500.3	549.568	506.768	443.426	307.761	193.108	274.706	1.3849	9.14546	34.9618	0.000554359	0.00297943	K4B6D8,Uncharacterized protein	XP_004233539.1,probable 2-oxoglutarate-dependent dioxygenase AOP1	PF03171,2OG-Fe(II) oxygenase superfamily;PF14226,non-haem dioxygenase in morphine synthesis N-terminal	IPR005123,Oxoglutarate/iron-dependent dioxygenase;IPR027443,Isopenicillin N synthase-like;IPR026992,Non-haem dioxygenase N-terminal domain	KOG0143,Iron/ascorbate family oxidoreductases;COG3491,Isopenicillin N synthase and related dioxygenases	GO:0055114,biological_process,oxidation-reduction process;GO:0016491,molecular_function,oxidoreductase activity;GO:0046872,molecular_function,metal ion binding	-
Solyc04g079790.3	59.291	66.5103	50.286	32.2027	26.337	33.2344	1.38193	5.59189	69.1877	6.43864e-05	0.000773639	K4BV58,Uncharacterized protein	-	PF00380,Ribosomal protein S9/S16	IPR020568,Ribosomal protein S5 domain 2-type fold;IPR000754,Ribosomal protein S9;IPR020574,Ribosomal protein S9, conserved site;IPR023035,Ribosomal protein S9, bacterial/plastid;IPR014721,Ribosomal protein S5 domain 2-type fold, subgroup	KOG1697,Mitochondrial/chloroplast ribosomal protein S9;COG0103,Ribosomal protein S9	GO:0009570,cellular_component,chloroplast stroma;GO:0016020,cellular_component,membrane;GO:0003735,molecular_function,structural constituent of ribosome;GO:0003723,molecular_function,RNA binding;GO:0005840,cellular_component,ribosome;GO:0022627,cellular_component,cytosolic small ribosomal subunit;GO:0009507,cellular_component,chloroplast;GO:0009941,cellular_component,chloroplast envelope;GO:00003…	-
Solyc01g103440.3	24.3141	25.355	20.7672	11.1127	11.906	13.9459	1.38188	5.35308	122.139	9.69822e-06	0.000279679	K4B1S0,Uncharacterized protein	XP_004230444.1,phosphoribosylamine--glycine ligase	PF02844,Phosphoribosylglycinamide synthetase, N domain;PF01071,Phosphoribosylglycinamide synthetase, ATP-grasp (A) domain;PF02843,Phosphoribosylglycinamide synthetase, C domain	IPR020562,Phosphoribosylglycinamide synthetase, N-terminal;IPR037123,Phosphoribosylglycinamide synthetase, C-domain superfamily;IPR013815,ATP-grasp fold, subdomain 1;IPR020561,Phosphoribosylglycinamide synthetase, ATP-grasp (A) domain;IPR011054,Rudiment single hybrid motif;IPR000115,Phosphoribosylglycinamide synthetase;IPR020559,Phosphoribosylglycinamide synthetase, conserved site;IPR020560,Phosp…	COG0151,Phosphoribosylamine-glycine ligase;KOG0237,Glycinamide ribonucleotide synthetase (GARS)/Aminoimidazole ribonucleotide synthetase (AIRS)	GO:0000166,molecular_function,nucleotide binding;GO:0009113,biological_process,purine nucleobase biosynthetic process;GO:0004637,molecular_function,phosphoribosylamine-glycine ligase activity;GO:0046872,molecular_function,metal ion binding;GO:0005524,molecular_function,ATP binding	K01945,ko00230,Purine metabolism
[truncated: 4,099 more rows]

## Sheet: Nr-Br6 vs Nr-MG
Table S1 The differentially expressed genes (DEGs) identified in AC-Br6 vs AC-MG, Nr-Br6 vs Nr-MG, Nr-MG vs AC-MG and Nr-Br6 vs AC-Br6.
[truncated: 4,074 more rows]

[truncated: 2 more sheets: Nr-MG vs AC-MG, Nr-Br6 vs AC-Br6]
