# Supplementary material for: Dissection of mRNA ac4C acetylation modifications in AC and Nr fruits: insights into the regulation of fruit ripening by ethylene
Source: Mol Hortic. 2024 Feb 19;4:5. doi: 10.1186/s43897-024-00082-7 (PMC10875755; doi:10.1186/s43897-024-00082-7)
Supplement: Supplementary file 1 — Additional file 1: Table S1. The differentially expressed genes (DEGs) identified in AC-Br6 vs AC-MG, Nr-Br6 vs Nr-MG, Nr-MG vs AC-MG and Nr-Br6 vs AC-Br6. Table S2. The differentially expressed (DE) lncRNAs in AC-Br6 vs AC-MG, Nr-Br6 vs Nr-MG, Nr-MG vs AC-MG and Nr-Br6 vs AC-Br6. Table S3. The DE lncRNAs and corresponding DE target genes identified in AC-Br6 vs AC-MG, Nr-Br6 vs Nr-MG, Nr-MG vs AC-MG and Nr-Br6 vs AC-Br6. Table S4. The DEGs in the overlap of between Nr-Br6 vs Nr-MG and AC-Br6 vs AC-MG. Table S5. The DE lncRNAs in the overlap of between Nr-Br6 vs Nr-MG and AC-Br6 vs AC-MG. Table S6. The common DE lncRNAs and DE target genes during the ripening process of Nr and AC tomatoes. Table S7. The DEGs related to fruit ripening in the overlap of between Nr-Br6 vs Nr-MG and AC-Br6 vs AC-MG. Table S8. The common DE lncRNAs and DE target genes related to fruit ripening in Nr and AC tomatoes. Table S9. The DAS identified in AC-Br6 vs AC-MG and Nr-Br6 vs Nr-MG. Table S10. The DAS on transcripts identified in AC-Br6 vs AC-MG and Nr-Br6 vs Nr-MG. Table S11. The intersection of differentially acetylated mRNAs (DA mRNAs) and differentially expressed mRNAs (DE mRNAs) in AC-Br6 vs AC-MG and Nr-Br6 vs Nr-MG. Table S12. The intersection of DA mRNAs and DE mRNAs in the overlap of Nr-Br6 vs Nr-MG and AC-Br6 vs AC-MG. Table S13. The DAS identified in Nr-MG vs AC-MG and Nr-Br6 vs AC-Br6. Table S14. The DAS on transcripts identified in Nr-MG vs AC-MG and Nr-Br6 vs AC-Br6. Table S15. The intersection of DA mRNAs and DE mRNAs in Nr-MG vs AC-MG and Nr-Br6 vs AC-Br6. Table S16. The DEGs related to plant hormones synthesis and signal transduction in Nr-MG vs AC-MG and Nr-Br6 vs AC-Br6. Table S17. The DEGs related to fruit texture in Nr-Br6 vs AC-Br6. Table S18. The RNA (mRNA and lncRNA) identified in four tomato samples. Table S19. Transcripts containing acetylation modification sites. [file 43897_2024_82_MOESM1_ESM.zip › Table S12.xlsx]

## Sheet: common
Table S12 The intersection of DA mRNAs and DE mRNAs in the overlap of Nr-Br6 vs Nr-MG and AC-Br6 vs AC-MG, are illustrated in light green and light pink, respectively
Geneid	chr	start	end	id	strand	base	geneName	geneId	geneStart	geneEnd	transcriptId	transcriptStart	transcriptEnd	segment	Nr_BR6_1_misrate	Nr_BR6_1_Input_misrate	Nr_BR6_2_misrate	Nr_BR6_2_Input_misrate	Nr_BR6_3_misrate	Nr_BR6_3_Input_misrate	Nr_MG_1_misrate	Nr_MG_1_Input_misrate	Nr_MG_2_misrate	Nr_MG_2_Input_misrate	Nr_MG_3_misrate	Nr_MG_3_Input_misrate	pvalue	log2FC (DA mRNAs)	log2FC (DE mRNAs)	gene annotation
Geneid	chr	start	end	id	strand	base	geneName	geneId	geneStart	geneEnd	transcriptId	transcriptStart	transcriptEnd	segment	AC_BR6_1_misrate	AC_BR6_1_Input_misrate	AC_BR6_2_misrate	AC_BR6_2_Input_misrate	AC_BR6_3_misrate	AC_BR6_3_Input_misrate	AC_MG_1_misrate	AC_MG_1_Input_misrate	AC_MG_2_misrate	AC_MG_2_Input_misrate	AC_MG_3_misrate	AC_MG_3_Input_misrate	pvalue	log2FC (DA mRNAs)	log2FC (DE mRNAs)	gene annotation
Solyc01g095900.4	SL4.0ch01	79311903	79311904	SL4.0ch01:79311904_+	+	C	Solyc01g095900.4	Solyc01g095900.4	79299592	79314008	Solyc01g095900.4.1	79311558	79313739	cds	0.001	0.001	0.001	0.001	0.001	0.001	0.0714286	0.0344828	0.0560748	0.0227273	0.0444444	0.0103093	0.00114449	-1.56124	1.87357	K4AZX9,Uncharacterized protein
Solyc01g095900.4	SL4.0ch01	79311903	79311904	SL4.0ch01:79311904_+	+	C	Solyc01g095900.4	Solyc01g095900.4	79299592	79314008	Solyc01g095900.4.1	79311558	79313739	cds	0.0427632	0.0116959	0.0641026	0.024	0.0354331	0.0180505	0.001	0.001	0.001	0.001	0.001	0.001	0.000848739	1.47137	1.70016	K4AZX9,Uncharacterized protein
Solyc03g006000.3	SL4.0ch03	683427	683428	SL4.0ch03:683428_+	+	C	Solyc03g006000.3	Solyc03g006000.3	679907	683859	Solyc03g006000.3.1	682566	683556	cds	0.0396825	0.0160428	0.025641	0.0160256	0.0436681	0.0208955	0.001	0.001	0.001	0.001	0.001	0.001	0.0105377	1.04058	1.13257	K4BE23,Uncharacterized protein
Solyc03g006000.3	SL4.0ch03	683427	683428	SL4.0ch03:683428_+	+	C	Solyc03g006000.3	Solyc03g006000.3	679907	683859	Solyc03g006000.3.1	682566	683556	cds	0.0217391	0.00779221	0.0310345	0.0191388	0.0295082	0.0075188	0.001	0.001	0.001	0.001	0.001	0.001	0.00566291	1.48105	1.29722	K4BE23,Uncharacterized protein
Solyc03g097190.3	SL4.0ch03	54080219	54080220	SL4.0ch03:54080220_-	-	C	Solyc03g097190.3	Solyc03g097190.3	54079699	54084087	Solyc03g097190.3.1	54079951	54082636	cds	0.0443038	0.016835	0.0307692	0.00966184	0.0285714	0.0142349	0.001	0.001	0.001	0.001	0.001	0.001	0.000637584	1.38623	-1.58879	K4BJD6,Uncharacterized protein
Solyc03g097190.3	SL4.0ch03	54082009	54082010	SL4.0ch03:54082010_-	-	C	Solyc03g097190.3	Solyc03g097190.3	54079699	54084087	Solyc03g097190.3.1	54079951	54082636	cds	0.001	0.001	0.001	0.001	0.001	0.001	0.0249307	0.0128617	0.0222222	0.0125786	0.0381356	0.0097561	0.00858034	-1.35034	-1.4559	K4BJD6,Uncharacterized protein
Solyc10g083740.3	SL4.0ch10	62662702	62662703	SL4.0ch10:62662703_-	-	C	Solyc10g083740.3	Solyc10g083740.3	62662371	62664322	Solyc10g083740.3.1	62662629	62662783	cds	0.001	0.001	0.001	0.001	0.001	0.001	0.0375	0.0220049	0.026738	0.00625	0.0298507	0.0120482	0.00562326	-1.50154	-1.98773	K4D3G0,Uncharacterized protein
Solyc10g083740.3	SL4.0ch10	62662702	62662703	SL4.0ch10:62662703_-	-	C	Solyc10g083740.3	Solyc10g083740.3	62662371	62664322	Solyc10g083740.3.1	62662629	62662783	cds	0.001	0.001	0.001	0.001	0.001	0.001	0.0733945	0.0103627	0.0458015	0.00787402	0.0390625	0.00711744	3.09475e-15	-2.62303	-2.13688	K4D3G0,Uncharacterized protein
Solyc10g086730.2	SL4.0ch10	64625524	64625525	SL4.0ch10:64625525_+	+	C	Solyc10g086730.2	Solyc10g086730.2	64624517	64626815	Solyc10g086730.2.1	64625482	64625989	cds	0.001	0.001	0.001	0.001	0.001	0.001	0.0217391	0.011236	0.0263158	0.010582	0.0441176	0.001	0.00479375	-4.01621	-1.36709	K4D4A4,Uncharacterized protein
Solyc10g086730.2	SL4.0ch10	64624765	64624766	SL4.0ch10:64624766_+	+	C	Solyc10g086730.2	Solyc10g086730.2	64624517	64626815	Solyc10g086730.2.1	64624581	64625007	cds	0.001	0.001	0.001	0.001	0.001	0.001	0.0212766	0.001	0.0222222	0.0114504	0.030303	0.00934579	0.00198574	-3.1378	-2.69046	K4D4A4,Uncharacterized protein
Solyc12g008560.1	SL4.0ch12	2003895	2003896	SL4.0ch12:2003896_-	-	C	Solyc12g008560.1	Solyc12g008560.1	2003853	2004095	Solyc12g008560.1.1	2003852	2004095	cds	0.0232558	0.005	0.0286832	0.0124069	0.0272851	0.0147239	0.001	0.001	0.001	0.001	0.001	0.001	0.00390367	1.55201	-1.50205	K4DBU4,Uncharacterized protein
Solyc12g008560.1	SL4.0ch12	2003896	2003897	SL4.0ch12:2003897_-	-	C	Solyc12g008560.1	Solyc12g008560.1	2003853	2004095	Solyc12g008560.1.1	2003852	2004095	cds	0.001	0.001	0.001	0.001	0.001	0.001	0.027597	0.0140249	0.0257426	0.014714	0.0236899	0.00899965	0.00827791	-1.08503	-2.30205	K4DBU4,Uncharacterized protein

## Sheet: AC_unique
The unique intersection of DA mRNAs and DE mRNAs in the AC-Br6 vs AC-MG
Geneid	chr	start	end	id	strand	base	geneName	geneId	geneStart	geneEnd	transcriptId	transcriptStart	transcriptEnd	segment	AC_BR6_1_misrate	AC_BR6_1_Input_misrate	AC_BR6_2_misrate	AC_BR6_2_Input_misrate	AC_BR6_3_misrate	AC_BR6_3_Input_misrate	AC_MG_1_misrate	AC_MG_1_Input_misrate	AC_MG_2_misrate	AC_MG_2_Input_misrate	AC_MG_3_misrate	AC_MG_3_Input_misrate	pvalue	log2FC (DA mRNAs)	log2FC (DE mRNAs)	gene annotation
Solyc00g500063.1	SL4.0ch00	1513921	1513922	SL4.0ch00:1513922_-	-	C	Solyc00g500063.1	Solyc00g500063.1	1512451	1516659	Solyc00g500063.1.1	1512450	1515204	5_UTR	0.0204082	0.00484262	0.0239044	0.0136364	0.0253165	0.00892857	0.001	0.001	0.001	0.001	0.001	0.001	0.0026681	1.56072	1.24617	A0A172W722,Ribulose bisphosphate carboxylase large chain
Solyc01g005010.4	SL4.0ch01	41303	41304	SL4.0ch01:41304_+	+	C	Solyc01g005010.4	Solyc01g005010.4	38668	41605	Solyc01g005010.4.1	41034	41312	cds	0.001	0.001	0.001	0.001	0.001	0.001	0.121212	0.06	0.0519481	0.0229885	0.0769231	0.001	0.00822508	-4.7582	-4.0364	K4AS68,Uncharacterized protein
Solyc01g006510.3	SL4.0ch01	1100185	1100186	SL4.0ch01:1100186_+	+	C	Solyc01g006510.3	Solyc01g006510.3	1100167	1104497	Solyc01g006510.3.1	1100166	1100436	5_UTR	0.001	0.001	0.001	0.001	0.001	0.001	0.0233463	0.0153846	0.0254777	0.001	0.0497512	0.0168067	0.0122772	-3.3162	-1.16056	Q3C2L6,Sorbitol related enzyme
Solyc01g007980.4	SL4.0ch01	2112953	2112954	SL4.0ch01:2112954_+	+	C	Solyc01g007980.4	Solyc01g007980.4	2111760	2114557	Solyc01g007980.4.1	2112844	2112984	cds	0.001	0.001	0.001	0.001	0.001	0.001	0.166667	0.0875	0.141104	0.068	0.149606	0.0680628	0.00501674	-1.04241	-2.65307	K4ASZ6,Uncharacterized protein
Solyc01g009630.3	SL4.0ch01	3831985	3831986	SL4.0ch01:3831986_+	+	C	Solyc01g009630.3	Solyc01g009630.3	3827000	3835893	Solyc01g009630.3.1	3831926	3832000	cds	0.001	0.001	0.001	0.001	0.001	0.001	0.16129	0.0571429	0.2	0.0952381	0.146341	0.04	0.000437626	-1.51626	1.20785	K4ATF8,Uncharacterized protein
Solyc01g087210.3	SL4.0ch01	74384613	74384614	SL4.0ch01:74384614_-	-	C	Solyc01g087210.3	Solyc01g087210.3	74379951	74388524	Solyc01g087210.3.1	74384432	74384645	cds	0.001	0.001	0.001	0.001	0.001	0.001	0.0322581	0.001	0.0383142	0.0204082	0.0424242	0.0243902	0.0256583	-3.57782	-1.54034	K4AYB2,Cellulose synthase
Solyc01g087980.4	SL4.0ch01	75071333	75071334	SL4.0ch01:75071334_+	+	C	Solyc01g087980.4	Solyc01g087980.4	75070499	75071749	Solyc01g087980.4.1	75070498	75071384	cds	0.0545455	0.0141844	0.0373832	0.00806452	0.0366972	0.018018	0.001	0.001	0.001	0.001	0.001	0.001	0.000259085	1.81572	1.28411	K4AYI8,Uncharacterized protein
Solyc01g096230.4	SL4.0ch01	79580432	79580433	SL4.0ch01:79580433_-	-	C	Solyc01g096230.4	Solyc01g096230.4	79580059	79581899	Solyc01g096230.4.1	79580228	79581704	cds	0.0446429	0.0142857	0.0220588	0.00829876	0.0265487	0.00595238	0.001	0.001	0.001	0.001	0.001	0.001	7.31896e-06	1.78175	1.42529	K4B011,Uncharacterized protein
Solyc01g100520.3	SL4.0ch01	82790833	82790834	SL4.0ch01:82790834_-	-	C	Solyc01g100520.3	Solyc01g100520.3	82790636	82795366	Solyc01g100520.3.1	82790635	82790949	3_UTR	0.0287081	0.00938967	0.0452489	0.0106952	0.0235294	0.0194175	0.001	0.001	0.001	0.001	0.001	0.001	0.0296726	1.5129	1.05657	Q93YH0,ATP-dependent Clp protease proteolytic subunit
Solyc02g036350.3	SL4.0ch02	29254266	29254267	SL4.0ch02:29254267_+	+	C	Solyc02g036350.3	Solyc02g036350.3	29253625	29255841	Solyc02g036350.3.1	29254153	29254380	cds	0.001	0.001	0.001	0.001	0.001	0.001	0.0223489	0.0131787	0.023918	0.0115473	0.0324621	0.0131752	0.00711351	-1.05978	-3.34802	A4ZYQ6,1-aminocyclopropane-1-carboxylate oxidase
Solyc02g063355.1	SL4.0ch02	33455322	33455323	SL4.0ch02:33455323_-	-	C	Solyc02g063355.1	Solyc02g063355.1	33454943	33457980	Solyc02g063355.1.1	33455138	33455432	cds	0.0229885	0.005386	0.0272727	0.00737101	0.0215385	0.00956938	0.001	0.001	0.001	0.001	0.001	0.001	5.35219e-05	1.781	1.15245	K4B6M1,Uncharacterized protein
Solyc02g067840.3	SL4.0ch02	35969866	35969867	SL4.0ch02:35969867_+	+	C	Solyc02g067840.3	Solyc02g067840.3	35966289	35970357	Solyc02g067840.3.1	35969614	35969921	cds	0.0342857	0.001	0.0243902	0.001	0.0227273	0.00884956	0.001	0.001	0.001	0.001	0.001	0.001	4.63206e-06	4.34765	1.31273	K4B7B6,Uncharacterized protein
Solyc02g070020.1	SL4.0ch02	37825387	37825388	SL4.0ch02:37825388_-	-	C	Solyc02g070020.1	Solyc02g070020.1	37824156	37825595	Solyc02g070020.1.1	37824155	37825595	cds	0.0233766	0.00769231	0.0245283	0.0163488	0.0212121	0.0083682	0.001	0.001	0.001	0.001	0.001	0.001	0.0122827	1.24754	2.79333	K4B7Y4,Uncharacterized protein
Solyc02g070940.1	SL4.0ch02	38517745	38517746	SL4.0ch02:38517746_+	+	C	Solyc02g070940.1	Solyc02g070940.1	38517238	38518035	Solyc02g070940.1.1	38517237	38518035	cds	0.001	0.001	0.001	0.001	0.001	0.001	0.0297297	0.0125	0.0291971	0.0151134	0.0376283	0.0123839	0.00154896	-1.29476	-6.76685	Q41422,Chlorophyll a-b binding protein, chloroplastic
Solyc02g077630.3	SL4.0ch02	40496566	40496567	SL4.0ch02:40496567_-	-	C	Solyc02g077630.3	Solyc02g077630.3	40496095	40500144	Solyc02g077630.3.1	40496401	40496793	cds	0.001	0.001	0.001	0.001	0.001	0.001	0.0254237	0.001	0.0362319	0.00917431	0.03125	0.0120482	7.83629e-05	-3.41405	-1.14519	K4B8Y8,Uncharacterized protein
Solyc02g080520.4	SL4.0ch02	42715230	42715231	SL4.0ch02:42715231_-	-	C	Solyc02g080520.4	Solyc02g080520.4	42713946	42716601	Solyc02g080520.4.1	42714144	42715725	cds	0.0375	0.00988142	0.0408719	0.0208044	0.029316	0.00787402	0.001	0.001	0.001	0.001	0.001	0.001	0.000553903	1.6697	1.70721	K4B9S3,Uncharacterized protein
Solyc02g081970.4	SL4.0ch02	43711548	43711549	SL4.0ch02:43711549_-	-	C	Solyc02g081970.4	Solyc02g081970.4	43708553	43712779	Solyc02g081970.4.1	43710958	43711651	cds	0.001	0.001	0.001	0.001	0.001	0.001	0.0340909	0.0108696	0.0483871	0.001	0.0245902	0.00613497	7.11578e-06	-4.20853	1.70404	K4BA67,Uncharacterized protein
Solyc02g087340.3	SL4.0ch02	47798974	47798975	SL4.0ch02:47798975_+	+	C	Solyc02g087340.3	Solyc02g087340.3	47798880	47802187	Solyc02g087340.3.1	47798879	47799043	5_UTR	0.0333333	0.0116383	0.0419162	0.0213333	0.0231214	0.0159292	0.001	0.001	0.001	0.001	0.001	0.001	0.0246567	1.06825	1.36398	G8Z270,Hop-interacting protein THI043
Solyc03g025170.1	SL4.0ch03	2603371	2603372	SL4.0ch03:2603372_-	-	C	Solyc03g025170.1	Solyc03g025170.1	2603168	2605063	Solyc03g025170.1.1	2603167	2605063	cds	0.001	0.001	0.001	0.001	0.001	0.001	0.0236686	0.0102041	0.0223464	0.00655738	0.0347222	0.00403226	0.000134761	-2.26499	-1.00064	Q00LP0,GRAS10
Solyc03g043750.3	SL4.0ch03	6598641	6598642	SL4.0ch03:6598642_+	+	C	Solyc03g043750.3	Solyc03g043750.3	6593346	6603426	Solyc03g043750.3.1	6598626	6598839	cds	0.001	0.001	0.001	0.001	0.001	0.001	0.0300752	0.0267559	0.028	0.00911854	0.0223642	0.00273224	0.0459049	-2.05424	1.70416	K4BFZ6,Uncharacterized protein
Solyc03g096840.4	SL4.0ch03	53788431	53788432	SL4.0ch03:53788432_-	-	C	Solyc03g096840.4	Solyc03g096840.4	53787961	53790200	Solyc03g096840.4.1	53788200	53788465	cds	0.001	0.001	0.001	0.001	0.001	0.001	0.0363636	0.0126582	0.0375	0.00302115	0.0441176	0.0181818	0.000436252	-2.57025	-2.50115	K4BJA2,Uncharacterized protein
Solyc03g111970.4	SL4.0ch03	56972348	56972349	SL4.0ch03:56972349_-	-	C	Solyc03g111970.4	Solyc03g111970.4	56972112	56974306	Solyc03g111970.4.1	56972313	56972925	cds	0.0285714	0.001	0.0454545	0.0428571	0.047619	0.001	0.001	0.001	0.001	0.001	0.001	0.001	0.023553	4.68483	1.79399	K4BK54,Uncharacterized protein
Solyc03g113270.3	SL4.0ch03	57884805	57884806	SL4.0ch03:57884806_+	+	C	Solyc03g113270.3	Solyc03g113270.3	57884788	57887006	Solyc03g113270.3.1	57884787	57885136	5_UTR	0.0465116	0.0147783	0.027451	0.0037594	0.0271493	0.0121951	0.001	0.001	0.001	0.001	0.001	0.001	0.000268736	2.09405	1.11674	Q43529,Homeobox
Solyc03g113270.3	SL4.0ch03	57884801	57884802	SL4.0ch03:57884802_+	+	C	Solyc03g113270.3	Solyc03g113270.3	57884788	57887006	Solyc03g113270.3.1	57884787	57885136	5_UTR	0.027907	0.0047619	0.0348837	0.011194	0.0315315	0.00396825	0.001	0.001	0.001	0.001	0.001	0.001	1.25373e-07	2.51503	1.11674	Q43529,Homeobox
Solyc04g011530.3	SL4.0ch04	4001347	4001348	SL4.0ch04:4001348_+	+	C	Solyc04g011530.3	Solyc04g011530.3	3994862	4001935	Solyc04g011530.3.1	4001313	4001510	cds	0.0375	0.001	0.0897436	0.001	0.0441176	0.0352941	0.001	0.001	0.001	0.001	0.001	0.001	0.0083959	5.42013	1.37589	K4BPK6,Uncharacterized protein
Solyc04g054460.3	SL4.0ch04	51850312	51850313	SL4.0ch04:51850313_-	-	C	Solyc04g054460.3	Solyc04g054460.3	51849382	51855791	Solyc04g054460.3.1	51850254	51850503	cds	0.001	0.001	0.001	0.001	0.001	0.001	0.0284698	0.0132013	0.0257511	0.0142349	0.0260586	0.00581395	0.00585148	-1.49299	1.00422	K4BSK1,Uncharacterized protein
Solyc04g071140.3	SL4.0ch04	55880312	55880313	SL4.0ch04:55880313_+	+	C	Solyc04g071140.3	Solyc04g071140.3	55876235	55881219	Solyc04g071140.3.1	55880288	55880852	cds	0.001	0.001	0.001	0.001	0.001	0.001	0.028777	0.0121065	0.0280172	0.011208	0.0257186	0.0137795	0.00222432	-1.16946	-1.01822	K4BTA6,Uncharacterized protein
Solyc04g071140.3	SL4.0ch04	55876769	55876770	SL4.0ch04:55876770_+	+	C	Solyc04g071140.3	Solyc04g071140.3	55876235	55881219	Solyc04g071140.3.1	55876492	55876814	cds	0.08	0.001	0.03	0.001	0.0338983	0.001	0.001	0.001	0.001	0.001	0.001	0.001	1.61605e-97	5.58296	-1.01822	K4BTA6,Uncharacterized protein
Solyc04g072035.1	SL4.0ch04	56947786	56947787	SL4.0ch04:56947787_-	-	C	Solyc04g072035.1	Solyc04g072035.1	56941830	56950370	Solyc04g072035.1.1	56947344	56948209	cds	0.001	0.001	0.001	0.001	0.001	0.001	0.0348837	0.0107527	0.0916667	0.0310559	0.0550459	0.0431034	0.0287702	-1.31871	-2.00255	M1CCF7,Uncharacterized protein
Solyc04g074510.3	SL4.0ch04	58461946	58461947	SL4.0ch04:58461947_+	+	C	Solyc04g074510.3	Solyc04g074510.3	58461530	58463701	Solyc04g074510.3.1	58461731	58462217	cds	0.0641026	0.028777	0.0588235	0.00917431	0.0776699	0.0348259	0.001	0.001	0.001	0.001	0.001	0.001	0.00198499	1.86458	-1.44209	K4BTY9,Uncharacterized protein
Solyc04g076250.3	SL4.0ch04	59182031	59182032	SL4.0ch04:59182032_-	-	C	Solyc04g076250.3	Solyc04g076250.3	59180231	59186080	Solyc04g076250.3.1	59181976	59182093	cds	0.001	0.001	0.001	0.001	0.001	0.001	0.0694444	0.00884956	0.113636	0.019802	0.0625	0.001	3.59316e-13	-4.66531	1.31687	A0A0V0HJU1,Putative ADP-ribosylation factor-like protein 6-interacting protein 4-like
Solyc04g079190.4	SL4.0ch04	61723904	61723905	SL4.0ch04:61723905_+	+	C	Solyc04g079190.4	Solyc04g079190.4	61722949	61724340	Solyc04g079190.4.1	61723680	61724138	cds	0.001	0.001	0.001	0.001	0.001	0.001	0.0425532	0.011236	0.0490196	0.001	0.027027	0.001	1.57163e-09	-4.73326	1.51907	K4BV03,Uncharacterized protein
Solyc04g079190.4	SL4.0ch04	61723414	61723415	SL4.0ch04:61723415_+	+	C	Solyc04g079190.4	Solyc04g079190.4	61722949	61724340	Solyc04g079190.4.1	61722948	61723501	cds	0.0308642	0.001	0.0212766	0.0147059	0.025	0.001	0.001	0.001	0.001	0.001	0.001	0.001	0.00378295	4.25404	1.51907	K4BV03,Uncharacterized protein
Solyc04g080873.1	SL4.0ch04	62900987	62900988	SL4.0ch04:62900988_-	-	C	Solyc04g080873.1	Solyc04g080873.1	62899849	62903570	Solyc04g080873.1.1	62900571	62901003	cds	0.001	0.001	0.001	0.001	0.001	0.001	0.0377358	0.00740741	0.0380952	0.001	0.0247934	0.0218579	0.0245022	-3.88191	-1.03706	K4BVG7,Uncharacterized protein
Solyc04g082910.1	SL4.0ch04	64370707	64370708	SL4.0ch04:64370708_+	+	C	Solyc04g082910.1	Solyc04g082910.1	64370499	64370762	Solyc04g082910.1.1	64370498	64370762	cds	0.001	0.001	0.001	0.001	0.001	0.001	0.0637255	0.0183066	0.0404624	0.0198675	0.04	0.0189394	0.00200845	-1.34817	-2.10573	K4BW17,Uncharacterized protein
Solyc05g009550.3	SL4.0ch05	3812437	3812438	SL4.0ch05:3812438_+	+	C	Solyc05g009550.3	Solyc05g009550.3	3810978	3813236	Solyc05g009550.3.1	3812212	3812911	cds	0.001	0.001	0.001	0.001	0.001	0.001	0.0242991	0.0070922	0.0234375	0.00722394	0.027417	0.00807537	1.54316e-06	-1.7559	-2.46279	K4BXC9,Uncharacterized protein
Solyc05g012770.3	SL4.0ch05	6014245	6014246	SL4.0ch05:6014246_+	+	C	Solyc05g012770.3	Solyc05g012770.3	6010111	6015889	Solyc05g012770.3.1	6013549	6014262	cds	0.0357143	0.0212766	0.0900901	0.020979	0.0547945	0.0326797	0.001	0.001	0.001	0.001	0.001	0.001	0.0236146	1.35391	1.45659	K4BXZ9,Uncharacterized protein
Solyc06g050310.3	SL4.0ch06	30645774	30645775	SL4.0ch06:30645775_-	-	C	Solyc06g050310.3	Solyc06g050310.3	30645314	30653388	Solyc06g050310.3.1	30645669	30645838	cds	0.001	0.001	0.001	0.001	0.001	0.001	0.0689655	0.0106383	0.0873786	0.0441176	0.0357143	0.0217391	0.017383	-1.75485	1.01275	K4C5H6,Uncharacterized protein
Solyc06g054020.3	SL4.0ch06	34680638	34680639	SL4.0ch06:34680639_+	+	C	Solyc06g054020.3	Solyc06g054020.3	34676357	34683165	Solyc06g054020.3.1	34680627	34682082	cds	0.001	0.001	0.001	0.001	0.001	0.001	0.0325203	0.0142857	0.0422535	0.00591716	0.0314961	0.0215827	0.0204643	-1.86152	-1.61344	K4C689,Uncharacterized protein
Solyc06g054260.1	SL4.0ch06	34874655	34874656	SL4.0ch06:34874656_-	-	C	Solyc06g054260.1	Solyc06g054260.1	34874631	34875257	Solyc06g054260.1.1	34874630	34875257	cds	0.001	0.001	0.001	0.001	0.001	0.001	0.0283019	0.001	0.044586	0.001	0.0272109	0.00460829	2.6712e-18	-4.71357	-3.82657	Q70PN9,Putative photosystem I reaction centre PSI-D subunit
Solyc06g068670.3	SL4.0ch06	40205375	40205376	SL4.0ch06:40205376_-	-	C	Solyc06g068670.3	Solyc06g068670.3	40203361	40206242	Solyc06g068670.3.1	40205362	40205417	cds	0.001	0.001	0.001	0.001	0.001	0.001	0.0272727	0.0181818	0.0437956	0.0136364	0.0546875	0.0227273	0.0114075	-1.24717	-1.73568	K4C841,Uncharacterized protein
Solyc06g071500.3	SL4.0ch06	41689378	41689379	SL4.0ch06:41689379_+	+	C	Solyc06g071500.3	Solyc06g071500.3	41686077	41691225	Solyc06g071500.3.1	41689290	41689428	cds	0.001	0.001	0.001	0.001	0.001	0.001	0.0515464	0.00564972	0.03125	0.0229358	0.0416667	0.00558659	0.00712567	-2.59475	-1.40977	K4C8M2,Uncharacterized protein
Solyc06g074780.1	SL4.0ch06	43984848	43984849	SL4.0ch06:43984849_-	-	C	Solyc06g074780.1	Solyc06g074780.1	43984581	43985012	Solyc06g074780.1.1	43984580	43985012	cds	0.001	0.001	0.001	0.001	0.001	0.001	0.0763359	0.0374332	0.0808081	0.0509554	0.0588235	0.0189873	0.0152815	-1.1675	1.06235	K4C9J5,Histone H2B
Solyc06g076360.4	SL4.0ch06	45122716	45122717	SL4.0ch06:45122717_-	-	C	Solyc06g076360.4	Solyc06g076360.4	45122150	45126513	Solyc06g076360.4.1	45122481	45122721	cds	0.001	0.001	0.001	0.001	0.001	0.001	0.0205479	0.00613497	0.0212766	0.001	0.0260417	0.0144928	0.0033507	-3.13566	1.2713	K4C9Z6,Uncharacterized protein
Solyc06g082610.4	SL4.0ch06	45947268	45947269	SL4.0ch06:45947269_-	-	C	Solyc06g082610.4	Solyc06g082610.4	45945358	45948228	Solyc06g082610.4.1	45946889	45948228	cds	0.001	0.001	0.001	0.001	0.001	0.001	0.0434783	0.0348837	0.0649351	0.001	0.0980392	0.0144928	0.0123302	-4.60393	-2.50509	K4CAB6,Uncharacterized protein
Solyc07g017610.3	SL4.0ch07	7781764	7781765	SL4.0ch07:7781765_+	+	C	Solyc07g017610.3	Solyc07g017610.3	7774625	7787348	Solyc07g017610.3.1	7781757	7782093	cds	0.001	0.001	0.001	0.001	0.001	0.001	0.0218447	0.00314465	0.0463215	0.003861	0.0313316	0.0125	9.70593e-06	-2.85602	1.10947	K4CCH5,Uncharacterized protein
Solyc07g052990.1	SL4.0ch07	61342485	61342486	SL4.0ch07:61342486_+	+	C	Solyc07g052990.1	Solyc07g052990.1	61342410	61342649	Solyc07g052990.1.1	61342409	61342649	cds	0.001	0.001	0.001	0.001	0.001	0.001	0.0273973	0.001	0.0776699	0.001	0.0394737	0.001	6.7865e-99	-5.58796	1.5634	K4CFJ7,Uncharacterized protein
Solyc07g052990.1	SL4.0ch07	61342494	61342495	SL4.0ch07:61342495_+	+	C	Solyc07g052990.1	Solyc07g052990.1	61342410	61342649	Solyc07g052990.1.1	61342409	61342649	cds	0.001	0.001	0.001	0.001	0.001	0.001	0.0280702	0.0136986	0.0437158	0.00862069	0.0413793	0.0178571	0.00169317	-1.65695	1.5634	K4CFJ7,Uncharacterized protein
Solyc07g062530.3	SL4.0ch07	65078342	65078343	SL4.0ch07:65078343_+	+	C	Solyc07g062530.3	Solyc07g062530.3	65072447	65078820	Solyc07g062530.3.1	65078340	65078810	3_UTR	0.001	0.001	0.001	0.001	0.001	0.001	0.029703	0.0150376	0.0382514	0.00458716	0.0241935	0.001	0.00032699	-3.52644	-2.14855	K4CGT6,Uncharacterized protein
Solyc07g064580.3	SL4.0ch07	66491636	66491637	SL4.0ch07:66491637_+	+	C	Solyc07g064580.3	Solyc07g064580.3	66489852	66493099	Solyc07g064580.3.1	66491314	66492808	cds	0.001	0.001	0.001	0.001	0.001	0.001	0.0405405	0.0148148	0.0295858	0.00534759	0.0243902	0.00671141	6.95163e-06	-1.99149	-1.87971	K4CHD7,Uncharacterized protein
Solyc08g005050.4	SL4.0ch08	49581	49582	SL4.0ch08:49582_-	-	C	Solyc08g005050.4	Solyc08g005050.4	47785	49982	Solyc08g005050.4.1	49246	49909	cds	0.001	0.001	0.001	0.001	0.001	0.001	0.04	0.018018	0.0578512	0.0289256	0.0449438	0.00404858	0.00580787	-2.36431	-1.68545	K4CHZ7,Uncharacterized protein
Solyc08g075750.4	SL4.0ch08	57985065	57985066	SL4.0ch08:57985066_+	+	C	Solyc08g075750.4	Solyc08g075750.4	57980695	57987752	Solyc08g075750.4.1	57984752	57985236	cds	0.0344828	0.001	0.0247934	0.00970874	0.0454545	0.00847458	0.001	0.001	0.001	0.001	0.001	0.001	2.33086e-05	3.81937	1.43475	K4CMU2,ATP-dependent Clp protease proteolytic subunit
Solyc08g079090.4	SL4.0ch08	60846006	60846007	SL4.0ch08:60846007_+	+	C	Solyc08g079090.4	Solyc08g079090.4	60842237	60846360	Solyc08g079090.4.1	60845928	60846022	cds	0.001	0.001	0.001	0.001	0.001	0.001	0.0278884	0.00454545	0.0350877	0.00906344	0.0205479	0.0146341	0.00900787	-1.93493	-2.63773	K4CNR8,Uncharacterized protein
Solyc08g079690.4	SL4.0ch08	61275289	61275290	SL4.0ch08:61275290_-	-	C	Solyc08g079690.4	Solyc08g079690.4	61275091	61275814	Solyc08g079690.4.1	61275195	61275430	cds	0.001	0.001	0.001	0.001	0.001	0.001	0.0363636	0.0121951	0.0310078	0.00684932	0.0326087	0.0105263	2.71179e-06	-1.82966	-3.08661	K4CNW9,Uncharacterized protein
Solyc09g005100.4	SL4.0ch09	63783	63784	SL4.0ch09:63784_+	+	C	Solyc09g005100.4	Solyc09g005100.4	63072	67512	Solyc09g005100.4.1	63578	64489	cds	0.0446429	0.001	0.0288462	0.001	0.0365854	0.0333333	0.001	0.001	0.001	0.001	0.001	0.001	0.0195257	4.63413	1.1206	K4CQ00,Uncharacterized protein
Solyc09g005120.3	SL4.0ch09	75644	75645	SL4.0ch09:75645_-	-	C	Solyc09g005120.3	Solyc09g005120.3	73461	78846	Solyc09g005120.3.1	75140	75661	cds	0.0438596	0.0105263	0.0263158	0.0120482	0.0762712	0.0276498	0.001	0.001	0.001	0.001	0.001	0.001	0.000220491	1.6047	1.19974	K4CQ02,Uncharacterized protein
Solyc09g082990.3	SL4.0ch09	64797722	64797723	SL4.0ch09:64797723_-	-	C	Solyc09g082990.3	Solyc09g082990.3	64794579	64799222	Solyc09g082990.3.1	64797483	64797893	cds	0.001	0.001	0.001	0.001	0.001	0.001	0.0614525	0.00606061	0.029304	0.0155642	0.0416667	0.0301205	0.0439283	-2.17054	-1.13924	C6K2L0,GDP-mannose 3',5'-epimerase
Solyc09g091180.3	SL4.0ch09	66600589	66600590	SL4.0ch09:66600590_+	+	C	Solyc09g091180.3	Solyc09g091180.3	66595838	66601266	Solyc09g091180.3.1	66600563	66600748	cds	0.0376569	0.0136054	0.0382166	0.00677966	0.021645	0.0106952	0.001	0.001	0.001	0.001	0.001	0.001	0.00075642	1.8079	1.13042	K4CWE4,Uncharacterized protein
Solyc10g051200.2	SL4.0ch10	50718380	50718381	SL4.0ch10:50718381_-	-	C	Solyc10g051200.2	Solyc10g051200.2	50716578	50720776	Solyc10g051200.2.1	50718274	50718547	cds	0.0314961	0.001	0.0296296	0.001	0.0230769	0.001	0.001	0.001	0.001	0.001	0.001	0.001	6.67338e-58	4.80735	1.04407	K4D0S3,Uncharacterized protein
Solyc10g078770.2	SL4.0ch10	59595649	59595650	SL4.0ch10:59595650_-	-	C	Solyc10g078770.2	Solyc10g078770.2	59595647	59596521	Solyc10g078770.2.1	59595646	59595672	3_UTR	0.0331492	0.001	0.0336134	0.001	0.0487805	0.001	0.001	0.001	0.001	0.001	0.001	0.001	1.1468e-80	5.26554	4.56499	M1ATD2,Uncharacterized protein
Solyc10g081150.3	SL4.0ch10	61401732	61401733	SL4.0ch10:61401733_+	+	C	Solyc10g081150.3	Solyc10g081150.3	61394860	61402572	Solyc10g081150.3.1	61401612	61401747	cds	0.001	0.001	0.001	0.001	0.001	0.001	0.0243902	0.001	0.0434783	0.00613497	0.020979	0.00465116	1.94193e-11	-3.58329	1.17969	K4D302,Uncharacterized protein
Solyc10g081900.3	SL4.0ch10	61946225	61946226	SL4.0ch10:61946226_-	-	C	Solyc10g081900.3	Solyc10g081900.3	61944302	61951055	Solyc10g081900.3.1	61945909	61946259	cds	0.0269058	0.00613497	0.021978	0.00980392	0.0209424	0.001	0.001	0.001	0.001	0.001	0.001	0.001	0.000214911	3.19873	1.46011	K4D376,Uncharacterized protein
Solyc10g085030.1	SL4.0ch10	63514317	63514318	SL4.0ch10:63514318_+	+	C	Solyc10g085030.1	Solyc10g085030.1	63513949	63514548	Solyc10g085030.1.1	63513948	63514548	cds	0.001	0.001	0.001	0.001	0.001	0.001	0.047619	0.0106383	0.0394737	0.00862069	0.023622	0.013986	0.00146719	-1.84396	-2.28913	K4D3T7,Uncharacterized protein
Solyc10g085400.3	SL4.0ch10	63743643	63743644	SL4.0ch10:63743644_-	-	C	Solyc10g085400.3	Solyc10g085400.3	63741846	63756982	Solyc10g085400.3.1	63743597	63743853	cds	0.001	0.001	0.001	0.001	0.001	0.001	0.0952381	0.0379747	0.0923077	0.023622	0.103448	0.0458716	0.000377707	-1.53282	-1.66287	A0A1U7XQK2,uncharacterized protein LOC104236872 isoform X1
Solyc10g086660.2	SL4.0ch10	64590921	64590922	SL4.0ch10:64590922_-	-	C	Solyc10g086660.2	Solyc10g086660.2	64587741	64591282	Solyc10g086660.2.1	64590541	64591091	cds	0.0408163	0.001	0.026087	0.00943396	0.03	0.015748	0.001	0.001	0.001	0.001	0.001	0.001	0.00404688	3.9221	1.49797	K4D497,Uncharacterized protein
Solyc11g008620.2	SL4.0ch11	2841697	2841698	SL4.0ch11:2841698_-	-	C	Solyc11g008620.2	Solyc11g008620.2	2837830	2844799	Solyc11g008620.2.1	2841686	2841758	cds	0.001	0.001	0.001	0.001	0.001	0.001	0.0228758	0.0131363	0.0277778	0.0114007	0.0217391	0.0070922	0.00374879	-1.27705	-1.60731	K4D5C2,Uncharacterized protein
Solyc11g020280.2	SL4.0ch11	10766877	10766878	SL4.0ch11:10766878_-	-	C	Solyc11g020280.2	Solyc11g020280.2	10764201	10768604	Solyc11g020280.2.1	10764830	10767399	cds	0.001	0.001	0.001	0.001	0.001	0.001	0.04	0.001	0.023622	0.0166667	0.0521739	0.001	0.00331571	-4.96227	-2.13361	K4D6Y0,Uncharacterized protein
Solyc11g069270.2	SL4.0ch11	51965097	51965098	SL4.0ch11:51965098_+	+	C	Solyc11g069270.2	Solyc11g069270.2	51964290	51971733	Solyc11g069270.2.1	51965008	51965194	cds	0.0636364	0.001	0.0285714	0.00680272	0.0447761	0.001	0.001	0.001	0.001	0.001	0.001	0.001	3.93992e-12	5.22871	1.02414	E3UVW7,Beta-galactosidase
Solyc11g069790.2	SL4.0ch11	52484937	52484938	SL4.0ch11:52484938_-	-	C	Solyc11g069790.2	Solyc11g069790.2	52479818	52485151	Solyc11g069790.2.1	52484935	52484992	cds	0.0205479	0.00527704	0.026936	0.00455581	0.0229008	0.0138889	0.001	0.001	0.001	0.001	0.001	0.001	0.00267078	1.94854	1.32716	K4DAD5,Uncharacterized protein
Solyc12g009300.3	SL4.0ch12	2626772	2626773	SL4.0ch12:2626773_-	-	C	Solyc12g009300.3	Solyc12g009300.3	2625812	2631623	Solyc12g009300.3.1	2626384	2626948	cds	0.001	0.001	0.001	0.001	0.001	0.001	0.0324675	0.0149254	0.029316	0.00556586	0.0216216	0.0151515	0.0236692	-1.57406	-2.7095	K4DC18,Sucrose synthase
Solyc12g027800.1	SL4.0ch12	27147891	27147892	SL4.0ch12:27147892_-	-	C	Solyc12g027800.1	Solyc12g027800.1	27142920	27148161	Solyc12g027800.1.1	27147852	27148143	cds	0.03	0.001	0.06	0.016	0.0576923	0.0206186	0.001	0.001	0.001	0.001	0.001	0.001	7.25431e-05	3.60668	1.07088	K4DDU8,Uncharacterized protein

## Sheet: Nr_unique
The unique intersection of DA mRNAs and DE mRNAs in the Nr-Br6 vs Nr-MG
Geneid	chr	start	end	id	strand	base	geneName	geneId	geneStart	geneEnd	transcriptId	transcriptStart	transcriptEnd	segment	Nr_BR6_1_misrate	Nr_BR6_1_Input_misrate	Nr_BR6_2_misrate	Nr_BR6_2_Input_misrate	Nr_BR6_3_misrate	Nr_BR6_3_Input_misrate	Nr_MG_1_misrate	Nr_MG_1_Input_misrate	Nr_MG_2_misrate	Nr_MG_2_Input_misrate	Nr_MG_3_misrate	Nr_MG_3_Input_misrate	pvalue	log2FC (DA mRNAs)	log2FC (DE mRNAs)	gene annotation
Solyc01g005560.3	SL4.0ch01	411312	411313	SL4.0ch01:411313_+	+	C	Solyc01g005560.3	Solyc01g005560.3	407818	412751	Solyc01g005560.3.1	411261	411330	cds	0.001	0.001	0.001	0.001	0.001	0.001	0.0655738	0.0289855	0.0326087	0.018018	0.0342466	0.0122699	0.00316018	-1.19762	-1.11198	K4ASC2,Isocitrate dehydrogenase [NADP]
Solyc01g009300.3	SL4.0ch01	3280164	3280165	SL4.0ch01:3280165_-	-	C	Solyc01g009300.3	Solyc01g009300.3	3279781	3287691	Solyc01g009300.3.1	3280030	3281626	cds	0.001	0.001	0.001	0.001	0.001	0.001	0.0304878	0.0110193	0.0318907	0.017316	0.0524017	0.0294118	0.0111254	-1.08952	-1.91793	K4ATC6,Uncharacterized protein
Solyc01g009610.3	SL4.0ch01	3805353	3805354	SL4.0ch01:3805354_-	-	C	Solyc01g009610.3	Solyc01g009610.3	3804243	3808666	Solyc01g009610.3.1	3805252	3805387	cds	0.001	0.001	0.001	0.001	0.001	0.001	0.0340426	0.001	0.0519481	0.0285714	0.0515021	0.0239234	0.0146732	-3.66205	-1.67462	A0A0V0HMA1,Uncharacterized protein
Solyc01g057000.3	SL4.0ch01	51153573	51153574	SL4.0ch01:51153574_+	+	C	Solyc01g057000.3	Solyc01g057000.3	51153163	51155590	Solyc01g057000.3.1	51153398	51153597	cds	0.0310078	0.0128571	0.0263459	0.00757576	0.0271713	0.02	0.001	0.001	0.001	0.001	0.001	0.001	0.0252027	1.27968	1.45964	K4AVR4,Uncharacterized protein
Solyc01g091270.3	SL4.0ch01	77171270	77171271	SL4.0ch01:77171271_-	-	C	Solyc01g091270.3	Solyc01g091270.3	77170025	77172934	Solyc01g091270.3.1	77171231	77171324	cds	0.0261538	0.00970018	0.0274796	0.0159067	0.0235487	0.0104712	0.001	0.001	0.001	0.001	0.001	0.001	0.00571215	1.1535	1.83945	K4AZ67,Uncharacterized protein
Solyc01g097770.4	SL4.0ch01	80749376	80749377	SL4.0ch01:80749377_-	-	C	Solyc01g097770.4	Solyc01g097770.4	80737814	80750672	Solyc01g097770.4.1	80749211	80749792	cds	0.001	0.001	0.001	0.001	0.001	0.001	0.0229358	0.001	0.0288462	0.00561798	0.0208333	0.0150376	0.00881615	-3.29423	-3.67457	K4B0G4,Uncharacterized protein
Solyc01g103990.3	SL4.0ch01	84768932	84768933	SL4.0ch01:84768933_-	-	C	Solyc01g103990.3	Solyc01g103990.3	84767850	84775049	Solyc01g103990.3.1	84768770	84768960	cds	0.0204082	0.00772201	0.0265152	0.001	0.0210084	0.00692042	0.001	0.001	0.001	0.001	0.001	0.001	0.000227729	3.4237	1.51797	K4B1X4,Uncharacterized protein
Solyc01g108500.4	SL4.0ch01	88119883	88119884	SL4.0ch01:88119884_-	-	C	Solyc01g108500.4	Solyc01g108500.4	88119621	88125574	Solyc01g108500.4.1	88119856	88120006	cds	0.0382514	0.0102564	0.0326087	0.010989	0.0322581	0.0060241	0.001	0.001	0.001	0.001	0.001	0.001	7.11e-07	2.01228	-1.04181	K4B365,Uncharacterized protein
Solyc01g108500.4	SL4.0ch01	88123236	88123237	SL4.0ch01:88123237_-	-	C	Solyc01g108500.4	Solyc01g108500.4	88119621	88125574	Solyc01g108500.4.1	88122919	88123397	cds	0.0220588	0.0205128	0.057971	0.00909091	0.0224215	0.001	0.001	0.001	0.001	0.001	0.001	0.001	0.0274657	3.31742	-1.04181	K4B365,Uncharacterized protein
Solyc01g108500.4	SL4.0ch01	88123362	88123363	SL4.0ch01:88123363_-	-	C	Solyc01g108500.4	Solyc01g108500.4	88119621	88125574	Solyc01g108500.4.1	88122919	88123397	cds	0.0261628	0.0121951	0.0294118	0.0120482	0.034375	0.0219178	0.001	0.001	0.001	0.001	0.001	0.001	0.0151217	1.04106	-1.04181	K4B365,Uncharacterized protein
Solyc02g014860.3	SL4.0ch02	18057188	18057189	SL4.0ch02:18057189_+	+	C	Solyc02g014860.3	Solyc02g014860.3	18055275	18057373	Solyc02g014860.3.1	18056612	18057206	cds	0.0983607	0.0208333	0.166667	0.0882353	0.181818	0.0416667	0.001	0.001	0.001	0.001	0.001	0.001	0.000713511	1.87251	1.0828	K4B4T5,Uncharacterized protein
Solyc02g080880.4	SL4.0ch02	42962845	42962846	SL4.0ch02:42962846_-	-	C	Solyc02g080880.4	Solyc02g080880.4	42961604	42967316	Solyc02g080880.4.1	42962724	42962878	cds	0.034965	0.0301508	0.038835	0.00537634	0.0555556	0.00434783	0.001	0.001	0.001	0.001	0.001	0.001	0.0185596	2.83371	1.00555	K4B9V8,Uncharacterized protein
Solyc02g087400.1	SL4.0ch02	47887467	47887468	SL4.0ch02:47887468_+	+	C	Solyc02g087400.1	Solyc02g087400.1	47886735	47887841	Solyc02g087400.1.1	47886734	47887841	cds	0.0461538	0.00909091	0.0223464	0.00790514	0.0268456	0.0238095	0.001	0.001	0.001	0.001	0.001	0.001	0.0470771	1.59631	-1.53934	K4BBP7,Uncharacterized protein
Solyc02g089780.3	SL4.0ch02	49522065	49522066	SL4.0ch02:49522066_+	+	C	Solyc02g089780.3	Solyc02g089780.3	49519591	49524875	Solyc02g089780.3.1	49521696	49522207	5_UTR	0.0212766	0.00398406	0.0325203	0.00806452	0.0363636	0.0114068	0.001	0.001	0.001	0.001	0.001	0.001	1.89e-07	2.07982	1.52822	K4BCC9,Uncharacterized protein
Solyc03g082660.3	SL4.0ch03	47138782	47138783	SL4.0ch03:47138783_+	+	C	Solyc03g082660.3	Solyc03g082660.3	47137674	47142991	Solyc03g082660.3.1	47138724	47138869	cds	0.025	0.0126582	0.0338983	0.001	0.0490196	0.001	0.001	0.001	0.001	0.001	0.001	0.001	0.000156828	4.82076	-1.76928	K4BI42,Uncharacterized protein
Solyc03g083910.5	SL4.0ch03	48429857	48429858	SL4.0ch03:48429858_-	-	C	Solyc03g083910.5	Solyc03g083910.5	48429643	48433972	Solyc03g083910.5.1	48429642	48429914	3_UTR	0.0261799	0.00799248	0.0348837	0.0123457	0.0237762	0.0106732	0.001	0.001	0.001	0.001	0.001	0.001	0.000120232	1.48008	3.12568	K4BIG6,Uncharacterized protein
Solyc03g111650.4	SL4.0ch03	56706502	56706503	SL4.0ch03:56706503_+	+	C	Solyc03g111650.4	Solyc03g111650.4	56705019	56707832	Solyc03g111650.4.1	56706292	56706863	cds	0.0329218	0.001	0.0322581	0.0169492	0.048583	0.0122951	0.001	0.001	0.001	0.001	0.001	0.001	0.00150563	3.69231	1.27565	K4BK28,Uncharacterized protein
Solyc03g117980.3	SL4.0ch03	61423855	61423856	SL4.0ch03:61423856_+	+	C	Solyc03g117980.3	Solyc03g117980.3	61423305	61429243	Solyc03g117980.3.1	61423698	61424302	cds	0.001	0.001	0.001	0.001	0.001	0.001	0.0746269	0.00680272	0.0333333	0.01	0.0422535	0.00826446	3.24e-08	-2.69651	-3.31452	K4BLU9,Uncharacterized protein
Solyc03g118090.3	SL4.0ch03	61513340	61513341	SL4.0ch03:61513341_-	-	C	Solyc03g118090.3	Solyc03g118090.3	61511867	61515802	Solyc03g118090.3.1	61512697	61513483	cds	0.12963	0.05	0.151515	0.03125	0.0714286	0.0222222	0.001	0.001	0.001	0.001	0.001	0.001	1.87e-05	1.82971	1.93864	K4BLW0,Uncharacterized protein
Solyc03g118290.3	SL4.0ch03	61664884	61664885	SL4.0ch03:61664885_+	+	C	Solyc03g118290.3	Solyc03g118290.3	61663949	61670226	Solyc03g118290.3.1	61664845	61664941	cds	0.001	0.001	0.001	0.001	0.001	0.001	0.0255102	0.00740741	0.0267857	0.001	0.05	0.00787402	6.17e-08	-3.60708	1.11389	M1B469,Auxin response factor
Solyc03g119540.3	SL4.0ch03	62566993	62566994	SL4.0ch03:62566994_-	-	C	Solyc03g119540.3	Solyc03g119540.3	62565853	62567474	Solyc03g119540.3.1	62566278	62567271	cds	0.001	0.001	0.001	0.001	0.001	0.001	0.037037	0.00584795	0.0257732	0.001	0.027027	0.00826446	1.89e-07	-3.55957	-3.41928	K4BMA3,Uncharacterized protein
Solyc04g006970.4	SL4.0ch04	701904	701905	SL4.0ch04:701905_-	-	C	Solyc04g006970.4	Solyc04g006970.4	701629	713086	Solyc04g006970.4.1	701883	702708	cds	0.001	0.001	0.001	0.001	0.001	0.001	0.0542636	0.0239521	0.0204082	0.00632911	0.0344828	0.0159363	0.000867246	-1.35415	-1.28854	K4BNK4,Uncharacterized protein
Solyc04g008570.4	SL4.0ch04	2212777	2212778	SL4.0ch04:2212778_+	+	C	Solyc04g008570.4	Solyc04g008570.4	2211154	2213454	Solyc04g008570.4.1	2211364	2213242	cds	0.001	0.001	0.001	0.001	0.001	0.001	0.0508475	0.0163934	0.021097	0.0149813	0.0521739	0.0078125	0.010793	-1.90117	-1.36233	K4BP13,Uncharacterized protein
Solyc04g064850.3	SL4.0ch04	55369344	55369345	SL4.0ch04:55369345_+	+	C	Solyc04g064850.3	Solyc04g064850.3	55359346	55370176	Solyc04g064850.3.1	55369170	55369416	cds	0.0246914	0.0145631	0.0294118	0.001	0.025641	0.00934579	0.001	0.001	0.001	0.001	0.001	0.001	0.00810835	3.49609	1.9531	K4BT76,Uncharacterized protein
Solyc04g071770.3	SL4.0ch04	56554341	56554342	SL4.0ch04:56554342_+	+	C	Solyc04g071770.3	Solyc04g071770.3	56553426	56555141	Solyc04g071770.3.1	56554273	56555124	cds	0.0318471	0.0211268	0.0506329	0.0168539	0.0516129	0.0158228	0.001	0.001	0.001	0.001	0.001	0.001	0.00786	1.3757	2.42374	K4BTG7,Ethylene-responsive transcription factor ABR1-like
Solyc04g077440.4	SL4.0ch04	60343580	60343581	SL4.0ch04:60343581_-	-	C	Solyc04g077440.4	Solyc04g077440.4	60341453	60345095	Solyc04g077440.4.1	60343493	60343662	cds	0.130435	0.0740741	0.25	0.0487805	0.15	0.025	0.001	0.001	0.001	0.001	0.001	0.001	0.00104104	2.10385	-1.01804	K4BUI1,Uncharacterized protein
Solyc04g077650.3	SL4.0ch04	60575318	60575319	SL4.0ch04:60575319_+	+	C	Solyc04g077650.3	Solyc04g077650.3	60575026	60579532	Solyc04g077650.3.1	60575279	60575428	cds	0.0288288	0.00694444	0.0229446	0.0192926	0.0275387	0.001	0.001	0.001	0.001	0.001	0.001	0.001	0.0241313	3.45359	2.84166	K4BUK2,Uncharacterized protein
Solyc04g079350.1	SL4.0ch04	61850899	61850900	SL4.0ch04:61850900_+	+	C	Solyc04g079350.1	Solyc04g079350.1	61849968	61850921	Solyc04g079350.1.1	61849967	61850921	cds	0.0497238	0.0111732	0.0289157	0.0184049	0.0340557	0.0133929	0.001	0.001	0.001	0.001	0.001	0.001	0.00786086	1.52013	1.54148	K4BV19,Uncharacterized protein
Solyc04g082400.3	SL4.0ch04	64039989	64039990	SL4.0ch04:64039990_-	-	C	Solyc04g082400.3	Solyc04g082400.3	64039550	64047255	Solyc04g082400.3.1	64039853	64040069	cds	0.0236967	0.00669643	0.0295699	0.0145278	0.0252101	0.00731707	0.001	0.001	0.001	0.001	0.001	0.001	0.000392135	1.59491	1.09313	K4BVW7,Uncharacterized protein
Solyc05g007070.2	SL4.0ch05	1702199	1702200	SL4.0ch05:1702200_+	+	C	Solyc05g007070.2	Solyc05g007070.2	1701933	1714416	Solyc05g007070.2.1	1701988	1702255	cds	0.0211443	0.00350058	0.0273224	0.00696864	0.0239726	0.00768386	0.001	0.001	0.001	0.001	0.001	0.001	2.47e-07	2.12981	1.10206	K4BWN3,Alpha-amylase
Solyc05g023770.4	SL4.0ch05	29449026	29449027	SL4.0ch05:29449027_-	-	C	Solyc05g023770.4	Solyc05g023770.4	29437370	29450668	Solyc05g023770.4.1	29448987	29449063	cds	0.001	0.001	0.001	0.001	0.001	0.001	0.04	0.001	0.166667	0.0416667	0.06	0.001	6.83e-09	-5.11554	-1.11203	K4BZL6,Uncharacterized protein
Solyc05g025810.3	SL4.0ch05	37032408	37032409	SL4.0ch05:37032409_-	-	C	Solyc05g025810.3	Solyc05g025810.3	37031493	37035065	Solyc05g025810.3.1	37032195	37032432	cds	0.001	0.001	0.001	0.001	0.001	0.001	0.0243902	0.0125	0.0576923	0.0178571	0.0495049	0.001	0.00208158	-4.18798	-1.18062	K4BZW9,Uncharacterized protein
Solyc05g053070.4	SL4.0ch05	62603069	62603070	SL4.0ch05:62603070_-	-	C	Solyc05g053070.4	Solyc05g053070.4	62602700	62603103	Solyc05g053070.4.1	62602761	62603103	cds	0.001	0.001	0.001	0.001	0.001	0.001	0.0391892	0.0113636	0.0643275	0.0325733	0.0429448	0.026694	0.0153319	-1.23295	-1.67811	C6F3B6,DHN10
Solyc05g053070.4	SL4.0ch05	62603071	62603072	SL4.0ch05:62603072_-	-	C	Solyc05g053070.4	Solyc05g053070.4	62602700	62603103	Solyc05g053070.4.1	62602761	62603103	cds	0.001	0.001	0.001	0.001	0.001	0.001	0.0640114	0.0196721	0.0685155	0.0263158	0.0694215	0.0200445	1.24e-05	-1.63844	-1.67811	C6F3B6,DHN10
Solyc06g053710.3	SL4.0ch06	34342217	34342218	SL4.0ch06:34342218_-	-	C	Solyc06g053710.3	Solyc06g053710.3	34339644	34343463	Solyc06g053710.3.1	34341370	34343113	cds	0.001	0.001	0.001	0.001	0.001	0.001	0.0252632	0.00675676	0.0271903	0.0107527	0.033033	0.001	0.000122344	-3.71127	1.14016	Q9XET8,Ethylene receptor
Solyc06g062690.4	SL4.0ch06	37222240	37222241	SL4.0ch06:37222241_-	-	C	Solyc06g062690.4	Solyc06g062690.4	37221132	37225176	Solyc06g062690.4.1	37222162	37222347	cds	0.0374332	0.00645161	0.023569	0.0186916	0.0354331	0.001	0.001	0.001	0.001	0.001	0.001	0.001	0.0128196	3.82467	1.1444	K4C700,Uncharacterized protein
Solyc07g007930.3	SL4.0ch07	2564424	2564425	SL4.0ch07:2564425_+	+	C	Solyc07g007930.3	Solyc07g007930.3	2562985	2567752	Solyc07g007930.3.1	2563828	2565189	cds	0.0905797	0.0464135	0.0620438	0.0327869	0.0474684	0.0165016	0.001	0.001	0.001	0.001	0.001	0.001	0.00574472	1.16332	2.18094	K4CBR2,Uncharacterized protein
Solyc07g048120.3	SL4.0ch07	59201276	59201277	SL4.0ch07:59201277_+	+	C	Solyc07g048120.3	Solyc07g048120.3	59201062	59208384	Solyc07g048120.3.1	59201254	59201437	cds	0.001	0.001	0.001	0.001	0.001	0.001	0.0333333	0.00760456	0.0380117	0.029661	0.025641	0.0116279	0.0416336	-1.39182	1.00139	K4CF16,Uncharacterized protein
Solyc07g049530.3	SL4.0ch07	59749353	59749354	SL4.0ch07:59749354_+	+	C	Solyc07g049530.3	Solyc07g049530.3	59747966	59750137	Solyc07g049530.3.1	59749263	59749545	cds	0.001	0.001	0.001	0.001	0.001	0.001	0.0209059	0.00588235	0.0355556	0.0115385	0.0203046	0.00352113	1.11e-06	-2.05779	2.68394	E3VWN6,1-aminocyclopropane-1-carboxylic acid oxidase
Solyc07g062970.3	SL4.0ch07	65438467	65438468	SL4.0ch07:65438468_+	+	C	Solyc07g062970.3	Solyc07g062970.3	65438353	65441814	Solyc07g062970.3.1	65438352	65438533	5_UTR	0.0287081	0.001	0.0420168	0.0128205	0.0406977	0.001	0.001	0.001	0.001	0.001	0.001	0.001	8.4e-08	4.59656	1.39288	M1AX69,Uncharacterized protein
Solyc08g008490.4	SL4.0ch08	2881968	2881969	SL4.0ch08:2881969_-	-	C	Solyc08g008490.4	Solyc08g008490.4	2881200	2886029	Solyc08g008490.4.1	2881457	2882077	cds	0.001	0.001	0.001	0.001	0.001	0.001	0.111111	0.001	0.111111	0.0666667	0.157895	0.001	0.00112384	-6.49489	1.90786	K4CIY3,Uncharacterized protein
Solyc08g014130.3	SL4.0ch08	3769938	3769939	SL4.0ch08:3769939_+	+	C	Solyc08g014130.3	Solyc08g014130.3	3761653	3771390	Solyc08g014130.3.1	3769924	3770070	cds	0.0208507	0.017758	0.0209677	0.00621118	0.0246679	0.00914634	0.001	0.001	0.001	0.001	0.001	0.001	0.0470882	1.2729	4.48485	K4CJ46,Isopropylmalate synthase
Solyc08g061100.3	SL4.0ch08	44777666	44777667	SL4.0ch08:44777667_-	-	C	Solyc08g061100.3	Solyc08g061100.3	44773188	44781587	Solyc08g061100.3.1	44777652	44777919	cds	0.001	0.001	0.001	0.001	0.001	0.001	0.0241228	0.0106762	0.0291971	0.001	0.0251256	0.0138889	0.0103742	-3.46782	-1.54112	K4CKQ2,Cellulose synthase
Solyc08g075120.3	SL4.0ch08	57382369	57382370	SL4.0ch08:57382370_-	-	C	Solyc08g075120.3	Solyc08g075120.3	57380174	57387109	Solyc08g075120.3.1	57382254	57382409	cds	0.001	0.001	0.001	0.001	0.001	0.001	0.036036	0.008	0.0200573	0.0185759	0.0224719	0.00398406	0.0371448	-1.91643	-2.734	K4CMN0,Uncharacterized protein
Solyc08g078670.2	SL4.0ch08	60560012	60560013	SL4.0ch08:60560013_+	+	C	Solyc08g078670.2	Solyc08g078670.2	60558444	60560370	Solyc08g078670.2.1	60559370	60560059	cds	0.025641	0.0108108	0.0414201	0.00980392	0.0291262	0.0077821	0.001	0.001	0.001	0.001	0.001	0.001	2.17e-05	1.78995	-1.81373	K4CNM6,Uncharacterized protein
Solyc08g083060.3	SL4.0ch08	63791695	63791696	SL4.0ch08:63791696_+	+	C	Solyc08g083060.3	Solyc08g083060.3	63790066	63792947	Solyc08g083060.3.1	63791646	63791761	cds	0.001	0.001	0.001	0.001	0.001	0.001	0.0353982	0.001	0.0234375	0.0140845	0.0442478	0.001	0.000951407	-4.75794	-1.96554	K4CPV2,Uncharacterized protein
Solyc09g011470.3	SL4.0ch09	4843838	4843839	SL4.0ch09:4843839_+	+	C	Solyc09g011470.3	Solyc09g011470.3	4840482	4843990	Solyc09g011470.3.1	4843414	4843947	3_UTR	0.0462185	0.001	0.034384	0.0075188	0.0288066	0.0123457	0.001	0.001	0.001	0.001	0.001	0.001	0.000119208	4.14608	2.46994	K4CRH3,Uncharacterized protein
Solyc09g065180.3	SL4.0ch09	59207852	59207853	SL4.0ch09:59207853_+	+	C	Solyc09g065180.3	Solyc09g065180.3	59205454	59208160	Solyc09g065180.3.1	59207789	59207972	cds	0.0888889	0.0235294	0.0547945	0.0430108	0.0943396	0.0206186	0.001	0.001	0.001	0.001	0.001	0.001	0.0185764	1.68235	-2.81575	K4CUE5,Uncharacterized protein
Solyc09g074650.3	SL4.0ch09	62685951	62685952	SL4.0ch09:62685952_+	+	C	Solyc09g074650.3	Solyc09g074650.3	62684784	62691573	Solyc09g074650.3.1	62685918	62685999	cds	0.0211268	0.003663	0.0238095	0.00440529	0.0266667	0.0117188	0.001	0.001	0.001	0.001	0.001	0.001	5.37e-05	2.17459	1.2011	K4CV42,Uncharacterized protein
Solyc09g074650.3	SL4.0ch09	62688368	62688369	SL4.0ch09:62688369_+	+	C	Solyc09g074650.3	Solyc09g074650.3	62684784	62691573	Solyc09g074650.3.1	62688367	62688440	cds	0.027027	0.001	0.0280374	0.025641	0.031746	0.001	0.001	0.001	0.001	0.001	0.001	0.001	0.0199667	4.31696	1.2011	K4CV42,Uncharacterized protein
Solyc09g075460.3	SL4.0ch09	63384927	63384928	SL4.0ch09:63384928_+	+	C	Solyc09g075460.3	Solyc09g075460.3	63383615	63387594	Solyc09g075460.3.1	63384797	63385115	cds	0.001	0.001	0.001	0.001	0.001	0.001	0.0282486	0.001	0.0379747	0.001	0.0361446	0.001	4.26e-71	-5.09029	-1.1401	K4CVC3,Polygalacturonase
Solyc09g098540.3	SL4.0ch09	68411091	68411092	SL4.0ch09:68411092_-	-	C	Solyc09g098540.3	Solyc09g098540.3	68410258	68411935	Solyc09g098540.3.1	68411035	68411195	cds	0.025641	0.013468	0.0247934	0.00879765	0.027027	0.0188034	0.001	0.001	0.001	0.001	0.001	0.001	0.0320121	1.04397	-2.06666	K4CX24,Uncharacterized protein
Solyc10g079950.2	SL4.0ch10	60496898	60496899	SL4.0ch10:60496899_-	-	C	Solyc10g079950.2	Solyc10g079950.2	60496637	60498891	Solyc10g079950.2.1	60496781	60497797	cds	0.0408163	0.0269058	0.044335	0.0224299	0.044164	0.015625	0.001	0.001	0.001	0.001	0.001	0.001	0.020744	1.07527	1.33529	K4D2N6,Glycosyltransferase
Solyc10g081510.2	SL4.0ch10	61672916	61672917	SL4.0ch10:61672917_+	+	C	Solyc10g081510.2	Solyc10g081510.2	61671601	61676486	Solyc10g081510.2.1	61672909	61673259	cds	0.0240964	0.001	0.0326087	0.0103093	0.0211268	0.00970874	0.001	0.001	0.001	0.001	0.001	0.001	0.000959347	3.28985	-1.66241	K4D338,Uncharacterized protein
Solyc10g081510.2	SL4.0ch10	61673869	61673870	SL4.0ch10:61673870_+	+	C	Solyc10g081510.2	Solyc10g081510.2	61671601	61676486	Solyc10g081510.2.1	61673860	61674252	cds	0.0746269	0.04	0.0847458	0.0153846	0.145161	0.001	0.001	0.001	0.001	0.001	0.001	0.001	0.000779979	5.66771	-1.66241	K4D338,Uncharacterized protein
Solyc10g083970.1	SL4.0ch10	62824186	62824187	SL4.0ch10:62824187_-	-	C	Solyc10g083970.1	Solyc10g083970.1	62823635	62824807	Solyc10g083970.1.1	62823634	62824807	cds	0.0508475	0.001	0.114286	0.001	0.0851064	0.0307692	0.001	0.001	0.001	0.001	0.001	0.001	1.94e-06	5.8054	-1.46148	K4D3I3,S-adenosylmethionine synthase
Solyc11g006410.2	SL4.0ch11	1163105	1163106	SL4.0ch11:1163106_+	+	C	Solyc11g006410.2	Solyc11g006410.2	1160467	1165049	Solyc11g006410.2.1	1162777	1163458	cds	0.0762712	0.001	0.0447761	0.025641	0.04	0.001	0.001	0.001	0.001	0.001	0.001	0.001	0.00073275	5.29702	1.47927	K4D4Q4,Uncharacterized protein
Solyc11g011920.2	SL4.0ch11	4903388	4903389	SL4.0ch11:4903389_-	-	C	Solyc11g011920.2	Solyc11g011920.2	4903090	4909867	Solyc11g011920.2.1	4903300	4903513	cds	0.001	0.001	0.001	0.001	0.001	0.001	0.024453	0.0105163	0.0380567	0.0285071	0.0392817	0.0138026	0.0334498	-1.11497	-2.40848	B1Q3F1,Glutamate decarboxylase
Solyc11g017470.2	SL4.0ch11	8520010	8520011	SL4.0ch11:8520011_-	-	C	Solyc11g017470.2	Solyc11g017470.2	8518920	8520455	Solyc11g017470.2.1	8519775	8520053	cds	0.001	0.001	0.001	0.001	0.001	0.001	0.053719	0.0220994	0.0417957	0.0284006	0.037037	0.0139665	0.0164507	-1.13117	1.77645	K4D6Q0,NAC4 domain protein
Solyc11g067160.2	SL4.0ch11	50925476	50925477	SL4.0ch11:50925477_+	+	C	Solyc11g067160.2	Solyc11g067160.2	50922853	50926930	Solyc11g067160.2.1	50925439	50925528	cds	0.0346821	0.00558659	0.0235849	0.01	0.0212766	0.00555556	0.001	0.001	0.001	0.001	0.001	0.001	4.22e-05	2.05837	1.14089	K4D9X3,Uncharacterized protein
Solyc11g072320.3	SL4.0ch11	53586704	53586705	SL4.0ch11:53586705_+	+	C	Solyc11g072320.3	Solyc11g072320.3	53583043	53594211	Solyc11g072320.3.1	53586669	53586801	cds	0.0740741	0.0519481	0.0909091	0.0421687	0.0705882	0.0215054	0.001	0.001	0.001	0.001	0.001	0.001	0.024378	1.19409	1.02006	K4DAT9,Uncharacterized protein
Solyc11g073120.2	SL4.0ch11	54278880	54278881	SL4.0ch11:54278881_+	+	C	Solyc11g073120.2	Solyc11g073120.2	54277695	54278964	Solyc11g073120.2.1	54278558	54278964	cds	0.001	0.001	0.001	0.001	0.001	0.001	0.0364963	0.001	0.0263158	0.0172414	0.0333333	0.00568182	0.00393855	-3.87038	1.05246	K4DB18,Uncharacterized protein
Solyc12g005630.2	SL4.0ch12	349244	349245	SL4.0ch12:349245_-	-	C	Solyc12g005630.2	Solyc12g005630.2	347018	349674	Solyc12g005630.2.1	349112	349366	cds	0.0952381	0.0344828	0.0376344	0.0181818	0.0633803	0.0306748	0.001	0.001	0.001	0.001	0.001	0.001	0.001755	1.20444	-1.00156	K4DBA1,Cytochrome b6-f complex iron-sulfur subunit
Solyc12g056940.2	SL4.0ch12	62640111	62640112	SL4.0ch12:62640112_-	-	C	Solyc12g056940.2	Solyc12g056940.2	62626620	62641368	Solyc12g056940.2.1	62639915	62640290	cds	0.0222222	0.0103093	0.0359712	0.0136364	0.025974	0.0128755	0.001	0.001	0.001	0.001	0.001	0.001	0.00153276	1.18449	1.02518	M1AG30,Uncharacterized protein
Solyc12g087980.3	SL4.0ch12	63044662	63044663	SL4.0ch12:63044663_-	-	C	Solyc12g087980.3	Solyc12g087980.3	63044571	63049451	Solyc12g087980.3.1	63044570	63045458	cds	0.001	0.001	0.001	0.001	0.001	0.001	0.0660377	0.0357143	0.0877193	0.025974	0.056338	0.0253807	0.00341578	-1.31424	-2.20315	K4DGL9,Uncharacterized protein
Solyc12g099360.2	SL4.0ch12	66069402	66069403	SL4.0ch12:66069403_+	+	C	Solyc12g099360.2	Solyc12g099360.2	66067934	66070945	Solyc12g099360.2.1	66069256	66069847	cds	0.0468227	0.0112994	0.0293501	0.0158371	0.0484429	0.03207	0.001	0.001	0.001	0.001	0.001	0.001	0.0285499	1.33065	1.32529	K4DHV7,Uncharacterized protein
