# Supplementary material for: Dissection of mRNA ac4C acetylation modifications in AC and Nr fruits: insights into the regulation of fruit ripening by ethylene
Source: Mol Hortic. 2024 Feb 19;4:5. doi: 10.1186/s43897-024-00082-7 (PMC10875755; doi:10.1186/s43897-024-00082-7)
Supplement: Supplementary file 1 — Additional file 1: Table S1. The differentially expressed genes (DEGs) identified in AC-Br6 vs AC-MG, Nr-Br6 vs Nr-MG, Nr-MG vs AC-MG and Nr-Br6 vs AC-Br6. Table S2. The differentially expressed (DE) lncRNAs in AC-Br6 vs AC-MG, Nr-Br6 vs Nr-MG, Nr-MG vs AC-MG and Nr-Br6 vs AC-Br6. Table S3. The DE lncRNAs and corresponding DE target genes identified in AC-Br6 vs AC-MG, Nr-Br6 vs Nr-MG, Nr-MG vs AC-MG and Nr-Br6 vs AC-Br6. Table S4. The DEGs in the overlap of between Nr-Br6 vs Nr-MG and AC-Br6 vs AC-MG. Table S5. The DE lncRNAs in the overlap of between Nr-Br6 vs Nr-MG and AC-Br6 vs AC-MG. Table S6. The common DE lncRNAs and DE target genes during the ripening process of Nr and AC tomatoes. Table S7. The DEGs related to fruit ripening in the overlap of between Nr-Br6 vs Nr-MG and AC-Br6 vs AC-MG. Table S8. The common DE lncRNAs and DE target genes related to fruit ripening in Nr and AC tomatoes. Table S9. The DAS identified in AC-Br6 vs AC-MG and Nr-Br6 vs Nr-MG. Table S10. The DAS on transcripts identified in AC-Br6 vs AC-MG and Nr-Br6 vs Nr-MG. Table S11. The intersection of differentially acetylated mRNAs (DA mRNAs) and differentially expressed mRNAs (DE mRNAs) in AC-Br6 vs AC-MG and Nr-Br6 vs Nr-MG. Table S12. The intersection of DA mRNAs and DE mRNAs in the overlap of Nr-Br6 vs Nr-MG and AC-Br6 vs AC-MG. Table S13. The DAS identified in Nr-MG vs AC-MG and Nr-Br6 vs AC-Br6. Table S14. The DAS on transcripts identified in Nr-MG vs AC-MG and Nr-Br6 vs AC-Br6. Table S15. The intersection of DA mRNAs and DE mRNAs in Nr-MG vs AC-MG and Nr-Br6 vs AC-Br6. Table S16. The DEGs related to plant hormones synthesis and signal transduction in Nr-MG vs AC-MG and Nr-Br6 vs AC-Br6. Table S17. The DEGs related to fruit texture in Nr-Br6 vs AC-Br6. Table S18. The RNA (mRNA and lncRNA) identified in four tomato samples. Table S19. Transcripts containing acetylation modification sites. [file 43897_2024_82_MOESM1_ESM.zip › Table S14.xlsx]

## Sheet: Nr-MG vs AC-MG
Table S14 The DAS on transcripts identified in Nr-MG vs AC-MG and Nr-Br6 vs AC-Br6.
The DAS on transcripts identified in Nr-MG vs AC-MG.
chr	start	end	id	strand	base	geneName	geneId	geneStart	geneEnd	transcriptId	transcriptStart	transcriptEnd	segment	Nr_MG_1_misrate	Nr_MG_1_Input_misrate	Nr_MG_2_misrate	Nr_MG_2_Input_misrate	Nr_MG_3_misrate	Nr_MG_3_Input_misrate	AC_MG_1_misrate	AC_MG_1_Input_misrate	AC_MG_2_misrate	AC_MG_2_Input_misrate	AC_MG_3_misrate	AC_MG_3_Input_misrate	pvalue	log2fc
SL4.0ch10	62662702	62662703	SL4.0ch10:62662703_-	-	C	Solyc10g083740.3	Solyc10g083740.3	62662371	62664322	Solyc10g083740.3.1	62662629	62662783	cds	0.0375	0.0220049	0.026738	0.00625	0.0298507	0.0120482	0.0733945	0.0103627	0.0458015	0.00787402	0.0390625	0.00711744	0.00077392	-1.12149
SL4.0ch01	411312	411313	SL4.0ch01:411313_+	+	C	Solyc01g005560.3	Solyc01g005560.3	407818	412751	Solyc01g005560.3.1	411261	411330	cds	0.0655738	0.0289855	0.0326087	0.018018	0.0342466	0.0122699	0.001	0.001	0.001	0.001	0.001	0.001	0.00316018	1.19762
SL4.0ch01	2174482	2174483	SL4.0ch01:2174483_-	-	C	Solyc01g008090.4	Solyc01g008090.4	2174465	2176458	Solyc01g008090.4.1	2174464	2174591	cds	0.0323974	0.0172966	0.0417391	0.0191617	0.0352697	0.0153203	0.001	0.001	0.001	0.001	0.001	0.001	0.00361141	1.08447
SL4.0ch01	2936009	2936010	SL4.0ch01:2936010_-	-	C	Solyc01g008970.4	Solyc01g008970.4	2935776	2937582	Solyc01g008970.4.1	2935775	2936131	3_UTR	0.0612245	0.0384615	0.0441176	0.001	0.03	0.00666667	0.001	0.001	0.001	0.001	0.001	0.001	0.00537232	4.06578
SL4.0ch01	3280164	3280165	SL4.0ch01:3280165_-	-	C	Solyc01g009300.3	Solyc01g009300.3	3279781	3287691	Solyc01g009300.3.1	3280030	3281626	cds	0.0304878	0.0110193	0.0318907	0.017316	0.0524017	0.0294118	0.001	0.001	0.001	0.001	0.001	0.001	0.0111254	1.08952
SL4.0ch01	3805353	3805354	SL4.0ch01:3805354_-	-	C	Solyc01g009610.3	Solyc01g009610.3	3804243	3808666	Solyc01g009610.3.1	3805252	3805387	cds	0.0340426	0.001	0.0519481	0.0285714	0.0515021	0.0239234	0.001	0.001	0.001	0.001	0.001	0.001	0.0146732	3.66205
SL4.0ch01	8722097	8722098	SL4.0ch01:8722098_+	+	C	Solyc01g011340.3	Solyc01g011340.3	8721710	8728084	Solyc01g011340.3.1	8722073	8722326	cds	0.0510204	0.013986	0.045045	0.0340136	0.0560748	0.0163043	0.001	0.001	0.001	0.001	0.001	0.001	0.0183197	1.49026
SL4.0ch01	75765004	75765005	SL4.0ch01:75765005_+	+	C	Solyc01g088760.4	Solyc01g088760.4	75763749	75766025	Solyc01g088760.4.1	75764983	75765359	cds	0.0555556	0.0259067	0.0428571	0.0250696	0.0510204	0.0208333	0.001	0.001	0.001	0.001	0.001	0.001	0.00693002	1.07194
SL4.0ch01	77081698	77081699	SL4.0ch01:77081699_-	-	C	Solyc01g091130.4	Solyc01g091130.4	77078560	77082669	Solyc01g091130.4.1	77081133	77082669	cds	0.0230769	0.008	0.0310078	0.001	0.0314961	0.0133333	0.001	0.001	0.001	0.001	0.001	0.001	0.000907266	3.59439
SL4.0ch01	77562314	77562315	SL4.0ch01:77562315_-	-	C	Solyc01g091730.3	Solyc01g091730.3	77561667	77565497	Solyc01g091730.3.1	77562162	77562336	cds	0.0434783	0.0118343	0.0352113	0.00819672	0.0357143	0.00588235	0.001	0.001	0.001	0.001	0.001	0.001	6.52997e-09	2.2407
SL4.0ch01	78773798	78773799	SL4.0ch01:78773799_+	+	C	Solyc01g095120.3	Solyc01g095120.3	78768504	78774414	Solyc01g095120.3.1	78773732	78773858	cds	0.0689655	0.001	0.0925926	0.0263158	0.0517241	0.012987	0.001	0.001	0.001	0.001	0.001	0.001	4.43238e-06	4.67101
SL4.0ch01	78837325	78837326	SL4.0ch01:78837326_-	-	C	Solyc01g095230.4	Solyc01g095230.4	78833590	78838806	Solyc01g095230.4.1	78837118	78837464	cds	0.0252525	0.001	0.0231214	0.0133929	0.0263158	0.00847458	0.001	0.001	0.001	0.001	0.001	0.001	0.00494859	3.32518
SL4.0ch01	79311903	79311904	SL4.0ch01:79311904_+	+	C	Solyc01g095900.4	Solyc01g095900.4	79299592	79314008	Solyc01g095900.4.1	79311558	79313739	cds	0.0714286	0.0344828	0.0560748	0.0227273	0.0444444	0.0103093	0.001	0.001	0.001	0.001	0.001	0.001	0.00114449	1.56124
SL4.0ch01	79459913	79459914	SL4.0ch01:79459914_-	-	C	Solyc01g096100.2	Solyc01g096100.2	79459412	79463859	Solyc01g096100.2.1	79459774	79460261	cds	0.0245399	0.00465116	0.0413793	0.0238095	0.0215827	0.00757576	0.001	0.001	0.001	0.001	0.001	0.001	0.00405681	1.72655
SL4.0ch01	80718502	80718503	SL4.0ch01:80718503_+	+	C	Solyc01g097740.3	Solyc01g097740.3	80717112	80723461	Solyc01g097740.3.1	80718472	80718521	cds	0.0441176	0.00421941	0.0239521	0.0111732	0.0420168	0.0118577	0.001	0.001	0.001	0.001	0.001	0.001	0.000287239	2.43407
SL4.0ch01	80749376	80749377	SL4.0ch01:80749377_-	-	C	Solyc01g097770.4	Solyc01g097770.4	80737814	80750672	Solyc01g097770.4.1	80749211	80749792	cds	0.0229358	0.001	0.0288462	0.00561798	0.0208333	0.0150376	0.001	0.001	0.001	0.001	0.001	0.001	0.00881615	3.29423
SL4.0ch01	82643790	82643791	SL4.0ch01:82643791_+	+	C	Solyc01g100310.2	Solyc01g100310.2	82643018	82644400	Solyc01g100310.2.1	82643017	82644172	cds	0.0580645	0.0194175	0.05	0.0348837	0.023622	0.001	0.001	0.001	0.001	0.001	0.001	0.001	0.0184091	3.22376
SL4.0ch01	82682158	82682159	SL4.0ch01:82682159_-	-	C	Solyc01g100360.4	Solyc01g100360.4	82680440	82687822	Solyc01g100360.4.1	82682048	82682162	cds	0.0243902	0.00434783	0.0458716	0.0215827	0.0334928	0.0103093	0.001	0.001	0.001	0.001	0.001	0.001	0.000397665	1.87763
SL4.0ch01	83403643	83403644	SL4.0ch01:83403644_-	-	C	Solyc01g102310.3	Solyc01g102310.3	83401958	83405534	Solyc01g102310.3.1	83402266	83404474	cds	0.0353982	0.0205761	0.0509091	0.0228758	0.0294985	0.0115942	0.001	0.001	0.001	0.001	0.001	0.001	0.00584119	1.1179
SL4.0ch01	83623844	83623845	SL4.0ch01:83623845_-	-	C	Solyc01g102570.4	Solyc01g102570.4	83623511	83624819	Solyc01g102570.4.1	83623510	83624548	cds	0.0431655	0.0135135	0.0840336	0.0571429	0.0965909	0.0258065	0.001	0.001	0.001	0.001	0.001	0.001	0.010206	1.48611
SL4.0ch01	84799541	84799542	SL4.0ch01:84799542_+	+	C	Solyc01g104020.2	Solyc01g104020.2	84799228	84800148	Solyc01g104020.2.1	84799353	84799842	cds	0.0410959	0.00724638	0.0784314	0.001	0.0347826	0.001	0.001	0.001	0.001	0.001	0.001	0.001	1.01324e-17	5.30736
SL4.0ch01	88564233	88564234	SL4.0ch01:88564234_-	-	C	Solyc01g109180.4	Solyc01g109180.4	88561391	88567324	Solyc01g109180.4.1	88564229	88564317	cds	0.0395257	0.00967742	0.0357143	0.0202703	0.0401235	0.00934579	0.001	0.001	0.001	0.001	0.001	0.001	0.0013547	1.76465
SL4.0ch01	88822733	88822734	SL4.0ch01:88822734_-	-	C	Solyc01g109570.4	Solyc01g109570.4	88821063	88825779	Solyc01g109570.4.1	88822490	88822814	cds	0.12	0.0163934	0.0666667	0.0434783	0.0576923	0.0169492	0.001	0.001	0.001	0.001	0.001	0.001	0.00592563	2.03619
SL4.0ch01	89014079	89014080	SL4.0ch01:89014080_+	+	C	Solyc01g109810.2	Solyc01g109810.2	89013553	89014604	Solyc01g109810.2.1	89013636	89014338	cds	0.0239234	0.001	0.0238095	0.0170455	0.0306748	0.00628931	0.001	0.001	0.001	0.001	0.001	0.001	0.00894753	3.33321
SL4.0ch01	89036455	89036456	SL4.0ch01:89036456_-	-	C	Solyc01g109850.3	Solyc01g109850.3	89032763	89038256	Solyc01g109850.3.1	89036403	89036578	cds	0.0381679	0.001	0.0275229	0.0190476	0.0340909	0.00746269	0.001	0.001	0.001	0.001	0.001	0.001	0.00757781	3.87912
SL4.0ch01	89113631	89113632	SL4.0ch01:89113632_-	-	C	Solyc01g109940.3	Solyc01g109940.3	89113291	89118626	Solyc01g109940.3.1	89113290	89113684	3_UTR	0.0252101	0.001	0.0263158	0.013245	0.0240385	0.00675676	0.001	0.001	0.001	0.001	0.001	0.001	0.00133248	3.3587
SL4.0ch01	89760508	89760509	SL4.0ch01:89760509_+	+	C	Solyc01g110990.2	Solyc01g110990.2	89759912	89763590	Solyc01g110990.2.1	89759911	89763424	cds	0.0405405	0.0137615	0.0334572	0.00414938	0.0225989	0.001	0.001	0.001	0.001	0.001	0.001	0.001	1.44577e-06	3.48554
SL4.0ch01	90614840	90614841	SL4.0ch01:90614841_-	-	C	Solyc01g112210.3	Solyc01g112210.3	90612505	90617979	Solyc01g112210.3.1	90614684	90615630	cds	0.0229008	0.001	0.0258621	0.00694444	0.0230769	0.001	0.001	0.001	0.001	0.001	0.001	0.001	2.31901e-09	4.04844
SL4.0ch02	21018757	21018758	SL4.0ch02:21018758_-	-	C	Solyc02g021420.3	Solyc02g021420.3	21018023	21042394	Solyc02g021420.3.1	21018748	21018990	cds	0.0217391	0.001	0.0231481	0.0165289	0.0268817	0.00343643	0.001	0.001	0.001	0.001	0.001	0.001	0.00657578	3.36841
SL4.0ch02	31511774	31511775	SL4.0ch02:31511775_+	+	C	Solyc02g061960.3	Solyc02g061960.3	31506463	31512398	Solyc02g061960.3.1	31511498	31511795	cds	0.0297619	0.00546448	0.0263158	0.001	0.0220994	0.00515464	0.001	0.001	0.001	0.001	0.001	0.001	1.81085e-09	3.58951
SL4.0ch02	35347643	35347644	SL4.0ch02:35347644_+	+	C	Solyc02g067090.4	Solyc02g067090.4	35338851	35348093	Solyc02g067090.4.1	35347598	35347777	cds	0.0583333	0.0234375	0.0506329	0.0208333	0.0568182	0.020979	0.001	0.001	0.001	0.001	0.001	0.001	0.000221973	1.34896
SL4.0ch02	35388955	35388956	SL4.0ch02:35388956_-	-	C	Solyc02g067180.3	Solyc02g067180.3	35383760	35389362	Solyc02g067180.3.1	35388670	35389148	cds	0.0344828	0.00390625	0.0277778	0.017341	0.0201342	0.0110701	0.001	0.001	0.001	0.001	0.001	0.001	0.0275074	2.02962
SL4.0ch02	36390367	36390368	SL4.0ch02:36390368_-	-	C	Solyc02g068420.4	Solyc02g068420.4	36384954	36395348	Solyc02g068420.4.1	36390229	36390399	cds	0.0816327	0.0143885	0.0547945	0.0273973	0.0392157	0.0307692	0.001	0.001	0.001	0.001	0.001	0.001	0.0476567	1.58285
SL4.0ch02	38924673	38924674	SL4.0ch02:38924674_-	-	C	Solyc02g071510.3	Solyc02g071510.3	38923906	38929282	Solyc02g071510.3.1	38924582	38924704	cds	0.0309278	0.00574713	0.0248963	0.003663	0.0361446	0.00543478	0.001	0.001	0.001	0.001	0.001	0.001	1.51287e-14	2.66259
SL4.0ch02	43016561	43016562	SL4.0ch02:43016562_+	+	C	Solyc02g080940.3	Solyc02g080940.3	43013983	43018457	Solyc02g080940.3.1	43016484	43016572	cds	0.0684932	0.0294118	0.177419	0.046875	0.1	0.0181818	0.001	0.001	0.001	0.001	0.001	0.001	4.20464e-05	1.9563
SL4.0ch02	44031151	44031152	SL4.0ch02:44031152_-	-	C	Solyc02g082340.3	Solyc02g082340.3	44029553	44037149	Solyc02g082340.3.1	44031143	44031260	cds	0.0315315	0.001	0.0353982	0.001	0.0384615	0.00757576	0.001	0.001	0.001	0.001	0.001	0.001	4.23839e-14	4.58336
SL4.0ch02	44762458	44762459	SL4.0ch02:44762459_-	-	C	Solyc02g083310.3	Solyc02g083310.3	44762101	44766727	Solyc02g083310.3.1	44762100	44763068	3_UTR	0.0649351	0.001	0.0412371	0.0315789	0.0441176	0.0119048	0.001	0.001	0.001	0.001	0.001	0.001	0.0174267	4.54254
SL4.0ch02	47768249	47768250	SL4.0ch02:47768250_-	-	C	Solyc02g087290.3	Solyc02g087290.3	47765242	47771240	Solyc02g087290.3.1	47765769	47768499	cds	0.0304348	0.0206897	0.0366492	0.0188679	0.0434783	0.001	0.001	0.001	0.001	0.001	0.001	0.001	0.0379132	3.96417
SL4.0ch02	50665825	50665826	SL4.0ch02:50665826_-	-	C	Solyc02g091280.3	Solyc02g091280.3	50661365	50666069	Solyc02g091280.3.1	50665659	50665935	cds	0.0251572	0.0113208	0.028436	0.0097561	0.0242424	0.00749064	0.001	0.001	0.001	0.001	0.001	0.001	0.000142584	1.48875
SL4.0ch02	53048654	53048655	SL4.0ch02:53048655_-	-	C	Solyc02g094430.4	Solyc02g094430.4	53045963	53054518	Solyc02g094430.4.1	53048634	53049004	cds	0.0487805	0.00892857	0.0568182	0.0457143	0.0406504	0.0070922	0.001	0.001	0.001	0.001	0.001	0.001	0.0188274	2.0606
SL4.0ch02	53061687	53061688	SL4.0ch02:53061688_+	+	C	Solyc02g094440.4	Solyc02g094440.4	53059722	53062580	Solyc02g094440.4.1	53061639	53061711	cds	0.09	0.0405405	0.147059	0.02	0.0416667	0.025641	0.001	0.001	0.001	0.001	0.001	0.001	0.0110319	1.90011
SL4.0ch03	208136	208137	SL4.0ch03:208137_-	-	C	Solyc03g005340.4	Solyc03g005340.4	207933	215052	Solyc03g005340.4.1	207932	208216	3_UTR	0.111111	0.0555556	0.12963	0.0379747	0.0784314	0.001	0.001	0.001	0.001	0.001	0.001	0.001	0.00217314	4.80428
SL4.0ch03	314250	314251	SL4.0ch03:314251_-	-	C	Solyc03g005430.4	Solyc03g005430.4	308068	322270	Solyc03g005430.4.1	314242	314591	cds	0.0434783	0.001	0.0487805	0.030303	0.0277778	0.011236	0.001	0.001	0.001	0.001	0.001	0.001	0.0157155	3.9843
SL4.0ch03	3323912	3323913	SL4.0ch03:3323913_+	+	C	Solyc03g150102.1	Solyc03g150102.1	3323402	3324357	Solyc03g150102.1.1	3323401	3324072	5_UTR	0.0803571	0.0428571	0.0778443	0.0482759	0.0574713	0.00934579	0.001	0.001	0.001	0.001	0.001	0.001	0.024879	1.68741
SL4.0ch03	4485476	4485477	SL4.0ch03:4485477_-	-	C	Solyc03g032070.3	Solyc03g032070.3	4482668	4485630	Solyc03g032070.3.1	4484766	4485521	cds	0.136364	0.0375	0.179487	0.0487805	0.142857	0.0361446	0.001	0.001	0.001	0.001	0.001	0.001	4.85662e-08	1.90998
SL4.0ch03	6270059	6270060	SL4.0ch03:6270060_+	+	C	Solyc03g034440.2	Solyc03g034440.2	6268822	6270715	Solyc03g034440.2.1	6269728	6270457	cds	0.0206186	0.001	0.031746	0.00518135	0.0248447	0.016	0.001	0.001	0.001	0.001	0.001	0.001	0.00376914	3.24111
SL4.0ch03	12395221	12395222	SL4.0ch03:12395222_-	-	C	Solyc03g046590.3	Solyc03g046590.3	12393394	12414976	Solyc03g046590.3.1	12395151	12395347	cds	0.0882353	0.0714286	0.0724638	0.016129	0.146341	0.0294118	0.001	0.001	0.001	0.001	0.001	0.001	0.0202347	1.83571
SL4.0ch03	57183205	57183206	SL4.0ch03:57183206_+	+	C	Solyc03g112310.1	Solyc03g112310.1	57181562	57183550	Solyc03g112310.1.1	57181561	57183550	cds	0.0223642	0.00429185	0.0204604	0.00641026	0.023166	0.001	0.001	0.001	0.001	0.001	0.001	0.001	6.7537e-07	3.39675
SL4.0ch03	59704408	59704409	SL4.0ch03:59704409_+	+	C	Solyc03g115630.3	Solyc03g115630.3	59699679	59705226	Solyc03g115630.3.1	59704356	59704522	cds	0.0327381	0.0131894	0.0220472	0.0110619	0.0243902	0.0136426	0.001	0.001	0.001	0.001	0.001	0.001	0.00604039	1.06648
SL4.0ch03	59780658	59780659	SL4.0ch03:59780659_-	-	C	Solyc03g115720.3	Solyc03g115720.3	59771892	59780975	Solyc03g115720.3.1	59780606	59780675	cds	0.0315789	0.0105263	0.0357143	0.0116959	0.0724638	0.001	0.001	0.001	0.001	0.001	0.001	0.001	7.40652e-05	4.70925
SL4.0ch03	59790015	59790016	SL4.0ch03:59790016_-	-	C	Solyc03g115740.2	Solyc03g115740.2	59789710	59791062	Solyc03g115740.2.1	59789709	59791062	cds	0.0923913	0.0358566	0.097561	0.0518135	0.0774648	0.0377358	0.001	0.001	0.001	0.001	0.001	0.001	0.00440166	1.11847
SL4.0ch03	59830218	59830219	SL4.0ch03:59830219_+	+	C	Solyc03g115810.3	Solyc03g115810.3	59821317	59832451	Solyc03g115810.3.1	59830176	59830268	cds	0.057971	0.043956	0.125	0.0123457	0.0597015	0.010989	0.001	0.001	0.001	0.001	0.001	0.001	0.00979904	2.49898
SL4.0ch03	60931763	60931764	SL4.0ch03:60931764_-	-	C	Solyc03g117320.4	Solyc03g117320.4	60930696	60934913	Solyc03g117320.4.1	60931677	60931791	cds	0.0491803	0.001	0.037037	0.0178571	0.06	0.0125	0.001	0.001	0.001	0.001	0.001	0.001	0.000421345	4.22184
SL4.0ch03	61070438	61070439	SL4.0ch03:61070439_-	-	C	Solyc03g117470.3	Solyc03g117470.3	61065876	61071031	Solyc03g117470.3.1	61070355	61070480	cds	0.0365854	0.001	0.0666667	0.0384615	0.0625	0.0210526	0.001	0.001	0.001	0.001	0.001	0.001	0.00740111	3.77998
SL4.0ch03	61152616	61152617	SL4.0ch03:61152617_+	+	C	Solyc03g117580.3	Solyc03g117580.3	61149630	61152915	Solyc03g117580.3.1	61152587	61152679	cds	0.0342857	0.00555556	0.0465116	0.0335196	0.0581395	0.0232558	0.001	0.001	0.001	0.001	0.001	0.001	0.0229771	1.75283
SL4.0ch03	61423855	61423856	SL4.0ch03:61423856_+	+	C	Solyc03g117980.3	Solyc03g117980.3	61423305	61429243	Solyc03g117980.3.1	61423698	61424302	cds	0.0746269	0.00680272	0.0333333	0.01	0.0422535	0.00826446	0.001	0.001	0.001	0.001	0.001	0.001	3.23883e-08	2.69651
SL4.0ch03	61610656	61610657	SL4.0ch03:61610657_-	-	C	Solyc03g118240.4	Solyc03g118240.4	61610155	61612153	Solyc03g118240.4.1	61610397	61610805	cds	0.0368098	0.00917431	0.0555556	0.00892857	0.0252101	0.0168067	0.001	0.001	0.001	0.001	0.001	0.001	0.00487936	1.97329
SL4.0ch03	61664884	61664885	SL4.0ch03:61664885_+	+	C	Solyc03g118290.3	Solyc03g118290.3	61663949	61670226	Solyc03g118290.3.1	61664845	61664941	cds	0.0255102	0.00740741	0.0267857	0.001	0.05	0.00787402	0.001	0.001	0.001	0.001	0.001	0.001	6.16962e-08	3.60708
SL4.0ch03	62271811	62271812	SL4.0ch03:62271812_+	+	C	Solyc03g119130.3	Solyc03g119130.3	62270859	62275651	Solyc03g119130.3.1	62271211	62272408	cds	0.0291262	0.001	0.0821918	0.047619	0.0606061	0.0194175	0.001	0.001	0.001	0.001	0.001	0.001	0.0070744	3.50031
SL4.0ch03	62566993	62566994	SL4.0ch03:62566994_-	-	C	Solyc03g119540.3	Solyc03g119540.3	62565853	62567474	Solyc03g119540.3.1	62566278	62567271	cds	0.037037	0.00584795	0.0257732	0.001	0.027027	0.00826446	0.001	0.001	0.001	0.001	0.001	0.001	1.89129e-07	3.55957
SL4.0ch03	62714917	62714918	SL4.0ch03:62714918_+	+	C	Solyc03g119720.4	Solyc03g119720.4	62709011	62715670	Solyc03g119720.4.1	62714363	62715309	cds	0.0877193	0.001	0.0655738	0.016129	0.0491803	0.001	0.001	0.001	0.001	0.001	0.001	0.001	1.06837e-10	5.55324
SL4.0ch03	63913431	63913432	SL4.0ch03:63913432_+	+	C	Solyc03g121360.1	Solyc03g121360.1	63913308	63913919	Solyc03g121360.1.1	63913307	63913919	cds	0.0299145	0.010989	0.0348525	0.0207254	0.0214592	0.00705882	0.001	0.001	0.001	0.001	0.001	0.001	0.00487705	1.31835
SL4.0ch03	63913559	63913560	SL4.0ch03:63913560_+	+	C	Solyc03g121360.1	Solyc03g121360.1	63913308	63913919	Solyc03g121360.1.1	63913307	63913919	cds	0.0357143	0.00961538	0.0526316	0.03125	0.025641	0.0135747	0.001	0.001	0.001	0.001	0.001	0.001	0.0148712	1.28312
SL4.0ch03	64397891	64397892	SL4.0ch03:64397892_-	-	C	Solyc03g121960.3	Solyc03g121960.3	64393079	64400019	Solyc03g121960.3.1	64397854	64398077	cds	0.0227273	0.0151515	0.0202703	0.00561798	0.027027	0.001	0.001	0.001	0.001	0.001	0.001	0.001	0.00878232	3.42001
SL4.0ch03	64575456	64575457	SL4.0ch03:64575457_-	-	C	Solyc03g122260.3	Solyc03g122260.3	64574301	64579063	Solyc03g122260.3.1	64575443	64575506	cds	0.0221519	0.00771208	0.0261044	0.00934579	0.0333333	0.0258065	0.001	0.001	0.001	0.001	0.001	0.001	0.0333758	1.21563
SL4.0ch04	701904	701905	SL4.0ch04:701905_-	-	C	Solyc04g006970.4	Solyc04g006970.4	701629	713086	Solyc04g006970.4.1	701883	702708	cds	0.0542636	0.0239521	0.0204082	0.00632911	0.0344828	0.0159363	0.001	0.001	0.001	0.001	0.001	0.001	0.000867246	1.35415
SL4.0ch04	2212777	2212778	SL4.0ch04:2212778_+	+	C	Solyc04g008570.4	Solyc04g008570.4	2211154	2213454	Solyc04g008570.4.1	2211364	2213242	cds	0.0508475	0.0163934	0.021097	0.0149813	0.0521739	0.0078125	0.001	0.001	0.001	0.001	0.001	0.001	0.010793	1.90117
SL4.0ch04	5160488	5160489	SL4.0ch04:5160489_+	+	C	Solyc04g014870.3	Solyc04g014870.3	5156652	5161377	Solyc04g014870.3.1	5160027	5160903	cds	0.0391061	0.0215827	0.0488722	0.0313725	0.0429448	0.0120968	0.001	0.001	0.001	0.001	0.001	0.001	0.0255576	1.21261
SL4.0ch04	7834674	7834675	SL4.0ch04:7834675_+	+	C	Solyc04g017710.3	Solyc04g017710.3	7832533	7837803	Solyc04g017710.3.1	7834454	7834724	cds	0.04375	0.0232558	0.0496894	0.0316206	0.0432432	0.0121951	0.001	0.001	0.001	0.001	0.001	0.001	0.0218165	1.22723
SL4.0ch04	8007684	8007685	SL4.0ch04:8007685_-	-	C	Solyc04g017750.4	Solyc04g017750.4	8006428	8011267	Solyc04g017750.4.1	8007091	8008923	cds	0.0638298	0.001	0.0731707	0.001	0.0576923	0.001	0.001	0.001	0.001	0.001	0.001	0.001	5.33272e-138	6.01866
SL4.0ch04	51859792	51859793	SL4.0ch04:51859793_+	+	C	Solyc04g054470.3	Solyc04g054470.3	51856687	51868411	Solyc04g054470.3.1	51859427	51860478	3_UTR	0.021692	0.020202	0.0274314	0.0049505	0.0242424	0.00511509	0.001	0.001	0.001	0.001	0.001	0.001	0.0394515	1.92679
SL4.0ch04	53034991	53034992	SL4.0ch04:53034992_+	+	C	Solyc04g055120.3	Solyc04g055120.3	53030825	53054574	Solyc04g055120.3.1	53034852	53035132	cds	0.025641	0.0223464	0.020979	0.00649351	0.0446429	0.00480769	0.001	0.001	0.001	0.001	0.001	0.001	0.0347223	2.1917
SL4.0ch04	56671874	56671875	SL4.0ch04:56671875_-	-	C	Solyc04g071860.3	Solyc04g071860.3	56671349	56685458	Solyc04g071860.3.1	56671665	56672172	cds	0.0306122	0.0175439	0.038835	0.001	0.0540541	0.00925926	0.001	0.001	0.001	0.001	0.001	0.001	0.0013911	3.95165
SL4.0ch04	59253862	59253863	SL4.0ch04:59253863_+	+	C	Solyc04g076340.3	Solyc04g076340.3	59251147	59254106	Solyc04g076340.3.1	59253530	59254623	3_UTR	0.025974	0.00746269	0.038961	0.0195312	0.0384615	0.001	0.001	0.001	0.001	0.001	0.001	0.001	0.00157785	3.87102
SL4.0ch04	61949407	61949408	SL4.0ch04:61949408_-	-	C	Solyc04g079550.4	Solyc04g079550.4	61949312	61952547	Solyc04g079550.4.1	61949311	61949719	3_UTR	0.0394737	0.001	0.029703	0.001	0.0333333	0.00666667	0.001	0.001	0.001	0.001	0.001	0.001	3.31059e-14	4.62732
SL4.0ch04	62818721	62818722	SL4.0ch04:62818722_+	+	C	Solyc04g080740.1	Solyc04g080740.1	62818317	62818760	Solyc04g080740.1.1	62818316	62818760	cds	0.0227273	0.0152672	0.0571429	0.00675676	0.025	0.001	0.001	0.001	0.001	0.001	0.001	0.001	0.00337458	3.54497
SL4.0ch04	63090336	63090337	SL4.0ch04:63090337_-	-	C	Solyc04g081070.3	Solyc04g081070.3	63088499	63093413	Solyc04g081070.3.1	63090001	63090971	cds	0.0517241	0.0379747	0.0864198	0.0188679	0.0285714	0.0123457	0.001	0.001	0.001	0.001	0.001	0.001	0.0254271	1.46413
SL4.0ch05	83352	83353	SL4.0ch05:83353_-	-	C	Solyc05g005020.4	Solyc05g005020.4	78345	96940	Solyc05g005020.4.1	83335	83549	cds	0.0420168	0.0232558	0.0228571	0.00571429	0.0337838	0.001	0.001	0.001	0.001	0.001	0.001	0.001	0.00253465	3.7192
SL4.0ch05	855105	855106	SL4.0ch05:855106_+	+	C	Solyc05g006070.4	Solyc05g006070.4	854626	857100	Solyc05g006070.4.1	854794	855317	cds	0.0365854	0.00636943	0.0273973	0.001	0.0337079	0.001	0.001	0.001	0.001	0.001	0.001	0.001	1.72621e-16	4.47668
SL4.0ch05	1969202	1969203	SL4.0ch05:1969203_-	-	C	Solyc05g007250.3	Solyc05g007250.3	1968925	1971460	Solyc05g007250.3.1	1969063	1969388	cds	0.023622	0.0110865	0.0298013	0.0164671	0.0353982	0.00968784	0.001	0.001	0.001	0.001	0.001	0.001	0.00476441	1.34854
SL4.0ch05	2219015	2219016	SL4.0ch05:2219016_-	-	C	Solyc05g007670.4	Solyc05g007670.4	2214337	2219554	Solyc05g007670.4.1	2218724	2219322	cds	0.0241546	0.001	0.0286458	0.0100334	0.035	0.0123457	0.001	0.001	0.001	0.001	0.001	0.001	0.000254164	3.31255
SL4.0ch05	2670609	2670610	SL4.0ch05:2670610_-	-	C	Solyc05g008230.3	Solyc05g008230.3	2669704	2674296	Solyc05g008230.3.1	2670025	2671108	cds	0.0230415	0.0157895	0.0454545	0.021164	0.0561224	0.0202703	0.001	0.001	0.001	0.001	0.001	0.001	0.0166893	1.09172
SL4.0ch05	2856263	2856264	SL4.0ch05:2856264_-	-	C	Solyc05g008460.4	Solyc05g008460.4	2852880	2856602	Solyc05g008460.4.1	2856005	2856602	cds	0.0454545	0.0167598	0.0441176	0.001	0.04	0.0124224	0.001	0.001	0.001	0.001	0.001	0.001	0.00019701	4.06017
SL4.0ch05	29449026	29449027	SL4.0ch05:29449027_-	-	C	Solyc05g023770.4	Solyc05g023770.4	29437370	29450668	Solyc05g023770.4.1	29448987	29449063	cds	0.04	0.001	0.166667	0.0416667	0.06	0.001	0.001	0.001	0.001	0.001	0.001	0.001	6.82565e-09	5.11554
SL4.0ch05	37032408	37032409	SL4.0ch05:37032409_-	-	C	Solyc05g025810.3	Solyc05g025810.3	37031493	37035065	Solyc05g025810.3.1	37032195	37032432	cds	0.0243902	0.0125	0.0576923	0.0178571	0.049505	0.001	0.001	0.001	0.001	0.001	0.001	0.001	0.00208158	4.18798
SL4.0ch05	59490687	59490688	SL4.0ch05:59490688_+	+	C	Solyc05g050120.3	Solyc05g050120.3	59487565	59491929	Solyc05g050120.3.1	59490656	59490746	cds	0.0218182	0.00609756	0.0206897	0.0106007	0.0210084	0.0030303	0.001	0.001	0.001	0.001	0.001	0.001	0.000707241	2.06772
SL4.0ch05	61633909	61633910	SL4.0ch05:61633910_+	+	C	Solyc05g051840.1	Solyc05g051840.1	61632982	61634115	Solyc05g051840.1.1	61632981	61634115	cds	0.0291971	0.0168067	0.05	0.021978	0.0625	0.001	0.001	0.001	0.001	0.001	0.001	0.001	0.0125393	4.47065
SL4.0ch05	62603069	62603070	SL4.0ch05:62603070_-	-	C	Solyc05g053070.4	Solyc05g053070.4	62602700	62603103	Solyc05g053070.4.1	62602761	62603103	cds	0.0391892	0.0113636	0.0643275	0.0325733	0.0429448	0.026694	0.001	0.001	0.001	0.001	0.001	0.001	0.0153319	1.23295
SL4.0ch05	63849251	63849252	SL4.0ch05:63849252_+	+	C	Solyc05g054570.3	Solyc05g054570.3	63842534	63849968	Solyc05g054570.3.1	63849127	63849559	cds	0.133333	0.0724638	0.111111	0.0169492	0.112903	0.0683761	0.001	0.001	0.001	0.001	0.001	0.001	0.0239486	1.74676
SL4.0ch05	63992534	63992535	SL4.0ch05:63992535_-	-	C	Solyc05g054760.4	Solyc05g054760.4	63992443	63996618	Solyc05g054760.4.1	63992442	63992640	3_UTR	0.037037	0.012987	0.032967	0.001	0.0225564	0.01	0.001	0.001	0.001	0.001	0.001	0.001	0.00123304	3.66366
SL4.0ch05	65216523	65216524	SL4.0ch05:65216524_+	+	C	Solyc05g056570.3	Solyc05g056570.3	65212728	65218170	Solyc05g056570.3.1	65216406	65216574	cds	0.0258621	0.001	0.0437956	0.00657895	0.0550459	0.0100503	0.001	0.001	0.001	0.001	0.001	0.001	1.29925e-12	3.66384
SL4.0ch05	65217768	65217769	SL4.0ch05:65217769_+	+	C	Solyc05g056570.3	Solyc05g056570.3	65212728	65218170	Solyc05g056570.3.1	65217715	65217853	cds	0.025	0.010989	0.0332103	0.01875	0.0495868	0.01	0.001	0.001	0.001	0.001	0.001	0.001	0.00510693	1.588
SL4.0ch06	1641360	1641361	SL4.0ch06:1641361_-	-	C	Solyc06g007620.3	Solyc06g007620.3	1641185	1643568	Solyc06g007620.3.1	1641184	1641658	3_UTR	0.0204082	0.00460829	0.0340909	0.001	0.0277778	0.001	0.001	0.001	0.001	0.001	0.001	0.001	1.21051e-12	4.46237
SL4.0ch06	31091225	31091226	SL4.0ch06:31091226_+	+	C	Solyc06g050620.3	Solyc06g050620.3	31090674	31098040	Solyc06g050620.3.1	31090810	31091475	cds	0.0280374	0.01	0.0319149	0.00904977	0.0879121	0.0110497	0.001	0.001	0.001	0.001	0.001	0.001	4.28968e-06	2.25654
SL4.0ch06	32270895	32270896	SL4.0ch06:32270896_+	+	C	Solyc06g051270.3	Solyc06g051270.3	32269520	32272714	Solyc06g051270.3.1	32270790	32270901	cds	0.0275862	0.0140845	0.0473373	0.0299145	0.0606061	0.013986	0.001	0.001	0.001	0.001	0.001	0.001	0.018139	1.39797
SL4.0ch06	32321107	32321108	SL4.0ch06:32321108_+	+	C	Solyc06g051310.3	Solyc06g051310.3	32311023	32322629	Solyc06g051310.3.1	32321053	32321176	cds	0.0211765	0.00826446	0.0299003	0.00712589	0.0253165	0.0116959	0.001	0.001	0.001	0.001	0.001	0.001	0.000421874	1.57942
SL4.0ch06	34342217	34342218	SL4.0ch06:34342218_-	-	C	Solyc06g053710.3	Solyc06g053710.3	34339644	34343463	Solyc06g053710.3.1	34341370	34343113	cds	0.0252632	0.00675676	0.0271903	0.0107527	0.033033	0.001	0.001	0.001	0.001	0.001	0.001	0.001	0.000122344	3.71127
SL4.0ch06	35333822	35333823	SL4.0ch06:35333823_+	+	C	Solyc06g059760.3	Solyc06g059760.3	35322189	35336409	Solyc06g059760.3.1	35333778	35333848	cds	0.0408163	0.0266667	0.0412371	0.00961538	0.0759494	0.0196078	0.001	0.001	0.001	0.001	0.001	0.001	0.00506531	1.69272
SL4.0ch06	36091845	36091846	SL4.0ch06:36091846_-	-	C	Solyc06g060400.3	Solyc06g060400.3	36091628	36093802	Solyc06g060400.3.1	36091834	36092080	cds	0.0330579	0.0120482	0.0508475	0.0120482	0.0340909	0.001	0.001	0.001	0.001	0.001	0.001	0.001	3.30183e-05	3.772
SL4.0ch06	37424072	37424073	SL4.0ch06:37424073_+	+	C	Solyc06g063000.3	Solyc06g063000.3	37419619	37425103	Solyc06g063000.3.1	37424054	37424140	cds	0.022082	0.00395257	0.0229885	0.00333333	0.0236486	0.0141844	0.001	0.001	0.001	0.001	0.001	0.001	0.00194754	2.24835
SL4.0ch06	38803793	38803794	SL4.0ch06:38803794_+	+	C	Solyc06g065720.1	Solyc06g065720.1	38802070	38804775	Solyc06g065720.1.1	38802069	38804775	cds	0.205479	0.0412371	0.155172	0.0638298	0.1	0.0594059	0.001	0.001	0.001	0.001	0.001	0.001	0.00598908	1.6009
SL4.0ch06	39242246	39242247	SL4.0ch06:39242247_-	-	C	Solyc06g066320.3	Solyc06g066320.3	39239290	39244427	Solyc06g066320.3.1	39242141	39242362	cds	0.0276243	0.001	0.0441176	0.0210526	0.0387597	0.00757576	0.001	0.001	0.001	0.001	0.001	0.001	0.000414776	3.53854
SL4.0ch06	45606174	45606175	SL4.0ch06:45606175_+	+	C	Solyc06g082090.4	Solyc06g082090.4	45602799	45606734	Solyc06g082090.4.1	45606132	45606315	cds	0.0235849	0.0131579	0.0283688	0.00486618	0.0216867	0.00560224	0.001	0.001	0.001	0.001	0.001	0.001	0.00128004	1.94447
SL4.0ch06	45906642	45906643	SL4.0ch06:45906643_-	-	C	Solyc06g150137.1	Solyc06g150137.1	45897128	45906931	Solyc06g150137.1.1	45906133	45906865	cds	0.037037	0.001	0.0212766	0.0102041	0.025	0.001	0.001	0.001	0.001	0.001	0.001	0.001	0.000101028	4.4168
SL4.0ch06	46433837	46433838	SL4.0ch06:46433838_-	-	C	Solyc06g083460.4	Solyc06g083460.4	46427802	46435448	Solyc06g083460.4.1	46433708	46434004	cds	0.020979	0.001	0.0206897	0.001	0.0232558	0.00653595	0.001	0.001	0.001	0.001	0.001	0.001	7.93442e-09	3.90911
SL4.0ch06	47077682	47077683	SL4.0ch06:47077683_+	+	C	Solyc06g084360.4	Solyc06g084360.4	47074057	47081584	Solyc06g084360.4.1	47077579	47077690	cds	0.0595238	0.0169492	0.0702703	0.0257732	0.0743802	0.0331492	0.001	0.001	0.001	0.001	0.001	0.001	0.000215449	1.50198
SL4.0ch07	252750	252751	SL4.0ch07:252751_-	-	C	Solyc07g005340.2	Solyc07g005340.2	252612	253793	Solyc07g005340.2.1	252611	253793	cds	0.0271739	0.016129	0.026455	0.0103093	0.0483871	0.0135135	0.001	0.001	0.001	0.001	0.001	0.001	0.00413187	1.38296
SL4.0ch07	625099	625100	SL4.0ch07:625100_-	-	C	Solyc07g005790.4	Solyc07g005790.4	624615	629323	Solyc07g005790.4.1	624614	626154	3_UTR	0.135593	0.02	0.0882353	0.0701754	0.0961538	0.02	0.001	0.001	0.001	0.001	0.001	0.001	0.015891	2.09741
SL4.0ch07	1575098	1575099	SL4.0ch07:1575099_-	-	C	Solyc07g006760.4	Solyc07g006760.4	1571302	1577606	Solyc07g006760.4.1	1575008	1575113	cds	0.0420168	0.001	0.0209424	0.00571429	0.0310078	0.001	0.001	0.001	0.001	0.001	0.001	0.001	5.79202e-10	4.67557
SL4.0ch07	1575211	1575212	SL4.0ch07:1575212_-	-	C	Solyc07g006760.4	Solyc07g006760.4	1571302	1577606	Solyc07g006760.4.1	1575201	1577070	cds	0.025641	0.001	0.0294118	0.0122699	0.024	0.001	0.001	0.001	0.001	0.001	0.001	0.001	2.48177e-05	4.11575
SL4.0ch07	1662246	1662247	SL4.0ch07:1662247_+	+	C	Solyc07g006820.4	Solyc07g006820.4	1640635	1665388	Solyc07g006820.4.1	1662074	1662265	cds	0.0295858	0.0148148	0.0410959	0.001	0.0378788	0.0181818	0.001	0.001	0.001	0.001	0.001	0.001	0.00993023	3.90951
SL4.0ch07	3432888	3432889	SL4.0ch07:3432889_+	+	C	Solyc07g008530.1	Solyc07g008530.1	3432159	3433724	Solyc07g008530.1.1	3432158	3433724	cds	0.0366972	0.0153061	0.0408163	0.0181818	0.045977	0.0133333	0.001	0.001	0.001	0.001	0.001	0.001	0.000397436	1.4325
SL4.0ch07	4133283	4133284	SL4.0ch07:4133284_+	+	C	Solyc07g009140.3	Solyc07g009140.3	4127535	4133630	Solyc07g009140.3.1	4133227	4133402	cds	0.0454545	0.0320513	0.0564516	0.0328947	0.0841121	0.0211268	0.001	0.001	0.001	0.001	0.001	0.001	0.0451807	1.24773
SL4.0ch07	53976906	53976907	SL4.0ch07:53976907_+	+	C	Solyc07g041830.4	Solyc07g041830.4	53976553	53980887	Solyc07g041830.4.1	53976745	53977100	cds	0.15	0.05	0.0555556	0.015625	0.266667	0.0277778	0.001	0.001	0.001	0.001	0.001	0.001	3.11873e-06	2.43138
SL4.0ch07	58848780	58848781	SL4.0ch07:58848781_-	-	C	Solyc07g047770.4	Solyc07g047770.4	58847152	58858564	Solyc07g047770.4.1	58848498	58848993	cds	0.0248756	0.001	0.0263158	0.0125786	0.0315789	0.016	0.001	0.001	0.001	0.001	0.001	0.001	0.0102166	3.26667
SL4.0ch07	59201276	59201277	SL4.0ch07:59201277_+	+	C	Solyc07g048120.3	Solyc07g048120.3	59201062	59208384	Solyc07g048120.3.1	59201254	59201437	cds	0.0333333	0.00760456	0.0380117	0.029661	0.025641	0.0116279	0.001	0.001	0.001	0.001	0.001	0.001	0.0416336	1.39182
SL4.0ch07	59749353	59749354	SL4.0ch07:59749354_+	+	C	Solyc07g049530.3	Solyc07g049530.3	59747966	59750137	Solyc07g049530.3.1	59749263	59749545	cds	0.0209059	0.00588235	0.0355556	0.0115385	0.0203046	0.00352113	0.001	0.001	0.001	0.001	0.001	0.001	1.10642e-06	2.05779
SL4.0ch07	60727508	60727509	SL4.0ch07:60727509_-	-	C	Solyc07g052320.3	Solyc07g052320.3	60727212	60731146	Solyc07g052320.3.1	60727211	60727649	3_UTR	0.1	0.001	0.166667	0.0196078	0.166667	0.0588235	0.001	0.001	0.001	0.001	0.001	0.001	4.50431e-06	5.21378
SL4.0ch07	61968154	61968155	SL4.0ch07:61968155_+	+	C	Solyc07g053610.3	Solyc07g053610.3	61959807	61976609	Solyc07g053610.3.1	61968122	61968345	cds	0.152174	0.0333333	0.0714286	0.0434783	0.190476	0.001	0.001	0.001	0.001	0.001	0.001	0.001	0.00279741	6.03425
SL4.0ch07	62032023	62032024	SL4.0ch07:62032024_+	+	C	Solyc07g053650.4	Solyc07g053650.4	62021303	62032784	Solyc07g053650.4.1	62031875	62032054	cds	0.0925926	0.001	0.148148	0.0666667	0.0769231	0.0384615	0.001	0.001	0.001	0.001	0.001	0.001	0.00927776	5.01087
SL4.0ch07	62422119	62422120	SL4.0ch07:62422120_-	-	C	Solyc07g054100.3	Solyc07g054100.3	62421977	62422948	Solyc07g054100.3.1	62421976	62422948	cds	0.0862069	0.0121951	0.0617284	0.0294118	0.0694444	0.0212766	0.001	0.001	0.001	0.001	0.001	0.001	0.00041609	2.05845
SL4.0ch07	63105774	63105775	SL4.0ch07:63105775_-	-	C	Solyc07g055060.3	Solyc07g055060.3	63102919	63110237	Solyc07g055060.3.1	63105743	63105898	cds	0.0414201	0.0131579	0.0322581	0.0206186	0.0258065	0.00613497	0.001	0.001	0.001	0.001	0.001	0.001	0.00601345	1.5774
SL4.0ch07	65191270	65191271	SL4.0ch07:65191271_-	-	C	Solyc07g062660.4	Solyc07g062660.4	65185616	65191726	Solyc07g062660.4.1	65189419	65191447	cds	0.0588235	0.0510949	0.0555556	0.00735294	0.048951	0.0135135	0.001	0.001	0.001	0.001	0.001	0.001	0.0336852	2.04473
SL4.0ch07	65293243	65293244	SL4.0ch07:65293244_+	+	C	Solyc07g062770.2	Solyc07g062770.2	65291854	65300421	Solyc07g062770.2.1	65292263	65293661	cds	0.0204082	0.0162162	0.040724	0.001	0.0530303	0.0128205	0.001	0.001	0.001	0.001	0.001	0.001	0.017039	3.94173
SL4.0ch07	65621425	65621426	SL4.0ch07:65621426_-	-	C	Solyc07g063270.3	Solyc07g063270.3	65616412	65622273	Solyc07g063270.3.1	65621397	65621531	cds	0.030303	0.0155039	0.0447761	0.001	0.0288462	0.001	0.001	0.001	0.001	0.001	0.001	0.001	0.000248151	4.65258
SL4.0ch07	66721905	66721906	SL4.0ch07:66721906_+	+	C	Solyc07g064930.3	Solyc07g064930.3	66720680	66725566	Solyc07g064930.3.1	66721793	66721962	cds	0.0201342	0.001	0.0340909	0.0117647	0.023622	0.001	0.001	0.001	0.001	0.001	0.001	0.001	1.62147e-06	3.95748
SL4.0ch07	67602891	67602892	SL4.0ch07:67602892_+	+	C	Solyc07g066280.3	Solyc07g066280.3	67600914	67603960	Solyc07g066280.3.1	67602740	67602986	cds	0.0804598	0.0235294	0.0918367	0.0357143	0.0933333	0.0645161	0.001	0.001	0.001	0.001	0.001	0.001	0.015676	1.31019
SL4.0ch08	243556	243557	SL4.0ch08:243557_+	+	C	Solyc08g005300.3	Solyc08g005300.3	242999	245827	Solyc08g005300.3.1	242998	244120	cds	0.0233918	0.00884956	0.0215827	0.00460829	0.027027	0.00775194	0.001	0.001	0.001	0.001	0.001	0.001	6.13207e-06	1.85175
SL4.0ch08	2483658	2483659	SL4.0ch08:2483659_+	+	C	Solyc08g007970.3	Solyc08g007970.3	2479321	2485883	Solyc08g007970.3.1	2481820	2483995	cds	0.027933	0.0115385	0.0327273	0.00471698	0.0504202	0.001	0.001	0.001	0.001	0.001	0.001	0.001	2.24189e-05	4.31671
SL4.0ch08	2881968	2881969	SL4.0ch08:2881969_-	-	C	Solyc08g008490.4	Solyc08g008490.4	2881200	2886029	Solyc08g008490.4.1	2881457	2882077	cds	0.111111	0.001	0.111111	0.0666667	0.157895	0.001	0.001	0.001	0.001	0.001	0.001	0.001	0.00112384	6.49489
SL4.0ch08	3220855	3220856	SL4.0ch08:3220856_-	-	C	Solyc08g013860.3	Solyc08g013860.3	3220439	3244226	Solyc08g013860.3.1	3220438	3220896	3_UTR	0.0717131	0.0273438	0.0772947	0.0392157	0.0447761	0.0171674	0.001	0.001	0.001	0.001	0.001	0.001	0.00135791	1.265
SL4.0ch08	44777666	44777667	SL4.0ch08:44777667_-	-	C	Solyc08g061100.3	Solyc08g061100.3	44773188	44781587	Solyc08g061100.3.1	44777652	44777919	cds	0.0241228	0.0106762	0.0291971	0.001	0.0251256	0.0138889	0.001	0.001	0.001	0.001	0.001	0.001	0.0103742	3.46782
SL4.0ch08	49880767	49880768	SL4.0ch08:49880768_-	-	C	Solyc08g062690.2	Solyc08g062690.2	49880390	49881528	Solyc08g062690.2.1	49880717	49880818	cds	0.0454545	0.012987	0.0257511	0.001	0.0283019	0.0104167	0.001	0.001	0.001	0.001	0.001	0.001	9.53959e-05	3.41235
SL4.0ch08	52594293	52594294	SL4.0ch08:52594294_+	+	C	Solyc08g066030.3	Solyc08g066030.3	52593117	52596908	Solyc08g066030.3.1	52594241	52594332	cds	0.0364964	0.0229358	0.0434783	0.00938967	0.036036	0.00390625	0.001	0.001	0.001	0.001	0.001	0.001	0.00348516	2.36802
SL4.0ch08	55034261	55034262	SL4.0ch08:55034262_-	-	C	Solyc08g150138.1	Solyc08g150138.1	55034004	55046687	Solyc08g150138.1.1	55034003	55034362	3_UTR	0.0243902	0.00892857	0.0201342	0.00888889	0.0210526	0.001	0.001	0.001	0.001	0.001	0.001	0.001	0.00126691	3.11628
SL4.0ch08	56424874	56424875	SL4.0ch08:56424875_+	+	C	Solyc08g069231.1	Solyc08g069231.1	56409657	56425151	Solyc08g069231.1.1	56424871	56424994	cds	0.0930233	0.001	0.117647	0.025	0.1	0.001	0.001	0.001	0.001	0.001	0.001	0.001	1.67666e-12	6.04224
SL4.0ch08	57382369	57382370	SL4.0ch08:57382370_-	-	C	Solyc08g075120.3	Solyc08g075120.3	57380174	57387109	Solyc08g075120.3.1	57382254	57382409	cds	0.036036	0.008	0.0200573	0.0185759	0.0224719	0.00398406	0.001	0.001	0.001	0.001	0.001	0.001	0.0371448	1.91643
SL4.0ch08	57633936	57633937	SL4.0ch08:57633937_-	-	C	Solyc08g075390.4	Solyc08g075390.4	57633428	57654681	Solyc08g075390.4.1	57633922	57633985	cds	0.157895	0.025641	0.0352941	0.001	0.113208	0.0571429	0.001	0.001	0.001	0.001	0.001	0.001	0.000636695	3.85288
SL4.0ch08	57663137	57663138	SL4.0ch08:57663138_-	-	C	Solyc08g075420.4	Solyc08g075420.4	57662883	57669115	Solyc08g075420.4.1	57663083	57664264	cds	0.0721649	0.0273973	0.0526316	0.030303	0.0875	0.0277778	0.001	0.001	0.001	0.001	0.001	0.001	0.00297451	1.32881
SL4.0ch08	58227737	58227738	SL4.0ch08:58227738_+	+	C	Solyc08g076060.3	Solyc08g076060.3	58224647	58228008	Solyc08g076060.3.1	58227523	58227832	cds	0.0492958	0.0254777	0.059322	0.0333333	0.0679612	0.0238095	0.001	0.001	0.001	0.001	0.001	0.001	0.00811539	1.13109
SL4.0ch08	59297713	59297714	SL4.0ch08:59297714_+	+	C	Solyc08g077270.4	Solyc08g077270.4	59295310	59301785	Solyc08g077270.4.1	59297658	59297778	cds	0.0508475	0.001	0.0862069	0.0163934	0.0555556	0.0208333	0.001	0.001	0.001	0.001	0.001	0.001	2.33179e-05	4.29172
SL4.0ch08	61884836	61884837	SL4.0ch08:61884837_-	-	C	Solyc08g080500.3	Solyc08g080500.3	61884130	61888595	Solyc08g080500.3.1	61884815	61885066	cds	0.0237288	0.00334448	0.0226537	0.00892857	0.0210526	0.0111524	0.001	0.001	0.001	0.001	0.001	0.001	0.00301972	1.95271
SL4.0ch08	62506438	62506439	SL4.0ch08:62506439_-	-	C	Solyc08g081320.3	Solyc08g081320.3	62505008	62513698	Solyc08g081320.3.1	62506305	62506495	cds	0.0331126	0.0102041	0.0518519	0.00591716	0.021164	0.0104712	0.001	0.001	0.001	0.001	0.001	0.001	0.000549483	2.22791
SL4.0ch08	63791695	63791696	SL4.0ch08:63791696_+	+	C	Solyc08g083060.3	Solyc08g083060.3	63790066	63792947	Solyc08g083060.3.1	63791646	63791761	cds	0.0353982	0.001	0.0234375	0.0140845	0.0442478	0.001	0.001	0.001	0.001	0.001	0.001	0.001	0.000951407	4.75794
SL4.0ch09	830277	830278	SL4.0ch09:830278_+	+	C	Solyc09g007190.3	Solyc09g007190.3	825949	831581	Solyc09g007190.3.1	830255	830347	cds	0.0220126	0.0110803	0.0219092	0.014377	0.0201342	0.00625	0.001	0.001	0.001	0.001	0.001	0.001	0.0189859	1.17492
SL4.0ch09	1673379	1673380	SL4.0ch09:1673380_-	-	C	Solyc09g008200.4	Solyc09g008200.4	1672628	1675076	Solyc09g008200.4.1	1672968	1673582	cds	0.0227273	0.00702576	0.0247788	0.0126013	0.0322222	0.008	0.001	0.001	0.001	0.001	0.001	0.001	0.000541933	1.62108
SL4.0ch09	2486195	2486196	SL4.0ch09:2486196_-	-	C	Solyc09g009100.4	Solyc09g009100.4	2485238	2487913	Solyc09g009100.4.1	2485444	2486508	cds	0.026178	0.0160428	0.0220588	0.001	0.0310881	0.001	0.001	0.001	0.001	0.001	0.001	0.001	0.00169152	4.18669
SL4.0ch09	2591520	2591521	SL4.0ch09:2591521_+	+	C	Solyc09g009190.4	Solyc09g009190.4	2576972	2595178	Solyc09g009190.4.1	2591423	2591524	cds	0.0649351	0.00746269	0.0569106	0.0387097	0.0629371	0.0245399	0.001	0.001	0.001	0.001	0.001	0.001	0.0164099	2.094
SL4.0ch09	3961871	3961872	SL4.0ch09:3961872_-	-	C	Solyc09g010560.3	Solyc09g010560.3	3961817	3965623	Solyc09g010560.3.1	3961816	3965623	cds	0.04	0.00649351	0.0206186	0.0114286	0.0263158	0.0049505	0.001	0.001	0.001	0.001	0.001	0.001	0.00066242	2.16182
SL4.0ch09	35161387	35161388	SL4.0ch09:35161388_+	+	C	Solyc09g055310.3	Solyc09g055310.3	35158688	35168528	Solyc09g055310.3.1	35161283	35161575	cds	0.0612245	0.001	0.0983607	0.030303	0.0833333	0.04	0.001	0.001	0.001	0.001	0.001	0.001	0.00188545	4.4709
SL4.0ch09	49093465	49093466	SL4.0ch09:49093466_-	-	C	Solyc09g059030.4	Solyc09g059030.4	49092687	49096229	Solyc09g059030.4.1	49092940	49093630	cds	0.025	0.001	0.0547945	0.0225989	0.0503597	0.0075188	0.001	0.001	0.001	0.001	0.001	0.001	4.99512e-05	3.50833
SL4.0ch09	57440519	57440520	SL4.0ch09:57440520_-	-	C	Solyc09g064200.4	Solyc09g064200.4	57421329	57442008	Solyc09g064200.4.1	57440450	57440579	cds	0.0380952	0.00952381	0.0769231	0.0526316	0.102941	0.0366972	0.001	0.001	0.001	0.001	0.001	0.001	0.0129043	1.46353
SL4.0ch09	63384927	63384928	SL4.0ch09:63384928_+	+	C	Solyc09g075460.3	Solyc09g075460.3	63383615	63387594	Solyc09g075460.3.1	63384797	63385115	cds	0.0282486	0.001	0.0379747	0.001	0.0361446	0.001	0.001	0.001	0.001	0.001	0.001	0.001	4.25789e-71	5.09029
SL4.0ch09	63679434	63679435	SL4.0ch09:63679435_+	+	C	Solyc09g075830.3	Solyc09g075830.3	63675093	63682097	Solyc09g075830.3.1	63678797	63681339	cds	0.0625	0.00881057	0.0458015	0.0114286	0.0306748	0.0166667	0.001	0.001	0.001	0.001	0.001	0.001	0.000764788	2.11139
SL4.0ch09	67074172	67074173	SL4.0ch09:67074173_+	+	C	Solyc09g091750.3	Solyc09g091750.3	67068942	67078131	Solyc09g091750.3.1	67073748	67074224	cds	0.0655738	0.037037	0.130435	0.0285714	0.131579	0.0444444	0.001	0.001	0.001	0.001	0.001	0.001	0.0019696	1.63342
SL4.0ch09	67179970	67179971	SL4.0ch09:67179971_+	+	C	Solyc09g091860.4	Solyc09g091860.4	67173041	67180629	Solyc09g091860.4.1	67179893	67180379	cds	0.075	0.001	0.0857143	0.001	0.0588235	0.0204082	0.001	0.001	0.001	0.001	0.001	0.001	4.91565e-07	5.76891
SL4.0ch09	67228987	67228988	SL4.0ch09:67228988_-	-	C	Solyc09g091930.3	Solyc09g091930.3	67228600	67234746	Solyc09g091930.3.1	67228879	67229114	cds	0.137255	0.0545455	0.0952381	0.0537634	0.107143	0.0288462	0.001	0.001	0.001	0.001	0.001	0.001	0.00328029	1.41666
SL4.0ch09	67640394	67640395	SL4.0ch09:67640395_-	-	C	Solyc09g092450.3	Solyc09g092450.3	67639578	67650597	Solyc09g092450.3.1	67640370	67640450	cds	0.0857143	0.0144928	0.0847458	0.0327869	0.0833333	0.0352941	0.001	0.001	0.001	0.001	0.001	0.001	0.000394316	1.86236
SL4.0ch09	68102852	68102853	SL4.0ch09:68102853_+	+	C	Solyc09g098170.4	Solyc09g098170.4	68099751	68103389	Solyc09g098170.4.1	68102803	68103123	cds	0.0276498	0.0108696	0.0434783	0.0253807	0.0518519	0.00285714	0.001	0.001	0.001	0.001	0.001	0.001	0.0084844	2.92416
SL4.0ch10	361931	361932	SL4.0ch10:361932_-	-	C	Solyc10g005590.4	Solyc10g005590.4	361345	367977	Solyc10g005590.4.1	361896	361937	cds	0.0243902	0.0162602	0.0555556	0.0183486	0.0697674	0.021645	0.001	0.001	0.001	0.001	0.001	0.001	0.006975	1.37103
SL4.0ch10	820703	820704	SL4.0ch10:820704_+	+	C	Solyc10g006260.3	Solyc10g006260.3	818467	821686	Solyc10g006260.3.1	819845	821501	cds	0.0237154	0.0103093	0.025522	0.0180995	0.0265487	0.00458716	0.001	0.001	0.001	0.001	0.001	0.001	0.023319	1.67905
SL4.0ch10	1735481	1735482	SL4.0ch10:1735482_-	-	C	Solyc10g007550.3	Solyc10g007550.3	1735239	1744996	Solyc10g007550.3.1	1735430	1735559	cds	0.047619	0.0135135	0.0483871	0.00990099	0.0909091	0.044335	0.001	0.001	0.001	0.001	0.001	0.001	0.000447502	1.80138
SL4.0ch10	56245436	56245437	SL4.0ch10:56245437_+	+	C	Solyc10g055670.2	Solyc10g055670.2	56236340	56246828	Solyc10g055670.2.1	56245402	56245450	cds	0.135135	0.0377358	0.142857	0.001	0.0909091	0.0243902	0.001	0.001	0.001	0.001	0.001	0.001	5.81515e-06	5.64505
SL4.0ch10	57778229	57778230	SL4.0ch10:57778230_-	-	C	Solyc10g075040.3	Solyc10g075040.3	57775719	57779337	Solyc10g075040.3.1	57777682	57778336	cds	0.0447761	0.001	0.03125	0.001	0.0405405	0.00917431	0.001	0.001	0.001	0.001	0.001	0.001	7.72272e-12	4.74327
SL4.0ch10	59685331	59685332	SL4.0ch10:59685332_+	+	C	Solyc10g078920.3	Solyc10g078920.3	59683318	59685405	Solyc10g078920.3.1	59685288	59685405	cds	0.142857	0.0506329	0.0808824	0.00970874	0.0666667	0.0277778	0.001	0.001	0.001	0.001	0.001	0.001	0.000348251	2.17594
SL4.0ch10	59777618	59777619	SL4.0ch10:59777619_+	+	C	Solyc10g079010.3	Solyc10g079010.3	59771112	59779791	Solyc10g079010.3.1	59777568	59779791	cds	0.0208877	0.0101266	0.0370968	0.0163043	0.0290237	0.00927644	0.001	0.001	0.001	0.001	0.001	0.001	0.000987503	1.31837
SL4.0ch10	60130277	60130278	SL4.0ch10:60130278_-	-	C	Solyc10g079470.3	Solyc10g079470.3	60128652	60136270	Solyc10g079470.3.1	60130173	60130314	cds	0.0454545	0.0197368	0.0666667	0.0220588	0.0327869	0.001	0.001	0.001	0.001	0.001	0.001	0.001	0.00107273	3.66417
SL4.0ch10	61437835	61437836	SL4.0ch10:61437836_-	-	C	Solyc10g081200.1	Solyc10g081200.1	61431398	61438074	Solyc10g081200.1.1	61434912	61438074	cds	0.0314961	0.00862069	0.0324324	0.001	0.026087	0.001	0.001	0.001	0.001	0.001	0.001	0.001	4.17703e-09	4.37042
SL4.0ch10	62521599	62521600	SL4.0ch10:62521600_-	-	C	Solyc10g083570.3	Solyc10g083570.3	62520815	62523977	Solyc10g083570.3.1	62521072	62521893	cds	0.0416667	0.001	0.133333	0.001	0.0344828	0.001	0.001	0.001	0.001	0.001	0.001	0.001	2.20172e-133	6.12447
SL4.0ch10	62671682	62671683	SL4.0ch10:62671683_-	-	C	Solyc10g083760.3	Solyc10g083760.3	62671166	62676882	Solyc10g083760.3.1	62671680	62671815	cds	0.0462963	0.0263852	0.0816993	0.0234604	0.048583	0.021164	0.001	0.001	0.001	0.001	0.001	0.001	0.00424486	1.33006
SL4.0ch10	63287692	63287693	SL4.0ch10:63287693_+	+	C	Solyc10g084700.2	Solyc10g084700.2	63285539	63288223	Solyc10g084700.2.1	63287658	63287859	cds	0.1	0.0285714	0.15625	0.0322581	0.105263	0.0227273	0.001	0.001	0.001	0.001	0.001	0.001	5.54002e-09	2.11482
SL4.0ch10	64625524	64625525	SL4.0ch10:64625525_+	+	C	Solyc10g086730.2	Solyc10g086730.2	64624517	64626815	Solyc10g086730.2.1	64625482	64625989	cds	0.0217391	0.011236	0.0263158	0.010582	0.0441176	0.001	0.001	0.001	0.001	0.001	0.001	0.001	0.00479375	4.01621
SL4.0ch11	277158	277159	SL4.0ch11:277159_-	-	C	Solyc11g005330.2	Solyc11g005330.2	276994	280133	Solyc11g005330.2.1	276993	277488	3_UTR	0.0289855	0.011236	0.122449	0.0204082	0.056	0.001	0.001	0.001	0.001	0.001	0.001	0.001	1.38491e-05	4.42806
SL4.0ch11	2220224	2220225	SL4.0ch11:2220225_+	+	C	Solyc11g007960.2	Solyc11g007960.2	2215125	2221162	Solyc11g007960.2.1	2219916	2220234	cds	0.0203252	0.001	0.0206897	0.001	0.0234742	0.001	0.001	0.001	0.001	0.001	0.001	0.001	1.27581e-43	4.42178
SL4.0ch11	2838445	2838446	SL4.0ch11:2838446_-	-	C	Solyc11g008620.2	Solyc11g008620.2	2837830	2844799	Solyc11g008620.2.1	2838375	2838479	cds	0.0340136	0.00727273	0.0390244	0.01	0.030303	0.0252101	0.001	0.001	0.001	0.001	0.001	0.001	0.0262353	1.71144
SL4.0ch11	4335990	4335991	SL4.0ch11:4335991_-	-	C	Solyc11g011260.1	Solyc11g011260.1	4335973	4337739	Solyc11g011260.1.1	4335972	4337739	cds	0.0253807	0.017316	0.0223881	0.00833333	0.0230415	0.001	0.001	0.001	0.001	0.001	0.001	0.001	0.0187407	3.17787
SL4.0ch11	4903388	4903389	SL4.0ch11:4903389_-	-	C	Solyc11g011920.2	Solyc11g011920.2	4903090	4909867	Solyc11g011920.2.1	4903300	4903513	cds	0.024453	0.0105163	0.0380567	0.0285071	0.0392817	0.0138026	0.001	0.001	0.001	0.001	0.001	0.001	0.0334498	1.11497
SL4.0ch11	8520010	8520011	SL4.0ch11:8520011_-	-	C	Solyc11g017470.2	Solyc11g017470.2	8518920	8520455	Solyc11g017470.2.1	8519775	8520053	cds	0.053719	0.0220994	0.0417957	0.0284006	0.037037	0.0139665	0.001	0.001	0.001	0.001	0.001	0.001	0.0164507	1.13117
SL4.0ch11	31685687	31685688	SL4.0ch11:31685688_+	+	C	Solyc11g044340.3	Solyc11g044340.3	31665158	31686188	Solyc11g044340.3.1	31685291	31685780	cds	0.0985915	0.0289855	0.148148	0.0487805	0.17284	0.0657895	0.001	0.001	0.001	0.001	0.001	0.001	1.92191e-05	1.59765
SL4.0ch11	38626794	38626795	SL4.0ch11:38626795_+	+	C	Solyc11g040110.2	Solyc11g040110.2	38626589	38631475	Solyc11g040110.2.1	38626635	38627021	cds	0.0958904	0.029703	0.0441176	0.001	0.0877193	0.0153846	0.001	0.001	0.001	0.001	0.001	0.001	1.7098e-06	4.14453
SL4.0ch11	40639868	40639869	SL4.0ch11:40639869_-	-	C	Solyc11g039830.2	Solyc11g039830.2	40638607	40645156	Solyc11g039830.2.1	40639697	40640103	cds	0.0359712	0.015625	0.0684932	0.001	0.0298507	0.00840336	0.001	0.001	0.001	0.001	0.001	0.001	0.000345744	4.62934
SL4.0ch11	47133937	47133938	SL4.0ch11:47133938_+	+	C	Solyc11g062270.2	Solyc11g062270.2	47130099	47136832	Solyc11g062270.2.1	47133900	47134253	cds	0.0232558	0.00985222	0.0642857	0.00689655	0.0382166	0.00653595	0.001	0.001	0.001	0.001	0.001	0.001	1.19381e-05	2.55953
SL4.0ch11	48367589	48367590	SL4.0ch11:48367590_+	+	C	Solyc11g065000.2	Solyc11g065000.2	48365321	48370431	Solyc11g065000.2.1	48367463	48367642	cds	0.0225989	0.008	0.0220994	0.00636943	0.025641	0.001	0.001	0.001	0.001	0.001	0.001	0.001	5.73228e-05	3.41073
SL4.0ch11	49545298	49545299	SL4.0ch11:49545299_-	-	C	Solyc11g065920.2	Solyc11g065920.2	49541406	49556080	Solyc11g065920.2.1	49545249	49545384	cds	0.0555556	0.0172414	0.0731707	0.0229885	0.0629921	0.0232558	0.001	0.001	0.001	0.001	0.001	0.001	8.99512e-06	1.60567
SL4.0ch11	49546836	49546837	SL4.0ch11:49546837_-	-	C	Solyc11g065920.2	Solyc11g065920.2	49541406	49556080	Solyc11g065920.2.1	49546753	49546975	cds	0.0449438	0.0227273	0.0671642	0.0198675	0.0365854	0.00934579	0.001	0.001	0.001	0.001	0.001	0.001	0.000477503	1.63096
SL4.0ch11	51027357	51027358	SL4.0ch11:51027358_+	+	C	Solyc11g067260.3	Solyc11g067260.3	51024109	51029165	Solyc11g067260.3.1	51027182	51027437	cds	0.0642202	0.0212766	0.0526316	0.0150376	0.0434783	0.03	0.001	0.001	0.001	0.001	0.001	0.001	0.0111546	1.41172
SL4.0ch11	51425599	51425600	SL4.0ch11:51425600_-	-	C	Solyc11g068730.2	Solyc11g068730.2	51424211	51429204	Solyc11g068730.2.1	51425417	51425699	cds	0.0253623	0.0108696	0.0238095	0.00714286	0.0344828	0.0133333	0.001	0.001	0.001	0.001	0.001	0.001	0.000136393	1.46487
SL4.0ch11	53749704	53749705	SL4.0ch11:53749705_+	+	C	Solyc11g072490.2	Solyc11g072490.2	53745228	53750512	Solyc11g072490.2.1	53748676	53750290	cds	0.027027	0.00963855	0.0231481	0.00813008	0.0262295	0.0110193	0.001	0.001	0.001	0.001	0.001	0.001	0.00014174	1.42334
SL4.0ch11	53950564	53950565	SL4.0ch11:53950565_+	+	C	Solyc11g072660.2	Solyc11g072660.2	53948497	53953088	Solyc11g072660.2.1	53950353	53950745	cds	0.0769231	0.001	0.05	0.001	0.0566038	0.001	0.001	0.001	0.001	0.001	0.001	0.001	4.99524e-130	5.93467
SL4.0ch11	54113079	54113080	SL4.0ch11:54113080_-	-	C	Solyc11g072880.2	Solyc11g072880.2	54112075	54117954	Solyc11g072880.2.1	54113026	54113255	cds	0.0505618	0.001	0.032	0.00862069	0.0507246	0.0130719	0.001	0.001	0.001	0.001	0.001	0.001	1.74028e-06	4.27602
SL4.0ch11	54278880	54278881	SL4.0ch11:54278881_+	+	C	Solyc11g073120.2	Solyc11g073120.2	54277695	54278964	Solyc11g073120.2.1	54278558	54278964	cds	0.0364964	0.001	0.0263158	0.0172414	0.0333333	0.00568182	0.001	0.001	0.001	0.001	0.001	0.001	0.00393855	3.87038
SL4.0ch12	51570	51571	SL4.0ch12:51571_+	+	C	Solyc12g005080.2	Solyc12g005080.2	47248	54025	Solyc12g005080.2.1	51300	51582	cds	0.0827586	0.001	0.0674157	0.001	0.026087	0.029703	0.001	0.001	0.001	0.001	0.001	0.001	0.0365629	5.65321
SL4.0ch12	1544247	1544248	SL4.0ch12:1544248_-	-	C	Solyc12g007100.2	Solyc12g007100.2	1543338	1547538	Solyc12g007100.2.1	1543759	1544308	cds	0.079646	0.04	0.0434783	0.0153846	0.0818182	0.0277778	0.001	0.001	0.001	0.001	0.001	0.001	0.000842073	1.37475
SL4.0ch12	1705611	1705612	SL4.0ch12:1705612_-	-	C	Solyc12g007310.3	Solyc12g007310.3	1705234	1709909	Solyc12g007310.3.1	1705233	1705709	3_UTR	0.0617978	0.0307692	0.0927419	0.0187793	0.0526316	0.015444	0.001	0.001	0.001	0.001	0.001	0.001	0.000405707	1.79113
SL4.0ch12	2969892	2969893	SL4.0ch12:2969893_+	+	C	Solyc12g009640.1	Solyc12g009640.1	2968964	2971771	Solyc12g009640.1.1	2968963	2971771	cds	0.037037	0.0142857	0.0862069	0.0338983	0.117647	0.028169	0.001	0.001	0.001	0.001	0.001	0.001	7.22009e-05	1.63861
SL4.0ch12	3481512	3481513	SL4.0ch12:3481513_-	-	C	Solyc12g010390.2	Solyc12g010390.2	3480106	3482079	Solyc12g010390.2.1	3480105	3482079	cds	0.0268817	0.00321543	0.0225989	0.001	0.0228571	0.00558659	0.001	0.001	0.001	0.001	0.001	0.001	1.46492e-10	3.54516
SL4.0ch12	4431110	4431111	SL4.0ch12:4431111_+	+	C	Solyc12g013540.2	Solyc12g013540.2	4430848	4433886	Solyc12g013540.2.1	4430927	4431204	cds	0.0268817	0.015625	0.0295858	0.00416667	0.0273973	0.00555556	0.001	0.001	0.001	0.001	0.001	0.001	0.00156206	2.20963
SL4.0ch12	5135768	5135769	SL4.0ch12:5135769_+	+	C	Solyc12g014280.2	Solyc12g014280.2	5134901	5139077	Solyc12g014280.2.1	5135562	5135935	cds	0.0567686	0.0372671	0.033557	0.0175439	0.0689655	0.0163934	0.001	0.001	0.001	0.001	0.001	0.001	0.0241378	1.35341
SL4.0ch12	5485058	5485059	SL4.0ch12:5485059_-	-	C	Solyc12g014470.2	Solyc12g014470.2	5482059	5485029	Solyc12g014470.2.1	5484627	5485167	3_UTR	0.157895	0.001	0.142857	0.0338983	0.125	0.039604	0.001	0.001	0.001	0.001	0.001	0.001	9.36246e-06	5.78295
SL4.0ch12	5485058	5485059	SL4.0ch12:5485059_-	-	C	Solyc12g014480.2	Solyc12g014480.2	5484980	5489786	Solyc12g014480.2.1	5484979	5485063	3_UTR	0.157895	0.001	0.142857	0.0338983	0.125	0.039604	0.001	0.001	0.001	0.001	0.001	0.001	9.36246e-06	5.78295
SL4.0ch12	11376673	11376674	SL4.0ch12:11376674_+	+	C	Solyc12g019740.2	Solyc12g019740.2	11375891	11378054	Solyc12g019740.2.1	11376527	11376704	cds	0.036036	0.0215827	0.0271739	0.00512821	0.0396825	0.001	0.001	0.001	0.001	0.001	0.001	0.001	0.00258356	3.95693
SL4.0ch12	15049439	15049440	SL4.0ch12:15049440_+	+	C	Solyc12g021230.2	Solyc12g021230.2	15035750	15059577	Solyc12g021230.2.1	15049416	15049527	cds	0.105769	0.029703	0.144068	0.048	0.192308	0.0891089	0.001	0.001	0.001	0.001	0.001	0.001	0.000271798	1.5389
SL4.0ch12	57208041	57208042	SL4.0ch12:57208042_+	+	C	Solyc12g042380.2	Solyc12g042380.2	57205076	57209781	Solyc12g042380.2.1	57207299	57208139	cds	0.0252101	0.0172414	0.0396825	0.00913242	0.020202	0.0049505	0.001	0.001	0.001	0.001	0.001	0.001	0.00725381	1.72817
SL4.0ch12	61410810	61410811	SL4.0ch12:61410811_-	-	C	Solyc12g055820.3	Solyc12g055820.3	61410511	61417343	Solyc12g055820.3.1	61410510	61410819	3_UTR	0.0862069	0.001	0.0566038	0.0333333	0.1	0.0549451	0.001	0.001	0.001	0.001	0.001	0.001	0.0306602	4.90241
SL4.0ch12	63044662	63044663	SL4.0ch12:63044663_-	-	C	Solyc12g087980.3	Solyc12g087980.3	63044571	63049451	Solyc12g087980.3.1	63044570	63045458	cds	0.0660377	0.0357143	0.0877193	0.025974	0.056338	0.0253807	0.001	0.001	0.001	0.001	0.001	0.001	0.00341578	1.31424
SL4.0ch12	63739243	63739244	SL4.0ch12:63739244_-	-	C	Solyc12g089000.2	Solyc12g089000.2	63734995	63739399	Solyc12g089000.2.1	63739240	63739399	cds	0.029703	0.001	0.0310559	0.001	0.0420168	0.0150376	0.001	0.001	0.001	0.001	0.001	0.001	2.70373e-06	4.40372
SL4.0ch12	64016365	64016366	SL4.0ch12:64016366_-	-	C	Solyc12g089320.3	Solyc12g089320.3	64014712	64017723	Solyc12g089320.3.1	64015943	64017723	cds	0.0420168	0.00510204	0.0255102	0.0166667	0.0310078	0.0138249	0.001	0.001	0.001	0.001	0.001	0.001	0.0166656	2.00214
SL4.0ch12	64043362	64043363	SL4.0ch12:64043363_-	-	C	Solyc12g089340.2	Solyc12g089340.2	64034028	64046382	Solyc12g089340.2.1	64043310	64043367	cds	0.0344828	0.0168067	0.0288462	0.001	0.038961	0.001	0.001	0.001	0.001	0.001	0.001	0.001	0.000176885	4.53911
SL4.0ch12	64432256	64432257	SL4.0ch12:64432257_-	-	C	Solyc12g095790.2	Solyc12g095790.2	64431843	64436116	Solyc12g095790.2.1	64432178	64432529	cds	0.0588235	0.001	0.133333	0.0540541	0.0666667	0.0344828	0.001	0.001	0.001	0.001	0.001	0.001	0.00758719	4.39699
SL4.0ch12	64522257	64522258	SL4.0ch12:64522258_+	+	C	Solyc12g095890.2	Solyc12g095890.2	64516602	64523622	Solyc12g095890.2.1	64522105	64522717	cds	0.148148	0.0967742	0.347826	0.08	0.208333	0.0384615	0.001	0.001	0.001	0.001	0.001	0.001	0.00426154	1.91374
SL4.0ch12	64546752	64546753	SL4.0ch12:64546753_+	+	C	Solyc12g095930.2	Solyc12g095930.2	64544434	64549622	Solyc12g095930.2.1	64546608	64546804	cds	0.03	0.03125	0.0403226	0.00884956	0.0535714	0.001	0.001	0.001	0.001	0.001	0.001	0.001	0.0499436	4.29868
SL4.0ch01	41303	41304	SL4.0ch01:41304_+	+	C	Solyc01g005010.4	Solyc01g005010.4	38668	41605	Solyc01g005010.4.1	41034	41312	cds	0.001	0.001	0.001	0.001	0.001	0.001	0.121212	0.06	0.0519481	0.0229885	0.0769231	0.001	0.00822508	-4.7582
SL4.0ch01	637208	637209	SL4.0ch01:637209_+	+	C	Solyc01g005960.3	Solyc01g005960.3	636344	643757	Solyc01g005960.3.1	636343	637233	5_UTR	0.001	0.001	0.001	0.001	0.001	0.001	0.110294	0.0190476	0.0674847	0.0416667	0.0362319	0.001	0.00328502	-3.86196
SL4.0ch01	1100185	1100186	SL4.0ch01:1100186_+	+	C	Solyc01g006510.3	Solyc01g006510.3	1100167	1104497	Solyc01g006510.3.1	1100166	1100436	5_UTR	0.001	0.001	0.001	0.001	0.001	0.001	0.0233463	0.0153846	0.0254777	0.001	0.0497512	0.0168067	0.0122772	-3.3162
SL4.0ch01	1408972	1408973	SL4.0ch01:1408973_-	-	C	Solyc01g006830.3	Solyc01g006830.3	1406957	1409906	Solyc01g006830.3.1	1408932	1409013	cds	0.001	0.001	0.001	0.001	0.001	0.001	0.0239234	0.00877193	0.0205761	0.001	0.0212766	0.00719424	0.000194982	-3.12835
SL4.0ch01	2064741	2064742	SL4.0ch01:2064742_+	+	C	Solyc01g007920.2	Solyc01g007920.2	2064295	2067558	Solyc01g007920.2.1	2064462	2064805	cds	0.001	0.001	0.001	0.001	0.001	0.001	0.0348624	0.0148064	0.0315457	0.0157895	0.0258993	0.00774443	0.00131062	-1.36146
SL4.0ch01	2112953	2112954	SL4.0ch01:2112954_+	+	C	Solyc01g007980.4	Solyc01g007980.4	2111760	2114557	Solyc01g007980.4.1	2112844	2112984	cds	0.001	0.001	0.001	0.001	0.001	0.001	0.166667	0.0875	0.141104	0.068	0.149606	0.0680628	0.00501673	-1.04241
SL4.0ch01	2390052	2390053	SL4.0ch01:2390053_+	+	C	Solyc01g008320.3	Solyc01g008320.3	2374818	2394375	Solyc01g008320.3.1	2390035	2390139	cds	0.001	0.001	0.001	0.001	0.001	0.001	0.0452128	0.0258964	0.0652174	0.0203252	0.0322581	0.0215264	0.0314699	-1.10689
SL4.0ch01	3831985	3831986	SL4.0ch01:3831986_+	+	C	Solyc01g009630.3	Solyc01g009630.3	3827000	3835893	Solyc01g009630.3.1	3831926	3832000	cds	0.001	0.001	0.001	0.001	0.001	0.001	0.16129	0.0571429	0.2	0.0952381	0.146341	0.04	0.000437626	-1.51626
SL4.0ch01	6260541	6260542	SL4.0ch01:6260542_+	+	C	Solyc01g010820.3	Solyc01g010820.3	6253773	6261096	Solyc01g010820.3.1	6258734	6260775	cds	0.001	0.001	0.001	0.001	0.001	0.001	0.034965	0.0117188	0.0220588	0.0182186	0.0426357	0.0146252	0.0367614	-1.24479
SL4.0ch01	54542245	54542246	SL4.0ch01:54542246_+	+	C	Solyc01g057520.4	Solyc01g057520.4	54532365	54543276	Solyc01g057520.4.1	54542141	54542277	cds	0.001	0.001	0.001	0.001	0.001	0.001	0.0769231	0.035461	0.0595238	0.028777	0.0549451	0.0251572	0.00278532	-1.10047
SL4.0ch01	56847045	56847046	SL4.0ch01:56847046_+	+	C	Solyc01g057760.4	Solyc01g057760.4	56844804	56853371	Solyc01g057760.4.1	56845947	56847154	cds	0.001	0.001	0.001	0.001	0.001	0.001	0.153846	0.001	0.176471	0.001	0.15	0.0416667	3.52449e-09	-6.7979
SL4.0ch01	69429951	69429952	SL4.0ch01:69429952_-	-	C	Solyc01g067720.4	Solyc01g067720.4	69428041	69433241	Solyc01g067720.4.1	69429753	69429984	cds	0.001	0.001	0.001	0.001	0.001	0.001	0.0397351	0.0124224	0.0695652	0.0110497	0.0495868	0.030303	0.00424834	-1.89446
SL4.0ch01	71407856	71407857	SL4.0ch01:71407857_-	-	C	Solyc01g079720.3	Solyc01g079720.3	71402160	71417279	Solyc01g079720.3.1	71407815	71407877	cds	0.001	0.001	0.001	0.001	0.001	0.001	0.0495495	0.0164609	0.0360825	0.0135747	0.0379147	0.0299145	0.0338665	-1.21257
SL4.0ch01	72892992	72892993	SL4.0ch01:72892993_-	-	C	Solyc01g081010.4	Solyc01g081010.4	72892774	72896706	Solyc01g081010.4.1	72892773	72893100	3_UTR	0.001	0.001	0.001	0.001	0.001	0.001	0.0204082	0.0101351	0.0295031	0.00856531	0.0249042	0.0119048	0.00221203	-1.33777
SL4.0ch01	74384613	74384614	SL4.0ch01:74384614_-	-	C	Solyc01g087210.3	Solyc01g087210.3	74379951	74388524	Solyc01g087210.3.1	74384432	74384645	cds	0.001	0.001	0.001	0.001	0.001	0.001	0.0322581	0.001	0.0383142	0.0204082	0.0424242	0.0243902	0.0256583	-3.57782
SL4.0ch01	75835552	75835553	SL4.0ch01:75835553_-	-	C	Solyc01g089857.1	Solyc01g089857.1	75834123	75835743	Solyc01g089857.1.1	75835422	75835743	cds	0.001	0.001	0.001	0.001	0.001	0.001	0.0342466	0.0168067	0.0233918	0.00884956	0.0304878	0.001	0.0035242	-3.54776
SL4.0ch01	75836368	75836369	SL4.0ch01:75836369_-	-	C	Solyc01g089870.3	Solyc01g089870.3	75836081	75839267	Solyc01g089870.3.1	75836080	75836459	3_UTR	0.001	0.001	0.001	0.001	0.001	0.001	0.0704225	0.001	0.0441176	0.0185185	0.0540541	0.0133333	0.000174848	-4.6789
SL4.0ch01	78474568	78474569	SL4.0ch01:78474569_+	+	C	Solyc01g094800.4	Solyc01g094800.4	78469682	78481814	Solyc01g094800.4.1	78473542	78474874	cds	0.001	0.001	0.001	0.001	0.001	0.001	0.0241935	0.015528	0.0201613	0.00697674	0.0252101	0.010989	0.0116637	-1.17628
SL4.0ch01	79592492	79592493	SL4.0ch01:79592493_+	+	C	Solyc01g096240.4	Solyc01g096240.4	79591769	79595258	Solyc01g096240.4.1	79592233	79592497	cds	0.001	0.001	0.001	0.001	0.001	0.001	0.0252101	0.0152672	0.0347826	0.0235294	0.0789474	0.0208333	0.0400734	-1.20743
SL4.0ch01	79979875	79979876	SL4.0ch01:79979876_-	-	C	Solyc01g096700.4	Solyc01g096700.4	79979300	79981639	Solyc01g096700.4.1	79979580	79980570	cds	0.001	0.001	0.001	0.001	0.001	0.001	0.0243902	0.0156006	0.0264386	0.0104287	0.0349265	0.0161074	0.0126425	-1.06209
SL4.0ch01	80046190	80046191	SL4.0ch01:80046191_+	+	C	Solyc01g096780.4	Solyc01g096780.4	80045269	80050923	Solyc01g096780.4.1	80045268	80046468	cds	0.001	0.001	0.001	0.001	0.001	0.001	0.0652174	0.001	0.0512821	0.001	0.0895522	0.001	2.92315e-146	-6.10084
SL4.0ch01	80383988	80383989	SL4.0ch01:80383989_+	+	C	Solyc01g097190.4	Solyc01g097190.4	80383709	80397137	Solyc01g097190.4.1	80383958	80384021	cds	0.001	0.001	0.001	0.001	0.001	0.001	0.0247423	0.0154374	0.0204082	0.00765306	0.0234043	0.0071048	0.00668396	-1.33797
SL4.0ch01	80550892	80550893	SL4.0ch01:80550893_+	+	C	Solyc01g097440.3	Solyc01g097440.3	80549915	80564119	Solyc01g097440.3.1	80550786	80550957	cds	0.001	0.001	0.001	0.001	0.001	0.001	0.0925926	0.0588235	0.0909091	0.0251572	0.113924	0.0265957	0.00468125	-1.66186
SL4.0ch01	80571576	80571577	SL4.0ch01:80571577_+	+	C	Solyc01g097460.3	Solyc01g097460.3	80571517	80572679	Solyc01g097460.3.1	80571516	80572398	cds	0.001	0.001	0.001	0.001	0.001	0.001	0.0695652	0.001	0.0808081	0.001	0.0504202	0.0506329	0.0252126	-5.65627
SL4.0ch01	80734802	80734803	SL4.0ch01:80734803_+	+	C	Solyc01g097760.3	Solyc01g097760.3	80733315	80735542	Solyc01g097760.3.1	80734763	80734892	cds	0.001	0.001	0.001	0.001	0.001	0.001	0.0253411	0.0144472	0.0329715	0.0132653	0.0267531	0.0113086	0.00395139	-1.14017
SL4.0ch01	87058310	87058311	SL4.0ch01:87058311_+	+	C	Solyc01g107130.4	Solyc01g107130.4	87056514	87062949	Solyc01g107130.4.1	87057720	87058413	cds	0.001	0.001	0.001	0.001	0.001	0.001	0.0223881	0.0165975	0.0271739	0.00573066	0.0222772	0.00833333	0.020732	-1.54936
SL4.0ch01	88123362	88123363	SL4.0ch01:88123363_-	-	C	Solyc01g108500.4	Solyc01g108500.4	88119621	88125574	Solyc01g108500.4.1	88122919	88123397	cds	0.001	0.001	0.001	0.001	0.001	0.001	0.0429253	0.0127186	0.0314861	0.0106257	0.0226904	0.0106545	0.000157673	-1.49779
SL4.0ch01	88154648	88154649	SL4.0ch01:88154649_+	+	C	Solyc01g108530.3	Solyc01g108530.3	88153386	88155173	Solyc01g108530.3.1	88154399	88154842	cds	0.001	0.001	0.001	0.001	0.001	0.001	0.0420168	0.016129	0.0518519	0.0207469	0.0300752	0.0181818	0.00521114	-1.17389
SL4.0ch01	88561427	88561428	SL4.0ch01:88561428_+	+	C	Solyc01g109180.4	Solyc01g109180.4	88561391	88567324	Solyc01g109180.4.1	88561390	88562400	3_UTR	0.001	0.001	0.001	0.001	0.001	0.001	0.0338346	0.0263158	0.0547945	0.001	0.03	0.00636943	0.014123	-4.33978
SL4.0ch01	89033661	89033662	SL4.0ch01:89033662_-	-	C	Solyc01g109850.3	Solyc01g109850.3	89032763	89038256	Solyc01g109850.3.1	89033646	89033736	cds	0.001	0.001	0.001	0.001	0.001	0.001	0.0406977	0.025641	0.0441176	0.0283401	0.0643564	0.0109489	0.0445622	-1.59189
SL4.0ch01	89243953	89243954	SL4.0ch01:89243954_-	-	C	Solyc01g110120.3	Solyc01g110120.3	89238887	89249452	Solyc01g110120.3.1	89243815	89243964	cds	0.001	0.001	0.001	0.001	0.001	0.001	0.0243902	0.0070922	0.0393701	0.001	0.0344828	0.001	4.44282e-09	-4.68503
SL4.0ch01	89456197	89456198	SL4.0ch01:89456198_+	+	C	Solyc01g110390.2	Solyc01g110390.2	89452587	89456788	Solyc01g110390.2.1	89456190	89456617	3_UTR	0.001	0.001	0.001	0.001	0.001	0.001	0.0391459	0.0196078	0.0259067	0.0049505	0.0376569	0.0162602	0.00269387	-1.67831
SL4.0ch02	14570862	14570863	SL4.0ch02:14570863_-	-	C	Solyc02g014310.4	Solyc02g014310.4	14570367	14575173	Solyc02g014310.4.1	14570810	14571145	cds	0.001	0.001	0.001	0.001	0.001	0.001	0.0543478	0.0247253	0.0524345	0.02	0.0552326	0.0233918	0.000642528	-1.26052
SL4.0ch02	14636562	14636563	SL4.0ch02:14636563_+	+	C	Solyc02g014350.4	Solyc02g014350.4	14623886	14657317	Solyc02g014350.4.1	14636540	14636648	cds	0.001	0.001	0.001	0.001	0.001	0.001	0.0357143	0.00900901	0.0612245	0.0105263	0.0347826	0.0103093	4.18437e-08	-2.13358
SL4.0ch02	18057188	18057189	SL4.0ch02:18057189_+	+	C	Solyc02g014860.3	Solyc02g014860.3	18055275	18057373	Solyc02g014860.3.1	18056612	18057206	cds	0.001	0.001	0.001	0.001	0.001	0.001	0.195652	0.0625	0.152941	0.0724638	0.113208	0.05	0.00100334	-1.32298
SL4.0ch02	19253119	19253120	SL4.0ch02:19253120_-	-	C	Solyc02g020980.4	Solyc02g020980.4	19216012	19258372	Solyc02g020980.4.1	19252942	19253139	cds	0.001	0.001	0.001	0.001	0.001	0.001	0.0264901	0.001	0.028777	0.00990099	0.0243902	0.001	9.97572e-07	-4.15917
SL4.0ch02	25439808	25439809	SL4.0ch02:25439809_+	+	C	Solyc02g031740.3	Solyc02g031740.3	25439119	25440312	Solyc02g031740.3.1	25439667	25440046	cds	0.001	0.001	0.001	0.001	0.001	0.001	0.023622	0.0183486	0.020202	0.001	0.0208333	0.001	0.00964311	-3.81727
SL4.0ch02	25693610	25693611	SL4.0ch02:25693611_-	-	C	Solyc02g031860.3	Solyc02g031860.3	25688423	25697595	Solyc02g031860.3.1	25693001	25696004	cds	0.001	0.001	0.001	0.001	0.001	0.001	0.0634921	0.03125	0.0619469	0.010582	0.0727273	0.0171429	0.000281932	-2.02133
SL4.0ch02	29254266	29254267	SL4.0ch02:29254267_+	+	C	Solyc02g036350.3	Solyc02g036350.3	29253625	29255841	Solyc02g036350.3.1	29254153	29254380	cds	0.001	0.001	0.001	0.001	0.001	0.001	0.0223489	0.0131787	0.023918	0.0115473	0.0324621	0.0131752	0.00711351	-1.05978
SL4.0ch02	32876660	32876661	SL4.0ch02:32876661_-	-	C	Solyc02g062910.3	Solyc02g062910.3	32876535	32877785	Solyc02g062910.3.1	32876534	32877785	cds	0.001	0.001	0.001	0.001	0.001	0.001	0.0886076	0.0520833	0.0487805	0.028777	0.0642202	0.00854701	0.029489	-1.86838
SL4.0ch02	33384329	33384330	SL4.0ch02:33384330_+	+	C	Solyc02g063280.4	Solyc02g063280.4	33382345	33385028	Solyc02g063280.4.1	33384224	33384344	cds	0.001	0.001	0.001	0.001	0.001	0.001	0.0314465	0.00787402	0.0205479	0.00284091	0.0253165	0.00552486	9.40526e-10	-2.41026
SL4.0ch02	36659207	36659208	SL4.0ch02:36659208_-	-	C	Solyc02g068720.3	Solyc02g068720.3	36654775	36673163	Solyc02g068720.3.1	36659138	36659264	cds	0.001	0.001	0.001	0.001	0.001	0.001	0.125	0.0238095	0.0967742	0.0526316	0.107143	0.0454545	0.00406523	-1.65528
SL4.0ch02	37732459	37732460	SL4.0ch02:37732460_-	-	C	Solyc02g069940.4	Solyc02g069940.4	37727897	37735376	Solyc02g069940.4.1	37732297	37734697	cds	0.001	0.001	0.001	0.001	0.001	0.001	0.031746	0.001	0.0344828	0.001	0.0211268	0.00636943	1.07846e-08	-4.53292
SL4.0ch02	38122492	38122493	SL4.0ch02:38122493_+	+	C	Solyc02g070340.3	Solyc02g070340.3	38120860	38130053	Solyc02g070340.3.1	38122481	38122916	cds	0.001	0.001	0.001	0.001	0.001	0.001	0.0413793	0.001	0.0324324	0.0120968	0.0245399	0.00904977	0.000468477	-3.96107
SL4.0ch02	38517745	38517746	SL4.0ch02:38517746_+	+	C	Solyc02g070940.1	Solyc02g070940.1	38517238	38518035	Solyc02g070940.1.1	38517237	38518035	cds	0.001	0.001	0.001	0.001	0.001	0.001	0.0297297	0.0125	0.0291971	0.0151134	0.0376283	0.0123839	0.00154896	-1.29476
SL4.0ch02	40177529	40177530	SL4.0ch02:40177530_-	-	C	Solyc02g077160.3	Solyc02g077160.3	40177370	40178906	Solyc02g077160.3.1	40177444	40178053	cds	0.001	0.001	0.001	0.001	0.001	0.001	0.0535714	0.001	0.0280374	0.001	0.0526316	0.00694444	2.34949e-23	-4.89277
SL4.0ch02	40496566	40496567	SL4.0ch02:40496567_-	-	C	Solyc02g077630.3	Solyc02g077630.3	40496095	40500144	Solyc02g077630.3.1	40496401	40496793	cds	0.001	0.001	0.001	0.001	0.001	0.001	0.0254237	0.001	0.0362319	0.00917431	0.03125	0.0120482	7.83629e-05	-3.41405
SL4.0ch02	41562721	41562722	SL4.0ch02:41562722_-	-	C	Solyc02g078970.4	Solyc02g078970.4	41558513	41563119	Solyc02g078970.4.1	41561320	41563026	cds	0.001	0.001	0.001	0.001	0.001	0.001	0.0238095	0.00869565	0.025641	0.001	0.0378788	0.010101	4.88047e-05	-3.41999
SL4.0ch02	42139641	42139642	SL4.0ch02:42139642_+	+	C	Solyc02g079640.3	Solyc02g079640.3	42137463	42141447	Solyc02g079640.3.1	42139589	42139800	cds	0.001	0.001	0.001	0.001	0.001	0.001	0.0273973	0.0162602	0.0331126	0.0143369	0.0424242	0.0125392	0.00553318	-1.30098
SL4.0ch02	43033404	43033405	SL4.0ch02:43033405_-	-	C	Solyc02g080990.2	Solyc02g080990.2	43032857	43050143	Solyc02g080990.2.1	43033229	43033475	cds	0.001	0.001	0.001	0.001	0.001	0.001	0.105263	0.0833333	0.133333	0.0227273	0.0882353	0.0222222	0.0190812	-1.88858
SL4.0ch02	43711548	43711549	SL4.0ch02:43711549_-	-	C	Solyc02g081970.4	Solyc02g081970.4	43708553	43712779	Solyc02g081970.4.1	43710958	43711651	cds	0.001	0.001	0.001	0.001	0.001	0.001	0.0340909	0.0108696	0.0483871	0.001	0.0245902	0.00613497	7.11578e-06	-4.20853
SL4.0ch02	44196230	44196231	SL4.0ch02:44196231_+	+	C	Solyc02g082510.1	Solyc02g082510.1	44195586	44196863	Solyc02g082510.1.1	44195585	44196863	cds	0.001	0.001	0.001	0.001	0.001	0.001	0.023622	0.001	0.0285714	0.0147059	0.033557	0.001	0.000326562	-4.29863
SL4.0ch02	46344308	46344309	SL4.0ch02:46344309_-	-	C	Solyc02g085420.4	Solyc02g085420.4	46339659	46345634	Solyc02g085420.4.1	46344306	46344386	cds	0.001	0.001	0.001	0.001	0.001	0.001	0.0220264	0.0132159	0.0247934	0.00396825	0.0228311	0.00888889	0.00639355	-1.81979
SL4.0ch02	49037957	49037958	SL4.0ch02:49037958_+	+	C	Solyc02g089090.3	Solyc02g089090.3	49036746	49039966	Solyc02g089090.3.1	49036914	49038787	cds	0.001	0.001	0.001	0.001	0.001	0.001	0.128205	0.0243902	0.0930233	0.0576923	0.177778	0.0363636	0.00250056	-1.97399
SL4.0ch02	50758027	50758028	SL4.0ch02:50758028_-	-	C	Solyc02g091430.4	Solyc02g091430.4	50757247	50760449	Solyc02g091430.4.1	50757651	50758444	cds	0.001	0.001	0.001	0.001	0.001	0.001	0.0451613	0.03125	0.0378378	0.017316	0.035461	0.010101	0.0225704	-1.25004
SL4.0ch02	51868000	51868001	SL4.0ch02:51868001_+	+	C	Solyc02g092840.1	Solyc02g092840.1	51866463	51868007	Solyc02g092840.1.1	51866462	51868007	cds	0.001	0.001	0.001	0.001	0.001	0.001	0.0229008	0.001	0.0285714	0.001	0.0204082	0.00995025	0.000131806	-4.15544
SL4.0ch02	52419984	52419985	SL4.0ch02:52419985_+	+	C	Solyc02g093520.3	Solyc02g093520.3	52417982	52422105	Solyc02g093520.3.1	52419948	52420062	cds	0.001	0.001	0.001	0.001	0.001	0.001	0.0373444	0.0165289	0.0347826	0.001	0.0431034	0.0149254	0.00136047	-3.73166
SL4.0ch02	52844163	52844164	SL4.0ch02:52844164_-	-	C	Solyc02g094120.3	Solyc02g094120.3	52843958	52850907	Solyc02g094120.3.1	52843957	52844211	3_UTR	0.001	0.001	0.001	0.001	0.001	0.001	0.0202703	0.001	0.0252525	0.0138889	0.0261438	0.00680272	0.00217483	-3.10793
SL4.0ch02	53184369	53184370	SL4.0ch02:53184370_+	+	C	Solyc02g094560.3	Solyc02g094560.3	53176340	53194207	Solyc02g094560.3.1	53184361	53184487	cds	0.001	0.001	0.001	0.001	0.001	0.001	0.0517241	0.0175439	0.0960452	0.028481	0.0497238	0.0355987	0.0144374	-1.36636
SL4.0ch03	40104	40105	SL4.0ch03:40105_-	-	C	Solyc03g005010.4	Solyc03g005010.4	32780	41083	Solyc03g005010.4.1	40045	40157	cds	0.001	0.001	0.001	0.001	0.001	0.001	0.0403226	0.001	0.0305344	0.00952381	0.0291262	0.0108696	0.000170734	-3.94501
SL4.0ch03	1863419	1863420	SL4.0ch03:1863420_+	+	C	Solyc03g007270.3	Solyc03g007270.3	1860130	1868090	Solyc03g007270.3.1	1863326	1863425	cds	0.001	0.001	0.001	0.001	0.001	0.001	0.0235546	0.014881	0.0271845	0.00765306	0.021645	0.012945	0.0300452	-1.18651
SL4.0ch03	2175438	2175439	SL4.0ch03:2175439_-	-	C	Solyc03g007610.4	Solyc03g007610.4	2175028	2183090	Solyc03g007610.4.1	2175355	2176188	cds	0.001	0.001	0.001	0.001	0.001	0.001	0.0225989	0.0144231	0.042735	0.0199203	0.035	0.00840336	0.0133793	-1.3923
SL4.0ch03	2309472	2309473	SL4.0ch03:2309473_-	-	C	Solyc03g007760.3	Solyc03g007760.3	2307046	2314713	Solyc03g007760.3.1	2309399	2309968	cds	0.001	0.001	0.001	0.001	0.001	0.001	0.0292683	0.00625	0.0365854	0.001	0.040404	0.0120482	1.29971e-06	-3.89324
SL4.0ch03	2603371	2603372	SL4.0ch03:2603372_-	-	C	Solyc03g025170.1	Solyc03g025170.1	2603168	2605063	Solyc03g025170.1.1	2603167	2605063	cds	0.001	0.001	0.001	0.001	0.001	0.001	0.0236686	0.0102041	0.0223464	0.00655738	0.0347222	0.00403226	0.000134761	-2.26499
SL4.0ch03	6598641	6598642	SL4.0ch03:6598642_+	+	C	Solyc03g043750.3	Solyc03g043750.3	6593346	6603426	Solyc03g043750.3.1	6598626	6598839	cds	0.001	0.001	0.001	0.001	0.001	0.001	0.0300752	0.0267559	0.028	0.00911854	0.0223642	0.00273224	0.0459049	-2.05424
SL4.0ch03	6613882	6613883	SL4.0ch03:6613883_+	+	C	Solyc03g043760.4	Solyc03g043760.4	6608590	6614249	Solyc03g043760.4.1	6613815	6613924	cds	0.001	0.001	0.001	0.001	0.001	0.001	0.0207469	0.00890208	0.021978	0.0131579	0.05	0.0111111	0.00615276	-1.50286
SL4.0ch03	20083099	20083100	SL4.0ch03:20083100_-	-	C	Solyc03g058390.2	Solyc03g058390.2	20081936	20083153	Solyc03g058390.2.1	20081935	20083153	cds	0.001	0.001	0.001	0.001	0.001	0.001	0.0237467	0.0164706	0.0435967	0.0162455	0.0300546	0.0148423	0.0232137	-1.03734
SL4.0ch03	23844963	23844964	SL4.0ch03:23844964_-	-	C	Solyc03g059170.2	Solyc03g059170.2	23844521	23850673	Solyc03g059170.2.1	23844744	23844976	cds	0.001	0.001	0.001	0.001	0.001	0.001	0.0373134	0.0142857	0.037037	0.00828729	0.0326797	0.0105541	1.64254e-05	-1.7717
SL4.0ch03	29270666	29270667	SL4.0ch03:29270667_-	-	C	Solyc03g063110.3	Solyc03g063110.3	29268334	29272472	Solyc03g063110.3.1	29270385	29270890	cds	0.001	0.001	0.001	0.001	0.001	0.001	0.0227273	0.00510204	0.0233918	0.0140845	0.0318471	0.011194	0.00404422	-1.58177
SL4.0ch03	32688537	32688538	SL4.0ch03:32688538_-	-	C	Solyc03g063880.3	Solyc03g063880.3	32673718	32691514	Solyc03g063880.3.1	32688436	32688559	cds	0.001	0.001	0.001	0.001	0.001	0.001	0.0547945	0.0397351	0.0610687	0.001	0.0650407	0.027027	0.0317364	-4.43263
SL4.0ch03	47357156	47357157	SL4.0ch03:47357157_-	-	C	Solyc03g082880.1	Solyc03g082880.1	47356970	47357179	Solyc03g082880.1.1	47356969	47357179	cds	0.001	0.001	0.001	0.001	0.001	0.001	0.0424242	0.0322581	0.0927152	0.0269058	0.0559006	0.0282258	0.0415391	-1.16889
SL4.0ch03	47371677	47371678	SL4.0ch03:47371678_-	-	C	Solyc03g082920.4	Solyc03g082920.4	47371364	47375331	Solyc03g082920.4.1	47371672	47372177	cds	0.001	0.001	0.001	0.001	0.001	0.001	0.0238095	0.0122699	0.0441176	0.001	0.0555556	0.001	0.000154952	-5.0811
SL4.0ch03	47871763	47871764	SL4.0ch03:47871764_+	+	C	Solyc03g083420.4	Solyc03g083420.4	47869901	47876914	Solyc03g083420.4.1	47871746	47871833	cds	0.001	0.001	0.001	0.001	0.001	0.001	0.0206897	0.0168539	0.0357143	0.0111732	0.0308642	0.00564972	0.0255925	-1.72863
SL4.0ch03	53788431	53788432	SL4.0ch03:53788432_-	-	C	Solyc03g096840.4	Solyc03g096840.4	53787961	53790200	Solyc03g096840.4.1	53788200	53788465	cds	0.001	0.001	0.001	0.001	0.001	0.001	0.0363636	0.0126582	0.0375	0.00302115	0.0441176	0.0181818	0.000436253	-2.57025
SL4.0ch03	54082009	54082010	SL4.0ch03:54082010_-	-	C	Solyc03g097190.3	Solyc03g097190.3	54079699	54084087	Solyc03g097190.3.1	54079951	54082636	cds	0.001	0.001	0.001	0.001	0.001	0.001	0.0249307	0.0128617	0.0222222	0.0125786	0.0381356	0.0097561	0.00858034	-1.35034
SL4.0ch03	54201237	54201238	SL4.0ch03:54201238_-	-	C	Solyc03g097300.4	Solyc03g097300.4	54200941	54205646	Solyc03g097300.4.1	54201202	54201848	cds	0.001	0.001	0.001	0.001	0.001	0.001	0.134328	0.0714286	0.0819672	0.04	0.0483871	0.001	0.0171633	-4.1218
SL4.0ch03	54452424	54452425	SL4.0ch03:54452425_+	+	C	Solyc03g097550.3	Solyc03g097550.3	54447707	54456147	Solyc03g097550.3.1	54452391	54452448	cds	0.001	0.001	0.001	0.001	0.001	0.001	0.0508475	0.00526316	0.0496454	0.021097	0.0421053	0.0222222	0.00518867	-2.22523
SL4.0ch03	55258708	55258709	SL4.0ch03:55258709_-	-	C	Solyc03g098460.3	Solyc03g098460.3	55252586	55261209	Solyc03g098460.3.1	55258644	55258765	cds	0.001	0.001	0.001	0.001	0.001	0.001	0.0882353	0.0218978	0.0898876	0.0429448	0.10687	0.0802469	0.039046	-1.3163
SL4.0ch03	56396920	56396921	SL4.0ch03:56396921_+	+	C	Solyc03g111390.4	Solyc03g111390.4	56387274	56397339	Solyc03g111390.4.1	56396899	56397007	cds	0.001	0.001	0.001	0.001	0.001	0.001	0.025641	0.0144231	0.0301508	0.0160772	0.0414201	0.010453	0.0104849	-1.34857
SL4.0ch03	56790131	56790132	SL4.0ch03:56790132_+	+	C	Solyc03g111720.3	Solyc03g111720.3	56789726	56790782	Solyc03g111720.3.1	56789870	56790206	cds	0.001	0.001	0.001	0.001	0.001	0.001	0.0214158	0.0107803	0.0238908	0.00543478	0.0214891	0.00776699	0.00074977	-1.61457
SL4.0ch03	57810149	57810150	SL4.0ch03:57810150_-	-	C	Solyc03g113100.3	Solyc03g113100.3	57805205	57811013	Solyc03g113100.3.1	57810137	57810262	cds	0.001	0.001	0.001	0.001	0.001	0.001	0.0377095	0.0121457	0.0335196	0.0172911	0.030303	0.0171233	0.00805044	-1.18804
SL4.0ch03	58870816	58870817	SL4.0ch03:58870817_+	+	C	Solyc03g114450.3	Solyc03g114450.3	58869895	58873162	Solyc03g114450.3.1	58870757	58871003	cds	0.001	0.001	0.001	0.001	0.001	0.001	0.0636364	0.001	0.0555556	0.00714286	0.0214286	0.00956938	3.37583e-05	-4.61803
SL4.0ch03	58872983	58872984	SL4.0ch03:58872984_+	+	C	Solyc03g114450.3	Solyc03g114450.3	58869895	58873162	Solyc03g114450.3.1	58872811	58873034	cds	0.001	0.001	0.001	0.001	0.001	0.001	0.0576923	0.0181818	0.121212	0.0576923	0.104167	0.0361446	0.000429699	-1.4454
SL4.0ch03	59442013	59442014	SL4.0ch03:59442014_-	-	C	Solyc03g115240.4	Solyc03g115240.4	59441978	59455229	Solyc03g115240.4.1	59441977	59443186	3_UTR	0.001	0.001	0.001	0.001	0.001	0.001	0.0810811	0.0909091	0.130435	0.001	0.107143	0.001	0.0378487	-6.31222
SL4.0ch03	63541313	63541314	SL4.0ch03:63541314_-	-	C	Solyc03g120850.4	Solyc03g120850.4	63538814	63544262	Solyc03g120850.4.1	63541186	63541356	cds	0.001	0.001	0.001	0.001	0.001	0.001	0.0281955	0.00690846	0.0207852	0.0157618	0.0302457	0.00686813	0.0142535	-1.71254
SL4.0ch03	64296916	64296917	SL4.0ch03:64296917_+	+	C	Solyc03g121820.3	Solyc03g121820.3	64296612	64303090	Solyc03g121820.3.1	64296611	64297018	5_UTR	0.001	0.001	0.001	0.001	0.001	0.001	0.0336134	0.001	0.0353982	0.001	0.0230769	0.001	1.24956e-63	-4.93703
SL4.0ch03	64600052	64600053	SL4.0ch03:64600053_+	+	C	Solyc03g122280.3	Solyc03g122280.3	64594904	64600606	Solyc03g122280.3.1	64599755	64600535	cds	0.001	0.001	0.001	0.001	0.001	0.001	0.0238095	0.001	0.0254777	0.001	0.0277778	0.00578035	3.25479e-13	-4.17152
SL4.0ch03	64776485	64776486	SL4.0ch03:64776486_+	+	C	Solyc03g123490.1	Solyc03g123490.1	64774854	64777202	Solyc03g123490.1.1	64774853	64777202	cds	0.001	0.001	0.001	0.001	0.001	0.001	0.0314961	0.0177515	0.039548	0.00584795	0.0454545	0.001	0.00102882	-4.16951
SL4.0ch03	65049919	65049920	SL4.0ch03:65049920_-	-	C	Solyc03g123900.3	Solyc03g123900.3	65049375	65065101	Solyc03g123900.3.1	65049818	65050070	cds	0.001	0.001	0.001	0.001	0.001	0.001	0.0244648	0.00647668	0.0268657	0.00879397	0.0224719	0.00446927	3.68297e-07	-1.99806
SL4.0ch04	1022721	1022722	SL4.0ch04:1022722_+	+	C	Solyc04g007270.3	Solyc04g007270.3	1018928	1023626	Solyc04g007270.3.1	1022658	1023046	3_UTR	0.001	0.001	0.001	0.001	0.001	0.001	0.0483871	0.00819672	0.0641026	0.0331126	0.0263158	0.0145985	0.0114356	-1.695
SL4.0ch04	1671118	1671119	SL4.0ch04:1671119_+	+	C	Solyc04g007980.3	Solyc04g007980.3	1667003	1671507	Solyc04g007980.3.1	1671053	1671314	cds	0.001	0.001	0.001	0.001	0.001	0.001	0.0238095	0.0106157	0.0229008	0.00694444	0.024961	0.00455581	0.000133619	-1.88719
SL4.0ch04	2646931	2646932	SL4.0ch04:2646932_-	-	C	Solyc04g009050.4	Solyc04g009050.4	2646411	2652849	Solyc04g009050.4.1	2646878	2647008	cds	0.001	0.001	0.001	0.001	0.001	0.001	0.0330579	0.0114943	0.0208333	0.001	0.0218579	0.001	1.72298e-06	-3.92267
SL4.0ch04	3918856	3918857	SL4.0ch04:3918857_-	-	C	Solyc04g011430.3	Solyc04g011430.3	3918580	3922217	Solyc04g011430.3.1	3918579	3918985	3_UTR	0.001	0.001	0.001	0.001	0.001	0.001	0.0502165	0.0349206	0.0509356	0.0279503	0.0409417	0.0144404	0.0373275	-1.02457
SL4.0ch04	5286284	5286285	SL4.0ch04:5286285_+	+	C	Solyc04g015050.3	Solyc04g015050.3	5280858	5286598	Solyc04g015050.3.1	5286281	5286311	cds	0.001	0.001	0.001	0.001	0.001	0.001	0.0416667	0.015748	0.0446429	0.0155039	0.0241935	0.00892857	6.67227e-05	-1.4568
SL4.0ch04	5746983	5746984	SL4.0ch04:5746984_+	+	C	Solyc04g015500.3	Solyc04g015500.3	5745679	5748411	Solyc04g015500.3.1	5746930	5747159	cds	0.001	0.001	0.001	0.001	0.001	0.001	0.0583333	0.01	0.0526316	0.0283401	0.0675676	0.0225225	0.00166385	-1.83305
SL4.0ch04	6069774	6069775	SL4.0ch04:6069775_-	-	C	Solyc04g015750.3	Solyc04g015750.3	6065261	6071195	Solyc04g015750.3.1	6069510	6070915	cds	0.001	0.001	0.001	0.001	0.001	0.001	0.0306513	0.0294118	0.0434783	0.005	0.0247934	0.001	0.0299607	-3.52025
SL4.0ch04	7122136	7122137	SL4.0ch04:7122137_-	-	C	Solyc04g150113.1	Solyc04g150113.1	7120859	7124804	Solyc04g150113.1.1	7122055	7122147	cds	0.001	0.001	0.001	0.001	0.001	0.001	0.1875	0.028777	0.0877193	0.0454545	0.0869565	0.0645161	0.0419868	-1.7096
SL4.0ch04	19333074	19333075	SL4.0ch04:19333075_+	+	C	Solyc04g025990.3	Solyc04g025990.3	19326523	19333445	Solyc04g025990.3.1	19332169	19333233	cds	0.001	0.001	0.001	0.001	0.001	0.001	0.05	0.0140845	0.0434783	0.0165289	0.0625	0.0253165	9.24734e-05	-1.53142
SL4.0ch04	21342035	21342036	SL4.0ch04:21342036_-	-	C	Solyc04g025540.3	Solyc04g025540.3	21340166	21350961	Solyc04g025540.3.1	21341931	21342039	cds	0.001	0.001	0.001	0.001	0.001	0.001	0.0261438	0.0189573	0.0363636	0.00436681	0.0240964	0.00873362	0.0184878	-2.06826
SL4.0ch04	39178744	39178745	SL4.0ch04:39178745_+	+	C	Solyc04g049160.3	Solyc04g049160.3	39167566	39179499	Solyc04g049160.3.1	39178716	39178857	cds	0.001	0.001	0.001	0.001	0.001	0.001	0.0368421	0.00872093	0.0319149	0.00540541	0.0259067	0.017284	0.00516796	-1.95644
SL4.0ch04	41325231	41325232	SL4.0ch04:41325232_+	+	C	Solyc04g049490.3	Solyc04g049490.3	41309975	41330576	Solyc04g049490.3.1	41325201	41325243	cds	0.001	0.001	0.001	0.001	0.001	0.001	0.0229645	0.0144665	0.0307263	0.0174292	0.0408998	0.0122699	0.0227493	-1.15896
SL4.0ch04	42283635	42283636	SL4.0ch04:42283636_-	-	C	Solyc04g049690.3	Solyc04g049690.3	42278205	42286424	Solyc04g049690.3.1	42283627	42283768	cds	0.001	0.001	0.001	0.001	0.001	0.001	0.0337079	0.015015	0.025	0.00952381	0.0469799	0.015444	0.00020602	-1.40121
SL4.0ch04	45540427	45540428	SL4.0ch04:45540428_-	-	C	Solyc04g050240.3	Solyc04g050240.3	45524507	45540565	Solyc04g050240.3.1	45540131	45540531	5_UTR	0.001	0.001	0.001	0.001	0.001	0.001	0.109091	0.001	0.075	0.0344828	0.122807	0.0454545	0.00251546	-5.24647
SL4.0ch04	45772050	45772051	SL4.0ch04:45772051_-	-	C	Solyc04g050310.3	Solyc04g050310.3	45771630	45772322	Solyc04g050310.3.1	45771920	45772322	cds	0.001	0.001	0.001	0.001	0.001	0.001	0.0311284	0.00425532	0.0262172	0.0104167	0.0266667	0.0134615	0.00227629	-1.98903
SL4.0ch04	50102289	50102290	SL4.0ch04:50102290_-	-	C	Solyc04g051580.4	Solyc04g051580.4	50102110	50109844	Solyc04g051580.4.1	50102109	50102361	3_UTR	0.001	0.001	0.001	0.001	0.001	0.001	0.0319149	0.0273973	0.03125	0.001	0.03	0.001	0.0148424	-4.37778
SL4.0ch04	51583079	51583080	SL4.0ch04:51583080_+	+	C	Solyc04g054310.3	Solyc04g054310.3	51582767	51588297	Solyc04g054310.3.1	51582979	51583204	cds	0.001	0.001	0.001	0.001	0.001	0.001	0.0648649	0.0410959	0.0895522	0.0412371	0.106383	0.0324675	0.0115491	-1.22932
SL4.0ch04	51850312	51850313	SL4.0ch04:51850313_-	-	C	Solyc04g054460.3	Solyc04g054460.3	51849382	51855791	Solyc04g054460.3.1	51850254	51850503	cds	0.001	0.001	0.001	0.001	0.001	0.001	0.0284698	0.0132013	0.0257511	0.0142349	0.0260586	0.00581395	0.00585148	-1.49299
SL4.0ch04	53241308	53241309	SL4.0ch04:53241309_-	-	C	Solyc04g056270.4	Solyc04g056270.4	53241107	53251615	Solyc04g056270.4.1	53241106	53241328	3_UTR	0.001	0.001	0.001	0.001	0.001	0.001	0.0325203	0.0116279	0.0393701	0.001	0.0666667	0.001	6.37479e-07	-5.17927
SL4.0ch04	55004912	55004913	SL4.0ch04:55004913_+	+	C	Solyc04g064500.4	Solyc04g064500.4	54994394	55014561	Solyc04g064500.4.1	55004885	55004972	cds	0.001	0.001	0.001	0.001	0.001	0.001	0.0422222	0.02693	0.0342857	0.0103734	0.044665	0.0106762	0.00555066	-1.60038
SL4.0ch04	55880312	55880313	SL4.0ch04:55880313_+	+	C	Solyc04g071140.3	Solyc04g071140.3	55876235	55881219	Solyc04g071140.3.1	55880288	55880852	cds	0.001	0.001	0.001	0.001	0.001	0.001	0.028777	0.0121065	0.0280172	0.011208	0.0257186	0.0137795	0.00222432	-1.16946
SL4.0ch04	56356794	56356795	SL4.0ch04:56356795_+	+	C	Solyc04g071580.3	Solyc04g071580.3	56352297	56357170	Solyc04g071580.3.1	56356783	56356969	cds	0.001	0.001	0.001	0.001	0.001	0.001	0.25	0.0793651	0.111111	0.0508475	0.12987	0.056338	0.000600544	-1.34957
SL4.0ch04	56927543	56927544	SL4.0ch04:56927544_+	+	C	Solyc04g072032.1	Solyc04g072032.1	56927248	56930757	Solyc04g072032.1.1	56927523	56927675	cds	0.001	0.001	0.001	0.001	0.001	0.001	0.0425532	0.00869565	0.0869565	0.0107527	0.0549451	0.0480769	0.0257467	-2.24358
SL4.0ch04	56947786	56947787	SL4.0ch04:56947787_-	-	C	Solyc04g072035.1	Solyc04g072035.1	56941830	56950370	Solyc04g072035.1.1	56947344	56948209	cds	0.001	0.001	0.001	0.001	0.001	0.001	0.0348837	0.0107527	0.0916667	0.0310559	0.0550459	0.0431034	0.0287702	-1.31871
SL4.0ch04	58108679	58108680	SL4.0ch04:58108680_-	-	C	Solyc04g074150.3	Solyc04g074150.3	58108657	58109004	Solyc04g074150.3.1	58108656	58109004	cds	0.001	0.001	0.001	0.001	0.001	0.001	0.0756579	0.001	0.0600858	0.0238095	0.0520446	0.0392157	0.0319132	-4.72697
SL4.0ch04	59030673	59030674	SL4.0ch04:59030674_-	-	C	Solyc04g076080.3	Solyc04g076080.3	59030385	59034236	Solyc04g076080.3.1	59030384	59030738	3_UTR	0.001	0.001	0.001	0.001	0.001	0.001	0.0777778	0.0123457	0.0392157	0.027027	0.056338	0.021978	0.0143627	-1.78516
SL4.0ch04	59182031	59182032	SL4.0ch04:59182032_-	-	C	Solyc04g076250.3	Solyc04g076250.3	59180231	59186080	Solyc04g076250.3.1	59181976	59182093	cds	0.001	0.001	0.001	0.001	0.001	0.001	0.0694444	0.00884956	0.113636	0.019802	0.0625	0.001	3.59316e-13	-4.66531
SL4.0ch04	61723904	61723905	SL4.0ch04:61723905_+	+	C	Solyc04g079190.4	Solyc04g079190.4	61722949	61724340	Solyc04g079190.4.1	61723680	61724138	cds	0.001	0.001	0.001	0.001	0.001	0.001	0.0425532	0.011236	0.0490196	0.001	0.027027	0.001	1.57163e-09	-4.73326
SL4.0ch04	62900987	62900988	SL4.0ch04:62900988_-	-	C	Solyc04g080873.1	Solyc04g080873.1	62899849	62903570	Solyc04g080873.1.1	62900571	62901003	cds	0.001	0.001	0.001	0.001	0.001	0.001	0.0377358	0.00740741	0.0380952	0.001	0.0247934	0.0218579	0.0245022	-3.88191
SL4.0ch04	63107496	63107497	SL4.0ch04:63107497_-	-	C	Solyc04g081090.3	Solyc04g081090.3	63107173	63109379	Solyc04g081090.3.1	63107172	63107517	3_UTR	0.001	0.001	0.001	0.001	0.001	0.001	0.0434783	0.001	0.027027	0.0125	0.0337079	0.001	6.18063e-05	-4.72356
SL4.0ch04	64370707	64370708	SL4.0ch04:64370708_+	+	C	Solyc04g082910.1	Solyc04g082910.1	64370499	64370762	Solyc04g082910.1.1	64370498	64370762	cds	0.001	0.001	0.001	0.001	0.001	0.001	0.0637255	0.0183066	0.0404624	0.0198675	0.04	0.0189394	0.00200845	-1.34817
SL4.0ch05	575117	575118	SL4.0ch05:575118_+	+	C	Solyc05g005710.4	Solyc05g005710.4	572511	576266	Solyc05g005710.4.1	575100	575411	5_UTR	0.001	0.001	0.001	0.001	0.001	0.001	0.135922	0.0322581	0.121622	0.06	0.15	0.076087	0.00467452	-1.45432
SL4.0ch05	1387330	1387331	SL4.0ch05:1387331_+	+	C	Solyc05g006660.4	Solyc05g006660.4	1380954	1388786	Solyc05g006660.4.1	1387285	1388186	3_UTR	0.001	0.001	0.001	0.001	0.001	0.001	0.0447761	0.001	0.0410959	0.0138889	0.0674157	0.0272727	0.000740623	-4.06319
SL4.0ch05	1945477	1945478	SL4.0ch05:1945478_+	+	C	Solyc05g007240.1	Solyc05g007240.1	1944982	1945506	Solyc05g007240.1.1	1944981	1945506	cds	0.001	0.001	0.001	0.001	0.001	0.001	0.0268336	0.0126156	0.0260417	0.0145103	0.0236686	0.00877193	0.00490512	-1.14464
SL4.0ch05	1975589	1975590	SL4.0ch05:1975590_-	-	C	Solyc05g007260.3	Solyc05g007260.3	1973766	1977490	Solyc05g007260.3.1	1975566	1975629	cds	0.001	0.001	0.001	0.001	0.001	0.001	0.0958904	0.02	0.078125	0.0212766	0.0588235	0.0208333	1.41704e-06	-1.9134
SL4.0ch05	2296242	2296243	SL4.0ch05:2296243_-	-	C	Solyc05g007810.3	Solyc05g007810.3	2294553	2301163	Solyc05g007810.3.1	2296217	2296266	cds	0.001	0.001	0.001	0.001	0.001	0.001	0.0331126	0.00806452	0.0243902	0.00884956	0.0240964	0.001	2.67365e-05	-3.36452
SL4.0ch05	2670602	2670603	SL4.0ch05:2670603_-	-	C	Solyc05g008230.3	Solyc05g008230.3	2669704	2674296	Solyc05g008230.3.1	2670025	2671108	cds	0.001	0.001	0.001	0.001	0.001	0.001	0.0423729	0.00862069	0.0212766	0.013986	0.030303	0.001	0.0046515	-3.61447
SL4.0ch05	2981144	2981145	SL4.0ch05:2981145_+	+	C	Solyc05g008630.4	Solyc05g008630.4	2980905	2989518	Solyc05g008630.4.1	2980904	2981213	5_UTR	0.001	0.001	0.001	0.001	0.001	0.001	0.0241935	0.00671141	0.0434783	0.00645161	0.0520833	0.00840336	3.01756e-10	-2.46543
SL4.0ch05	3812437	3812438	SL4.0ch05:3812438_+	+	C	Solyc05g009550.3	Solyc05g009550.3	3810978	3813236	Solyc05g009550.3.1	3812212	3812911	cds	0.001	0.001	0.001	0.001	0.001	0.001	0.0242991	0.0070922	0.0234375	0.00722394	0.027417	0.00807537	1.54316e-06	-1.7559
SL4.0ch05	11573390	11573391	SL4.0ch05:11573391_+	+	C	Solyc05g015610.3	Solyc05g015610.3	11569289	11575533	Solyc05g015610.3.1	11573329	11574462	cds	0.001	0.001	0.001	0.001	0.001	0.001	0.0810811	0.0348837	0.0634921	0.010101	0.0746269	0.0105263	3.4675e-05	-2.38861
SL4.0ch05	59489720	59489721	SL4.0ch05:59489721_+	+	C	Solyc05g050120.3	Solyc05g050120.3	59487565	59491929	Solyc05g050120.3.1	59489629	59489728	cds	0.001	0.001	0.001	0.001	0.001	0.001	0.0537634	0.0212766	0.0757895	0.034398	0.0707071	0.0297619	0.000762138	-1.24701
SL4.0ch05	62603072	62603073	SL4.0ch05:62603073_-	-	C	Solyc05g053070.4	Solyc05g053070.4	62602700	62603103	Solyc05g053070.4.1	62602761	62603103	cds	0.001	0.001	0.001	0.001	0.001	0.001	0.058011	0.025	0.066313	0.0294118	0.0855856	0.001	0.00379932	-4.90809
SL4.0ch05	63241800	63241801	SL4.0ch05:63241801_-	-	C	Solyc05g053830.3	Solyc05g053830.3	63241547	63249470	Solyc05g053830.3.1	63241546	63242066	3_UTR	0.001	0.001	0.001	0.001	0.001	0.001	0.0666667	0.001	0.0377358	0.0280374	0.038835	0.0120482	0.0180436	-4.56843
SL4.0ch05	64133634	64133635	SL4.0ch05:64133635_+	+	C	Solyc05g054960.4	Solyc05g054960.4	64130892	64133992	Solyc05g054960.4.1	64133590	64133721	cds	0.001	0.001	0.001	0.001	0.001	0.001	0.0322581	0.0241935	0.0245098	0.00980392	0.0277186	0.010772	0.0324264	-1.09871
SL4.0ch05	64984475	64984476	SL4.0ch05:64984476_+	+	C	Solyc05g056240.3	Solyc05g056240.3	64981617	64984826	Solyc05g056240.3.1	64984314	64984491	cds	0.001	0.001	0.001	0.001	0.001	0.001	0.157895	0.0285714	0.130435	0.025641	0.190476	0.0217391	1.85103e-13	-2.69338
SL4.0ch05	65023888	65023889	SL4.0ch05:65023889_-	-	C	Solyc05g056300.4	Solyc05g056300.4	65023781	65026315	Solyc05g056300.4.1	65023780	65023990	3_UTR	0.001	0.001	0.001	0.001	0.001	0.001	0.0493827	0.001	0.0851064	0.0412371	0.0721649	0.0338983	0.00970544	-4.15647
SL4.0ch05	65039860	65039861	SL4.0ch05:65039861_-	-	C	Solyc05g056320.3	Solyc05g056320.3	65036675	65041159	Solyc05g056320.3.1	65039053	65039919	cds	0.001	0.001	0.001	0.001	0.001	0.001	0.0289855	0.001	0.0243902	0.001	0.030303	0.0238095	0.0099075	-4.18251
SL4.0ch06	838332	838333	SL4.0ch06:838333_-	-	C	Solyc06g005790.3	Solyc06g005790.3	834398	838776	Solyc06g005790.3.1	838190	838356	cds	0.001	0.001	0.001	0.001	0.001	0.001	0.0272727	0.00512821	0.0280899	0.0120968	0.0290698	0.00829876	5.98376e-05	-1.90088
SL4.0ch06	1191602	1191603	SL4.0ch06:1191603_+	+	C	Solyc06g007120.3	Solyc06g007120.3	1187809	1193735	Solyc06g007120.3.1	1191487	1191605	cds	0.001	0.001	0.001	0.001	0.001	0.001	0.0423729	0.0298507	0.126761	0.057971	0.0769231	0.0117647	0.0261446	-1.76276
SL4.0ch06	1720000	1720001	SL4.0ch06:1720001_+	+	C	Solyc06g007710.4	Solyc06g007710.4	1708846	1720324	Solyc06g007710.4.1	1719953	1720010	cds	0.001	0.001	0.001	0.001	0.001	0.001	0.0412844	0.0204678	0.0251572	0.0034965	0.033195	0.0250784	0.0469827	-1.83807
SL4.0ch06	21434834	21434835	SL4.0ch06:21434835_+	+	C	Solyc06g034110.3	Solyc06g034110.3	21434464	21439443	Solyc06g034110.3.1	21434557	21434937	cds	0.001	0.001	0.001	0.001	0.001	0.001	0.0301205	0.0124611	0.0246914	0.00384615	0.0236052	0.00169779	3.11734e-05	-2.97887
SL4.0ch06	21446673	21446674	SL4.0ch06:21446674_+	+	C	Solyc06g034120.4	Solyc06g034120.4	21440315	21447770	Solyc06g034120.4.1	21446597	21446855	cds	0.001	0.001	0.001	0.001	0.001	0.001	0.025641	0.001	0.0359281	0.0125786	0.0204082	0.001	2.03785e-06	-4.02597
SL4.0ch06	30645774	30645775	SL4.0ch06:30645775_-	-	C	Solyc06g050310.3	Solyc06g050310.3	30645314	30653388	Solyc06g050310.3.1	30645669	30645838	cds	0.001	0.001	0.001	0.001	0.001	0.001	0.0689655	0.0106383	0.0873786	0.0441176	0.0357143	0.0217391	0.0173829	-1.75485
SL4.0ch06	32964849	32964850	SL4.0ch06:32964850_+	+	C	Solyc06g051650.4	Solyc06g051650.4	32962272	32966959	Solyc06g051650.4.1	32964828	32964852	cds	0.001	0.001	0.001	0.001	0.001	0.001	0.0508475	0.0148699	0.0225564	0.00416667	0.0463576	0.0119522	6.20312e-08	-2.09435
SL4.0ch06	33229420	33229421	SL4.0ch06:33229421_+	+	C	Solyc06g051790.4	Solyc06g051790.4	33228577	33229787	Solyc06g051790.4.1	33229082	33229556	cds	0.001	0.001	0.001	0.001	0.001	0.001	0.108108	0.001	0.078125	0.00990099	0.047619	0.0505051	0.0387237	-5.28456
SL4.0ch06	34341468	34341469	SL4.0ch06:34341469_-	-	C	Solyc06g053710.3	Solyc06g053710.3	34339644	34343463	Solyc06g053710.3.1	34341370	34343113	cds	0.001	0.001	0.001	0.001	0.001	0.001	0.0292553	0.0177596	0.041958	0.0227273	0.0521739	0.016	0.0156196	-1.17031
SL4.0ch06	34680638	34680639	SL4.0ch06:34680639_+	+	C	Solyc06g054020.3	Solyc06g054020.3	34676357	34683165	Solyc06g054020.3.1	34680627	34682082	cds	0.001	0.001	0.001	0.001	0.001	0.001	0.0325203	0.0142857	0.0422535	0.00591716	0.0314961	0.0215827	0.0204643	-1.86152
SL4.0ch06	34874655	34874656	SL4.0ch06:34874656_-	-	C	Solyc06g054260.1	Solyc06g054260.1	34874631	34875257	Solyc06g054260.1.1	34874630	34875257	cds	0.001	0.001	0.001	0.001	0.001	0.001	0.0283019	0.001	0.044586	0.001	0.0272109	0.00460829	2.6712e-18	-4.71357
SL4.0ch06	36611849	36611850	SL4.0ch06:36611850_+	+	C	Solyc06g060960.3	Solyc06g060960.3	36610559	36613726	Solyc06g060960.3.1	36610558	36613726	cds	0.001	0.001	0.001	0.001	0.001	0.001	0.0704225	0.001	0.0823529	0.0128205	0.0487805	0.0163934	1.46149e-06	-4.73367
SL4.0ch06	37469635	37469636	SL4.0ch06:37469636_-	-	C	Solyc06g063070.3	Solyc06g063070.3	37469043	37471605	Solyc06g063070.3.1	37469383	37470270	cds	0.001	0.001	0.001	0.001	0.001	0.001	0.0205457	0.00698239	0.0212213	0.0133506	0.0219224	0.00942737	0.00905439	-1.20054
SL4.0ch06	38614093	38614094	SL4.0ch06:38614094_-	-	C	Solyc06g065580.3	Solyc06g065580.3	38607350	38615886	Solyc06g065580.3.1	38614090	38614209	cds	0.001	0.001	0.001	0.001	0.001	0.001	0.0214286	0.0151515	0.0291262	0.001	0.0387597	0.0102041	0.0108852	-3.51565
SL4.0ch06	38680110	38680111	SL4.0ch06:38680111_+	+	C	Solyc06g065640.3	Solyc06g065640.3	38676384	38688218	Solyc06g065640.3.1	38680078	38680157	cds	0.001	0.001	0.001	0.001	0.001	0.001	0.0754717	0.001	0.0566038	0.001	0.0847458	0.0357143	3.34381e-05	-5.48513
SL4.0ch06	39836176	39836177	SL4.0ch06:39836177_+	+	C	Solyc06g068090.3	Solyc06g068090.3	39833679	39838185	Solyc06g068090.3.1	39835244	39837144	cds	0.001	0.001	0.001	0.001	0.001	0.001	0.0360825	0.0276243	0.0443038	0.0154639	0.0366492	0.00518135	0.0238835	-1.9206
SL4.0ch06	40205375	40205376	SL4.0ch06:40205376_-	-	C	Solyc06g068670.3	Solyc06g068670.3	40203361	40206242	Solyc06g068670.3.1	40205362	40205417	cds	0.001	0.001	0.001	0.001	0.001	0.001	0.0272727	0.0181818	0.0437956	0.0136364	0.0546875	0.0227273	0.0114075	-1.24717
SL4.0ch06	41082972	41082973	SL4.0ch06:41082973_-	-	C	Solyc06g069770.3	Solyc06g069770.3	41081028	41083501	Solyc06g069770.3.1	41082885	41083272	cds	0.001	0.001	0.001	0.001	0.001	0.001	0.0319635	0.00531915	0.0245098	0.00454545	0.0203046	0.0151515	0.00977341	-2.09398
SL4.0ch06	41689378	41689379	SL4.0ch06:41689379_+	+	C	Solyc06g071500.3	Solyc06g071500.3	41686077	41691225	Solyc06g071500.3.1	41689290	41689428	cds	0.001	0.001	0.001	0.001	0.001	0.001	0.0515464	0.00564972	0.03125	0.0229358	0.0416667	0.00558659	0.00712566	-2.59475
SL4.0ch06	43001823	43001824	SL4.0ch06:43001824_+	+	C	Solyc06g073540.4	Solyc06g073540.4	42997756	43006297	Solyc06g073540.4.1	43001748	43001846	cds	0.001	0.001	0.001	0.001	0.001	0.001	0.0272109	0.001	0.0264151	0.00949367	0.0232558	0.00865801	0.000374295	-3.44653
SL4.0ch06	43197270	43197271	SL4.0ch06:43197271_-	-	C	Solyc06g073780.4	Solyc06g073780.4	43192029	43211325	Solyc06g073780.4.1	43197160	43197344	cds	0.001	0.001	0.001	0.001	0.001	0.001	0.027027	0.001	0.026087	0.001	0.0322581	0.00775194	1.02827e-10	-4.25252
SL4.0ch06	43370479	43370480	SL4.0ch06:43370480_-	-	C	Solyc06g073960.4	Solyc06g073960.4	43370121	43381535	Solyc06g073960.4.1	43370120	43370702	3_UTR	0.001	0.001	0.001	0.001	0.001	0.001	0.0909091	0.0213904	0.0422535	0.00746269	0.06	0.0333333	0.00113111	-1.97234
SL4.0ch06	43984848	43984849	SL4.0ch06:43984849_-	-	C	Solyc06g074780.1	Solyc06g074780.1	43984581	43985012	Solyc06g074780.1.1	43984580	43985012	cds	0.001	0.001	0.001	0.001	0.001	0.001	0.0763359	0.0374332	0.0808081	0.0509554	0.0588235	0.0189873	0.0152815	-1.1675
SL4.0ch06	44831213	44831214	SL4.0ch06:44831214_-	-	C	Solyc06g075930.1	Solyc06g075930.1	44831128	44831439	Solyc06g075930.1.1	44831127	44831439	cds	0.001	0.001	0.001	0.001	0.001	0.001	0.0897436	0.0479452	0.0930233	0.0230769	0.0515464	0.0212766	0.00256213	-1.47601
SL4.0ch06	45122716	45122717	SL4.0ch06:45122717_-	-	C	Solyc06g076360.4	Solyc06g076360.4	45122150	45126513	Solyc06g076360.4.1	45122481	45122721	cds	0.001	0.001	0.001	0.001	0.001	0.001	0.0205479	0.00613497	0.0212766	0.001	0.0260417	0.0144928	0.0033507	-3.13566
SL4.0ch06	45450449	45450450	SL4.0ch06:45450450_+	+	C	Solyc06g076880.3	Solyc06g076880.3	45450353	45452832	Solyc06g076880.3.1	45450352	45450501	5_UTR	0.001	0.001	0.001	0.001	0.001	0.001	0.0261438	0.001	0.0307692	0.0106383	0.0458716	0.0126582	4.36442e-05	-3.44322
SL4.0ch06	45704226	45704227	SL4.0ch06:45704227_+	+	C	Solyc06g082210.1	Solyc06g082210.1	45703905	45704573	Solyc06g082210.1.1	45703904	45704573	cds	0.001	0.001	0.001	0.001	0.001	0.001	0.0211268	0.001	0.0289855	0.00775194	0.0202703	0.00840336	0.000173483	-3.18365
SL4.0ch06	45897893	45897894	SL4.0ch06:45897894_-	-	C	Solyc06g150137.1	Solyc06g150137.1	45897128	45906931	Solyc06g150137.1.1	45897489	45898088	cds	0.001	0.001	0.001	0.001	0.001	0.001	0.0289256	0.00869565	0.0366972	0.001	0.031746	0.001	2.02533e-08	-4.57814
SL4.0ch06	45947268	45947269	SL4.0ch06:45947269_-	-	C	Solyc06g082610.4	Solyc06g082610.4	45945358	45948228	Solyc06g082610.4.1	45946889	45948228	cds	0.001	0.001	0.001	0.001	0.001	0.001	0.0434783	0.0348837	0.0649351	0.001	0.0980392	0.0144928	0.0123302	-4.60393
SL4.0ch06	46415466	46415467	SL4.0ch06:46415467_-	-	C	Solyc06g083430.1	Solyc06g083430.1	46415224	46416201	Solyc06g083430.1.1	46415223	46416201	cds	0.001	0.001	0.001	0.001	0.001	0.001	0.0229885	0.00274725	0.0209205	0.001	0.0260586	0.00721154	1.04351e-08	-3.45911
SL4.0ch06	47157315	47157316	SL4.0ch06:47157316_-	-	C	Solyc06g084500.3	Solyc06g084500.3	47156971	47158110	Solyc06g084500.3.1	47157253	47157517	cds	0.001	0.001	0.001	0.001	0.001	0.001	0.26087	0.0425532	0.129032	0.0322581	0.2	0.0410959	1.1847e-10	-2.32392
SL4.0ch07	633348	633349	SL4.0ch07:633349_-	-	C	Solyc07g005810.3	Solyc07g005810.3	631910	637579	Solyc07g005810.3.1	632336	633368	cds	0.001	0.001	0.001	0.001	0.001	0.001	0.0326087	0.0136986	0.044898	0.0206897	0.044335	0.00760456	0.00119813	-1.79366
SL4.0ch07	3963281	3963282	SL4.0ch07:3963282_-	-	C	Solyc07g008970.4	Solyc07g008970.4	3962384	3969804	Solyc07g008970.4.1	3963246	3963328	cds	0.001	0.001	0.001	0.001	0.001	0.001	0.091954	0.0410959	0.116667	0.0470588	0.106667	0.03125	0.000350384	-1.43989
SL4.0ch07	7781764	7781765	SL4.0ch07:7781765_+	+	C	Solyc07g017610.3	Solyc07g017610.3	7774625	7787348	Solyc07g017610.3.1	7781757	7782093	cds	0.001	0.001	0.001	0.001	0.001	0.001	0.0218447	0.00314465	0.0463215	0.003861	0.0313316	0.0125	9.70593e-06	-2.85602
SL4.0ch07	61238281	61238282	SL4.0ch07:61238282_+	+	C	Solyc07g052900.1	Solyc07g052900.1	61238199	61239392	Solyc07g052900.1.1	61238198	61239392	cds	0.001	0.001	0.001	0.001	0.001	0.001	0.0594059	0.0135135	0.0505051	0.04	0.0348837	0.0117647	0.027431	-1.52554
SL4.0ch07	61342485	61342486	SL4.0ch07:61342486_+	+	C	Solyc07g052990.1	Solyc07g052990.1	61342410	61342649	Solyc07g052990.1.1	61342409	61342649	cds	0.001	0.001	0.001	0.001	0.001	0.001	0.0273973	0.001	0.0776699	0.001	0.0394737	0.001	6.78666e-99	-5.58796
SL4.0ch07	61596612	61596613	SL4.0ch07:61596613_+	+	C	Solyc07g053220.2	Solyc07g053220.2	61595508	61597970	Solyc07g053220.2.1	61595507	61597970	cds	0.001	0.001	0.001	0.001	0.001	0.001	0.147059	0.001	0.0625	0.0238095	0.0714286	0.0227273	0.000207062	-5.67027
SL4.0ch07	62842958	62842959	SL4.0ch07:62842959_+	+	C	Solyc07g054670.4	Solyc07g054670.4	62840180	62844098	Solyc07g054670.4.1	62842935	62843193	cds	0.001	0.001	0.001	0.001	0.001	0.001	0.0727273	0.0248447	0.0972222	0.0775862	0.123711	0.047619	0.0389721	-1.17726
SL4.0ch07	63981071	63981072	SL4.0ch07:63981072_-	-	C	Solyc07g056220.3	Solyc07g056220.3	63980397	63991951	Solyc07g056220.3.1	63981034	63981199	cds	0.001	0.001	0.001	0.001	0.001	0.001	0.0471698	0.001	0.0357143	0.0176991	0.0357143	0.001	0.000167433	-4.82151
SL4.0ch07	64366202	64366203	SL4.0ch07:64366203_+	+	C	Solyc07g056630.3	Solyc07g056630.3	64359005	64366625	Solyc07g056630.3.1	64365717	64366296	cds	0.001	0.001	0.001	0.001	0.001	0.001	0.176471	0.001	0.09375	0.0208333	0.148148	0.001	2.1452e-13	-6.777
SL4.0ch07	64661523	64661524	SL4.0ch07:64661524_-	-	C	Solyc07g061940.4	Solyc07g061940.4	64661244	64663157	Solyc07g061940.4.1	64661243	64663157	cds	0.001	0.001	0.001	0.001	0.001	0.001	0.108218	0.0561283	0.132677	0.0655313	0.125984	0.0474422	0.00391115	-1.13952
SL4.0ch07	64664372	64664373	SL4.0ch07:64664373_-	-	C	Solyc07g061950.4	Solyc07g061950.4	64663332	64670959	Solyc07g061950.4.1	64663854	64664560	cds	0.001	0.001	0.001	0.001	0.001	0.001	0.0289256	0.0175439	0.0341297	0.0180995	0.0295203	0.0070922	0.0169476	-1.37112
SL4.0ch07	65078342	65078343	SL4.0ch07:65078343_+	+	C	Solyc07g062530.3	Solyc07g062530.3	65072447	65078820	Solyc07g062530.3.1	65078340	65078810	3_UTR	0.001	0.001	0.001	0.001	0.001	0.001	0.029703	0.0150376	0.0382514	0.00458716	0.0241935	0.001	0.00032699	-3.52644
SL4.0ch07	65293306	65293307	SL4.0ch07:65293307_+	+	C	Solyc07g062770.2	Solyc07g062770.2	65291854	65300421	Solyc07g062770.2.1	65292263	65293661	cds	0.001	0.001	0.001	0.001	0.001	0.001	0.0408163	0.0151515	0.0315789	0.0143885	0.0258621	0.001	0.00207952	-3.35543
SL4.0ch07	66491636	66491637	SL4.0ch07:66491637_+	+	C	Solyc07g064580.3	Solyc07g064580.3	66489852	66493099	Solyc07g064580.3.1	66491314	66492808	cds	0.001	0.001	0.001	0.001	0.001	0.001	0.0405405	0.0148148	0.0295858	0.00534759	0.0243902	0.00671141	6.95163e-06	-1.99149
SL4.0ch07	67173005	67173006	SL4.0ch07:67173006_+	+	C	Solyc07g065630.4	Solyc07g065630.4	67163832	67180402	Solyc07g065630.4.1	67166697	67173113	cds	0.001	0.001	0.001	0.001	0.001	0.001	0.0243902	0.00653595	0.0418605	0.014652	0.0218978	0.0078534	1.15973e-05	-1.64714
SL4.0ch07	67376345	67376346	SL4.0ch07:67376346_+	+	C	Solyc07g065950.4	Solyc07g065950.4	67372033	67382034	Solyc07g065950.4.1	67376333	67377020	cds	0.001	0.001	0.001	0.001	0.001	0.001	0.0985915	0.0322581	0.0526316	0.001	0.0862069	0.001	5.37255e-07	-5.56335
SL4.0ch07	67378831	67378832	SL4.0ch07:67378832_+	+	C	Solyc07g065950.4	Solyc07g065950.4	67372033	67382034	Solyc07g065950.4.1	67378595	67379245	3_UTR	0.001	0.001	0.001	0.001	0.001	0.001	0.0606061	0.0172414	0.0350877	0.025641	0.025641	0.00724638	0.0148567	-1.49331
SL4.0ch07	67541585	67541586	SL4.0ch07:67541586_-	-	C	Solyc07g066220.3	Solyc07g066220.3	67540772	67546277	Solyc07g066220.3.1	67541116	67541672	cds	0.001	0.001	0.001	0.001	0.001	0.001	0.035533	0.001	0.03125	0.0222222	0.0405405	0.00913242	0.00984507	-3.78506
SL4.0ch08	49581	49582	SL4.0ch08:49582_-	-	C	Solyc08g005050.4	Solyc08g005050.4	47785	49982	Solyc08g005050.4.1	49246	49909	cds	0.001	0.001	0.001	0.001	0.001	0.001	0.04	0.018018	0.0578512	0.0289256	0.0449438	0.00404858	0.00580787	-2.36431
SL4.0ch08	244352	244353	SL4.0ch08:244353_+	+	C	Solyc08g005300.3	Solyc08g005300.3	242999	245827	Solyc08g005300.3.1	244204	245827	cds	0.001	0.001	0.001	0.001	0.001	0.001	0.0229885	0.00917431	0.0232558	0.001	0.0209424	0.00803213	0.000875571	-3.23924
SL4.0ch08	255959	255960	SL4.0ch08:255960_+	+	C	Solyc08g005310.4	Solyc08g005310.4	248438	258167	Solyc08g005310.4.1	255455	256020	cds	0.001	0.001	0.001	0.001	0.001	0.001	0.112903	0.0857143	0.202899	0.0846154	0.220779	0.0863309	0.0335412	-1.06394
SL4.0ch08	1471274	1471275	SL4.0ch08:1471275_-	-	C	Solyc08g006900.3	Solyc08g006900.3	1470925	1473969	Solyc08g006900.3.1	1471259	1471389	cds	0.001	0.001	0.001	0.001	0.001	0.001	0.0416667	0.0121457	0.0287356	0.0147601	0.0424242	0.0226415	0.00607536	-1.2763
SL4.0ch08	1549210	1549211	SL4.0ch08:1549211_-	-	C	Solyc08g006960.3	Solyc08g006960.3	1547533	1555249	Solyc08g006960.3.1	1549155	1549298	cds	0.001	0.001	0.001	0.001	0.001	0.001	0.0412371	0.0125	0.0405405	0.001	0.0666667	0.001	2.5305e-08	-5.20158
SL4.0ch08	4000940	4000941	SL4.0ch08:4000941_-	-	C	Solyc08g014290.1	Solyc08g014290.1	4000780	4001967	Solyc08g014290.1.1	4000779	4001967	cds	0.001	0.001	0.001	0.001	0.001	0.001	0.0466321	0.0177515	0.0208333	0.001	0.0277778	0.02	0.0255268	-3.04834
SL4.0ch08	9057496	9057497	SL4.0ch08:9057497_-	-	C	Solyc08g016750.3	Solyc08g016750.3	9056589	9066192	Solyc08g016750.3.1	9056973	9057946	cds	0.001	0.001	0.001	0.001	0.001	0.001	0.0265487	0.001	0.03125	0.001	0.0330579	0.001	9.26342e-63	-4.91807
SL4.0ch08	43911505	43911506	SL4.0ch08:43911506_-	-	C	Solyc08g060940.1	Solyc08g060940.1	43910477	43911532	Solyc08g060940.1.1	43910476	43911532	cds	0.001	0.001	0.001	0.001	0.001	0.001	0.0316456	0.026087	0.0806452	0.015873	0.0273973	0.001	0.0185015	-3.48614
SL4.0ch08	54450181	54450182	SL4.0ch08:54450182_-	-	C	Solyc08g067290.3	Solyc08g067290.3	54449899	54453394	Solyc08g067290.3.1	54450120	54450270	cds	0.001	0.001	0.001	0.001	0.001	0.001	0.0252101	0.0045045	0.0449438	0.0223881	0.0336134	0.00591716	0.000344001	-2.1493
SL4.0ch08	55075434	55075435	SL4.0ch08:55075435_+	+	C	Solyc08g067920.3	Solyc08g067920.3	55070746	55079598	Solyc08g067920.3.1	55073819	55075676	cds	0.001	0.001	0.001	0.001	0.001	0.001	0.0267857	0.001	0.025	0.001	0.0344828	0.001	2.00367e-59	-4.84298
SL4.0ch08	56316391	56316392	SL4.0ch08:56316392_+	+	C	Solyc08g069160.3	Solyc08g069160.3	56311719	56317074	Solyc08g069160.3.1	56316377	56316880	cds	0.001	0.001	0.001	0.001	0.001	0.001	0.0980392	0.0301508	0.126214	0.0449438	0.0769231	0.0470588	0.00472958	-1.3604
SL4.0ch08	57369613	57369614	SL4.0ch08:57369614_+	+	C	Solyc08g075100.4	Solyc08g075100.4	57366269	57372156	Solyc08g075100.4.1	57369549	57369619	cds	0.001	0.001	0.001	0.001	0.001	0.001	0.036036	0.001	0.0444444	0.0128205	0.0340909	0.001	2.49786e-08	-4.6141
SL4.0ch08	57627050	57627051	SL4.0ch08:57627051_-	-	C	Solyc08g075380.3	Solyc08g075380.3	57626732	57633000	Solyc08g075380.3.1	57627007	57627068	cds	0.001	0.001	0.001	0.001	0.001	0.001	0.0780142	0.0298507	0.0566038	0.04	0.0359281	0.0157068	0.0242774	-1.07475
SL4.0ch08	57663193	57663194	SL4.0ch08:57663194_-	-	C	Solyc08g075420.4	Solyc08g075420.4	57662883	57669115	Solyc08g075420.4.1	57663083	57664264	cds	0.001	0.001	0.001	0.001	0.001	0.001	0.04	0.0176991	0.038835	0.0217391	0.0909091	0.001	0.0100628	-4.9843
SL4.0ch08	57663310	57663311	SL4.0ch08:57663311_-	-	C	Solyc08g075420.4	Solyc08g075420.4	57662883	57669115	Solyc08g075420.4.1	57663083	57664264	cds	0.001	0.001	0.001	0.001	0.001	0.001	0.032	0.0226244	0.0310559	0.0119658	0.0209581	0.00923788	0.0257466	-1.06872
SL4.0ch08	59976690	59976691	SL4.0ch08:59976691_-	-	C	Solyc08g077980.4	Solyc08g077980.4	59976414	59979345	Solyc08g077980.4.1	59976653	59976704	cds	0.001	0.001	0.001	0.001	0.001	0.001	0.0399408	0.0222222	0.0320641	0.0130814	0.027417	0.013834	0.00736782	-1.05759
SL4.0ch08	60351506	60351507	SL4.0ch08:60351507_-	-	C	Solyc08g078430.4	Solyc08g078430.4	60348931	60353161	Solyc08g078430.4.1	60350826	60351719	cds	0.001	0.001	0.001	0.001	0.001	0.001	0.047619	0.0102041	0.0641026	0.0326087	0.0428571	0.018018	0.00231374	-1.58668
SL4.0ch08	60351507	60351508	SL4.0ch08:60351508_-	-	C	Solyc08g078430.4	Solyc08g078430.4	60348931	60353161	Solyc08g078430.4.1	60350826	60351719	cds	0.001	0.001	0.001	0.001	0.001	0.001	0.0272109	0.001	0.0384615	0.011236	0.0212766	0.001	5.27244e-08	-4.11071
SL4.0ch08	60846006	60846007	SL4.0ch08:60846007_+	+	C	Solyc08g079090.4	Solyc08g079090.4	60842237	60846360	Solyc08g079090.4.1	60845928	60846022	cds	0.001	0.001	0.001	0.001	0.001	0.001	0.0278884	0.00454545	0.0350877	0.00906344	0.0205479	0.0146341	0.00900787	-1.93493
SL4.0ch08	61113397	61113398	SL4.0ch08:61113398_-	-	C	Solyc08g079500.3	Solyc08g079500.3	61111403	61117575	Solyc08g079500.3.1	61113376	61113543	cds	0.001	0.001	0.001	0.001	0.001	0.001	0.0271493	0.00348432	0.0206186	0.0116732	0.0233645	0.00843882	0.00359037	-2.06123
SL4.0ch08	61259949	61259950	SL4.0ch08:61259950_-	-	C	Solyc08g079670.3	Solyc08g079670.3	61259372	61264070	Solyc08g079670.3.1	61259371	61259951	3_UTR	0.001	0.001	0.001	0.001	0.001	0.001	0.0228571	0.0128866	0.0204082	0.00342466	0.0220994	0.00664452	0.00197735	-1.88942
SL4.0ch08	61275289	61275290	SL4.0ch08:61275290_-	-	C	Solyc08g079690.4	Solyc08g079690.4	61275091	61275814	Solyc08g079690.4.1	61275195	61275430	cds	0.001	0.001	0.001	0.001	0.001	0.001	0.0363636	0.0121951	0.0310078	0.00684932	0.0326087	0.0105263	2.71179e-06	-1.82966
SL4.0ch08	62419453	62419454	SL4.0ch08:62419454_-	-	C	Solyc08g081240.3	Solyc08g081240.3	62415277	62419733	Solyc08g081240.3.1	62419446	62419560	cds	0.001	0.001	0.001	0.001	0.001	0.001	0.0909091	0.0208333	0.0652174	0.016129	0.0930233	0.05	0.000901197	-1.77679
SL4.0ch08	62505502	62505503	SL4.0ch08:62505503_-	-	C	Solyc08g081320.3	Solyc08g081320.3	62505008	62513698	Solyc08g081320.3.1	62505399	62505699	cds	0.001	0.001	0.001	0.001	0.001	0.001	0.0481928	0.001	0.0515464	0.0116279	0.0379747	0.0235294	0.00410794	-4.17399
SL4.0ch08	62715251	62715252	SL4.0ch08:62715252_+	+	C	Solyc08g081580.4	Solyc08g081580.4	62711181	62716193	Solyc08g081580.4.1	62715206	62715431	cds	0.001	0.001	0.001	0.001	0.001	0.001	0.0352941	0.001	0.0344828	0.001	0.0348837	0.001	1.08195e-72	-5.12102
SL4.0ch08	63804200	63804201	SL4.0ch08:63804201_-	-	C	Solyc08g083070.3	Solyc08g083070.3	63793250	63804646	Solyc08g083070.3.1	63804031	63804561	cds	0.001	0.001	0.001	0.001	0.001	0.001	0.0258621	0.0218579	0.0612245	0.00662252	0.0336134	0.0044843	0.0158543	-2.59236
SL4.0ch08	63804215	63804216	SL4.0ch08:63804216_-	-	C	Solyc08g083070.3	Solyc08g083070.3	63793250	63804646	Solyc08g083070.3.1	63804031	63804561	cds	0.001	0.001	0.001	0.001	0.001	0.001	0.0280374	0.0239521	0.0454545	0.00746269	0.0416667	0.010929	0.0272848	-1.89054
SL4.0ch09	2561965	2561966	SL4.0ch09:2561966_-	-	C	Solyc09g009180.3	Solyc09g009180.3	2561671	2571450	Solyc09g009180.3.1	2561670	2561966	3_UTR	0.001	0.001	0.001	0.001	0.001	0.001	0.0555556	0.001	0.0535714	0.0208333	0.0714286	0.001	5.41648e-06	-5.43154
SL4.0ch09	3521757	3521758	SL4.0ch09:3521758_-	-	C	Solyc09g010100.3	Solyc09g010100.3	3521431	3524122	Solyc09g010100.3.1	3521720	3521788	cds	0.001	0.001	0.001	0.001	0.001	0.001	0.0293333	0.00754717	0.0232019	0.0103896	0.0320366	0.0231214	0.0266922	-1.33044
SL4.0ch09	5118007	5118008	SL4.0ch09:5118008_-	-	C	Solyc09g011780.3	Solyc09g011780.3	5113316	5118167	Solyc09g011780.3.1	5117742	5118112	cds	0.001	0.001	0.001	0.001	0.001	0.001	0.0898876	0.019802	0.0701754	0.0267857	0.04	0.0125786	1.34834e-05	-1.7881
SL4.0ch09	5481456	5481457	SL4.0ch09:5481457_-	-	C	Solyc09g013080.3	Solyc09g013080.3	5481343	5487854	Solyc09g013080.3.1	5481342	5481805	3_UTR	0.001	0.001	0.001	0.001	0.001	0.001	0.0661157	0.0454545	0.0555556	0.0224719	0.0315789	0.001	0.0262056	-3.56208
SL4.0ch09	6970086	6970087	SL4.0ch09:6970087_-	-	C	Solyc09g014790.4	Solyc09g014790.4	6966065	6971174	Solyc09g014790.4.1	6970061	6970140	cds	0.001	0.001	0.001	0.001	0.001	0.001	0.0285714	0.00684932	0.0243902	0.015748	0.0507246	0.0171429	0.00622094	-1.53669
SL4.0ch09	17975748	17975749	SL4.0ch09:17975749_+	+	C	Solyc09g019970.3	Solyc09g019970.3	17975641	17991109	Solyc09g019970.3.1	17975640	17975763	5_UTR	0.001	0.001	0.001	0.001	0.001	0.001	0.0428571	0.034749	0.0740741	0.00888889	0.0410959	0.018315	0.0452755	-1.98586
SL4.0ch09	21819169	21819170	SL4.0ch09:21819170_-	-	C	Solyc09g042260.3	Solyc09g042260.3	21817101	21820907	Solyc09g042260.3.1	21818996	21819254	cds	0.001	0.001	0.001	0.001	0.001	0.001	0.157895	0.0487805	0.131579	0.0697674	0.152174	0.0638298	0.00215762	-1.32403
SL4.0ch09	58012629	58012630	SL4.0ch09:58012630_+	+	C	Solyc09g064590.4	Solyc09g064590.4	58008004	58027692	Solyc09g064590.4.1	58011884	58012813	3_UTR	0.001	0.001	0.001	0.001	0.001	0.001	0.0340909	0.00649351	0.0223464	0.00555556	0.0227273	0.0117647	0.000428116	-1.91421
SL4.0ch09	58429501	58429502	SL4.0ch09:58429502_+	+	C	Solyc09g064850.3	Solyc09g064850.3	58418617	58431085	Solyc09g064850.3.1	58429337	58429505	cds	0.001	0.001	0.001	0.001	0.001	0.001	0.0363636	0.00823045	0.0426829	0.00900901	0.0212766	0.0135747	0.00308377	-1.83869
SL4.0ch09	63366704	63366705	SL4.0ch09:63366705_-	-	C	Solyc09g075450.3	Solyc09g075450.3	63363982	63372647	Solyc09g075450.3.1	63366669	63366719	cds	0.001	0.001	0.001	0.001	0.001	0.001	0.113636	0.0588235	0.0877193	0.0294118	0.132653	0.0582524	0.00221439	-1.26169
SL4.0ch09	64797722	64797723	SL4.0ch09:64797723_-	-	C	Solyc09g082990.3	Solyc09g082990.3	64794579	64799222	Solyc09g082990.3.1	64797483	64797893	cds	0.001	0.001	0.001	0.001	0.001	0.001	0.0614525	0.00606061	0.029304	0.0155642	0.0416667	0.0301205	0.0439283	-2.17054
SL4.0ch09	65118370	65118371	SL4.0ch09:65118371_+	+	C	Solyc09g083350.3	Solyc09g083350.3	65117819	65124380	Solyc09g083350.3.1	65117991	65118939	cds	0.001	0.001	0.001	0.001	0.001	0.001	0.0467836	0.00561798	0.034965	0.0131004	0.0212766	0.0188679	0.0466593	-2.01567
SL4.0ch09	66239444	66239445	SL4.0ch09:66239445_-	-	C	Solyc09g090700.1	Solyc09g090700.1	66238122	66239690	Solyc09g090700.1.1	66238121	66239690	cds	0.001	0.001	0.001	0.001	0.001	0.001	0.0524017	0.001	0.0416667	0.0202703	0.0242424	0.00956938	0.00364598	-4.2481
SL4.0ch09	68449047	68449048	SL4.0ch09:68449048_+	+	C	Solyc09g098580.3	Solyc09g098580.3	68437002	68449543	Solyc09g098580.3.1	68449040	68449109	cds	0.001	0.001	0.001	0.001	0.001	0.001	0.0512821	0.0273973	0.0327869	0.0149254	0.0431655	0.0104167	0.00414999	-1.45318
SL4.0ch10	1704748	1704749	SL4.0ch10:1704749_-	-	C	Solyc10g007470.4	Solyc10g007470.4	1701097	1703609	Solyc10g007470.4.1	1703367	1705153	3_UTR	0.001	0.001	0.001	0.001	0.001	0.001	0.0531915	0.001	0.026087	0.0204082	0.047619	0.0181818	0.0324689	-4.24804
SL4.0ch10	1704748	1704749	SL4.0ch10:1704749_-	-	C	Solyc10g007480.4	Solyc10g007480.4	1704486	1707712	Solyc10g007480.4.1	1704485	1704754	3_UTR	0.001	0.001	0.001	0.001	0.001	0.001	0.0531915	0.001	0.026087	0.0204082	0.047619	0.0181818	0.0324689	-4.24804
SL4.0ch10	13889115	13889116	SL4.0ch10:13889116_+	+	C	Solyc10g024470.3	Solyc10g024470.3	13888082	13892834	Solyc10g024470.3.1	13888703	13889229	cds	0.001	0.001	0.001	0.001	0.001	0.001	0.03125	0.00917431	0.029703	0.00574713	0.0258621	0.001	3.56473e-07	-3.52101
SL4.0ch10	17782634	17782635	SL4.0ch10:17782635_+	+	C	Solyc10g038000.3	Solyc10g038000.3	17770866	17785690	Solyc10g038000.3.1	17782582	17782671	cds	0.001	0.001	0.001	0.001	0.001	0.001	0.18	0.0967742	0.136364	0.059322	0.114943	0.0512821	0.00425541	-1.09402
SL4.0ch10	24168780	24168781	SL4.0ch10:24168781_+	+	C	Solyc10g062180.2	Solyc10g062180.2	24167509	24172462	Solyc10g062180.2.1	24168477	24169034	cds	0.001	0.001	0.001	0.001	0.001	0.001	0.0222222	0.00425532	0.0280374	0.00990099	0.0201613	0.00294985	1.46228e-06	-2.32625
SL4.0ch10	26384924	26384925	SL4.0ch10:26384925_+	+	C	Solyc10g044670.3	Solyc10g044670.3	26380792	26387205	Solyc10g044670.3.1	26384449	26385266	cds	0.001	0.001	0.001	0.001	0.001	0.001	0.0486891	0.011583	0.0230415	0.0141509	0.0363636	0.0212766	0.0248439	-1.33525
SL4.0ch10	33535282	33535283	SL4.0ch10:33535283_+	+	C	Solyc10g045540.2	Solyc10g045540.2	33533523	33548950	Solyc10g045540.2.1	33535247	33535330	cds	0.001	0.001	0.001	0.001	0.001	0.001	0.05	0.00680272	0.0481928	0.0212766	0.0421053	0.00534759	4.60019e-05	-2.54969
SL4.0ch10	50130330	50130331	SL4.0ch10:50130331_-	-	C	Solyc10g050890.2	Solyc10g050890.2	50128028	50130724	Solyc10g050890.2.1	50130152	50130525	cds	0.001	0.001	0.001	0.001	0.001	0.001	0.0206897	0.001	0.0327869	0.016	0.0377358	0.00884956	0.000690546	-3.16606
SL4.0ch10	61311605	61311606	SL4.0ch10:61311606_-	-	C	Solyc10g081020.2	Solyc10g081020.2	61307876	61317815	Solyc10g081020.2.1	61311589	61312764	cds	0.001	0.001	0.001	0.001	0.001	0.001	0.0229358	0.00862069	0.0212766	0.0117188	0.0294118	0.00438596	0.00315025	-1.91482
SL4.0ch10	61401732	61401733	SL4.0ch10:61401733_+	+	C	Solyc10g081150.3	Solyc10g081150.3	61394860	61402572	Solyc10g081150.3.1	61401612	61401747	cds	0.001	0.001	0.001	0.001	0.001	0.001	0.0243902	0.001	0.0434783	0.00613497	0.020979	0.00465116	1.94192e-11	-3.58329
SL4.0ch10	61945004	61945005	SL4.0ch10:61945005_-	-	C	Solyc10g081900.3	Solyc10g081900.3	61944302	61951055	Solyc10g081900.3.1	61944785	61945311	cds	0.001	0.001	0.001	0.001	0.001	0.001	0.0661157	0.0337553	0.0568182	0.0342857	0.0438596	0.00913242	0.0164503	-1.4915
SL4.0ch10	62674075	62674076	SL4.0ch10:62674076_-	-	C	Solyc10g083760.3	Solyc10g083760.3	62671166	62676882	Solyc10g083760.3.1	62673944	62674124	cds	0.001	0.001	0.001	0.001	0.001	0.001	0.0289256	0.0153257	0.0257732	0.00273973	0.0318725	0.0153846	0.00938855	-2.16841
SL4.0ch10	63514317	63514318	SL4.0ch10:63514318_+	+	C	Solyc10g085030.1	Solyc10g085030.1	63513949	63514548	Solyc10g085030.1.1	63513948	63514548	cds	0.001	0.001	0.001	0.001	0.001	0.001	0.047619	0.0106383	0.0394737	0.00862069	0.023622	0.013986	0.00146719	-1.84396
SL4.0ch10	63743643	63743644	SL4.0ch10:63743644_-	-	C	Solyc10g085400.3	Solyc10g085400.3	63741846	63756982	Solyc10g085400.3.1	63743597	63743853	cds	0.001	0.001	0.001	0.001	0.001	0.001	0.0952381	0.0379747	0.0923077	0.023622	0.103448	0.0458716	0.000377707	-1.53282
SL4.0ch10	63958371	63958372	SL4.0ch10:63958372_-	-	C	Solyc10g085710.3	Solyc10g085710.3	63951239	63958786	Solyc10g085710.3.1	63958154	63958412	cds	0.001	0.001	0.001	0.001	0.001	0.001	0.0684932	0.0140845	0.0384615	0.032	0.0638298	0.0138889	0.0220808	-1.83578
SL4.0ch10	64624765	64624766	SL4.0ch10:64624766_+	+	C	Solyc10g086730.2	Solyc10g086730.2	64624517	64626815	Solyc10g086730.2.1	64624581	64625007	cds	0.001	0.001	0.001	0.001	0.001	0.001	0.0212766	0.001	0.0222222	0.0114504	0.030303	0.00934579	0.00198575	-3.1378
SL4.0ch11	1211601	1211602	SL4.0ch11:1211602_-	-	C	Solyc11g006500.2	Solyc11g006500.2	1210877	1214442	Solyc11g006500.2.1	1211493	1211605	cds	0.001	0.001	0.001	0.001	0.001	0.001	0.0306122	0.0149254	0.0704225	0.001	0.0352941	0.00854701	0.000516153	-4.67421
SL4.0ch11	1394981	1394982	SL4.0ch11:1394982_+	+	C	Solyc11g006760.3	Solyc11g006760.3	1391234	1395341	Solyc11g006760.3.1	1394971	1395341	cds	0.001	0.001	0.001	0.001	0.001	0.001	0.0202429	0.00765306	0.0202703	0.00773196	0.0236559	0.0182371	0.03548	-1.13268
SL4.0ch11	2841697	2841698	SL4.0ch11:2841698_-	-	C	Solyc11g008620.2	Solyc11g008620.2	2837830	2844799	Solyc11g008620.2.1	2841686	2841758	cds	0.001	0.001	0.001	0.001	0.001	0.001	0.0228758	0.0131363	0.0277778	0.0114007	0.0217391	0.0070922	0.00374879	-1.27705
SL4.0ch11	2947499	2947500	SL4.0ch11:2947500_-	-	C	Solyc11g008740.2	Solyc11g008740.2	2942629	2956157	Solyc11g008740.2.1	2946540	2947673	cds	0.001	0.001	0.001	0.001	0.001	0.001	0.0291971	0.001	0.0240964	0.011976	0.0316456	0.001	0.000168742	-4.38582
SL4.0ch11	3574572	3574573	SL4.0ch11:3574573_+	+	C	Solyc11g010480.2	Solyc11g010480.2	3572519	3578442	Solyc11g010480.2.1	3573683	3574873	cds	0.001	0.001	0.001	0.001	0.001	0.001	0.0576923	0.0273224	0.0535714	0.0373444	0.0867347	0.0226537	0.023661	-1.29875
SL4.0ch11	4307530	4307531	SL4.0ch11:4307531_-	-	C	Solyc11g011220.2	Solyc11g011220.2	4302474	4308098	Solyc11g011220.2.1	4307438	4307864	cds	0.001	0.001	0.001	0.001	0.001	0.001	0.0337079	0.0172414	0.12069	0.0454545	0.075	0.0285714	0.000640467	-1.27247
SL4.0ch11	5231492	5231493	SL4.0ch11:5231493_+	+	C	Solyc11g012320.3	Solyc11g012320.3	5230275	5231791	Solyc11g012320.3.1	5231359	5231731	cds	0.001	0.001	0.001	0.001	0.001	0.001	0.04	0.001	0.0512821	0.00925926	0.0408163	0.001	1.60567e-15	-4.84742
SL4.0ch11	5559774	5559775	SL4.0ch11:5559775_-	-	C	Solyc11g012740.2	Solyc11g012740.2	5548377	5565350	Solyc11g012740.2.1	5559641	5559889	cds	0.001	0.001	0.001	0.001	0.001	0.001	0.0259067	0.010989	0.0235294	0.00584795	0.0242424	0.00662252	3.34223e-05	-1.75054
SL4.0ch11	6142855	6142856	SL4.0ch11:6142856_-	-	C	Solyc11g013180.2	Solyc11g013180.2	6139022	6143306	Solyc11g013180.2.1	6142017	6143306	cds	0.001	0.001	0.001	0.001	0.001	0.001	0.0206897	0.001	0.04	0.001	0.0322581	0.001	2.78129e-64	-4.95109
SL4.0ch11	8520011	8520012	SL4.0ch11:8520012_-	-	C	Solyc11g017470.2	Solyc11g017470.2	8518920	8520455	Solyc11g017470.2.1	8519775	8520053	cds	0.001	0.001	0.001	0.001	0.001	0.001	0.0518379	0.0180723	0.0487288	0.023968	0.0534759	0.0278114	0.00381137	-1.18825
SL4.0ch11	9898649	9898650	SL4.0ch11:9898650_-	-	C	Solyc11g019930.2	Solyc11g019930.2	9884618	9898816	Solyc11g019930.2.1	9898451	9898729	5_UTR	0.001	0.001	0.001	0.001	0.001	0.001	0.0408163	0.0151515	0.0813008	0.008	0.037037	0.001	2.92555e-06	-4.05498
SL4.0ch11	10766877	10766878	SL4.0ch11:10766878_-	-	C	Solyc11g020280.2	Solyc11g020280.2	10764201	10768604	Solyc11g020280.2.1	10764830	10767399	cds	0.001	0.001	0.001	0.001	0.001	0.001	0.04	0.001	0.023622	0.0166667	0.0521739	0.001	0.00331571	-4.96227
SL4.0ch11	32069331	32069332	SL4.0ch11:32069332_-	-	C	Solyc11g043210.3	Solyc11g043210.3	32061601	32072533	Solyc11g043210.3.1	32069326	32069383	cds	0.001	0.001	0.001	0.001	0.001	0.001	0.0365854	0.001	0.0410959	0.00943396	0.0428571	0.025641	0.00367959	-3.82557
SL4.0ch11	36517559	36517560	SL4.0ch11:36517560_+	+	C	Solyc11g040370.2	Solyc11g040370.2	36516711	36522495	Solyc11g040370.2.1	36517497	36517913	cds	0.001	0.001	0.001	0.001	0.001	0.001	0.0264317	0.0180995	0.0454545	0.001	0.0664207	0.0291667	0.0268692	-4.03411
SL4.0ch11	38558910	38558911	SL4.0ch11:38558911_-	-	C	Solyc11g040120.3	Solyc11g040120.3	38553735	38559191	Solyc11g040120.3.1	38558819	38558985	cds	0.001	0.001	0.001	0.001	0.001	0.001	0.0909091	0.03125	0.102564	0.001	0.115385	0.027027	2.36454e-05	-5.19224
SL4.0ch11	48227412	48227413	SL4.0ch11:48227413_+	+	C	Solyc11g064890.2	Solyc11g064890.2	48215268	48228251	Solyc11g064890.2.1	48227381	48227627	cds	0.001	0.001	0.001	0.001	0.001	0.001	0.0291262	0.010101	0.0277778	0.001	0.0506329	0.0119048	1.6508e-05	-3.53743
SL4.0ch11	49547176	49547177	SL4.0ch11:49547177_-	-	C	Solyc11g065920.2	Solyc11g065920.2	49541406	49556080	Solyc11g065920.2.1	49547118	49547403	cds	0.001	0.001	0.001	0.001	0.001	0.001	0.0280899	0.00533333	0.0252101	0.012987	0.0212766	0.00859599	0.00192289	-1.69757
SL4.0ch11	50658532	50658533	SL4.0ch11:50658533_+	+	C	Solyc11g066820.2	Solyc11g066820.2	50657202	50665179	Solyc11g066820.2.1	50658490	50658589	cds	0.001	0.001	0.001	0.001	0.001	0.001	0.025	0.00540541	0.021148	0.00931677	0.0238806	0.001	0.000155328	-3.35513
SL4.0ch11	50834700	50834701	SL4.0ch11:50834701_+	+	C	Solyc11g067050.4	Solyc11g067050.4	50831480	50835776	Solyc11g067050.4.1	50834672	50835166	cds	0.001	0.001	0.001	0.001	0.001	0.001	0.0512821	0.0181818	0.0381679	0.00699301	0.0471698	0.0196078	0.000165524	-1.84178
SL4.0ch11	51006266	51006267	SL4.0ch11:51006267_-	-	C	Solyc11g067240.2	Solyc11g067240.2	51004768	51010679	Solyc11g067240.2.1	51006198	51006273	cds	0.001	0.001	0.001	0.001	0.001	0.001	0.0547945	0.001	0.0666667	0.0508475	0.0909091	0.0188679	0.0143241	-4.34213
SL4.0ch11	51480519	51480520	SL4.0ch11:51480520_+	+	C	Solyc11g068790.2	Solyc11g068790.2	51479339	51481556	Solyc11g068790.2.1	51480440	51480632	cds	0.001	0.001	0.001	0.001	0.001	0.001	0.105263	0.0243902	0.0566038	0.00961538	0.0361446	0.0108696	1.83197e-08	-2.17714
SL4.0ch11	52658195	52658196	SL4.0ch11:52658196_+	+	C	Solyc11g070030.2	Solyc11g070030.2	52652448	52658404	Solyc11g070030.2.1	52658117	52658365	3_UTR	0.001	0.001	0.001	0.001	0.001	0.001	0.0352113	0.001	0.0324675	0.0111111	0.0337838	0.010989	0.000126697	-3.77998
SL4.0ch11	53632166	53632167	SL4.0ch11:53632167_+	+	C	Solyc11g072390.2	Solyc11g072390.2	53630520	53639004	Solyc11g072390.2.1	53632100	53632234	cds	0.001	0.001	0.001	0.001	0.001	0.001	0.0227273	0.001	0.0325203	0.0141509	0.025641	0.0141509	0.0103859	-3.16031
SL4.0ch11	54350128	54350129	SL4.0ch11:54350129_+	+	C	Solyc11g073280.2	Solyc11g073280.2	54349517	54353105	Solyc11g073280.2.1	54350096	54350246	cds	0.001	0.001	0.001	0.001	0.001	0.001	0.0612245	0.0315789	0.0633803	0.0333333	0.0483871	0.0165289	0.00567496	-1.17441
SL4.0ch12	2003896	2003897	SL4.0ch12:2003897_-	-	C	Solyc12g008560.1	Solyc12g008560.1	2003853	2004095	Solyc12g008560.1.1	2003852	2004095	cds	0.001	0.001	0.001	0.001	0.001	0.001	0.027597	0.0140249	0.0257426	0.014714	0.0236899	0.00899965	0.00827791	-1.08503
SL4.0ch12	2296445	2296446	SL4.0ch12:2296446_-	-	C	Solyc12g008940.2	Solyc12g008940.2	2296392	2301425	Solyc12g008940.2.1	2296391	2296506	3_UTR	0.001	0.001	0.001	0.001	0.001	0.001	0.0335821	0.027027	0.0409556	0.012987	0.0346021	0.0124224	0.0352602	-1.26336
SL4.0ch12	2626772	2626773	SL4.0ch12:2626773_-	-	C	Solyc12g009300.3	Solyc12g009300.3	2625812	2631623	Solyc12g009300.3.1	2626384	2626948	cds	0.001	0.001	0.001	0.001	0.001	0.001	0.0324675	0.0149254	0.029316	0.00556586	0.0216216	0.0151515	0.0236692	-1.57406
SL4.0ch12	3701736	3701737	SL4.0ch12:3701737_+	+	C	Solyc12g010740.3	Solyc12g010740.3	3698675	3708043	Solyc12g010740.3.1	3701680	3701746	cds	0.001	0.001	0.001	0.001	0.001	0.001	0.0248756	0.001	0.0461538	0.00555556	0.0378151	0.00529101	9.92215e-19	-3.75314
SL4.0ch12	38172569	38172570	SL4.0ch12:38172570_+	+	C	Solyc12g035240.2	Solyc12g035240.2	38166779	38173039	Solyc12g035240.2.1	38171747	38172806	cds	0.001	0.001	0.001	0.001	0.001	0.001	0.0204082	0.00769231	0.0294118	0.00854701	0.0241935	0.001	9.54292e-05	-3.33357
SL4.0ch12	61662493	61662494	SL4.0ch12:61662494_-	-	C	Solyc12g056100.3	Solyc12g056100.3	61662084	61666810	Solyc12g056100.3.1	61662445	61662550	cds	0.001	0.001	0.001	0.001	0.001	0.001	0.0246305	0.0174419	0.0311284	0.0125523	0.0267857	0.001	0.0253789	-3.35058
SL4.0ch12	63724742	63724743	SL4.0ch12:63724743_-	-	C	Solyc12g088990.2	Solyc12g088990.2	63716968	63733071	Solyc12g088990.2.1	63724651	63724780	cds	0.001	0.001	0.001	0.001	0.001	0.001	0.0606061	0.00833333	0.0422535	0.001	0.060241	0.0288462	0.000263613	-4.1041
SL4.0ch12	63827480	63827481	SL4.0ch12:63827481_-	-	C	Solyc12g089150.2	Solyc12g089150.2	63825520	63830833	Solyc12g089150.2.1	63827413	63827527	cds	0.001	0.001	0.001	0.001	0.001	0.001	0.025641	0.0078125	0.0373832	0.00961538	0.0283019	0.001	6.04832e-06	-3.56346
SL4.0ch12	64583756	64583757	SL4.0ch12:64583757_-	-	C	Solyc12g095960.3	Solyc12g095960.3	64579725	64585397	Solyc12g095960.3.1	64583665	64583758	cds	0.001	0.001	0.001	0.001	0.001	0.001	0.0204082	0.00616333	0.0243427	0.0160075	0.0224719	0.0102828	0.0157913	-1.23452
SL4.0ch12	65650773	65650774	SL4.0ch12:65650774_+	+	C	Solyc12g098700.1	Solyc12g098700.1	65650352	65653795	Solyc12g098700.1.1	65650351	65653795	cds	0.001	0.001	0.001	0.001	0.001	0.001	0.040724	0.0206186	0.0294118	0.00757576	0.0486111	0.00925926	0.000437765	-1.89767
SL4.0ch12	65651522	65651523	SL4.0ch12:65651523_+	+	C	Solyc12g098700.1	Solyc12g098700.1	65650352	65653795	Solyc12g098700.1.1	65650351	65653795	cds	0.001	0.001	0.001	0.001	0.001	0.001	0.0225141	0.0119048	0.0350515	0.0197694	0.0295983	0.0109091	0.00919776	-1.0872
SL4.0ch12	66344583	66344584	SL4.0ch12:66344584_-	-	C	Solyc12g099820.1	Solyc12g099820.1	66337366	66348326	Solyc12g099820.1.1	66344559	66344619	cds	0.001	0.001	0.001	0.001	0.001	0.001	0.0208333	0.0083682	0.0440252	0.00431034	0.0294118	0.001	6.76035e-06	-3.81211
SL4.0ch12	66658195	66658196	SL4.0ch12:66658196_+	+	C	Solyc12g100360.1	Solyc12g100360.1	66645841	66678064	Solyc12g100360.1.1	66657748	66658727	cds	0.001	0.001	0.001	0.001	0.001	0.001	0.034188	0.001	0.037037	0.00917431	0.0340136	0.00970874	2.25687e-06	-3.79601

## Sheet: Nr-Br6 vs AC-Br6
Table S14 The DAS on transcripts identified in Nr-MG vs AC-MG and Nr-Br6 vs AC-Br6.
The DAS on transcripts identified in Nr-Br6 vs AC-Br6.
chr	start	end	id	strand	base	geneName	geneId	geneStart	geneEnd	transcriptId	transcriptStart	transcriptEnd	segment	Nr_BR6_1_misrate	Nr_BR6_1_Input_misrate	Nr_BR6_2_misrate	Nr_BR6_2_Input_misrate	Nr_BR6_3_misrate	Nr_BR6_3_Input_misrate	AC_BR6_1_misrate	AC_BR6_1_Input_misrate	AC_BR6_2_misrate	AC_BR6_2_Input_misrate	AC_BR6_3_misrate	AC_BR6_3_Input_misrate	pvalue	log2FC
SL4.0ch01	2930327	2930328	SL4.0ch01:2930328_+	+	C	Solyc01g008960.3	Solyc01g008960.3	2923839	2932586	Solyc01g008960.3.1	2930284	2930350	cds	0.0479452	0.001	0.0327869	0.001	0.0212766	0.00657895	0.001	0.001	0.001	0.001	0.001	0.001	1.32956e-08	4.80497
SL4.0ch01	51153573	51153574	SL4.0ch01:51153574_+	+	C	Solyc01g057000.3	Solyc01g057000.3	51153163	51155590	Solyc01g057000.3.1	51153398	51153597	cds	0.0310078	0.0128571	0.0263459	0.00757576	0.0271713	0.02	0.001	0.001	0.001	0.001	0.001	0.001	0.0252027	1.27968
SL4.0ch01	62875132	62875133	SL4.0ch01:62875133_-	-	C	Solyc01g060140.4	Solyc01g060140.4	62874632	62878950	Solyc01g060140.4.1	62874631	62876068	3_UTR	0.038835	0.0266667	0.042735	0.00662252	0.0731707	0.028169	0.001	0.001	0.001	0.001	0.001	0.001	0.0152413	1.81144
SL4.0ch01	70341231	70341232	SL4.0ch01:70341232_-	-	C	Solyc01g068330.4	Solyc01g068330.4	70336587	70342619	Solyc01g068330.4.1	70340689	70341342	cds	0.0571429	0.0135135	0.0677966	0.001	0.037037	0.0379747	0.001	0.001	0.001	0.001	0.001	0.001	0.0499932	4.603
SL4.0ch01	70979260	70979261	SL4.0ch01:70979261_-	-	C	Solyc01g079330.3	Solyc01g079330.3	70978178	70987875	Solyc01g079330.3.1	70979126	70979526	cds	0.0337838	0.001	0.0403226	0.0135135	0.0251572	0.0165289	0.001	0.001	0.001	0.001	0.001	0.001	0.0119436	3.67078
SL4.0ch01	71155515	71155516	SL4.0ch01:71155516_+	+	C	Solyc01g079510.3	Solyc01g079510.3	71137670	71159126	Solyc01g079510.3.1	71155153	71155551	cds	0.131148	0.0694444	0.108434	0.0469799	0.141414	0.0681818	0.001	0.001	0.001	0.001	0.001	0.001	0.00470672	1.06505
SL4.0ch01	73585263	73585264	SL4.0ch01:73585264_+	+	C	Solyc01g073750.4	Solyc01g073750.4	73557489	73587090	Solyc01g073750.4.1	73584682	73585480	cds	0.0694444	0.0285714	0.12766	0.0314465	0.0721649	0.0331492	0.001	0.001	0.001	0.001	0.001	0.001	0.000562272	1.53224
SL4.0ch01	74137675	74137676	SL4.0ch01:74137676_-	-	C	Solyc01g086970.4	Solyc01g086970.4	74137337	74138153	Solyc01g086970.4.1	74137640	74138153	cds	0.0236077	0.018225	0.0275273	0.0130486	0.0242656	0.00889248	0.001	0.001	0.001	0.001	0.001	0.001	0.0435438	1.03846
SL4.0ch01	74430498	74430499	SL4.0ch01:74430499_+	+	C	Solyc01g087240.3	Solyc01g087240.3	74424802	74431229	Solyc01g087240.3.1	74430436	74430811	cds	0.0361446	0.001	0.0207254	0.00434783	0.0367647	0.0147783	0.001	0.001	0.001	0.001	0.001	0.001	6.55435e-05	3.85501
SL4.0ch01	75837514	75837515	SL4.0ch01:75837515_-	-	C	Solyc01g089870.3	Solyc01g089870.3	75836081	75839267	Solyc01g089870.3.1	75836459	75837695	cds	0.0597015	0.0285714	0.0344828	0.025641	0.0895522	0.001	0.001	0.001	0.001	0.001	0.001	0.001	0.0409399	4.95324
SL4.0ch01	76651415	76651416	SL4.0ch01:76651416_+	+	C	Solyc01g090750.3	Solyc01g090750.3	76646632	76656238	Solyc01g090750.3.1	76651319	76651537	cds	0.0233645	0.00484262	0.0200501	0.0103627	0.022113	0.0128205	0.001	0.001	0.001	0.001	0.001	0.001	0.0125837	1.50631
SL4.0ch01	77125609	77125610	SL4.0ch01:77125610_+	+	C	Solyc01g091190.3	Solyc01g091190.3	77119669	77126357	Solyc01g091190.3.1	77125602	77125664	cds	0.0361991	0.00913242	0.030303	0.0233918	0.0309278	0.0106383	0.001	0.001	0.001	0.001	0.001	0.001	0.023492	1.44759
SL4.0ch01	77143232	77143233	SL4.0ch01:77143233_-	-	C	Solyc01g091220.3	Solyc01g091220.3	77141944	77144307	Solyc01g091220.3.1	77143179	77143318	cds	0.0275862	0.00735294	0.0225564	0.00847458	0.0211268	0.001	0.001	0.001	0.001	0.001	0.001	0.001	5.80832e-05	3.19879
SL4.0ch01	77165559	77165560	SL4.0ch01:77165560_-	-	C	Solyc01g091260.3	Solyc01g091260.3	77165342	77169586	Solyc01g091260.3.1	77165341	77165571	3_UTR	0.025641	0.0117647	0.027027	0.001	0.0319149	0.001	0.001	0.001	0.001	0.001	0.001	0.001	6.65766e-05	4.34786
SL4.0ch01	77171270	77171271	SL4.0ch01:77171271_-	-	C	Solyc01g091270.3	Solyc01g091270.3	77170025	77172934	Solyc01g091270.3.1	77171231	77171324	cds	0.0261538	0.00970018	0.0274796	0.0159067	0.0235487	0.0104712	0.001	0.001	0.001	0.001	0.001	0.001	0.00571214	1.1535
SL4.0ch01	77265201	77265202	SL4.0ch01:77265202_-	-	C	Solyc01g091390.2	Solyc01g091390.2	77261431	77266766	Solyc01g091390.2.1	77264532	77266518	cds	0.0267857	0.001	0.0384615	0.00657895	0.0247934	0.0142857	0.001	0.001	0.001	0.001	0.001	0.001	0.00145339	3.51716
SL4.0ch01	78249876	78249877	SL4.0ch01:78249877_-	-	C	Solyc01g094560.4	Solyc01g094560.4	78249294	78251968	Solyc01g094560.4.1	78249709	78249909	cds	0.0273973	0.001	0.0384615	0.0241935	0.0208333	0.001	0.001	0.001	0.001	0.001	0.001	0.001	0.0026866	4.05002
SL4.0ch01	78458941	78458942	SL4.0ch01:78458942_+	+	C	Solyc01g094790.3	Solyc01g094790.3	78457714	78460651	Solyc01g094790.3.1	78458902	78458960	cds	0.0326087	0.0138889	0.0375587	0.0136054	0.0283286	0.0153551	0.001	0.001	0.001	0.001	0.001	0.001	0.00225224	1.21606
SL4.0ch01	78459334	78459335	SL4.0ch01:78459335_+	+	C	Solyc01g094790.3	Solyc01g094790.3	78457714	78460651	Solyc01g094790.3.1	78459141	78459405	cds	0.0368098	0.001	0.0352941	0.001	0.0228571	0.001	0.001	0.001	0.001	0.001	0.001	0.001	9.86788e-66	4.98185
SL4.0ch01	80361800	80361801	SL4.0ch01:80361801_-	-	C	Solyc01g097150.4	Solyc01g097150.4	80360926	80361839	Solyc01g097150.4.1	80361642	80361839	cds	0.111111	0.001	0.136364	0.001	0.0952381	0.0769231	0.001	0.001	0.001	0.001	0.001	0.001	0.00896492	6.37294
SL4.0ch01	80718502	80718503	SL4.0ch01:80718503_+	+	C	Solyc01g097740.3	Solyc01g097740.3	80717112	80723461	Solyc01g097740.3.1	80718472	80718521	cds	0.0267857	0.001	0.043956	0.00666667	0.0537634	0.001	0.001	0.001	0.001	0.001	0.001	0.001	3.91416e-20	4.85884
SL4.0ch01	82643808	82643809	SL4.0ch01:82643809_+	+	C	Solyc01g100310.2	Solyc01g100310.2	82643018	82644400	Solyc01g100310.2.1	82643017	82644172	cds	0.0472441	0.00980392	0.0408163	0.0111111	0.0382166	0.0222222	0.001	0.001	0.001	0.001	0.001	0.001	0.00194547	1.76733
SL4.0ch01	82691851	82691852	SL4.0ch01:82691852_-	-	C	Solyc01g100380.4	Solyc01g100380.4	82691439	82695149	Solyc01g100380.4.1	82691846	82691858	cds	0.0229008	0.001	0.0218069	0.00485437	0.0350318	0.00404858	0.001	0.001	0.001	0.001	0.001	0.001	3.98795e-12	3.59262
SL4.0ch01	83267201	83267202	SL4.0ch01:83267202_+	+	C	Solyc01g101140.4	Solyc01g101140.4	83262500	83268121	Solyc01g101140.4.1	83266990	83267832	3_UTR	0.040724	0.0246154	0.0445344	0.0153374	0.0264317	0.0096463	0.001	0.001	0.001	0.001	0.001	0.001	0.00538253	1.28549
SL4.0ch01	84137531	84137532	SL4.0ch01:84137532_+	+	C	Solyc01g103220.3	Solyc01g103220.3	84137365	84141825	Solyc01g103220.3.1	84137461	84137573	cds	0.027027	0.00784314	0.0283688	0.00496278	0.0248869	0.0115207	0.001	0.001	0.001	0.001	0.001	0.001	0.000191919	1.92519
SL4.0ch01	84768932	84768933	SL4.0ch01:84768933_-	-	C	Solyc01g103990.3	Solyc01g103990.3	84767850	84775049	Solyc01g103990.3.1	84768770	84768960	cds	0.0204082	0.00772201	0.0265152	0.001	0.0210084	0.00692042	0.001	0.001	0.001	0.001	0.001	0.001	0.000227729	3.4237
SL4.0ch01	86066802	86066803	SL4.0ch01:86066803_+	+	C	Solyc01g105660.4	Solyc01g105660.4	86065566	86067472	Solyc01g105660.4.1	86066738	86066908	intron	0.0645161	0.001	0.0261438	0.001	0.0333333	0.001	0.001	0.001	0.001	0.001	0.001	0.001	2.19791e-86	5.36807
SL4.0ch01	86137130	86137131	SL4.0ch01:86137131_-	-	C	Solyc01g105780.4	Solyc01g105780.4	86135569	86138192	Solyc01g105780.4.1	86135794	86137187	cds	0.0337079	0.0147059	0.0479042	0.0119522	0.0446927	0.0326087	0.001	0.001	0.001	0.001	0.001	0.001	0.0269607	1.35724
SL4.0ch01	87563890	87563891	SL4.0ch01:87563891_-	-	C	Solyc01g107860.3	Solyc01g107860.3	87558597	87565376	Solyc01g107860.3.1	87563837	87563902	cds	0.024	0.001	0.0449438	0.021978	0.0263158	0.001	0.001	0.001	0.001	0.001	0.001	0.001	0.000289494	4.12516
SL4.0ch01	88119883	88119884	SL4.0ch01:88119884_-	-	C	Solyc01g108500.4	Solyc01g108500.4	88119621	88125574	Solyc01g108500.4.1	88119856	88120006	cds	0.0382514	0.0102564	0.0326087	0.010989	0.0322581	0.0060241	0.001	0.001	0.001	0.001	0.001	0.001	7.10696e-07	2.01228
SL4.0ch01	88123236	88123237	SL4.0ch01:88123237_-	-	C	Solyc01g108500.4	Solyc01g108500.4	88119621	88125574	Solyc01g108500.4.1	88122919	88123397	cds	0.0220588	0.0205128	0.057971	0.00909091	0.0224215	0.001	0.001	0.001	0.001	0.001	0.001	0.001	0.0274657	3.31742
SL4.0ch01	88154648	88154649	SL4.0ch01:88154649_+	+	C	Solyc01g108530.3	Solyc01g108530.3	88153386	88155173	Solyc01g108530.3.1	88154399	88154842	cds	0.0588235	0.001	0.037037	0.018315	0.037594	0.027027	0.001	0.001	0.001	0.001	0.001	0.001	0.0415696	4.37413
SL4.0ch01	88488444	88488445	SL4.0ch01:88488445_+	+	C	Solyc01g109100.2	Solyc01g109100.2	88488327	88488824	Solyc01g109100.2.1	88488425	88488656	cds	0.0434783	0.0247934	0.0522388	0.00699301	0.0373134	0.0162602	0.001	0.001	0.001	0.001	0.001	0.001	0.00760323	1.95417
SL4.0ch01	88669243	88669244	SL4.0ch01:88669244_-	-	C	Solyc01g109350.3	Solyc01g109350.3	88658583	88676998	Solyc01g109350.3.1	88669186	88669275	cds	0.0480349	0.017316	0.0520833	0.022113	0.0299145	0.0224215	0.001	0.001	0.001	0.001	0.001	0.001	0.0284135	1.10709
SL4.0ch01	88683051	88683052	SL4.0ch01:88683052_+	+	C	Solyc01g109360.3	Solyc01g109360.3	88681184	88686750	Solyc01g109360.3.1	88682894	88683184	cds	0.0207254	0.0120482	0.0304878	0.00311526	0.0231214	0.0027933	0.001	0.001	0.001	0.001	0.001	0.001	0.00102857	2.74323
SL4.0ch01	89007703	89007704	SL4.0ch01:89007704_+	+	C	Solyc01g109800.2	Solyc01g109800.2	89007206	89008376	Solyc01g109800.2.1	89007263	89008220	cds	0.023753	0.00301659	0.0203252	0.00549451	0.0207101	0.001	0.001	0.001	0.001	0.001	0.001	0.001	2.41708e-09	3.43114
SL4.0ch01	89033661	89033662	SL4.0ch01:89033662_-	-	C	Solyc01g109850.3	Solyc01g109850.3	89032763	89038256	Solyc01g109850.3.1	89033646	89033736	cds	0.0378788	0.00510204	0.0335196	0.0120968	0.0299401	0.0176991	0.001	0.001	0.001	0.001	0.001	0.001	0.00482289	1.98821
SL4.0ch01	89034684	89034685	SL4.0ch01:89034685_-	-	C	Solyc01g109850.3	Solyc01g109850.3	89032763	89038256	Solyc01g109850.3.1	89034545	89034731	cds	0.0606061	0.0373832	0.0630631	0.032967	0.0720721	0.0183486	0.001	0.001	0.001	0.001	0.001	0.001	0.0171961	1.31692
SL4.0ch01	89760935	89760936	SL4.0ch01:89760936_+	+	C	Solyc01g110990.2	Solyc01g110990.2	89759912	89763590	Solyc01g110990.2.1	89759911	89763424	cds	0.0227273	0.0141844	0.0377358	0.001	0.0220588	0.00699301	0.001	0.001	0.001	0.001	0.001	0.001	0.00696763	3.82437
SL4.0ch01	89913228	89913229	SL4.0ch01:89913229_-	-	C	Solyc01g111240.4	Solyc01g111240.4	89910202	89914525	Solyc01g111240.4.1	89911663	89914525	cds	0.0222222	0.013289	0.040201	0.001	0.0201005	0.0111524	0.001	0.001	0.001	0.001	0.001	0.001	0.0273273	3.86436
SL4.0ch01	90097641	90097642	SL4.0ch01:90097642_-	-	C	Solyc01g111520.3	Solyc01g111520.3	90097370	90105903	Solyc01g111520.3.1	90097599	90097731	cds	0.0480769	0.001	0.03125	0.001	0.0216216	0.001	0.001	0.001	0.001	0.001	0.001	0.001	4.4075e-70	5.07039
SL4.0ch01	90295433	90295434	SL4.0ch01:90295434_+	+	C	Solyc01g111760.4	Solyc01g111760.4	90293558	90299454	Solyc01g111760.4.1	90295338	90295437	cds	0.0497238	0.0142857	0.0205128	0.0052356	0.0353535	0.00921659	0.001	0.001	0.001	0.001	0.001	0.001	1.52206e-07	1.91064
SL4.0ch01	90714549	90714550	SL4.0ch01:90714550_+	+	C	Solyc01g112290.4	Solyc01g112290.4	90704563	90719885	Solyc01g112290.4.1	90714512	90714614	cds	0.0238095	0.001	0.0230769	0.001	0.0245902	0.001	0.001	0.001	0.001	0.001	0.001	0.001	1.07542e-48	4.57087
SL4.0ch02	18057188	18057189	SL4.0ch02:18057189_+	+	C	Solyc02g014860.3	Solyc02g014860.3	18055275	18057373	Solyc02g014860.3.1	18056612	18057206	cds	0.0983607	0.0208333	0.166667	0.0882353	0.181818	0.0416667	0.001	0.001	0.001	0.001	0.001	0.001	0.00071351	1.87251
SL4.0ch02	21242804	21242805	SL4.0ch02:21242805_-	-	C	Solyc02g021470.4	Solyc02g021470.4	21239997	21270751	Solyc02g021470.4.1	21242732	21242813	cds	0.0234375	0.00671141	0.03125	0.001	0.0366972	0.00694444	0.001	0.001	0.001	0.001	0.001	0.001	1.6951e-07	3.73685
SL4.0ch02	25757204	25757205	SL4.0ch02:25757205_-	-	C	Solyc02g031910.2	Solyc02g031910.2	25750945	25758880	Solyc02g031910.2.1	25755575	25758608	cds	0.025641	0.014218	0.0268456	0.00934579	0.0365854	0.0112994	0.001	0.001	0.001	0.001	0.001	0.001	0.0016576	1.40481
SL4.0ch02	30447097	30447098	SL4.0ch02:30447098_+	+	C	Solyc02g038803.1	Solyc02g038803.1	30443807	30447488	Solyc02g038803.1.1	30447014	30447272	cds	0.027933	0.00390625	0.042328	0.0334572	0.0357143	0.00862069	0.001	0.001	0.001	0.001	0.001	0.001	0.0196848	2.06712
SL4.0ch02	33568758	33568759	SL4.0ch02:33568759_-	-	C	Solyc02g063450.4	Solyc02g063450.4	33568384	33574247	Solyc02g063450.4.1	33568383	33568814	3_UTR	0.0215054	0.0168675	0.0348837	0.0125	0.025463	0.0119617	0.001	0.001	0.001	0.001	0.001	0.001	0.0428748	1.04689
SL4.0ch02	37073062	37073063	SL4.0ch02:37073063_-	-	C	Solyc02g069090.3	Solyc02g069090.3	37071091	37075683	Solyc02g069090.3.1	37072987	37073113	cds	0.032	0.0181269	0.03125	0.0157729	0.0477941	0.0212121	0.001	0.001	0.001	0.001	0.001	0.001	0.00729267	1.00125
SL4.0ch02	37112886	37112887	SL4.0ch02:37112887_+	+	C	Solyc02g069150.3	Solyc02g069150.3	37112508	37117899	Solyc02g069150.3.1	37112743	37112936	cds	0.026749	0.0170648	0.0339806	0.00374532	0.0303738	0.0193548	0.001	0.001	0.001	0.001	0.001	0.001	0.0494332	2.03594
SL4.0ch02	37190941	37190942	SL4.0ch02:37190942_+	+	C	Solyc02g069230.3	Solyc02g069230.3	37190560	37196363	Solyc02g069230.3.1	37190919	37191393	cds	0.0209059	0.0132013	0.0408163	0.0141243	0.0363128	0.0110193	0.001	0.001	0.001	0.001	0.001	0.001	0.00482753	1.37424
SL4.0ch02	38236606	38236607	SL4.0ch02:38236607_+	+	C	Solyc02g070480.4	Solyc02g070480.4	38235560	38237118	Solyc02g070480.4.1	38236404	38236842	cds	0.027027	0.001	0.0283688	0.001	0.0222222	0.001	0.001	0.001	0.001	0.001	0.001	0.001	3.4421e-53	4.69116
SL4.0ch02	40989613	40989614	SL4.0ch02:40989614_+	+	C	Solyc02g078260.3	Solyc02g078260.3	40989446	40996965	Solyc02g078260.3.1	40989445	40989617	5_UTR	0.025	0.00995025	0.0238095	0.00642398	0.0296053	0.0131827	0.001	0.001	0.001	0.001	0.001	0.001	0.000306244	1.5031
SL4.0ch02	41246621	41246622	SL4.0ch02:41246622_+	+	C	Solyc02g078610.4	Solyc02g078610.4	41242522	41252917	Solyc02g078610.4.1	41246557	41246683	cds	0.0248447	0.00634921	0.0212766	0.012987	0.0408163	0.0214067	0.001	0.001	0.001	0.001	0.001	0.001	0.0159814	1.31932
SL4.0ch02	41704340	41704341	SL4.0ch02:41704341_+	+	C	Solyc02g079100.3	Solyc02g079100.3	41699699	41704778	Solyc02g079100.3.1	41704301	41704442	cds	0.037037	0.0136986	0.05	0.001	0.025	0.0101523	0.001	0.001	0.001	0.001	0.001	0.001	0.000811963	4.20153
SL4.0ch02	42426653	42426654	SL4.0ch02:42426654_+	+	C	Solyc02g080130.4	Solyc02g080130.4	42423254	42427865	Solyc02g080130.4.1	42426595	42426713	cds	0.0223881	0.011236	0.0206897	0.00537634	0.0388889	0.001	0.001	0.001	0.001	0.001	0.001	0.001	0.000880325	3.89653
SL4.0ch02	42962845	42962846	SL4.0ch02:42962846_-	-	C	Solyc02g080880.4	Solyc02g080880.4	42961604	42967316	Solyc02g080880.4.1	42962724	42962878	cds	0.034965	0.0301508	0.038835	0.00537634	0.0555556	0.00434783	0.001	0.001	0.001	0.001	0.001	0.001	0.0185596	2.83371
SL4.0ch02	44450490	44450491	SL4.0ch02:44450491_-	-	C	Solyc02g082800.3	Solyc02g082800.3	44444172	44452488	Solyc02g082800.3.1	44450091	44450847	cds	0.0571429	0.025974	0.0666667	0.0273973	0.0882353	0.001	0.001	0.001	0.001	0.001	0.001	0.001	0.003317	4.95178
SL4.0ch02	47143543	47143544	SL4.0ch02:47143544_+	+	C	Solyc02g086452.1	Solyc02g086452.1	47137803	47144326	Solyc02g086452.1.1	47143437	47143821	cds	0.0316456	0.001	0.0454545	0.0175439	0.0434783	0.00568182	0.001	0.001	0.001	0.001	0.001	0.001	1.37278e-05	3.80544
SL4.0ch02	47145124	47145125	SL4.0ch02:47145125_+	+	C	Solyc02g086454.1	Solyc02g086454.1	47144355	47147316	Solyc02g086454.1.1	47145015	47145432	cds	0.0294118	0.012931	0.0615385	0.028169	0.0481928	0.021164	0.001	0.001	0.001	0.001	0.001	0.001	0.00162666	1.16935
SL4.0ch02	47887467	47887468	SL4.0ch02:47887468_+	+	C	Solyc02g087400.1	Solyc02g087400.1	47886735	47887841	Solyc02g087400.1.1	47886734	47887841	cds	0.0461538	0.00909091	0.0223464	0.00790514	0.0268456	0.0238095	0.001	0.001	0.001	0.001	0.001	0.001	0.0470771	1.59631
SL4.0ch02	49522065	49522066	SL4.0ch02:49522066_+	+	C	Solyc02g089780.3	Solyc02g089780.3	49519591	49524875	Solyc02g089780.3.1	49521696	49522207	5_UTR	0.0212766	0.00398406	0.0325203	0.00806452	0.0363636	0.0114068	0.001	0.001	0.001	0.001	0.001	0.001	1.89401e-07	2.07982
SL4.0ch02	50311708	50311709	SL4.0ch02:50311709_+	+	C	Solyc02g090760.4	Solyc02g090760.4	50309791	50318746	Solyc02g090760.4.1	50309991	50314722	cds	0.0357143	0.01	0.07	0.0123457	0.0666667	0.020202	0.001	0.001	0.001	0.001	0.001	0.001	2.71335e-07	2.06558
SL4.0ch02	53112457	53112458	SL4.0ch02:53112458_-	-	C	Solyc02g094510.4	Solyc02g094510.4	53112233	53126208	Solyc02g094510.4.1	53112393	53112548	cds	0.113208	0.0693642	0.0714286	0.00666667	0.0795455	0.0486486	0.001	0.001	0.001	0.001	0.001	0.001	0.0428968	2.23138
SL4.0ch03	314251	314252	SL4.0ch03:314252_-	-	C	Solyc03g005430.4	Solyc03g005430.4	308068	322270	Solyc03g005430.4.1	314242	314591	cds	0.0367647	0.0189873	0.0444444	0.03125	0.0574713	0.00854701	0.001	0.001	0.001	0.001	0.001	0.001	0.0354643	1.75386
SL4.0ch03	957328	957329	SL4.0ch03:957329_+	+	C	Solyc03g006350.3	Solyc03g006350.3	956331	967942	Solyc03g006350.3.1	957115	957336	cds	0.228916	0.0661765	0.150442	0.0894309	0.190476	0.0775862	0.001	0.001	0.001	0.001	0.001	0.001	0.0051722	1.34142
SL4.0ch03	1407860	1407861	SL4.0ch03:1407861_-	-	C	Solyc03g006850.3	Solyc03g006850.3	1404608	1409513	Solyc03g006850.3.1	1407832	1407915	cds	0.0612245	0.0473684	0.0970874	0.047619	0.075	0.0196078	0.001	0.001	0.001	0.001	0.001	0.001	0.0454045	1.25464
SL4.0ch03	6263948	6263949	SL4.0ch03:6263949_+	+	C	Solyc03g150107.1	Solyc03g150107.1	6262291	6264148	Solyc03g150107.1.1	6263875	6264148	cds	0.035533	0.001	0.025974	0.001	0.0266667	0.001	0.001	0.001	0.001	0.001	0.001	0.001	8.40051e-61	4.87447
SL4.0ch03	30957189	30957190	SL4.0ch03:30957190_-	-	C	Solyc03g063560.3	Solyc03g063560.3	30935475	30976567	Solyc03g063560.3.1	30957148	30957278	cds	0.0252101	0.00704225	0.0314465	0.001	0.0252101	0.015873	0.001	0.001	0.001	0.001	0.001	0.001	0.00616115	3.60861
SL4.0ch03	47138782	47138783	SL4.0ch03:47138783_+	+	C	Solyc03g082660.3	Solyc03g082660.3	47137674	47142991	Solyc03g082660.3.1	47138724	47138869	cds	0.025	0.0126582	0.0338983	0.001	0.0490196	0.001	0.001	0.001	0.001	0.001	0.001	0.001	0.000156828	4.82076
SL4.0ch03	48429857	48429858	SL4.0ch03:48429858_-	-	C	Solyc03g083910.5	Solyc03g083910.5	48429643	48433972	Solyc03g083910.5.1	48429642	48429914	3_UTR	0.0261799	0.00799248	0.0348837	0.0123457	0.0237762	0.0106732	0.001	0.001	0.001	0.001	0.001	0.001	0.000120232	1.48008
SL4.0ch03	48992043	48992044	SL4.0ch03:48992044_+	+	C	Solyc03g093240.4	Solyc03g093240.4	48986176	48992380	Solyc03g093240.4.1	48991845	48992095	cds	0.0697674	0.0294118	0.156863	0.056338	0.128205	0.0806452	0.001	0.001	0.001	0.001	0.001	0.001	0.00976351	1.16916
SL4.0ch03	54080219	54080220	SL4.0ch03:54080220_-	-	C	Solyc03g097190.3	Solyc03g097190.3	54079699	54084087	Solyc03g097190.3.1	54079951	54082636	cds	0.0443038	0.016835	0.0307692	0.00966184	0.0285714	0.0142349	0.001	0.001	0.001	0.001	0.001	0.001	0.000637584	1.38623
SL4.0ch03	54161586	54161587	SL4.0ch03:54161587_+	+	C	Solyc03g097270.3	Solyc03g097270.3	54161300	54166509	Solyc03g097270.3.1	54161404	54161611	cds	0.0304569	0.001	0.0305344	0.00645161	0.0206897	0.0112994	0.001	0.001	0.001	0.001	0.001	0.001	0.00112074	3.62468
SL4.0ch03	55829165	55829166	SL4.0ch03:55829166_+	+	C	Solyc03g019800.4	Solyc03g019800.4	55828278	55830076	Solyc03g019800.4.1	55828277	55829222	cds	0.0220588	0.00473934	0.025641	0.001	0.0229008	0.0119048	0.001	0.001	0.001	0.001	0.001	0.001	0.000871684	3.42426
SL4.0ch03	56706502	56706503	SL4.0ch03:56706503_+	+	C	Solyc03g111650.4	Solyc03g111650.4	56705019	56707832	Solyc03g111650.4.1	56706292	56706863	cds	0.0329218	0.001	0.0322581	0.0169492	0.048583	0.0122951	0.001	0.001	0.001	0.001	0.001	0.001	0.00150564	3.69231
SL4.0ch03	57114620	57114621	SL4.0ch03:57114621_-	-	C	Solyc03g112200.1	Solyc03g112200.1	57114326	57115081	Solyc03g112200.1.1	57114325	57115081	cds	0.0285714	0.001	0.0735294	0.027027	0.0454545	0.00621118	0.001	0.001	0.001	0.001	0.001	0.001	1.17042e-05	3.6835
SL4.0ch03	59822019	59822020	SL4.0ch03:59822020_+	+	C	Solyc03g115810.3	Solyc03g115810.3	59821317	59832451	Solyc03g115810.3.1	59821661	59822171	cds	0.0373832	0.001	0.0487805	0.001	0.0309278	0.0172414	0.001	0.001	0.001	0.001	0.001	0.001	0.000539924	4.87113
SL4.0ch03	61513340	61513341	SL4.0ch03:61513341_-	-	C	Solyc03g118090.3	Solyc03g118090.3	61511867	61515802	Solyc03g118090.3.1	61512697	61513483	cds	0.12963	0.05	0.151515	0.03125	0.0714286	0.0222222	0.001	0.001	0.001	0.001	0.001	0.001	1.86657e-05	1.82971
SL4.0ch03	64297054	64297055	SL4.0ch03:64297055_+	+	C	Solyc03g121820.3	Solyc03g121820.3	64296612	64303090	Solyc03g121820.3.1	64297018	64297094	cds	0.0588235	0.0175439	0.0519481	0.0166667	0.0322581	0.00645161	0.001	0.001	0.001	0.001	0.001	0.001	9.99537e-07	1.94083
SL4.0ch03	64870163	64870164	SL4.0ch03:64870164_-	-	C	Solyc03g123610.4	Solyc03g123610.4	64867516	64874264	Solyc03g123610.4.1	64870081	64870202	cds	0.03125	0.0106383	0.0215827	0.00543478	0.0298507	0.0116279	0.001	0.001	0.001	0.001	0.001	0.001	2.58358e-05	1.66203
SL4.0ch03	65079092	65079093	SL4.0ch03:65079093_-	-	C	Solyc03g123920.3	Solyc03g123920.3	65073116	65079425	Solyc03g123920.3.1	65078285	65079158	cds	0.0333333	0.001	0.0530973	0.011976	0.057377	0.0138889	0.001	0.001	0.001	0.001	0.001	0.001	1.50432e-07	3.80412
SL4.0ch04	83918	83919	SL4.0ch04:83919_-	-	C	Solyc04g005080.3	Solyc04g005080.3	78313	84732	Solyc04g005080.3.1	83874	84559	cds	0.0284091	0.001	0.0236686	0.0111111	0.0229885	0.015	0.001	0.001	0.001	0.001	0.001	0.001	0.0262993	3.41742
SL4.0ch04	1101525	1101526	SL4.0ch04:1101526_-	-	C	Solyc04g007370.3	Solyc04g007370.3	1100957	1108065	Solyc04g007370.3.1	1101372	1101612	cds	0.0275229	0.001	0.027027	0.001	0.0462963	0.00561798	0.001	0.001	0.001	0.001	0.001	0.001	1.82847e-24	4.38658
SL4.0ch04	1101537	1101538	SL4.0ch04:1101538_-	-	C	Solyc04g007370.3	Solyc04g007370.3	1100957	1108065	Solyc04g007370.3.1	1101372	1101612	cds	0.0381679	0.001	0.023622	0.001	0.0247934	0.001	0.001	0.001	0.001	0.001	0.001	0.001	1.21429e-59	4.848
SL4.0ch04	3537502	3537503	SL4.0ch04:3537503_+	+	C	Solyc04g010185.1	Solyc04g010185.1	3535588	3538808	Solyc04g010185.1.1	3537064	3538127	cds	0.0909091	0.0784314	0.133333	0.0333333	0.222222	0.0816327	0.001	0.001	0.001	0.001	0.001	0.001	0.0454139	1.39424
SL4.0ch04	3918852	3918853	SL4.0ch04:3918853_-	-	C	Solyc04g011430.3	Solyc04g011430.3	3918580	3922217	Solyc04g011430.3.1	3918579	3918985	3_UTR	0.0266497	0.00977199	0.0236928	0.00681818	0.0248566	0.0192308	0.001	0.001	0.001	0.001	0.001	0.001	0.0280518	1.3228
SL4.0ch04	4137010	4137011	SL4.0ch04:4137011_-	-	C	Solyc04g011630.1	Solyc04g011630.1	4136826	4137338	Solyc04g011630.1.1	4136825	4137338	cds	0.0630631	0.0257732	0.0434783	0.0111111	0.0361446	0.00549451	0.001	0.001	0.001	0.001	0.001	0.001	4.27253e-05	2.12062
SL4.0ch04	4464927	4464928	SL4.0ch04:4464928_-	-	C	Solyc04g012120.3	Solyc04g012120.3	4463619	4465215	Solyc04g012120.3.1	4464661	4465138	cds	0.0216049	0.00914634	0.025641	0.00641026	0.0201342	0.0113821	0.001	0.001	0.001	0.001	0.001	0.001	0.0036557	1.44226
SL4.0ch04	4746518	4746519	SL4.0ch04:4746519_+	+	C	Solyc04g014490.1	Solyc04g014490.1	4746273	4746668	Solyc04g014490.1.1	4746272	4746668	cds	0.060241	0.01	0.047619	0.0227273	0.0483871	0.010989	0.001	0.001	0.001	0.001	0.001	0.001	0.000163544	2.06444
SL4.0ch04	5679559	5679560	SL4.0ch04:5679560_-	-	C	Solyc04g015450.3	Solyc04g015450.3	5672487	5688367	Solyc04g015450.3.1	5679533	5679605	cds	0.057971	0.001	0.0491803	0.001	0.0517241	0.030303	0.001	0.001	0.001	0.001	0.001	0.001	0.00106348	5.17933
SL4.0ch04	40991395	40991396	SL4.0ch04:40991396_+	+	C	Solyc04g049380.4	Solyc04g049380.4	40991204	41012342	Solyc04g049380.4.1	40991203	40995839	5_UTR	0.0888889	0.001	0.152174	0.0108696	0.0888889	0.001	0.001	0.001	0.001	0.001	0.001	0.001	2.23898e-49	5.99762
SL4.0ch04	44913781	44913782	SL4.0ch04:44913782_-	-	C	Solyc04g050150.4	Solyc04g050150.4	44877772	44914519	Solyc04g050150.4.1	44913769	44913853	cds	0.0365854	0.015748	0.0410959	0.001	0.0361446	0.00714286	0.001	0.001	0.001	0.001	0.001	0.001	0.000117046	4.01225
SL4.0ch04	51195300	51195301	SL4.0ch04:51195301_+	+	C	Solyc04g054190.3	Solyc04g054190.3	51193639	51207897	Solyc04g054190.3.1	51195280	51195416	cds	0.026087	0.00775194	0.0285714	0.0183486	0.035461	0.0125	0.001	0.001	0.001	0.001	0.001	0.001	0.00728284	1.37221
SL4.0ch04	51203671	51203672	SL4.0ch04:51203672_+	+	C	Solyc04g054190.3	Solyc04g054190.3	51193639	51207897	Solyc04g054190.3.1	51203584	51203701	cds	0.056	0.0149254	0.0344828	0.0235849	0.05	0.001	0.001	0.001	0.001	0.001	0.001	0.001	0.00957909	4.20221
SL4.0ch04	52368542	52368543	SL4.0ch04:52368543_-	-	C	Solyc04g054700.3	Solyc04g054700.3	52360292	52372078	Solyc04g054700.3.1	52368287	52368548	cds	0.0264317	0.0159046	0.0428016	0.0070922	0.0290456	0.0138889	0.001	0.001	0.001	0.001	0.001	0.001	0.0122232	1.71898
SL4.0ch04	53242344	53242345	SL4.0ch04:53242345_-	-	C	Solyc04g056270.4	Solyc04g056270.4	53241107	53251615	Solyc04g056270.4.1	53242181	53242505	cds	0.0368421	0.027027	0.0609756	0.025	0.0519481	0.0231884	0.001	0.001	0.001	0.001	0.001	0.001	0.0302424	1.01095
SL4.0ch04	55300976	55300977	SL4.0ch04:55300977_-	-	C	Solyc04g064800.4	Solyc04g064800.4	55299611	55306034	Solyc04g064800.4.1	55300123	55301586	cds	0.103448	0.0212766	0.103448	0.05	0.130435	0.0227273	0.001	0.001	0.001	0.001	0.001	0.001	0.000177947	2.08064
SL4.0ch04	55369344	55369345	SL4.0ch04:55369345_+	+	C	Solyc04g064850.3	Solyc04g064850.3	55359346	55370176	Solyc04g064850.3.1	55369170	55369416	cds	0.0246914	0.0145631	0.0294118	0.001	0.025641	0.00934579	0.001	0.001	0.001	0.001	0.001	0.001	0.00810835	3.49609
SL4.0ch04	55787347	55787348	SL4.0ch04:55787348_+	+	C	Solyc04g071070.2	Solyc04g071070.2	55786441	55788103	Solyc04g071070.2.1	55787344	55787666	cds	0.0707071	0.025	0.0325581	0.0173611	0.0686275	0.037594	0.001	0.001	0.001	0.001	0.001	0.001	0.00781905	1.12343
SL4.0ch04	56554341	56554342	SL4.0ch04:56554342_+	+	C	Solyc04g071770.3	Solyc04g071770.3	56553426	56555141	Solyc04g071770.3.1	56554273	56555124	cds	0.0318471	0.0211268	0.0506329	0.0168539	0.0516129	0.0158228	0.001	0.001	0.001	0.001	0.001	0.001	0.00786	1.3757
SL4.0ch04	58108679	58108680	SL4.0ch04:58108680_-	-	C	Solyc04g074150.3	Solyc04g074150.3	58108657	58109004	Solyc04g074150.3.1	58108656	58109004	cds	0.0913462	0.0266667	0.0862069	0.0434783	0.0529101	0.0410959	0.001	0.001	0.001	0.001	0.001	0.001	0.0472028	1.16108
SL4.0ch04	58491053	58491054	SL4.0ch04:58491054_+	+	C	Solyc04g074550.4	Solyc04g074550.4	58490963	58496751	Solyc04g074550.4.1	58490962	58491077	5_UTR	0.0425532	0.00952381	0.0458716	0.00925926	0.0434783	0.0246914	0.001	0.001	0.001	0.001	0.001	0.001	0.00132192	1.90255
SL4.0ch04	58670117	58670118	SL4.0ch04:58670118_-	-	C	Solyc04g074800.3	Solyc04g074800.3	58668849	58672362	Solyc04g074800.3.1	58669969	58670164	cds	0.0357143	0.0136364	0.0410959	0.0240385	0.0523256	0.0151515	0.001	0.001	0.001	0.001	0.001	0.001	0.00380958	1.37794
SL4.0ch04	59041282	59041283	SL4.0ch04:59041283_+	+	C	Solyc04g076090.3	Solyc04g076090.3	59037470	59047741	Solyc04g076090.3.1	59041236	59041305	cds	0.0204082	0.001	0.0225564	0.00561798	0.024	0.001	0.001	0.001	0.001	0.001	0.001	0.001	1.92305e-10	4.0125
SL4.0ch04	59689514	59689515	SL4.0ch04:59689515_-	-	C	Solyc04g076820.1	Solyc04g076820.1	59689261	59690685	Solyc04g076820.1.1	59689260	59690685	cds	0.0266393	0.017192	0.0220588	0.00586854	0.0294118	0.0131195	0.001	0.001	0.001	0.001	0.001	0.001	0.0129422	1.33969
SL4.0ch04	60343580	60343581	SL4.0ch04:60343581_-	-	C	Solyc04g077440.4	Solyc04g077440.4	60341453	60345095	Solyc04g077440.4.1	60343493	60343662	cds	0.130435	0.0740741	0.25	0.0487805	0.15	0.025	0.001	0.001	0.001	0.001	0.001	0.001	0.00104104	2.10385
SL4.0ch04	60575318	60575319	SL4.0ch04:60575319_+	+	C	Solyc04g077650.3	Solyc04g077650.3	60575026	60579532	Solyc04g077650.3.1	60575279	60575428	cds	0.0288288	0.00694444	0.0229446	0.0192926	0.0275387	0.001	0.001	0.001	0.001	0.001	0.001	0.001	0.0241313	3.45359
SL4.0ch04	60588114	60588115	SL4.0ch04:60588115_+	+	C	Solyc04g077660.3	Solyc04g077660.3	60580016	60588941	Solyc04g077660.3.1	60587989	60588117	cds	0.0232558	0.0176678	0.047619	0.0118577	0.025974	0.00738007	0.001	0.001	0.001	0.001	0.001	0.001	0.0160065	1.56885
SL4.0ch04	61403306	61403307	SL4.0ch04:61403307_+	+	C	Solyc04g078760.4	Solyc04g078760.4	61401312	61403815	Solyc04g078760.4.1	61402955	61403483	cds	0.0357143	0.0242424	0.04	0.001	0.0625	0.0128205	0.001	0.001	0.001	0.001	0.001	0.001	0.00653564	3.94978
SL4.0ch04	61850899	61850900	SL4.0ch04:61850900_+	+	C	Solyc04g079350.1	Solyc04g079350.1	61849968	61850921	Solyc04g079350.1.1	61849967	61850921	cds	0.0497238	0.0111732	0.0289157	0.0184049	0.0340557	0.0133929	0.001	0.001	0.001	0.001	0.001	0.001	0.00786086	1.52013
SL4.0ch04	63116840	63116841	SL4.0ch04:63116841_-	-	C	Solyc04g081100.3	Solyc04g081100.3	63110191	63122097	Solyc04g081100.3.1	63116540	63118907	cds	0.0363636	0.0138889	0.0392157	0.001	0.0357143	0.00970874	0.001	0.001	0.001	0.001	0.001	0.001	0.000112379	3.92318
SL4.0ch04	64039989	64039990	SL4.0ch04:64039990_-	-	C	Solyc04g082400.3	Solyc04g082400.3	64039550	64047255	Solyc04g082400.3.1	64039853	64040069	cds	0.0236967	0.00669643	0.0295699	0.0145278	0.0252101	0.00731707	0.001	0.001	0.001	0.001	0.001	0.001	0.000392135	1.59491
SL4.0ch05	255800	255801	SL4.0ch05:255801_-	-	C	Solyc05g005260.3	Solyc05g005260.3	255005	255856	Solyc05g005260.3.1	255004	255856	cds	0.0461538	0.0152672	0.029703	0.00526316	0.0212766	0.00958466	0.001	0.001	0.001	0.001	0.001	0.001	0.000188543	1.87132
SL4.0ch05	1702199	1702200	SL4.0ch05:1702200_+	+	C	Solyc05g007070.2	Solyc05g007070.2	1701933	1714416	Solyc05g007070.2.1	1701988	1702255	cds	0.0211443	0.00350058	0.0273224	0.00696864	0.0239726	0.00768386	0.001	0.001	0.001	0.001	0.001	0.001	2.47491e-07	2.12981
SL4.0ch05	2299359	2299360	SL4.0ch05:2299360_-	-	C	Solyc05g007810.3	Solyc05g007810.3	2294553	2301163	Solyc05g007810.3.1	2298930	2299506	cds	0.0209424	0.001	0.026455	0.00473934	0.0321101	0.00454545	0.001	0.001	0.001	0.001	0.001	0.001	4.42934e-14	3.48759
SL4.0ch05	4117238	4117239	SL4.0ch05:4117239_+	+	C	Solyc05g009850.4	Solyc05g009850.4	4113204	4119887	Solyc05g009850.4.1	4116917	4117597	cds	0.0408163	0.00896861	0.0272727	0.0157895	0.0543478	0.0049505	0.001	0.001	0.001	0.001	0.001	0.001	0.00136742	2.53592
SL4.0ch05	4197479	4197480	SL4.0ch05:4197480_-	-	C	Solyc05g009930.3	Solyc05g009930.3	4196940	4202611	Solyc05g009930.3.1	4197412	4197556	cds	0.0411985	0.001	0.0216049	0.00547945	0.0218978	0.001	0.001	0.001	0.001	0.001	0.001	0.001	6.04643e-11	4.47897
SL4.0ch05	5413330	5413331	SL4.0ch05:5413331_-	-	C	Solyc05g012130.4	Solyc05g012130.4	5411577	5422000	Solyc05g012130.4.1	5413305	5413509	cds	0.12	0.0481928	0.0784314	0.0338983	0.16	0.0941176	0.001	0.001	0.001	0.001	0.001	0.001	0.0071215	1.11872
SL4.0ch05	19143371	19143372	SL4.0ch05:19143372_-	-	C	Solyc05g017890.4	Solyc05g017890.4	19131266	19185630	Solyc05g017890.4.1	19143366	19143753	cds	0.0212766	0.00362319	0.0235849	0.0133333	0.0216216	0.00367647	0.001	0.001	0.001	0.001	0.001	0.001	0.00118074	2.18648
SL4.0ch05	31132928	31132929	SL4.0ch05:31132929_-	-	C	Solyc05g024290.3	Solyc05g024290.3	31132633	31142081	Solyc05g024290.3.1	31132632	31132960	3_UTR	0.0566038	0.001	0.0365854	0.001	0.0566038	0.001	0.001	0.001	0.001	0.001	0.001	0.001	1.56916e-105	5.64097
SL4.0ch05	59176650	59176651	SL4.0ch05:59176651_+	+	C	Solyc05g049950.3	Solyc05g049950.3	59175864	59178588	Solyc05g049950.3.1	59175972	59176793	cds	0.0952381	0.0273973	0.0784314	0.0212766	0.0877193	0.0566038	0.001	0.001	0.001	0.001	0.001	0.001	0.00602761	1.54181
SL4.0ch05	59489720	59489721	SL4.0ch05:59489721_+	+	C	Solyc05g050120.3	Solyc05g050120.3	59487565	59491929	Solyc05g050120.3.1	59489629	59489728	cds	0.0769231	0.027027	0.0582524	0.0415584	0.0973154	0.025	0.001	0.001	0.001	0.001	0.001	0.001	0.0143889	1.44052
SL4.0ch05	62313375	62313376	SL4.0ch05:62313376_-	-	C	Solyc05g052715.1	Solyc05g052715.1	62307673	62313631	Solyc05g052715.1.1	62313333	62313755	5_UTR	0.0259067	0.00819672	0.0361446	0.0225989	0.0318182	0.00561798	0.001	0.001	0.001	0.001	0.001	0.001	0.00540432	1.80468
SL4.0ch05	63184532	63184533	SL4.0ch05:63184533_-	-	C	Solyc05g053770.4	Solyc05g053770.4	63182158	63190019	Solyc05g053770.4.1	63183912	63184969	cds	0.0384615	0.0276243	0.0464286	0.0180879	0.0528455	0.0134771	0.001	0.001	0.001	0.001	0.001	0.001	0.0182284	1.3986
SL4.0ch05	63659979	63659980	SL4.0ch05:63659980_-	-	C	Solyc05g054340.4	Solyc05g054340.4	63654780	63658552	Solyc05g054340.4.1	63658374	63661867	3_UTR	0.025641	0.0121951	0.0396476	0.026087	0.0341463	0.001	0.001	0.001	0.001	0.001	0.001	0.001	0.0288001	3.65301
SL4.0ch05	63849251	63849252	SL4.0ch05:63849252_+	+	C	Solyc05g054570.3	Solyc05g054570.3	63842534	63849968	Solyc05g054570.3.1	63849127	63849559	cds	0.0769231	0.001	0.0566038	0.0462963	0.114286	0.028169	0.001	0.001	0.001	0.001	0.001	0.001	0.0220536	4.77591
SL4.0ch06	3155308	3155309	SL4.0ch06:3155309_+	+	C	Solyc06g009210.4	Solyc06g009210.4	3153912	3156837	Solyc06g009210.4.1	3155229	3155352	cds	0.0204461	0.00927357	0.025869	0.00988468	0.0262489	0.0125098	0.001	0.001	0.001	0.001	0.001	0.001	0.00133127	1.21123
SL4.0ch06	3514999	3515000	SL4.0ch06:3515000_-	-	C	Solyc06g009530.3	Solyc06g009530.3	3507057	3534738	Solyc06g009530.3.1	3514910	3515161	cds	0.138889	0.0851064	0.153846	0.001	0.133333	0.0588235	0.001	0.001	0.001	0.001	0.001	0.001	0.0194109	5.71606
SL4.0ch06	35941899	35941900	SL4.0ch06:35941900_-	-	C	Solyc06g060290.4	Solyc06g060290.4	35937556	35943350	Solyc06g060290.4.1	35941786	35942074	cds	0.0769231	0.001	0.103448	0.0454545	0.0909091	0.015873	0.001	0.001	0.001	0.001	0.001	0.001	0.000165315	4.82325
SL4.0ch06	37222240	37222241	SL4.0ch06:37222241_-	-	C	Solyc06g062690.4	Solyc06g062690.4	37221132	37225176	Solyc06g062690.4.1	37222162	37222347	cds	0.0374332	0.00645161	0.023569	0.0186916	0.0354331	0.001	0.001	0.001	0.001	0.001	0.001	0.001	0.0128197	3.82467
SL4.0ch06	38358317	38358318	SL4.0ch06:38358318_+	+	C	Solyc06g065290.4	Solyc06g065290.4	38358032	38359872	Solyc06g065290.4.1	38358031	38358493	cds	0.0232558	0.00917431	0.0322581	0.001	0.037037	0.0169492	0.001	0.001	0.001	0.001	0.001	0.001	0.00272233	3.6221
SL4.0ch06	40327323	40327324	SL4.0ch06:40327324_+	+	C	Solyc06g068860.3	Solyc06g068860.3	40317993	40328237	Solyc06g068860.3.1	40327299	40327347	cds	0.0272727	0.0116279	0.0232558	0.00581395	0.0362319	0.001	0.001	0.001	0.001	0.001	0.001	0.001	0.00019956	3.82595
SL4.0ch06	40590317	40590318	SL4.0ch06:40590318_+	+	C	Solyc06g069180.3	Solyc06g069180.3	40582343	40590603	Solyc06g069180.3.1	40590269	40590371	cds	0.0285714	0.00740741	0.0326087	0.001	0.0365854	0.001	0.001	0.001	0.001	0.001	0.001	0.001	4.03301e-10	4.6039
SL4.0ch06	43192721	43192722	SL4.0ch06:43192722_-	-	C	Solyc06g073780.4	Solyc06g073780.4	43192029	43211325	Solyc06g073780.4.1	43192600	43192775	cds	0.0245232	0.0118694	0.0316302	0.00304878	0.0311615	0.0191083	0.001	0.001	0.001	0.001	0.001	0.001	0.0187622	2.2467
SL4.0ch06	43287008	43287009	SL4.0ch06:43287009_-	-	C	Solyc06g073900.3	Solyc06g073900.3	43286888	43290739	Solyc06g073900.3.1	43286887	43287196	3_UTR	0.0448718	0.011976	0.0392157	0.0113636	0.0454545	0.026178	0.001	0.001	0.001	0.001	0.001	0.001	0.00211695	1.58066
SL4.0ch06	44024622	44024623	SL4.0ch06:44024623_+	+	C	Solyc06g074820.3	Solyc06g074820.3	44022505	44024857	Solyc06g074820.3.1	44024268	44024640	cds	0.0241935	0.0100334	0.0232558	0.0136054	0.0234834	0.00255754	0.001	0.001	0.001	0.001	0.001	0.001	0.00877548	2.16735
SL4.0ch06	44146369	44146370	SL4.0ch06:44146370_+	+	C	Solyc06g074980.3	Solyc06g074980.3	44142803	44149888	Solyc06g074980.3.1	44146345	44147112	cds	0.0225641	0.0122794	0.0241187	0.0130769	0.021611	0.00859375	0.001	0.001	0.001	0.001	0.001	0.001	0.00781578	1.05642
SL4.0ch06	45737510	45737511	SL4.0ch06:45737511_+	+	C	Solyc06g082280.3	Solyc06g082280.3	45736129	45740433	Solyc06g082280.3.1	45737418	45737532	cds	0.0291262	0.001	0.0204082	0.001	0.0344828	0.00970874	0.001	0.001	0.001	0.001	0.001	0.001	1.71703e-08	4.14422
SL4.0ch06	45782140	45782141	SL4.0ch06:45782141_-	-	C	Solyc06g082360.4	Solyc06g082360.4	45778913	45784505	Solyc06g082360.4.1	45782088	45782261	cds	0.0208333	0.00526316	0.0432099	0.0148148	0.0357143	0.0191083	0.001	0.001	0.001	0.001	0.001	0.001	0.0014408	1.55058
SL4.0ch06	45900189	45900190	SL4.0ch06:45900190_-	-	C	Solyc06g150137.1	Solyc06g150137.1	45897128	45906931	Solyc06g150137.1.1	45900061	45906133	intron	0.0207612	0.0139398	0.0271739	0.00862895	0.0204521	0.00988468	0.001	0.001	0.001	0.001	0.001	0.001	0.0187717	1.16393
SL4.0ch06	46659084	46659085	SL4.0ch06:46659085_+	+	C	Solyc06g083750.3	Solyc06g083750.3	46656216	46663704	Solyc06g083750.3.1	46656215	46662069	3_UTR	0.030837	0.0106007	0.0220588	0.017762	0.0337079	0.0132231	0.001	0.001	0.001	0.001	0.001	0.001	0.0378233	1.15955
SL4.0ch07	1788138	1788139	SL4.0ch07:1788139_-	-	C	Solyc07g007030.1	Solyc07g007030.1	1786986	1788959	Solyc07g007030.1.1	1786985	1788959	cds	0.0987654	0.0327869	0.0526316	0.015873	0.0869565	0.0519481	0.001	0.001	0.001	0.001	0.001	0.001	0.00395012	1.41897
SL4.0ch07	2564424	2564425	SL4.0ch07:2564425_+	+	C	Solyc07g007930.3	Solyc07g007930.3	2562985	2567752	Solyc07g007930.3.1	2563828	2565189	cds	0.0905797	0.0464135	0.0620438	0.0327869	0.0474684	0.0165017	0.001	0.001	0.001	0.001	0.001	0.001	0.00574472	1.16332
SL4.0ch07	3817828	3817829	SL4.0ch07:3817829_+	+	C	Solyc07g008880.3	Solyc07g008880.3	3817149	3830056	Solyc07g008880.3.1	3817494	3817853	cds	0.0248447	0.00714286	0.0460526	0.0368098	0.0533333	0.0204082	0.001	0.001	0.001	0.001	0.001	0.001	0.0380121	1.2939
SL4.0ch07	19382061	19382062	SL4.0ch07:19382062_-	-	C	Solyc07g021540.3	Solyc07g021540.3	19376564	19382757	Solyc07g021540.3.1	19382029	19382131	cds	0.035503	0.00826446	0.0451977	0.0175439	0.0363636	0.00364964	0.001	0.001	0.001	0.001	0.001	0.001	2.24261e-05	2.50163
SL4.0ch07	22582648	22582649	SL4.0ch07:22582649_-	-	C	Solyc07g022830.3	Solyc07g022830.3	22578003	22583448	Solyc07g022830.3.1	22582633	22582750	cds	0.136364	0.0869565	0.192308	0.0769231	0.176471	0.001	0.001	0.001	0.001	0.001	0.001	0.001	0.0176255	5.91065
SL4.0ch07	51787877	51787878	SL4.0ch07:51787878_-	-	C	Solyc07g041160.3	Solyc07g041160.3	51784576	51788441	Solyc07g041160.3.1	51787831	51787921	cds	0.026087	0.00534759	0.0408163	0.02	0.030303	0.00613497	0.001	0.001	0.001	0.001	0.001	0.001	0.000300727	1.98949
SL4.0ch07	55324655	55324656	SL4.0ch07:55324656_-	-	C	Solyc07g042380.4	Solyc07g042380.4	55323841	55338081	Solyc07g042380.4.1	55324277	55324845	cds	0.0391304	0.0126984	0.0328638	0.0217391	0.026087	0.00699301	0.001	0.001	0.001	0.001	0.001	0.001	0.00824852	1.48247
SL4.0ch07	56062730	56062731	SL4.0ch07:56062731_+	+	C	Solyc07g042680.3	Solyc07g042680.3	56061040	56067681	Solyc07g042680.3.1	56062018	56062917	cds	0.0282258	0.0126183	0.0229008	0.0105634	0.0263158	0.00732601	0.001	0.001	0.001	0.001	0.001	0.001	0.000860886	1.41896
SL4.0ch07	56434496	56434497	SL4.0ch07:56434497_-	-	C	Solyc07g043050.1	Solyc07g043050.1	56434337	56435767	Solyc07g043050.1.1	56434336	56435767	cds	0.0225564	0.0153374	0.0560748	0.00598802	0.0555556	0.0283401	0.001	0.001	0.001	0.001	0.001	0.001	0.0306013	2.10693
SL4.0ch07	57805053	57805054	SL4.0ch07:57805054_-	-	C	Solyc07g044860.3	Solyc07g044860.3	57803613	57805653	Solyc07g044860.3.1	57805006	57805238	cds	0.02761	0.00721501	0.0315904	0.0116392	0.0215363	0.0113122	0.001	0.001	0.001	0.001	0.001	0.001	0.00107002	1.49425
SL4.0ch07	59155692	59155693	SL4.0ch07:59155693_+	+	C	Solyc07g048080.4	Solyc07g048080.4	59154591	59161915	Solyc07g048080.4.1	59155587	59155734	cds	0.0231481	0.0136986	0.0305344	0.011583	0.0227273	0.001	0.001	0.001	0.001	0.001	0.001	0.001	0.00904025	3.17263
SL4.0ch07	61238936	61238937	SL4.0ch07:61238937_+	+	C	Solyc07g052900.1	Solyc07g052900.1	61238199	61239392	Solyc07g052900.1.1	61238198	61239392	cds	0.0286885	0.0144404	0.0282258	0.00913242	0.0234114	0.00958466	0.001	0.001	0.001	0.001	0.001	0.001	0.00112026	1.33116
SL4.0ch07	61342494	61342495	SL4.0ch07:61342495_+	+	C	Solyc07g052990.1	Solyc07g052990.1	61342410	61342649	Solyc07g052990.1.1	61342409	61342649	cds	0.0534759	0.0137931	0.0318471	0.0205479	0.0348432	0.0151515	0.001	0.001	0.001	0.001	0.001	0.001	0.0110574	1.36992
SL4.0ch07	61522165	61522166	SL4.0ch07:61522166_+	+	C	Solyc07g053140.3	Solyc07g053140.3	61521288	61522583	Solyc07g053140.3.1	61522047	61522338	cds	0.0545455	0.00854701	0.0392157	0.0217391	0.0512821	0.025641	0.001	0.001	0.001	0.001	0.001	0.001	0.0105085	1.76811
SL4.0ch07	62481692	62481693	SL4.0ch07:62481693_+	+	C	Solyc07g054200.4	Solyc07g054200.4	62480704	62484118	Solyc07g054200.4.1	62480703	62482576	cds	0.0387597	0.00689655	0.0272727	0.001	0.0377358	0.001	0.001	0.001	0.001	0.001	0.001	0.001	4.01887e-16	4.55645
SL4.0ch07	62842958	62842959	SL4.0ch07:62842959_+	+	C	Solyc07g054670.4	Solyc07g054670.4	62840180	62844098	Solyc07g054670.4.1	62842935	62843193	cds	0.0807453	0.0335821	0.0756303	0.0294118	0.079096	0.0343348	0.001	0.001	0.001	0.001	0.001	0.001	0.000467475	1.27969
SL4.0ch07	63106981	63106982	SL4.0ch07:63106982_-	-	C	Solyc07g055060.3	Solyc07g055060.3	63102919	63110237	Solyc07g055060.3.1	63106774	63106997	cds	0.030303	0.001	0.0224719	0.011236	0.025	0.0143885	0.001	0.001	0.001	0.001	0.001	0.001	0.0186262	3.50455
SL4.0ch07	63266868	63266869	SL4.0ch07:63266869_+	+	C	Solyc07g055260.3	Solyc07g055260.3	63261880	63267329	Solyc07g055260.3.1	63266771	63266871	cds	0.0454545	0.0137363	0.0569801	0.0233577	0.0441176	0.0206186	0.001	0.001	0.001	0.001	0.001	0.001	0.00056053	1.39629
SL4.0ch07	64253673	64253674	SL4.0ch07:64253674_+	+	C	Solyc07g056550.3	Solyc07g056550.3	64253315	64258568	Solyc07g056550.3.1	64253595	64253802	cds	0.0331754	0.00294118	0.0225225	0.00645161	0.025641	0.011583	0.001	0.001	0.001	0.001	0.001	0.001	0.000276994	2.51564
SL4.0ch07	65438467	65438468	SL4.0ch07:65438468_+	+	C	Solyc07g062970.3	Solyc07g062970.3	65438353	65441814	Solyc07g062970.3.1	65438352	65438533	5_UTR	0.0287081	0.001	0.0420168	0.0128205	0.0406977	0.001	0.001	0.001	0.001	0.001	0.001	0.001	8.39913e-08	4.59656
SL4.0ch07	66298920	66298921	SL4.0ch07:66298921_-	-	C	Solyc07g064250.3	Solyc07g064250.3	66295101	66302843	Solyc07g064250.3.1	66298902	66298943	cds	0.0247934	0.00546448	0.037037	0.00990099	0.0217391	0.00456621	0.001	0.001	0.001	0.001	0.001	0.001	6.79095e-09	2.13024
SL4.0ch07	66368435	66368436	SL4.0ch07:66368436_-	-	C	Solyc07g064350.3	Solyc07g064350.3	66366647	66368503	Solyc07g064350.3.1	66366646	66368503	cds	0.0202703	0.003003	0.0416667	0.0075188	0.0300752	0.0182371	0.001	0.001	0.001	0.001	0.001	0.001	0.00223998	2.21499
SL4.0ch08	206299	206300	SL4.0ch08:206300_-	-	C	Solyc08g005270.3	Solyc08g005270.3	206050	215501	Solyc08g005270.3.1	206049	206411	3_UTR	0.0649351	0.0165289	0.0535714	0.0217391	0.0724638	0.0333333	0.001	0.001	0.001	0.001	0.001	0.001	0.000603364	1.51483
SL4.0ch08	1050493	1050494	SL4.0ch08:1050494_+	+	C	Solyc08g006430.4	Solyc08g006430.4	1043128	1051696	Solyc08g006430.4.1	1050435	1050786	3_UTR	0.0673077	0.0217391	0.0580357	0.0204082	0.0544554	0.0121951	0.001	0.001	0.001	0.001	0.001	0.001	5.87791e-06	1.79914
SL4.0ch08	1715255	1715256	SL4.0ch08:1715256_+	+	C	Solyc08g007140.4	Solyc08g007140.4	1713085	1715828	Solyc08g007140.4.1	1715241	1715899	3_UTR	0.0373134	0.0060241	0.0335196	0.0130719	0.0259067	0.00699301	0.001	0.001	0.001	0.001	0.001	0.001	1.41801e-05	2.06433
SL4.0ch08	1917475	1917476	SL4.0ch08:1917476_+	+	C	Solyc08g007340.3	Solyc08g007340.3	1916696	1925126	Solyc08g007340.3.1	1917024	1918905	cds	0.0526316	0.0238095	0.0769231	0.025641	0.0704225	0.0103093	0.001	0.001	0.001	0.001	0.001	0.001	0.000348983	2.00587
SL4.0ch08	2483658	2483659	SL4.0ch08:2483659_+	+	C	Solyc08g007970.3	Solyc08g007970.3	2479321	2485883	Solyc08g007970.3.1	2481820	2483995	cds	0.0263158	0.024	0.0295858	0.00414938	0.0368421	0.001	0.001	0.001	0.001	0.001	0.001	0.001	0.0241166	3.9098
SL4.0ch08	2498205	2498206	SL4.0ch08:2498206_-	-	C	Solyc08g007990.3	Solyc08g007990.3	2494591	2498445	Solyc08g007990.3.1	2498005	2498393	cds	0.135593	0.0504202	0.169014	0.0487805	0.105263	0.0495868	0.001	0.001	0.001	0.001	0.001	0.001	0.000364198	1.46536
SL4.0ch08	3769938	3769939	SL4.0ch08:3769939_+	+	C	Solyc08g014130.3	Solyc08g014130.3	3761653	3771390	Solyc08g014130.3.1	3769924	3770070	cds	0.0208507	0.017758	0.0209677	0.00621118	0.0246679	0.00914634	0.001	0.001	0.001	0.001	0.001	0.001	0.0470882	1.2729
SL4.0ch08	25555396	25555397	SL4.0ch08:25555397_+	+	C	Solyc08g041780.3	Solyc08g041780.3	25548862	25564798	Solyc08g041780.3.1	25555387	25555491	cds	0.0235849	0.0128205	0.0211082	0.00289855	0.0294118	0.00628931	0.001	0.001	0.001	0.001	0.001	0.001	0.000857163	2.23405
SL4.0ch08	36262315	36262316	SL4.0ch08:36262316_+	+	C	Solyc08g029220.3	Solyc08g029220.3	36260623	36262992	Solyc08g029220.3.1	36260622	36262992	cds	0.0963855	0.0111111	0.0520833	0.028777	0.0735294	0.0454545	0.001	0.001	0.001	0.001	0.001	0.001	0.0272249	2.01274
SL4.0ch08	54922968	54922969	SL4.0ch08:54922969_-	-	C	Solyc08g067790.4	Solyc08g067790.4	54919930	54926429	Solyc08g067790.4.1	54922254	54924393	cds	0.0318471	0.001	0.0472441	0.027027	0.0305344	0.00714286	0.001	0.001	0.001	0.001	0.001	0.001	0.00297819	3.65703
SL4.0ch08	57663193	57663194	SL4.0ch08:57663194_-	-	C	Solyc08g075420.4	Solyc08g075420.4	57662883	57669115	Solyc08g075420.4.1	57663083	57664264	cds	0.0384615	0.0106383	0.0634921	0.0181818	0.0405405	0.01	0.001	0.001	0.001	0.001	0.001	0.001	1.30359e-07	1.89729
SL4.0ch08	58274345	58274346	SL4.0ch08:58274346_-	-	C	Solyc08g076130.3	Solyc08g076130.3	58272958	58278885	Solyc08g076130.3.1	58274294	58274383	cds	0.0294118	0.00609756	0.0222222	0.001	0.0291262	0.001	0.001	0.001	0.001	0.001	0.001	0.001	2.58519e-13	4.22754
SL4.0ch08	58699473	58699474	SL4.0ch08:58699474_+	+	C	Solyc08g076650.3	Solyc08g076650.3	58697633	58703127	Solyc08g076650.3.1	58698111	58700099	cds	0.0425532	0.001	0.031746	0.00840336	0.0294118	0.00854701	0.001	0.001	0.001	0.001	0.001	0.001	4.24361e-06	4.05116
SL4.0ch08	59239760	59239761	SL4.0ch08:59239761_-	-	C	Solyc08g077220.3	Solyc08g077220.3	59239362	59245920	Solyc08g077220.3.1	59239726	59239834	cds	0.0549451	0.0285714	0.045977	0.001	0.023622	0.0163043	0.001	0.001	0.001	0.001	0.001	0.001	0.0414904	4.0378
SL4.0ch08	59802497	59802498	SL4.0ch08:59802498_+	+	C	Solyc08g077780.3	Solyc08g077780.3	59799158	59802932	Solyc08g077780.3.1	59802422	59802698	cds	0.024	0.0144092	0.025	0.0135593	0.0548523	0.0164384	0.001	0.001	0.001	0.001	0.001	0.001	0.0135988	1.19324
SL4.0ch08	60422443	60422444	SL4.0ch08:60422444_+	+	C	Solyc08g078530.4	Solyc08g078530.4	60418445	60432709	Solyc08g078530.4.1	60422091	60422568	cds	0.0207254	0.00921659	0.0216216	0.001	0.028436	0.001	0.001	0.001	0.001	0.001	0.001	0.001	4.32798e-05	4.1224
SL4.0ch08	60490590	60490591	SL4.0ch08:60490591_-	-	C	Solyc08g078610.4	Solyc08g078610.4	60489462	60494603	Solyc08g078610.4.1	60490415	60490714	cds	0.0257235	0.0070922	0.022082	0.0142349	0.0271084	0.00542005	0.001	0.001	0.001	0.001	0.001	0.001	0.00485191	1.77107
SL4.0ch08	60560012	60560013	SL4.0ch08:60560013_+	+	C	Solyc08g078670.2	Solyc08g078670.2	60558444	60560370	Solyc08g078670.2.1	60559370	60560059	cds	0.025641	0.0108108	0.0414201	0.00980392	0.0291262	0.0077821	0.001	0.001	0.001	0.001	0.001	0.001	2.168e-05	1.78995
SL4.0ch08	62453941	62453942	SL4.0ch08:62453942_-	-	C	Solyc08g081270.3	Solyc08g081270.3	62447984	62454139	Solyc08g081270.3.1	62453918	62453962	cds	0.0344828	0.001	0.0546875	0.00507614	0.0291971	0.00409836	0.001	0.001	0.001	0.001	0.001	0.001	3.10449e-21	4.13189
SL4.0ch08	63823226	63823227	SL4.0ch08:63823227_+	+	C	Solyc08g083120.3	Solyc08g083120.3	63822681	63824168	Solyc08g083120.3.1	63823220	63823323	cds	0.0322581	0.00970874	0.0268199	0.020202	0.0327381	0.0133333	0.001	0.001	0.001	0.001	0.001	0.001	0.0271472	1.24387
SL4.0ch09	1426040	1426041	SL4.0ch09:1426041_+	+	C	Solyc09g007870.3	Solyc09g007870.3	1419183	1427344	Solyc09g007870.3.1	1423476	1426179	cds	0.038835	0.00617284	0.0683761	0.0384615	0.0740741	0.0325203	0.001	0.001	0.001	0.001	0.001	0.001	0.00785922	1.7958
SL4.0ch09	2353241	2353242	SL4.0ch09:2353242_-	-	C	Solyc09g008930.4	Solyc09g008930.4	2352254	2354245	Solyc09g008930.4.1	2352963	2354202	cds	0.0352113	0.00847458	0.038674	0.0144928	0.04375	0.001	0.001	0.001	0.001	0.001	0.001	0.001	4.73482e-05	4.07528
SL4.0ch09	2591520	2591521	SL4.0ch09:2591521_+	+	C	Solyc09g009190.4	Solyc09g009190.4	2576972	2595178	Solyc09g009190.4.1	2591423	2591524	cds	0.0694444	0.047619	0.0645161	0.001	0.0985915	0.0344828	0.001	0.001	0.001	0.001	0.001	0.001	0.0184013	4.51982
SL4.0ch09	3605284	3605285	SL4.0ch09:3605285_+	+	C	Solyc09g010180.3	Solyc09g010180.3	3588674	3605857	Solyc09g010180.3.1	3604962	3605402	cds	0.0381679	0.0108696	0.0396825	0.0210526	0.026087	0.001	0.001	0.001	0.001	0.001	0.001	0.001	0.00245124	3.38835
SL4.0ch09	4741878	4741879	SL4.0ch09:4741879_-	-	C	Solyc09g011380.3	Solyc09g011380.3	4741528	4746962	Solyc09g011380.3.1	4741772	4742321	cds	0.0288462	0.001	0.0283019	0.0142857	0.0289855	0.0083682	0.001	0.001	0.001	0.001	0.001	0.001	0.00148153	3.51412
SL4.0ch09	4843838	4843839	SL4.0ch09:4843839_+	+	C	Solyc09g011470.3	Solyc09g011470.3	4840482	4843990	Solyc09g011470.3.1	4843414	4843947	3_UTR	0.0462185	0.001	0.034384	0.0075188	0.0288066	0.0123457	0.001	0.001	0.001	0.001	0.001	0.001	0.000119208	4.14608
SL4.0ch09	5225642	5225643	SL4.0ch09:5225643_+	+	C	Solyc09g011920.3	Solyc09g011920.3	5221092	5226338	Solyc09g011920.3.1	5225639	5225726	cds	0.0291262	0.001	0.0357143	0.0121951	0.0454545	0.001	0.001	0.001	0.001	0.001	0.001	0.001	5.19778e-07	4.69024
SL4.0ch09	9660690	9660691	SL4.0ch09:9660691_-	-	C	Solyc09g015530.3	Solyc09g015530.3	9652090	9661745	Solyc09g015530.3.1	9660433	9661070	cds	0.025	0.00598802	0.0458015	0.00684932	0.0365854	0.001	0.001	0.001	0.001	0.001	0.001	0.001	4.25606e-10	3.98406
SL4.0ch09	57659130	57659131	SL4.0ch09:57659131_+	+	C	Solyc09g064370.4	Solyc09g064370.4	57657017	57661659	Solyc09g064370.4.1	57659129	57659212	cds	0.0239808	0.00444444	0.0253456	0.012987	0.0217391	0.0105708	0.001	0.001	0.001	0.001	0.001	0.001	0.00507089	1.65684
SL4.0ch09	58591248	58591249	SL4.0ch09:58591249_+	+	C	Solyc09g064940.2	Solyc09g064940.2	58589531	58591801	Solyc09g064940.2.1	58591244	58591328	cds	0.0242424	0.0113636	0.0300752	0.00806452	0.0258065	0.001	0.001	0.001	0.001	0.001	0.001	0.001	0.000596449	3.40107
SL4.0ch09	59207852	59207853	SL4.0ch09:59207853_+	+	C	Solyc09g065180.3	Solyc09g065180.3	59205454	59208160	Solyc09g065180.3.1	59207789	59207972	cds	0.0888889	0.0235294	0.0547945	0.0430108	0.0943396	0.0206186	0.001	0.001	0.001	0.001	0.001	0.001	0.0185764	1.68235
SL4.0ch09	59725928	59725929	SL4.0ch09:59725929_+	+	C	Solyc09g065510.3	Solyc09g065510.3	59723858	59726481	Solyc09g065510.3.1	59725914	59726297	cds	0.0241935	0.00892857	0.0604396	0.015748	0.0536913	0.0322581	0.001	0.001	0.001	0.001	0.001	0.001	0.00503285	1.4541
SL4.0ch09	62685951	62685952	SL4.0ch09:62685952_+	+	C	Solyc09g074650.3	Solyc09g074650.3	62684784	62691573	Solyc09g074650.3.1	62685918	62685999	cds	0.0211268	0.003663	0.0238095	0.00440529	0.0266667	0.0117188	0.001	0.001	0.001	0.001	0.001	0.001	5.36781e-05	2.17459
SL4.0ch09	62688368	62688369	SL4.0ch09:62688369_+	+	C	Solyc09g074650.3	Solyc09g074650.3	62684784	62691573	Solyc09g074650.3.1	62688367	62688440	cds	0.027027	0.001	0.0280374	0.025641	0.031746	0.001	0.001	0.001	0.001	0.001	0.001	0.001	0.0199667	4.31696
SL4.0ch09	64525901	64525902	SL4.0ch09:64525902_-	-	C	Solyc09g082730.5	Solyc09g082730.5	64525521	64529319	Solyc09g082730.5.1	64525788	64525961	cds	0.0285714	0.00497512	0.0266667	0.003861	0.0242424	0.0198413	0.001	0.001	0.001	0.001	0.001	0.001	0.0175845	2.22636
SL4.0ch09	67037351	67037352	SL4.0ch09:67037352_+	+	C	Solyc09g091690.1	Solyc09g091690.1	67036355	67037521	Solyc09g091690.1.1	67036354	67037521	cds	0.0485437	0.001	0.033557	0.001	0.023622	0.0277778	0.001	0.001	0.001	0.001	0.001	0.001	0.0458771	4.7875
SL4.0ch09	67268721	67268722	SL4.0ch09:67268722_-	-	C	Solyc09g091980.3	Solyc09g091980.3	67266129	67270651	Solyc09g091980.3.1	67268711	67268832	cds	0.0283688	0.001	0.0333333	0.001	0.0238095	0.001	0.001	0.001	0.001	0.001	0.001	0.001	6.44665e-59	4.8312
SL4.0ch09	68147900	68147901	SL4.0ch09:68147901_-	-	C	Solyc09g098240.4	Solyc09g098240.4	68147247	68159653	Solyc09g098240.4.1	68147854	68147990	cds	0.0298507	0.00894855	0.022449	0.005	0.0356473	0.0143885	0.001	0.001	0.001	0.001	0.001	0.001	2.87538e-05	1.7821
SL4.0ch09	68411091	68411092	SL4.0ch09:68411092_-	-	C	Solyc09g098540.3	Solyc09g098540.3	68410258	68411935	Solyc09g098540.3.1	68411035	68411195	cds	0.025641	0.013468	0.0247934	0.00879765	0.027027	0.0188034	0.001	0.001	0.001	0.001	0.001	0.001	0.032012	1.04397
SL4.0ch10	283365	283366	SL4.0ch10:283366_-	-	C	Solyc10g005490.4	Solyc10g005490.4	273670	301877	Solyc10g005490.4.1	283299	283366	3_UTR	0.106383	0.047619	0.113208	0.0194175	0.107692	0.0723684	0.001	0.001	0.001	0.001	0.001	0.001	0.0198982	1.67152
SL4.0ch10	315750	315751	SL4.0ch10:315751_-	-	C	Solyc10g005520.3	Solyc10g005520.3	314734	320641	Solyc10g005520.3.1	315688	315787	cds	0.0205479	0.00645161	0.0234375	0.001	0.0242424	0.001	0.001	0.001	0.001	0.001	0.001	0.001	6.55565e-08	4.08188
SL4.0ch10	1044646	1044647	SL4.0ch10:1044647_-	-	C	Solyc10g006650.3	Solyc10g006650.3	1043771	1048293	Solyc10g006650.3.1	1044415	1044678	cds	0.0345572	0.00638298	0.0217391	0.00938967	0.0215686	0.0145833	0.001	0.001	0.001	0.001	0.001	0.001	0.0157347	1.63107
SL4.0ch10	1706500	1706501	SL4.0ch10:1706501_-	-	C	Solyc10g007480.4	Solyc10g007480.4	1704486	1707712	Solyc10g007480.4.1	1705287	1706862	cds	0.0404624	0.0197802	0.0697674	0.0189873	0.0743802	0.0469136	0.001	0.001	0.001	0.001	0.001	0.001	0.0155339	1.28744
SL4.0ch10	3076036	3076037	SL4.0ch10:3076037_+	+	C	Solyc10g009200.3	Solyc10g009200.3	3073250	3076369	Solyc10g009200.3.1	3075886	3076194	cds	0.0598802	0.0246914	0.0583942	0.0409357	0.0694444	0.025	0.001	0.001	0.001	0.001	0.001	0.001	0.0196626	1.14455
SL4.0ch10	25073865	25073866	SL4.0ch10:25073866_-	-	C	Solyc10g062340.2	Solyc10g062340.2	25066982	25074066	Solyc10g062340.2.1	25073663	25073922	cds	0.0460829	0.0139373	0.0393258	0.030303	0.0268817	0.012945	0.001	0.001	0.001	0.001	0.001	0.001	0.04397	1.15573
SL4.0ch10	37127266	37127267	SL4.0ch10:37127267_-	-	C	Solyc10g046930.3	Solyc10g046930.3	37123894	37129736	Solyc10g046930.3.1	37127262	37127449	cds	0.0259067	0.00403226	0.0207254	0.00925926	0.0265957	0.00471698	0.001	0.001	0.001	0.001	0.001	0.001	4.03758e-05	2.25935
SL4.0ch10	56245436	56245437	SL4.0ch10:56245437_+	+	C	Solyc10g055670.2	Solyc10g055670.2	56236340	56246828	Solyc10g055670.2.1	56245402	56245450	cds	0.177778	0.0263158	0.0697674	0.0344828	0.125	0.001	0.001	0.001	0.001	0.001	0.001	0.001	0.00025951	5.47879
SL4.0ch10	59480691	59480692	SL4.0ch10:59480692_-	-	C	Solyc10g078590.2	Solyc10g078590.2	59480532	59482253	Solyc10g078590.2.1	59480531	59480782	3_UTR	0.0234375	0.010989	0.0258621	0.001	0.0612245	0.0212766	0.001	0.001	0.001	0.001	0.001	0.001	0.0017733	3.36147
SL4.0ch10	60496898	60496899	SL4.0ch10:60496899_-	-	C	Solyc10g079950.2	Solyc10g079950.2	60496637	60498891	Solyc10g079950.2.1	60496781	60497797	cds	0.0408163	0.0269058	0.044335	0.0224299	0.044164	0.015625	0.001	0.001	0.001	0.001	0.001	0.001	0.020744	1.07527
SL4.0ch10	61061835	61061836	SL4.0ch10:61061836_+	+	C	Solyc10g080740.2	Solyc10g080740.2	61054956	61063217	Solyc10g080740.2.1	61061765	61062754	3_UTR	0.0347826	0.0136054	0.028777	0.001	0.03125	0.001	0.001	0.001	0.001	0.001	0.001	0.001	1.0011e-05	4.3797
SL4.0ch10	61437314	61437315	SL4.0ch10:61437315_-	-	C	Solyc10g081200.1	Solyc10g081200.1	61431398	61438074	Solyc10g081200.1.1	61434912	61438074	cds	0.0252525	0.00414938	0.0266667	0.001	0.0314136	0.001	0.001	0.001	0.001	0.001	0.001	0.001	1.01222e-18	4.41833
SL4.0ch10	61672916	61672917	SL4.0ch10:61672917_+	+	C	Solyc10g081510.2	Solyc10g081510.2	61671601	61676486	Solyc10g081510.2.1	61672909	61673259	cds	0.0240964	0.001	0.0326087	0.0103093	0.0211268	0.00970874	0.001	0.001	0.001	0.001	0.001	0.001	0.000959347	3.28985
SL4.0ch10	61673869	61673870	SL4.0ch10:61673870_+	+	C	Solyc10g081510.2	Solyc10g081510.2	61671601	61676486	Solyc10g081510.2.1	61673860	61674252	cds	0.0746269	0.04	0.0847458	0.0153846	0.145161	0.001	0.001	0.001	0.001	0.001	0.001	0.001	0.000779979	5.66771
SL4.0ch10	61873170	61873171	SL4.0ch10:61873171_-	-	C	Solyc10g081750.1	Solyc10g081750.1	61870733	61873350	Solyc10g081750.1.1	61873066	61873299	cds	0.0251572	0.00438596	0.0217391	0.00299401	0.0206186	0.0162602	0.001	0.001	0.001	0.001	0.001	0.001	0.0138254	2.2821
SL4.0ch10	62824186	62824187	SL4.0ch10:62824187_-	-	C	Solyc10g083970.1	Solyc10g083970.1	62823635	62824807	Solyc10g083970.1.1	62823634	62824807	cds	0.0508475	0.001	0.114286	0.001	0.0851064	0.0307692	0.001	0.001	0.001	0.001	0.001	0.001	1.93597e-06	5.8054
SL4.0ch10	63007256	63007257	SL4.0ch10:63007257_-	-	C	Solyc10g084210.2	Solyc10g084210.2	63002914	63007873	Solyc10g084210.2.1	63007186	63007312	cds	0.0588235	0.0410959	0.0675676	0.0147059	0.084507	0.001	0.001	0.001	0.001	0.001	0.001	0.001	0.0082596	4.9153
SL4.0ch10	64046372	64046373	SL4.0ch10:64046373_-	-	C	Solyc10g085820.2	Solyc10g085820.2	64045851	64047951	Solyc10g085820.2.1	64046290	64046621	cds	0.0353982	0.0103627	0.0272727	0.00598802	0.0220588	0.001	0.001	0.001	0.001	0.001	0.001	0.001	8.63096e-07	3.32372
SL4.0ch10	64749804	64749805	SL4.0ch10:64749805_+	+	C	Solyc10g005080.3	Solyc10g005080.3	64731302	64751433	Solyc10g005080.3.1	64749239	64750673	cds	0.0625	0.0564516	0.0956522	0.0224719	0.0745342	0.0101523	0.001	0.001	0.001	0.001	0.001	0.001	0.033365	2.08772
SL4.0ch11	161970	161971	SL4.0ch11:161971_+	+	C	Solyc11g005170.2	Solyc11g005170.2	161414	170782	Solyc11g005170.2.1	161413	161976	cds	0.0215054	0.00939597	0.0212766	0.011236	0.0200501	0.00849858	0.001	0.001	0.001	0.001	0.001	0.001	0.00302792	1.13436
SL4.0ch11	277183	277184	SL4.0ch11:277184_-	-	C	Solyc11g005330.2	Solyc11g005330.2	276994	280133	Solyc11g005330.2.1	276993	277488	3_UTR	0.0882353	0.06	0.07	0.001	0.0326087	0.001	0.001	0.001	0.001	0.001	0.001	0.001	0.0045599	5.11645
SL4.0ch11	960714	960715	SL4.0ch11:960715_-	-	C	Solyc11g006170.3	Solyc11g006170.3	960466	962415	Solyc11g006170.3.1	960465	962415	cds	0.0662252	0.0199005	0.0621762	0.0288462	0.0409357	0.015748	0.001	0.001	0.001	0.001	0.001	0.001	0.000399194	1.43082
SL4.0ch11	1163105	1163106	SL4.0ch11:1163106_+	+	C	Solyc11g006410.2	Solyc11g006410.2	1160467	1165049	Solyc11g006410.2.1	1162777	1163458	cds	0.0762712	0.001	0.0447761	0.025641	0.04	0.001	0.001	0.001	0.001	0.001	0.001	0.001	0.00073275	5.29702
SL4.0ch11	2248873	2248874	SL4.0ch11:2248874_-	-	C	Solyc11g008010.2	Solyc11g008010.2	2246095	2251190	Solyc11g008010.2.1	2248642	2248920	cds	0.0445545	0.0110294	0.0583942	0.0247525	0.0820513	0.0538117	0.001	0.001	0.001	0.001	0.001	0.001	0.014601	1.40235
SL4.0ch11	2912021	2912022	SL4.0ch11:2912022_-	-	C	Solyc11g008700.2	Solyc11g008700.2	2905333	2916295	Solyc11g008700.2.1	2911922	2912025	cds	0.0261438	0.001	0.0300752	0.001	0.025	0.00775194	0.001	0.001	0.001	0.001	0.001	0.001	5.28273e-08	4.30613
SL4.0ch11	3253762	3253763	SL4.0ch11:3253763_+	+	C	Solyc11g010100.2	Solyc11g010100.2	3251937	3254226	Solyc11g010100.2.1	3253570	3254012	cds	0.0430108	0.001	0.0576923	0.0135135	0.0416667	0.0116279	0.001	0.001	0.001	0.001	0.001	0.001	1.44435e-06	4.08329
SL4.0ch11	5138944	5138945	SL4.0ch11:5138945_-	-	C	Solyc11g012150.3	Solyc11g012150.3	5137456	5145297	Solyc11g012150.3.1	5138914	5139121	cds	0.0496183	0.00766284	0.0430108	0.0137615	0.0258621	0.0117188	0.001	0.001	0.001	0.001	0.001	0.001	0.000211247	1.9843
SL4.0ch11	5603725	5603726	SL4.0ch11:5603726_+	+	C	Solyc11g012770.2	Solyc11g012770.2	5581167	5604340	Solyc11g012770.2.1	5603706	5603751	cds	0.048	0.0239521	0.0458716	0.00653595	0.03125	0.00666667	0.001	0.001	0.001	0.001	0.001	0.001	0.000353261	2.19973
SL4.0ch11	5671060	5671061	SL4.0ch11:5671061_+	+	C	Solyc11g012820.2	Solyc11g012820.2	5659614	5671896	Solyc11g012820.2.1	5671049	5671148	cds	0.0430108	0.0222222	0.0280374	0.0162602	0.0740741	0.01	0.001	0.001	0.001	0.001	0.001	0.001	0.0138844	1.88301
SL4.0ch11	5739652	5739653	SL4.0ch11:5739653_-	-	C	Solyc11g012900.3	Solyc11g012900.3	5737033	5751304	Solyc11g012900.3.1	5739578	5739742	cds	0.029703	0.00571429	0.0209424	0.00680272	0.0202429	0.0110497	0.001	0.001	0.001	0.001	0.001	0.001	0.00137331	1.75423
SL4.0ch11	17443542	17443543	SL4.0ch11:17443543_+	+	C	Solyc11g051160.2	Solyc11g051160.2	17441329	17443786	Solyc11g051160.2.1	17443493	17444188	3_UTR	0.0258929	0.0091687	0.0204334	0.012749	0.0267806	0.0116703	0.001	0.001	0.001	0.001	0.001	0.001	0.00788382	1.16847
SL4.0ch11	20761130	20761131	SL4.0ch11:20761131_-	-	C	Solyc11g030380.2	Solyc11g030380.2	20756557	20761269	Solyc11g030380.2.1	20760916	20761180	cds	0.030303	0.0116279	0.0232558	0.001	0.0434783	0.00724638	0.001	0.001	0.001	0.001	0.001	0.001	1.38695e-05	3.4078
SL4.0ch11	50789490	50789491	SL4.0ch11:50789491_+	+	C	Solyc11g066990.2	Solyc11g066990.2	50788631	50793825	Solyc11g066990.2.1	50788908	50791227	cds	0.097561	0.0882353	0.116279	0.001	0.133333	0.0338983	0.001	0.001	0.001	0.001	0.001	0.001	0.0359965	5.33687
SL4.0ch11	50925476	50925477	SL4.0ch11:50925477_+	+	C	Solyc11g067160.2	Solyc11g067160.2	50922853	50926930	Solyc11g067160.2.1	50925439	50925528	cds	0.0346821	0.00558659	0.0235849	0.01	0.0212766	0.00555556	0.001	0.001	0.001	0.001	0.001	0.001	4.22399e-05	2.05837
SL4.0ch11	51361041	51361042	SL4.0ch11:51361042_+	+	C	Solyc11g068660.2	Solyc11g068660.2	51359930	51365919	Solyc11g068660.2.1	51360830	51361499	cds	0.0337079	0.0108696	0.0357143	0.00546448	0.040404	0.0153846	0.001	0.001	0.001	0.001	0.001	0.001	3.95751e-05	2.04404
SL4.0ch11	52006032	52006033	SL4.0ch11:52006033_+	+	C	Solyc11g069340.2	Solyc11g069340.2	52005539	52017056	Solyc11g069340.2.1	52005538	52006195	cds	0.0454545	0.0130719	0.045977	0.0444444	0.139785	0.0178571	0.001	0.001	0.001	0.001	0.001	0.001	0.0473916	2.04432
SL4.0ch11	52394383	52394384	SL4.0ch11:52394384_+	+	C	Solyc11g069720.2	Solyc11g069720.2	52389687	52395708	Solyc11g069720.2.1	52394180	52394540	cds	0.0272727	0.0060241	0.025641	0.001	0.0246305	0.00746269	0.001	0.001	0.001	0.001	0.001	0.001	1.24358e-06	3.4793
SL4.0ch11	53586704	53586705	SL4.0ch11:53586705_+	+	C	Solyc11g072320.3	Solyc11g072320.3	53583043	53594211	Solyc11g072320.3.1	53586669	53586801	cds	0.0740741	0.0519481	0.0909091	0.0421687	0.0705882	0.0215054	0.001	0.001	0.001	0.001	0.001	0.001	0.024378	1.19409
SL4.0ch11	54071852	54071853	SL4.0ch11:54071853_+	+	C	Solyc11g072810.2	Solyc11g072810.2	54069216	54073217	Solyc11g072810.2.1	54071490	54073217	cds	0.0697674	0.001	0.0769231	0.001	0.0625	0.0204082	0.001	0.001	0.001	0.001	0.001	0.001	1.82898e-07	5.64062
SL4.0ch12	349244	349245	SL4.0ch12:349245_-	-	C	Solyc12g005630.2	Solyc12g005630.2	347018	349674	Solyc12g005630.2.1	349112	349366	cds	0.0952381	0.0344828	0.0376344	0.0181818	0.0633803	0.0306748	0.001	0.001	0.001	0.001	0.001	0.001	0.001755	1.20444
SL4.0ch12	500355	500356	SL4.0ch12:500356_-	-	C	Solyc12g005860.2	Solyc12g005860.2	499498	508147	Solyc12g005860.2.1	500319	500418	cds	0.0372671	0.0195122	0.0543478	0.00925926	0.0451613	0.0162162	0.001	0.001	0.001	0.001	0.001	0.001	0.00157632	1.82019
SL4.0ch12	2003895	2003896	SL4.0ch12:2003896_-	-	C	Solyc12g008560.1	Solyc12g008560.1	2003853	2004095	Solyc12g008560.1.1	2003852	2004095	cds	0.0232558	0.005	0.0286832	0.0124069	0.0272851	0.0147239	0.001	0.001	0.001	0.001	0.001	0.001	0.00390367	1.55201
SL4.0ch12	2068598	2068599	SL4.0ch12:2068599_-	-	C	Solyc12g008640.3	Solyc12g008640.3	2067419	2070972	Solyc12g008640.3.1	2068481	2068717	cds	0.0342857	0.00743494	0.023622	0.001	0.0204082	0.0137457	0.001	0.001	0.001	0.001	0.001	0.001	0.00614251	3.30795
SL4.0ch12	2969832	2969833	SL4.0ch12:2969833_+	+	C	Solyc12g009640.1	Solyc12g009640.1	2968964	2971771	Solyc12g009640.1.1	2968963	2971771	cds	0.0232558	0.0125	0.0567376	0.00456621	0.0367647	0.0253807	0.001	0.001	0.001	0.001	0.001	0.001	0.038909	2.40659
SL4.0ch12	3966083	3966084	SL4.0ch12:3966084_+	+	C	Solyc12g011050.2	Solyc12g011050.2	3954823	3969470	Solyc12g011050.2.1	3965761	3966993	cds	0.0275862	0.001	0.028169	0.00884956	0.024	0.00917431	0.001	0.001	0.001	0.001	0.001	0.001	0.000200606	3.47381
SL4.0ch12	5101221	5101222	SL4.0ch12:5101222_+	+	C	Solyc12g014220.3	Solyc12g014220.3	5097206	5102528	Solyc12g014220.3.1	5101056	5101486	cds	0.0258621	0.00671141	0.0294118	0.001	0.0294118	0.0148148	0.001	0.001	0.001	0.001	0.001	0.001	0.00114991	3.55407
SL4.0ch12	10006449	10006450	SL4.0ch12:10006450_+	+	C	Solyc12g019290.1	Solyc12g019290.1	10004550	10006745	Solyc12g019290.1.1	10004549	10006745	cds	0.0292683	0.001	0.0206897	0.00636943	0.0235294	0.00862069	0.001	0.001	0.001	0.001	0.001	0.001	0.000117016	3.55264
SL4.0ch12	10006457	10006458	SL4.0ch12:10006458_+	+	C	Solyc12g019290.1	Solyc12g019290.1	10004550	10006745	Solyc12g019290.1.1	10004549	10006745	cds	0.030303	0.010989	0.0295858	0.001	0.0253807	0.00787402	0.001	0.001	0.001	0.001	0.001	0.001	0.000125259	3.56574
SL4.0ch12	14784013	14784014	SL4.0ch12:14784014_+	+	C	Solyc12g021190.2	Solyc12g021190.2	14783801	14784883	Solyc12g021190.2.1	14783800	14784173	cds	0.104478	0.0533333	0.0574713	0.0227273	0.148936	0.05	0.001	0.001	0.001	0.001	0.001	0.001	0.00120983	1.31525
SL4.0ch12	37390647	37390648	SL4.0ch12:37390648_+	+	C	Solyc12g035130.2	Solyc12g035130.2	37388935	37396152	Solyc12g035130.2.1	37390615	37390720	cds	0.0331325	0.0147493	0.0206186	0.00992556	0.0492308	0.015544	0.001	0.001	0.001	0.001	0.001	0.001	0.000862657	1.32322
SL4.0ch12	58264331	58264332	SL4.0ch12:58264332_+	+	C	Solyc12g043020.2	Solyc12g043020.2	58251639	58264950	Solyc12g043020.2.1	58264245	58264404	cds	0.0253165	0.0113636	0.037037	0.011396	0.0564516	0.0241546	0.001	0.001	0.001	0.001	0.001	0.001	0.000449984	1.38838
SL4.0ch12	60454711	60454712	SL4.0ch12:60454712_-	-	C	Solyc12g049290.2	Solyc12g049290.2	60454668	60455012	Solyc12g049290.2.1	60454667	60455012	cds	0.0535714	0.001	0.0645161	0.0348837	0.114754	0.0505051	0.001	0.001	0.001	0.001	0.001	0.001	0.0121754	4.26365
SL4.0ch12	60878738	60878739	SL4.0ch12:60878739_-	-	C	Solyc12g049570.3	Solyc12g049570.3	60878671	60887778	Solyc12g049570.3.1	60878670	60878967	3_UTR	0.0543478	0.0173913	0.0406504	0.0126582	0.039604	0.02	0.001	0.001	0.001	0.001	0.001	0.001	0.000537251	1.47525
SL4.0ch12	62640111	62640112	SL4.0ch12:62640112_-	-	C	Solyc12g056940.2	Solyc12g056940.2	62626620	62641368	Solyc12g056940.2.1	62639915	62640290	cds	0.0222222	0.0103093	0.0359712	0.0136364	0.025974	0.0128755	0.001	0.001	0.001	0.001	0.001	0.001	0.00153276	1.18449
SL4.0ch12	63758888	63758889	SL4.0ch12:63758889_+	+	C	Solyc12g089040.3	Solyc12g089040.3	63757363	63759836	Solyc12g089040.3.1	63758839	63759523	cds	0.127273	0.0632911	0.16129	0.0555556	0.0652174	0.0483871	0.001	0.001	0.001	0.001	0.001	0.001	0.0362248	1.06283
SL4.0ch12	65410052	65410053	SL4.0ch12:65410053_+	+	C	Solyc12g098330.3	Solyc12g098330.3	65409846	65412296	Solyc12g098330.3.1	65409845	65410114	cds	0.0205479	0.001	0.0335821	0.00694444	0.0311284	0.0220588	0.001	0.001	0.001	0.001	0.001	0.001	0.00942152	3.15751
SL4.0ch12	65763909	65763910	SL4.0ch12:65763910_+	+	C	Solyc12g098850.2	Solyc12g098850.2	65762700	65764421	Solyc12g098850.2.1	65763548	65764421	cds	0.0932203	0.0366972	0.0642202	0.029703	0.0833333	0.0377358	0.001	0.001	0.001	0.001	0.001	0.001	0.00100231	1.20531
SL4.0ch12	66069402	66069403	SL4.0ch12:66069403_+	+	C	Solyc12g099360.2	Solyc12g099360.2	66067934	66070945	Solyc12g099360.2.1	66069256	66069847	cds	0.0468227	0.0112994	0.0293501	0.0158371	0.0484429	0.03207	0.001	0.001	0.001	0.001	0.001	0.001	0.0285498	1.33065
SL4.0ch00	1513921	1513922	SL4.0ch00:1513922_-	-	C	Solyc00g500063.1	Solyc00g500063.1	1512451	1516659	Solyc00g500063.1.1	1512450	1515204	5_UTR	0.001	0.001	0.001	0.001	0.001	0.001	0.0204082	0.00484262	0.0239044	0.0136364	0.0253165	0.00892857	0.0026681	-1.56072
SL4.0ch01	420366	420367	SL4.0ch01:420367_-	-	C	Solyc01g005580.2	Solyc01g005580.2	419691	421725	Solyc01g005580.2.1	420170	420453	cds	0.001	0.001	0.001	0.001	0.001	0.001	0.0569106	0.0253456	0.0404412	0.0223325	0.048951	0.0208955	0.00382772	-1.09573
SL4.0ch01	841761	841762	SL4.0ch01:841762_+	+	C	Solyc01g006200.3	Solyc01g006200.3	839587	842600	Solyc01g006200.3.1	841717	841876	cds	0.001	0.001	0.001	0.001	0.001	0.001	0.153846	0.001	0.115385	0.0909091	0.166667	0.0512821	0.0257615	-5.72176
SL4.0ch01	2390050	2390051	SL4.0ch01:2390051_+	+	C	Solyc01g008320.3	Solyc01g008320.3	2374818	2394375	Solyc01g008320.3.1	2390035	2390139	cds	0.001	0.001	0.001	0.001	0.001	0.001	0.0703883	0.0273684	0.044	0.0202952	0.0548204	0.0208333	0.000346347	-1.30021
SL4.0ch01	8735432	8735433	SL4.0ch01:8735433_-	-	C	Solyc01g011350.3	Solyc01g011350.3	8728804	8739466	Solyc01g011350.3.1	8735382	8735439	cds	0.001	0.001	0.001	0.001	0.001	0.001	0.0733945	0.0199693	0.0341207	0.0217054	0.0496278	0.0295567	0.0304769	-1.20918
SL4.0ch01	70392144	70392145	SL4.0ch01:70392145_-	-	C	Solyc01g068390.3	Solyc01g068390.3	70391789	70397080	Solyc01g068390.3.1	70391788	70392147	3_UTR	0.001	0.001	0.001	0.001	0.001	0.001	0.0677966	0.0273038	0.0601504	0.024	0.0347222	0.0212014	0.0060543	-1.14205
SL4.0ch01	73275369	73275370	SL4.0ch01:73275370_+	+	C	Solyc01g081490.3	Solyc01g081490.3	73273198	73278911	Solyc01g081490.3.1	73275225	73275518	cds	0.001	0.001	0.001	0.001	0.001	0.001	0.145833	0.03125	0.125	0.001	0.0967742	0.0769231	0.0170353	-5.4477
SL4.0ch01	75071333	75071334	SL4.0ch01:75071334_+	+	C	Solyc01g087980.4	Solyc01g087980.4	75070499	75071749	Solyc01g087980.4.1	75070498	75071384	cds	0.001	0.001	0.001	0.001	0.001	0.001	0.0545455	0.0141844	0.0373832	0.00806452	0.0366972	0.018018	0.000259085	-1.81572
SL4.0ch01	75595523	75595524	SL4.0ch01:75595524_+	+	C	Solyc01g088570.3	Solyc01g088570.3	75592324	75595933	Solyc01g088570.3.1	75595471	75595648	cds	0.001	0.001	0.001	0.001	0.001	0.001	0.0705596	0.0497018	0.0728155	0.0218978	0.0461957	0.0254453	0.0399332	-1.13157
SL4.0ch01	78835293	78835294	SL4.0ch01:78835294_-	-	C	Solyc01g095230.4	Solyc01g095230.4	78833590	78838806	Solyc01g095230.4.1	78834966	78835349	cds	0.001	0.001	0.001	0.001	0.001	0.001	0.0405405	0.001	0.0425532	0.0106383	0.030303	0.0120482	0.000100872	-3.97068
SL4.0ch01	79304807	79304808	SL4.0ch01:79304808_+	+	C	Solyc01g095900.4	Solyc01g095900.4	79299592	79314008	Solyc01g095900.4.1	79304447	79304967	cds	0.001	0.001	0.001	0.001	0.001	0.001	0.0379747	0.00763359	0.0729167	0.026087	0.0510204	0.0285714	0.00275414	-1.67509
SL4.0ch01	79311903	79311904	SL4.0ch01:79311904_+	+	C	Solyc01g095900.4	Solyc01g095900.4	79299592	79314008	Solyc01g095900.4.1	79311558	79313739	cds	0.001	0.001	0.001	0.001	0.001	0.001	0.0427632	0.0116959	0.0641026	0.024	0.0354331	0.0180505	0.000848739	-1.47137
SL4.0ch01	79580432	79580433	SL4.0ch01:79580433_-	-	C	Solyc01g096230.4	Solyc01g096230.4	79580059	79581899	Solyc01g096230.4.1	79580228	79581704	cds	0.001	0.001	0.001	0.001	0.001	0.001	0.0446429	0.0142857	0.0220588	0.00829876	0.0265487	0.00595238	7.31896e-06	-1.78175
SL4.0ch01	79652156	79652157	SL4.0ch01:79652157_-	-	C	Solyc01g096320.3	Solyc01g096320.3	79651572	79652851	Solyc01g096320.3.1	79651850	79652177	cds	0.001	0.001	0.001	0.001	0.001	0.001	0.043956	0.0380952	0.0808081	0.001	0.138889	0.0272727	0.0217221	-4.85895
SL4.0ch01	79944252	79944253	SL4.0ch01:79944253_+	+	C	Solyc01g096610.4	Solyc01g096610.4	79941740	79945858	Solyc01g096610.4.1	79944040	79944282	cds	0.001	0.001	0.001	0.001	0.001	0.001	0.15	0.0243902	0.0967742	0.0322581	0.166667	0.001	1.54649e-06	-5.87263
SL4.0ch01	82682158	82682159	SL4.0ch01:82682159_-	-	C	Solyc01g100360.4	Solyc01g100360.4	82680440	82687822	Solyc01g100360.4.1	82682048	82682162	cds	0.001	0.001	0.001	0.001	0.001	0.001	0.0384615	0.0243902	0.0377358	0.00598802	0.04	0.016	0.0106569	-1.80324
SL4.0ch01	82790833	82790834	SL4.0ch01:82790834_-	-	C	Solyc01g100520.3	Solyc01g100520.3	82790636	82795366	Solyc01g100520.3.1	82790635	82790949	3_UTR	0.001	0.001	0.001	0.001	0.001	0.001	0.0287081	0.00938967	0.0452489	0.0106952	0.0235294	0.0194175	0.0296726	-1.5129
SL4.0ch01	83566097	83566098	SL4.0ch01:83566098_-	-	C	Solyc01g102500.3	Solyc01g102500.3	83562613	83566643	Solyc01g102500.3.1	83565901	83566412	cds	0.001	0.001	0.001	0.001	0.001	0.001	0.032967	0.0129032	0.0727273	0.0102564	0.0625	0.00606061	3.26535e-06	-2.74377
SL4.0ch01	84104402	84104403	SL4.0ch01:84104403_-	-	C	Solyc01g103170.4	Solyc01g103170.4	84102014	84109719	Solyc01g103170.4.1	84104396	84104498	cds	0.001	0.001	0.001	0.001	0.001	0.001	0.0223881	0.00558659	0.0212766	0.0104712	0.047619	0.010989	0.000177058	-1.80185
SL4.0ch01	84521804	84521805	SL4.0ch01:84521805_-	-	C	Solyc01g103680.3	Solyc01g103680.3	84516779	84521960	Solyc01g103680.3.1	84520796	84521864	cds	0.001	0.001	0.001	0.001	0.001	0.001	0.0381679	0.001	0.0462963	0.0113636	0.0247934	0.0104167	0.000158456	-3.89283
SL4.0ch01	85074152	85074153	SL4.0ch01:85074153_-	-	C	Solyc01g104370.4	Solyc01g104370.4	85074064	85075087	Solyc01g104370.4.1	85074063	85074282	3_UTR	0.001	0.001	0.001	0.001	0.001	0.001	0.0852713	0.0629371	0.0797101	0.0357143	0.0940171	0.0113636	0.0333252	-1.98861
SL4.0ch01	85407879	85407880	SL4.0ch01:85407880_-	-	C	Solyc01g104680.4	Solyc01g104680.4	85406477	85410507	Solyc01g104680.4.1	85407844	85407922	cds	0.001	0.001	0.001	0.001	0.001	0.001	0.0233918	0.010274	0.0204678	0.0031348	0.0284698	0.0126582	0.00152585	-1.88998
SL4.0ch01	85778474	85778475	SL4.0ch01:85778475_+	+	C	Solyc01g105230.4	Solyc01g105230.4	85771568	85782389	Solyc01g105230.4.1	85778131	85778823	cds	0.001	0.001	0.001	0.001	0.001	0.001	0.0396825	0.00540541	0.0253165	0.0233645	0.027027	0.00502513	0.0316237	-2.20364
SL4.0ch01	85849532	85849533	SL4.0ch01:85849533_+	+	C	Solyc01g105340.4	Solyc01g105340.4	85846647	85853227	Solyc01g105340.4.1	85849489	85849762	5_UTR	0.001	0.001	0.001	0.001	0.001	0.001	0.0340681	0.00740741	0.0255864	0.0093985	0.021327	0.00865801	7.04018e-05	-1.70977
SL4.0ch01	86770739	86770740	SL4.0ch01:86770740_-	-	C	Solyc01g106690.3	Solyc01g106690.3	86770339	86772178	Solyc01g106690.3.1	86770588	86771297	cds	0.001	0.001	0.001	0.001	0.001	0.001	0.0394737	0.0251572	0.0705882	0.0075188	0.0615385	0.0288462	0.0185198	-2.1271
SL4.0ch01	87814918	87814919	SL4.0ch01:87814919_-	-	C	Solyc01g108150.3	Solyc01g108150.3	87814445	87830782	Solyc01g108150.3.1	87814875	87814962	cds	0.001	0.001	0.001	0.001	0.001	0.001	0.0232558	0.015873	0.0301508	0.001	0.0239521	0.00735294	0.0117506	-3.53781
SL4.0ch01	89113638	89113639	SL4.0ch01:89113639_-	-	C	Solyc01g109940.3	Solyc01g109940.3	89113291	89118626	Solyc01g109940.3.1	89113290	89113684	3_UTR	0.001	0.001	0.001	0.001	0.001	0.001	0.0253165	0.00628931	0.0547945	0.0152672	0.0229885	0.0183486	0.0217737	-1.57381
SL4.0ch02	14636642	14636643	SL4.0ch02:14636643_+	+	C	Solyc02g014350.4	Solyc02g014350.4	14623886	14657317	Solyc02g014350.4.1	14636540	14636648	cds	0.001	0.001	0.001	0.001	0.001	0.001	0.0307692	0.001	0.0326797	0.001	0.0242424	0.0173913	0.0046168	-4.43071
SL4.0ch02	14647941	14647942	SL4.0ch02:14647942_+	+	C	Solyc02g014350.4	Solyc02g014350.4	14623886	14657317	Solyc02g014350.4.1	14647882	14647990	cds	0.001	0.001	0.001	0.001	0.001	0.001	0.0283688	0.0128205	0.0238095	0.001	0.0277778	0.00431034	0.000128273	-3.43531
SL4.0ch02	21801886	21801887	SL4.0ch02:21801887_-	-	C	Solyc02g021650.3	Solyc02g021650.3	21799951	21820357	Solyc02g021650.3.1	21801775	21802127	cds	0.001	0.001	0.001	0.001	0.001	0.001	0.0245098	0.010989	0.0371901	0.0102041	0.026738	0.001	0.000439765	-3.44117
SL4.0ch02	25694385	25694386	SL4.0ch02:25694386_-	-	C	Solyc02g031860.3	Solyc02g031860.3	25688423	25697595	Solyc02g031860.3.1	25693001	25696004	cds	0.001	0.001	0.001	0.001	0.001	0.001	0.0382166	0.001	0.0352113	0.001	0.0298507	0.015873	0.000362754	-4.64935
SL4.0ch02	25758194	25758195	SL4.0ch02:25758195_-	-	C	Solyc02g031910.2	Solyc02g031910.2	25750945	25758880	Solyc02g031910.2.1	25755575	25758608	cds	0.001	0.001	0.001	0.001	0.001	0.001	0.0697674	0.0526316	0.0789474	0.025641	0.0961538	0.001	0.0227028	-5.06619
SL4.0ch02	31874065	31874066	SL4.0ch02:31874066_+	+	C	Solyc02g062280.3	Solyc02g062280.3	31873470	31874337	Solyc02g062280.3.1	31873682	31874336	5_UTR	0.001	0.001	0.001	0.001	0.001	0.001	0.0341753	0.0153846	0.0435459	0.011509	0.0301075	0.0202559	0.0160447	-1.32221
SL4.0ch02	33359878	33359879	SL4.0ch02:33359879_-	-	C	Solyc02g063270.4	Solyc02g063270.4	33359359	33362571	Solyc02g063270.4.1	33359679	33359885	cds	0.001	0.001	0.001	0.001	0.001	0.001	0.0218978	0.001	0.0214286	0.00684932	0.0225989	0.00662252	2.06605e-05	-3.24063
SL4.0ch02	33455322	33455323	SL4.0ch02:33455323_-	-	C	Solyc02g063355.1	Solyc02g063355.1	33454943	33457980	Solyc02g063355.1.1	33455138	33455432	cds	0.001	0.001	0.001	0.001	0.001	0.001	0.0229885	0.005386	0.0272727	0.00737101	0.0215385	0.00956938	5.35219e-05	-1.781
SL4.0ch02	35345916	35345917	SL4.0ch02:35345917_+	+	C	Solyc02g067090.4	Solyc02g067090.4	35338851	35348093	Solyc02g067090.4.1	35345898	35346028	cds	0.001	0.001	0.001	0.001	0.001	0.001	0.0418006	0.010084	0.0366492	0.0221607	0.0208768	0.0139697	0.040678	-1.28934
SL4.0ch02	35969866	35969867	SL4.0ch02:35969867_+	+	C	Solyc02g067840.3	Solyc02g067840.3	35966289	35970357	Solyc02g067840.3.1	35969614	35969921	cds	0.001	0.001	0.001	0.001	0.001	0.001	0.0342857	0.001	0.0243902	0.001	0.0227273	0.00884956	4.63206e-06	-4.34765
SL4.0ch02	36166598	36166599	SL4.0ch02:36166599_+	+	C	Solyc02g068100.3	Solyc02g068100.3	36163870	36166910	Solyc02g068100.3.1	36166543	36166613	cds	0.001	0.001	0.001	0.001	0.001	0.001	0.0336538	0.00389105	0.0333333	0.0125523	0.0436893	0.031746	0.0228743	-2.10227
SL4.0ch02	36717008	36717009	SL4.0ch02:36717009_+	+	C	Solyc02g068790.4	Solyc02g068790.4	36715811	36722297	Solyc02g068790.4.1	36715967	36717346	cds	0.001	0.001	0.001	0.001	0.001	0.001	0.0325203	0.0300429	0.0508475	0.0163265	0.0357143	0.00359712	0.0491078	-2.26302
SL4.0ch02	37825387	37825388	SL4.0ch02:37825388_-	-	C	Solyc02g070020.1	Solyc02g070020.1	37824156	37825595	Solyc02g070020.1.1	37824155	37825595	cds	0.001	0.001	0.001	0.001	0.001	0.001	0.0233766	0.00769231	0.0245283	0.0163488	0.0212121	0.0083682	0.0122827	-1.24754
SL4.0ch02	39323378	39323379	SL4.0ch02:39323379_+	+	C	Solyc02g071980.3	Solyc02g071980.3	39321071	39326475	Solyc02g071980.3.1	39322849	39324244	cds	0.001	0.001	0.001	0.001	0.001	0.001	0.0422535	0.001	0.0416667	0.0273973	0.0724638	0.001	0.00229301	-5.27456
SL4.0ch02	40996564	40996565	SL4.0ch02:40996565_+	+	C	Solyc02g078260.3	Solyc02g078260.3	40989446	40996965	Solyc02g078260.3.1	40996473	40996593	cds	0.001	0.001	0.001	0.001	0.001	0.001	0.0350877	0.015873	0.0300752	0.00980392	0.0656934	0.0218978	0.000133993	-1.46564
SL4.0ch02	41315110	41315111	SL4.0ch02:41315111_-	-	C	Solyc02g078670.3	Solyc02g078670.3	41314302	41319500	Solyc02g078670.3.1	41315085	41316770	cds	0.001	0.001	0.001	0.001	0.001	0.001	0.0264317	0.00431965	0.0304569	0.0109091	0.0238095	0.0128205	0.00210759	-1.84638
SL4.0ch02	41503116	41503117	SL4.0ch02:41503117_-	-	C	Solyc02g078880.4	Solyc02g078880.4	41502585	41508545	Solyc02g078880.4.1	41502950	41503236	cds	0.001	0.001	0.001	0.001	0.001	0.001	0.0232558	0.001	0.023622	0.001	0.0243902	0.001	1.50164e-48	-4.56682
SL4.0ch02	42715230	42715231	SL4.0ch02:42715231_-	-	C	Solyc02g080520.4	Solyc02g080520.4	42713946	42716601	Solyc02g080520.4.1	42714144	42715725	cds	0.001	0.001	0.001	0.001	0.001	0.001	0.0375	0.00988142	0.0408719	0.0208044	0.029316	0.00787402	0.000553903	-1.6697
SL4.0ch02	42745930	42745931	SL4.0ch02:42745931_+	+	C	Solyc02g080570.3	Solyc02g080570.3	42740905	42758352	Solyc02g080570.3.1	42745895	42746003	cds	0.001	0.001	0.001	0.001	0.001	0.001	0.0555556	0.00952381	0.0291262	0.0131579	0.0493827	0.001	0.000107853	-4.2571
SL4.0ch02	43300409	43300410	SL4.0ch02:43300410_+	+	C	Solyc02g081290.4	Solyc02g081290.4	43298984	43301456	Solyc02g081290.4.1	43300175	43301119	cds	0.001	0.001	0.001	0.001	0.001	0.001	0.0379147	0.0122951	0.0760234	0.0423729	0.068	0.0330579	0.00668704	-1.21492
SL4.0ch02	44173750	44173751	SL4.0ch02:44173751_+	+	C	Solyc02g082470.4	Solyc02g082470.4	44170978	44178422	Solyc02g082470.4.1	44173514	44174908	cds	0.001	0.001	0.001	0.001	0.001	0.001	0.0666667	0.001	0.0892857	0.001	0.0967742	0.0930233	0.0243259	-5.70819
SL4.0ch02	45038681	45038682	SL4.0ch02:45038682_-	-	C	Solyc02g083750.1	Solyc02g083750.1	45037948	45039213	Solyc02g083750.1.1	45037947	45039213	cds	0.001	0.001	0.001	0.001	0.001	0.001	0.09	0.0346535	0.0373832	0.0238095	0.0803571	0.0381679	0.0119572	-1.06488
SL4.0ch02	47798974	47798975	SL4.0ch02:47798975_+	+	C	Solyc02g087340.3	Solyc02g087340.3	47798880	47802187	Solyc02g087340.3.1	47798879	47799043	5_UTR	0.001	0.001	0.001	0.001	0.001	0.001	0.0333333	0.0116383	0.0419162	0.0213333	0.0231214	0.0159292	0.0246567	-1.06825
SL4.0ch02	51381399	51381400	SL4.0ch02:51381400_-	-	C	Solyc02g092160.3	Solyc02g092160.3	51377714	51381899	Solyc02g092160.3.1	51381133	51381737	cds	0.001	0.001	0.001	0.001	0.001	0.001	0.0258621	0.0140845	0.0384615	0.00787402	0.025	0.00578035	0.000737012	-1.89425
SL4.0ch02	51460992	51460993	SL4.0ch02:51460993_-	-	C	Solyc02g092330.3	Solyc02g092330.3	51460272	51464546	Solyc02g092330.3.1	51460983	51461145	cds	0.001	0.001	0.001	0.001	0.001	0.001	0.0344828	0.0176471	0.0472441	0.00675676	0.035461	0.0238095	0.0290713	-1.80553
SL4.0ch02	52419983	52419984	SL4.0ch02:52419984_+	+	C	Solyc02g093520.3	Solyc02g093520.3	52417982	52422105	Solyc02g093520.3.1	52419948	52420062	cds	0.001	0.001	0.001	0.001	0.001	0.001	0.030303	0.001	0.0309278	0.001	0.0223464	0.001	1.53762e-57	-4.79874
SL4.0ch03	40104	40105	SL4.0ch03:40105_-	-	C	Solyc03g005010.4	Solyc03g005010.4	32780	41083	Solyc03g005010.4.1	40045	40157	cds	0.001	0.001	0.001	0.001	0.001	0.001	0.0220994	0.00787402	0.0588235	0.0275229	0.0285714	0.001	0.00239569	-3.47935
SL4.0ch03	167844	167845	SL4.0ch03:167845_-	-	C	Solyc03g005270.3	Solyc03g005270.3	166714	172213	Solyc03g005270.3.1	167800	167908	cds	0.001	0.001	0.001	0.001	0.001	0.001	0.0283019	0.00588235	0.0267857	0.0117647	0.042735	0.0130719	8.13205e-05	-1.79991
SL4.0ch03	2821087	2821088	SL4.0ch03:2821088_+	+	C	Solyc03g025420.3	Solyc03g025420.3	2817125	2824583	Solyc03g025420.3.1	2820914	2821090	cds	0.001	0.001	0.001	0.001	0.001	0.001	0.0982143	0.042042	0.0952381	0.0438871	0.0896861	0.0347222	0.000761954	-1.24158
SL4.0ch03	3323912	3323913	SL4.0ch03:3323913_+	+	C	Solyc03g150102.1	Solyc03g150102.1	3323402	3324357	Solyc03g150102.1.1	3323401	3324072	5_UTR	0.001	0.001	0.001	0.001	0.001	0.001	0.0537634	0.001	0.0431034	0.0126582	0.0324675	0.0122699	0.000136561	-4.31654
SL4.0ch03	3563842	3563843	SL4.0ch03:3563843_+	+	C	Solyc03g026170.4	Solyc03g026170.4	3561604	3565474	Solyc03g026170.4.1	3563566	3563980	cds	0.001	0.001	0.001	0.001	0.001	0.001	0.0925926	0.0322581	0.09375	0.0350877	0.0740741	0.0192308	2.08366e-05	-1.64831
SL4.0ch03	5508076	5508077	SL4.0ch03:5508077_-	-	C	Solyc03g033950.4	Solyc03g033950.4	5507437	5512713	Solyc03g033950.4.1	5507920	5508098	cds	0.001	0.001	0.001	0.001	0.001	0.001	0.020202	0.015873	0.0235294	0.00359712	0.0217918	0.00404858	0.0141289	-2.16111
SL4.0ch03	5754100	5754101	SL4.0ch03:5754101_-	-	C	Solyc03g034200.3	Solyc03g034200.3	5748746	5755647	Solyc03g034200.3.1	5753808	5754441	cds	0.001	0.001	0.001	0.001	0.001	0.001	0.0298507	0.0035461	0.0628931	0.00813008	0.0301205	0.0301508	0.0379555	-2.52501
SL4.0ch03	10710555	10710556	SL4.0ch03:10710556_-	-	C	Solyc03g045060.3	Solyc03g045060.3	10709715	10723810	Solyc03g045060.3.1	10710074	10710595	cds	0.001	0.001	0.001	0.001	0.001	0.001	0.0336134	0.0180723	0.0583333	0.0224719	0.0263158	0.0114286	0.00241539	-1.17555
SL4.0ch03	18110972	18110973	SL4.0ch03:18110973_-	-	C	Solyc03g052980.3	Solyc03g052980.3	18110215	18117581	Solyc03g052980.3.1	18110523	18111015	cds	0.001	0.001	0.001	0.001	0.001	0.001	0.023301	0.00534759	0.0214425	0.0122699	0.0287611	0.00319489	0.00145019	-2.36068
SL4.0ch03	37091639	37091640	SL4.0ch03:37091640_-	-	C	Solyc03g065250.4	Solyc03g065250.4	37091233	37097258	Solyc03g065250.4.1	37091466	37091649	cds	0.001	0.001	0.001	0.001	0.001	0.001	0.0531915	0.0182927	0.0615385	0.0229885	0.038961	0.0215054	0.00190474	-1.30499
SL4.0ch03	54679758	54679759	SL4.0ch03:54679759_-	-	C	Solyc03g097780.3	Solyc03g097780.3	54676223	54682584	Solyc03g097780.3.1	54679728	54679829	cds	0.001	0.001	0.001	0.001	0.001	0.001	0.0333333	0.0103093	0.0322581	0.00943396	0.0344828	0.001	2.32027e-05	-3.77465
SL4.0ch03	55087304	55087305	SL4.0ch03:55087305_-	-	C	Solyc03g098220.4	Solyc03g098220.4	55084936	55090830	Solyc03g098220.4.1	55087280	55087442	cds	0.001	0.001	0.001	0.001	0.001	0.001	0.0305344	0.00813008	0.0294118	0.001	0.027027	0.001	1.78051e-09	-4.3259
SL4.0ch03	55762247	55762248	SL4.0ch03:55762248_-	-	C	Solyc03g019900.3	Solyc03g019900.3	55757322	55764856	Solyc03g019900.3.1	55762215	55762273	cds	0.001	0.001	0.001	0.001	0.001	0.001	0.111111	0.001	0.097561	0.001	0.0869565	0.001	3.52869e-211	-6.62205
SL4.0ch03	56344104	56344105	SL4.0ch03:56344105_+	+	C	Solyc03g111320.1	Solyc03g111320.1	56344062	56346059	Solyc03g111320.1.1	56344061	56346059	cds	0.001	0.001	0.001	0.001	0.001	0.001	0.0748299	0.0248756	0.109091	0.0136054	0.0610687	0.0153061	1.07534e-06	-2.32364
SL4.0ch03	56344106	56344107	SL4.0ch03:56344107_+	+	C	Solyc03g111320.1	Solyc03g111320.1	56344062	56346059	Solyc03g111320.1.1	56344061	56346059	cds	0.001	0.001	0.001	0.001	0.001	0.001	0.030303	0.00520833	0.05	0.0218978	0.0629921	0.00505051	5.62096e-05	-2.78663
SL4.0ch03	56797539	56797540	SL4.0ch03:56797540_-	-	C	Solyc03g111740.3	Solyc03g111740.3	56796710	56802116	Solyc03g111740.3.1	56796902	56797925	cds	0.001	0.001	0.001	0.001	0.001	0.001	0.142857	0.05	0.133333	0.001	0.15	0.001	1.07909e-06	-6.5757
SL4.0ch03	56972348	56972349	SL4.0ch03:56972349_-	-	C	Solyc03g111970.4	Solyc03g111970.4	56972112	56974306	Solyc03g111970.4.1	56972313	56972925	cds	0.001	0.001	0.001	0.001	0.001	0.001	0.0285714	0.001	0.0454545	0.0428571	0.047619	0.001	0.023553	-4.68483
SL4.0ch03	57539721	57539722	SL4.0ch03:57539722_+	+	C	Solyc03g112770.3	Solyc03g112770.3	57539408	57542835	Solyc03g112770.3.1	57539657	57539761	cds	0.001	0.001	0.001	0.001	0.001	0.001	0.0555556	0.0108696	0.0609756	0.0126582	0.0892857	0.0416667	0.000154327	-2.01393
SL4.0ch03	57617446	57617447	SL4.0ch03:57617447_+	+	C	Solyc03g112910.3	Solyc03g112910.3	57616299	57631027	Solyc03g112910.3.1	57617405	57617618	cds	0.001	0.001	0.001	0.001	0.001	0.001	0.0322581	0.001	0.0229008	0.00574713	0.0225564	0.001	1.06111e-10	-4.29076
SL4.0ch03	57884805	57884806	SL4.0ch03:57884806_+	+	C	Solyc03g113270.3	Solyc03g113270.3	57884788	57887006	Solyc03g113270.3.1	57884787	57885136	5_UTR	0.001	0.001	0.001	0.001	0.001	0.001	0.0465116	0.0147783	0.027451	0.0037594	0.0271493	0.0121951	0.000268736	-2.09405
SL4.0ch03	58065870	58065871	SL4.0ch03:58065871_-	-	C	Solyc03g113520.3	Solyc03g113520.3	58062368	58066321	Solyc03g113520.3.1	58065085	58065944	cds	0.001	0.001	0.001	0.001	0.001	0.001	0.0447761	0.001	0.0784314	0.001	0.0625	0.001	1.50202e-131	-5.95109
SL4.0ch03	58944061	58944062	SL4.0ch03:58944062_-	-	C	Solyc03g114580.4	Solyc03g114580.4	58942764	58954287	Solyc03g114580.4.1	58943908	58944086	cds	0.001	0.001	0.001	0.001	0.001	0.001	0.0254237	0.001	0.026087	0.001	0.0290698	0.015625	0.000560781	-4.14999
SL4.0ch03	61759251	61759252	SL4.0ch03:61759252_-	-	C	Solyc03g118430.3	Solyc03g118430.3	61752231	61768524	Solyc03g118430.3.1	61759118	61759268	cds	0.001	0.001	0.001	0.001	0.001	0.001	0.0294118	0.0111732	0.0613497	0.00555556	0.0388889	0.011236	3.06024e-05	-2.52426
SL4.0ch03	61859840	61859841	SL4.0ch03:61859841_-	-	C	Solyc03g118530.3	Solyc03g118530.3	61848990	61866709	Solyc03g118530.3.1	61858816	61860193	cds	0.001	0.001	0.001	0.001	0.001	0.001	0.0519481	0.001	0.0309278	0.0185185	0.0421053	0.001	0.00101337	-4.99504
SL4.0ch03	63620514	63620515	SL4.0ch03:63620515_-	-	C	Solyc03g120940.4	Solyc03g120940.4	63619997	63624635	Solyc03g120940.4.1	63620490	63620610	cds	0.001	0.001	0.001	0.001	0.001	0.001	0.034188	0.001	0.0320513	0.0135135	0.0212766	0.00724638	0.000770142	-3.7157
SL4.0ch03	64368529	64368530	SL4.0ch03:64368530_+	+	C	Solyc03g121920.3	Solyc03g121920.3	64366012	64369472	Solyc03g121920.3.1	64367814	64368690	cds	0.001	0.001	0.001	0.001	0.001	0.001	0.0382514	0.0208955	0.054878	0.0146628	0.0208333	0.0139373	0.0261658	-1.24008
SL4.0ch03	64984493	64984494	SL4.0ch03:64984494_-	-	C	Solyc03g123800.3	Solyc03g123800.3	64984134	64985213	Solyc03g123800.3.1	64984133	64985213	cds	0.001	0.001	0.001	0.001	0.001	0.001	0.0441176	0.0172414	0.0462963	0.025974	0.027027	0.00790514	0.00318947	-1.37211
SL4.0ch04	438387	438388	SL4.0ch04:438388_-	-	C	Solyc04g005650.3	Solyc04g005650.3	437647	438699	Solyc04g005650.3.1	437646	438699	cds	0.001	0.001	0.001	0.001	0.001	0.001	0.0213777	0.00642398	0.0401891	0.014218	0.0463215	0.0240642	0.00124338	-1.42961
SL4.0ch04	2359065	2359066	SL4.0ch04:2359066_+	+	C	Solyc04g008680.4	Solyc04g008680.4	2346960	2361621	Solyc04g008680.4.1	2358247	2359338	cds	0.001	0.001	0.001	0.001	0.001	0.001	0.0212202	0.00759494	0.0364078	0.0129199	0.02331	0.001	0.000275041	-3.27045
SL4.0ch04	2401893	2401894	SL4.0ch04:2401894_+	+	C	Solyc04g008700.3	Solyc04g008700.3	2384172	2407129	Solyc04g008700.3.1	2401858	2401982	cds	0.001	0.001	0.001	0.001	0.001	0.001	0.0588235	0.001	0.04	0.001	0.038835	0.001	9.25456e-97	-5.51937
SL4.0ch04	3918723	3918724	SL4.0ch04:3918724_-	-	C	Solyc04g011430.3	Solyc04g011430.3	3918580	3922217	Solyc04g011430.3.1	3918579	3918985	3_UTR	0.001	0.001	0.001	0.001	0.001	0.001	0.0225499	0.0109409	0.0212245	0.00650759	0.0210946	0.00765697	0.000465172	-1.43098
SL4.0ch04	4001347	4001348	SL4.0ch04:4001348_+	+	C	Solyc04g011530.3	Solyc04g011530.3	3994862	4001935	Solyc04g011530.3.1	4001313	4001510	cds	0.001	0.001	0.001	0.001	0.001	0.001	0.0375	0.001	0.0897436	0.001	0.0441176	0.0352941	0.0083959	-5.42013
SL4.0ch04	5004670	5004671	SL4.0ch04:5004671_-	-	C	Solyc04g014710.3	Solyc04g014710.3	5000168	5005051	Solyc04g014710.3.1	5004585	5004882	cds	0.001	0.001	0.001	0.001	0.001	0.001	0.0694444	0.001	0.0824742	0.0192308	0.047619	0.001	7.91551e-11	-5.33737
SL4.0ch04	38451236	38451237	SL4.0ch04:38451237_-	-	C	Solyc04g049010.3	Solyc04g049010.3	38410214	38451889	Solyc04g049010.3.1	38451104	38451296	cds	0.001	0.001	0.001	0.001	0.001	0.001	0.0666667	0.0103093	0.026087	0.0238095	0.0507246	0.0123457	0.0335188	-1.96106
SL4.0ch04	50390088	50390089	SL4.0ch04:50390089_+	+	C	Solyc04g051850.3	Solyc04g051850.3	50387641	50390583	Solyc04g051850.3.1	50390040	50390237	cds	0.001	0.001	0.001	0.001	0.001	0.001	0.0228571	0.0122699	0.0244898	0.00784314	0.0253165	0.0037037	0.00151842	-1.98001
SL4.0ch04	54825172	54825173	SL4.0ch04:54825173_+	+	C	Solyc04g063360.3	Solyc04g063360.3	54814530	54830737	Solyc04g063360.3.1	54825108	54825218	cds	0.001	0.001	0.001	0.001	0.001	0.001	0.0283688	0.00917431	0.025974	0.001	0.0206897	0.001	2.69601e-07	-4.04759
SL4.0ch04	55876769	55876770	SL4.0ch04:55876770_+	+	C	Solyc04g071140.3	Solyc04g071140.3	55876235	55881219	Solyc04g071140.3.1	55876492	55876814	cds	0.001	0.001	0.001	0.001	0.001	0.001	0.08	0.001	0.03	0.001	0.0338983	0.001	1.61605e-97	-5.58296
SL4.0ch04	56554372	56554373	SL4.0ch04:56554373_+	+	C	Solyc04g071770.3	Solyc04g071770.3	56553426	56555141	Solyc04g071770.3.1	56554273	56555124	cds	0.001	0.001	0.001	0.001	0.001	0.001	0.0223464	0.0103359	0.0562249	0.0288248	0.0718954	0.0310078	0.00303865	-1.10043
SL4.0ch04	57155934	57155935	SL4.0ch04:57155935_+	+	C	Solyc04g072220.3	Solyc04g072220.3	57154105	57157527	Solyc04g072220.3.1	57155516	57156713	cds	0.001	0.001	0.001	0.001	0.001	0.001	0.0416667	0.0078125	0.0721649	0.019802	0.0245902	0.00813008	4.28559e-07	-1.99993
SL4.0ch04	57979195	57979196	SL4.0ch04:57979196_-	-	C	Solyc04g073990.3	Solyc04g073990.3	57977785	57980208	Solyc04g073990.3.1	57979004	57979223	cds	0.001	0.001	0.001	0.001	0.001	0.001	0.0206835	0.0112508	0.0235043	0.00544323	0.0243764	0.00761542	0.00114324	-1.64593
SL4.0ch04	58108659	58108660	SL4.0ch04:58108660_-	-	C	Solyc04g074150.3	Solyc04g074150.3	58108657	58109004	Solyc04g074150.3.1	58108656	58109004	cds	0.001	0.001	0.001	0.001	0.001	0.001	0.0677966	0.039604	0.0684411	0.001	0.0613208	0.0212766	0.00793296	-4.60488
SL4.0ch04	58461946	58461947	SL4.0ch04:58461947_+	+	C	Solyc04g074510.3	Solyc04g074510.3	58461530	58463701	Solyc04g074510.3.1	58461731	58462217	cds	0.001	0.001	0.001	0.001	0.001	0.001	0.0641026	0.028777	0.0588235	0.00917431	0.0776699	0.0348259	0.00198499	-1.86458
SL4.0ch04	59026075	59026076	SL4.0ch04:59026076_-	-	C	Solyc04g076060.3	Solyc04g076060.3	59023131	59027932	Solyc04g076060.3.1	59025822	59026449	cds	0.001	0.001	0.001	0.001	0.001	0.001	0.0291667	0.0167866	0.0267857	0.0121704	0.0436508	0.0167015	0.00503034	-1.12871
SL4.0ch04	59398784	59398785	SL4.0ch04:59398785_-	-	C	Solyc04g076520.3	Solyc04g076520.3	59397955	59399841	Solyc04g076520.3.1	59397954	59399841	cds	0.001	0.001	0.001	0.001	0.001	0.001	0.0869565	0.0597015	0.107143	0.001	0.104167	0.001	0.00332263	-6.14741
SL4.0ch04	59418120	59418121	SL4.0ch04:59418121_+	+	C	Solyc04g076530.3	Solyc04g076530.3	59409434	59419773	Solyc04g076530.3.1	59418100	59418160	cds	0.001	0.001	0.001	0.001	0.001	0.001	0.06	0.0142857	0.0727273	0.0222222	0.1	0.0119048	1.82911e-07	-2.40631
SL4.0ch04	59429465	59429466	SL4.0ch04:59429466_-	-	C	Solyc04g076540.4	Solyc04g076540.4	59421803	59438179	Solyc04g076540.4.1	59429416	59429666	cds	0.001	0.001	0.001	0.001	0.001	0.001	0.0428571	0.00947867	0.0242424	0.0191571	0.0379747	0.0108303	0.0196997	-1.63683
SL4.0ch04	61598905	61598906	SL4.0ch04:61598906_-	-	C	Solyc04g079000.4	Solyc04g079000.4	61594622	61599433	Solyc04g079000.4.1	61598886	61599324	cds	0.001	0.001	0.001	0.001	0.001	0.001	0.025	0.001	0.0288462	0.001	0.0285714	0.00574713	7.78797e-14	-4.29278
SL4.0ch04	61723414	61723415	SL4.0ch04:61723415_+	+	C	Solyc04g079190.4	Solyc04g079190.4	61722949	61724340	Solyc04g079190.4.1	61722948	61723501	cds	0.001	0.001	0.001	0.001	0.001	0.001	0.0308642	0.001	0.0212766	0.0147059	0.025	0.001	0.00378295	-4.25404
SL4.0ch04	61850892	61850893	SL4.0ch04:61850893_+	+	C	Solyc04g079350.1	Solyc04g079350.1	61849968	61850921	Solyc04g079350.1.1	61849967	61850921	cds	0.001	0.001	0.001	0.001	0.001	0.001	0.0371901	0.0151515	0.0213904	0.001	0.0368421	0.00787402	7.98455e-05	-3.24666
SL4.0ch04	62454512	62454513	SL4.0ch04:62454513_+	+	C	Solyc04g080230.3	Solyc04g080230.3	62451830	62454784	Solyc04g080230.3.1	62454480	62454547	cds	0.001	0.001	0.001	0.001	0.001	0.001	0.0534351	0.0178571	0.0272727	0.001	0.05	0.0111111	1.03515e-05	-3.53209
SL4.0ch04	62458375	62458376	SL4.0ch04:62458376_-	-	C	Solyc04g080240.4	Solyc04g080240.4	62455887	62465933	Solyc04g080240.4.1	62457349	62459903	cds	0.001	0.001	0.001	0.001	0.001	0.001	0.0583554	0.00754717	0.0488506	0.0165563	0.0426009	0.027027	0.00704842	-2.03664
SL4.0ch04	62508991	62508992	SL4.0ch04:62508992_-	-	C	Solyc04g080300.4	Solyc04g080300.4	62508705	62512411	Solyc04g080300.4.1	62508963	62509188	cds	0.001	0.001	0.001	0.001	0.001	0.001	0.0645161	0.012987	0.0625	0.04	0.0769231	0.0185185	0.00424086	-1.83717
SL4.0ch04	63384926	63384927	SL4.0ch04:63384927_+	+	C	Solyc04g081430.3	Solyc04g081430.3	63381375	63385914	Solyc04g081430.3.1	63384832	63384999	cds	0.001	0.001	0.001	0.001	0.001	0.001	0.0615385	0.0428571	0.0615385	0.028169	0.0877193	0.001	0.0319202	-4.92798
SL4.0ch04	64010380	64010381	SL4.0ch04:64010381_-	-	C	Solyc04g082330.3	Solyc04g082330.3	64006406	64015333	Solyc04g082330.3.1	64010287	64010482	cds	0.001	0.001	0.001	0.001	0.001	0.001	0.0381679	0.001	0.0246914	0.0102041	0.0223881	0.00714286	0.000423153	-3.86303
SL4.0ch04	64224759	64224760	SL4.0ch04:64224760_-	-	C	Solyc04g082640.3	Solyc04g082640.3	64223374	64226921	Solyc04g082640.3.1	64224752	64224855	cds	0.001	0.001	0.001	0.001	0.001	0.001	0.0283019	0.0123967	0.0232558	0.0135747	0.0348837	0.00847458	0.00544841	-1.44399
SL4.0ch05	1022834	1022835	SL4.0ch05:1022835_-	-	C	Solyc05g006320.4	Solyc05g006320.4	1018851	1024108	Solyc05g006320.4.1	1022208	1023032	cds	0.001	0.001	0.001	0.001	0.001	0.001	0.0420168	0.00584795	0.0378788	0.0201005	0.0465116	0.0167598	0.00232753	-1.9887
SL4.0ch05	2427531	2427532	SL4.0ch05:2427532_-	-	C	Solyc05g007960.4	Solyc05g007960.4	2426492	2437859	Solyc05g007960.4.1	2427509	2427671	cds	0.001	0.001	0.001	0.001	0.001	0.001	0.0487805	0.037594	0.043956	0.0218978	0.1	0.0162162	0.0437423	-1.66073
SL4.0ch05	6014245	6014246	SL4.0ch05:6014246_+	+	C	Solyc05g012770.3	Solyc05g012770.3	6010111	6015889	Solyc05g012770.3.1	6013549	6014262	cds	0.001	0.001	0.001	0.001	0.001	0.001	0.0357143	0.0212766	0.0900901	0.020979	0.0547945	0.0326797	0.0236146	-1.35391
SL4.0ch05	7188135	7188136	SL4.0ch05:7188136_-	-	C	Solyc05g013820.4	Solyc05g013820.4	7187899	7195762	Solyc05g013820.4.1	7187898	7188169	3_UTR	0.001	0.001	0.001	0.001	0.001	0.001	0.05	0.0169492	0.05	0.0384615	0.0841121	0.0113636	0.021403	-1.96386
SL4.0ch05	19138700	19138701	SL4.0ch05:19138701_-	-	C	Solyc05g017890.4	Solyc05g017890.4	19131266	19185630	Solyc05g017890.4.1	19137622	19138783	cds	0.001	0.001	0.001	0.001	0.001	0.001	0.0545455	0.0075188	0.0695652	0.0182927	0.0229008	0.0108108	0.000149097	-2.13813
SL4.0ch05	62804591	62804592	SL4.0ch05:62804592_+	+	C	Solyc05g053280.3	Solyc05g053280.3	62803504	62809045	Solyc05g053280.3.1	62803876	62804705	cds	0.001	0.001	0.001	0.001	0.001	0.001	0.142857	0.0555556	0.285714	0.001	0.16	0.001	3.29251e-06	-7.22327
SL4.0ch05	65095467	65095468	SL4.0ch05:65095468_-	-	C	Solyc05g056370.4	Solyc05g056370.4	65094486	65098199	Solyc05g056370.4.1	65095109	65095504	cds	0.001	0.001	0.001	0.001	0.001	0.001	0.112676	0.0340909	0.114286	0.049505	0.0641026	0.0322581	0.00144592	-1.34284
SL4.0ch06	2015187	2015188	SL4.0ch06:2015188_-	-	C	Solyc06g008110.4	Solyc06g008110.4	2010305	2015654	Solyc06g008110.4.1	2014879	2015464	cds	0.001	0.001	0.001	0.001	0.001	0.001	0.0285714	0.0146341	0.0380952	0.0183486	0.0314961	0.0083682	0.00361017	-1.38067
SL4.0ch06	2050749	2050750	SL4.0ch06:2050750_+	+	C	Solyc06g008150.3	Solyc06g008150.3	2047458	2050982	Solyc06g008150.3.1	2050729	2050859	3_UTR	0.001	0.001	0.001	0.001	0.001	0.001	0.0967742	0.001	0.0769231	0.0327869	0.075	0.015625	0.000134518	-5.11353
SL4.0ch06	24529143	24529144	SL4.0ch06:24529144_-	-	C	Solyc06g036580.4	Solyc06g036580.4	24528530	24531793	Solyc06g036580.4.1	24528802	24529694	cds	0.001	0.001	0.001	0.001	0.001	0.001	0.05	0.0140845	0.0625	0.0125	0.0533333	0.001	4.18303e-07	-4.36624
SL4.0ch06	30985290	30985291	SL4.0ch06:30985291_+	+	C	Solyc06g050550.4	Solyc06g050550.4	30983524	30991112	Solyc06g050550.4.1	30985127	30985337	cds	0.001	0.001	0.001	0.001	0.001	0.001	0.0297619	0.001	0.0284091	0.0131579	0.0287081	0.001	8.46962e-05	-4.33552
SL4.0ch06	32311533	32311534	SL4.0ch06:32311534_+	+	C	Solyc06g051310.3	Solyc06g051310.3	32311023	32322629	Solyc06g051310.3.1	32311484	32311689	cds	0.001	0.001	0.001	0.001	0.001	0.001	0.114286	0.0625	0.128205	0.0769231	0.189189	0.025	0.0226763	-1.8821
SL4.0ch06	33370802	33370803	SL4.0ch06:33370803_+	+	C	Solyc06g051920.4	Solyc06g051920.4	33365619	33371361	Solyc06g051920.4.1	33370799	33370851	cds	0.001	0.001	0.001	0.001	0.001	0.001	0.0412371	0.001	0.04	0.001	0.0517241	0.001	2.36213e-93	-5.46923
SL4.0ch06	35732481	35732482	SL4.0ch06:35732482_-	-	C	Solyc06g060120.3	Solyc06g060120.3	35729225	35747832	Solyc06g060120.3.1	35732448	35732522	cds	0.001	0.001	0.001	0.001	0.001	0.001	0.0412371	0.00970874	0.030303	0.0238095	0.0432099	0.0121212	0.0202843	-1.59944
SL4.0ch06	40014469	40014470	SL4.0ch06:40014470_-	-	C	Solyc06g068410.3	Solyc06g068410.3	40013779	40015501	Solyc06g068410.3.1	40014310	40015007	cds	0.001	0.001	0.001	0.001	0.001	0.001	0.0294118	0.001	0.0291262	0.001	0.027027	0.001	5.45548e-59	-4.83289
SL4.0ch06	40339252	40339253	SL4.0ch06:40339253_-	-	C	Solyc06g068880.3	Solyc06g068880.3	40338359	40341848	Solyc06g068880.3.1	40339250	40339343	cds	0.001	0.001	0.001	0.001	0.001	0.001	0.176471	0.0869565	0.181818	0.001	0.176471	0.025641	0.000364549	-5.99035
SL4.0ch06	41281036	41281037	SL4.0ch06:41281037_+	+	C	Solyc06g071000.3	Solyc06g071000.3	41278013	41284594	Solyc06g071000.3.1	41280996	41281101	cds	0.001	0.001	0.001	0.001	0.001	0.001	0.0340909	0.001	0.0263158	0.0168067	0.0277778	0.001	0.00213458	-4.39838
SL4.0ch06	43145642	43145643	SL4.0ch06:43145643_-	-	C	Solyc06g073720.3	Solyc06g073720.3	43144553	43146385	Solyc06g073720.3.1	43144552	43146385	cds	0.001	0.001	0.001	0.001	0.001	0.001	0.0752688	0.0145985	0.104651	0.0138889	0.029703	0.03125	0.049606	-2.19302
SL4.0ch06	44142944	44142945	SL4.0ch06:44142945_+	+	C	Solyc06g074980.3	Solyc06g074980.3	44142803	44149888	Solyc06g074980.3.1	44142922	44142951	cds	0.001	0.001	0.001	0.001	0.001	0.001	0.0404624	0.0102041	0.0211268	0.001	0.0335196	0.0105263	6.96441e-06	-3.23528
SL4.0ch06	46076612	46076613	SL4.0ch06:46076613_-	-	C	Solyc06g082840.4	Solyc06g082840.4	46071779	46078641	Solyc06g082840.4.1	46076209	46077774	5_UTR	0.001	0.001	0.001	0.001	0.001	0.001	0.05	0.0434783	0.0721649	0.0123457	0.0366972	0.0102041	0.0334013	-1.82132
SL4.0ch06	46320268	46320269	SL4.0ch06:46320269_-	-	C	Solyc06g083260.3	Solyc06g083260.3	46319763	46325179	Solyc06g083260.3.1	46320212	46320360	cds	0.001	0.001	0.001	0.001	0.001	0.001	0.046875	0.0106952	0.0304878	0.0114943	0.0591716	0.010582	1.83299e-06	-2.08297
SL4.0ch07	349723	349724	SL4.0ch07:349724_-	-	C	Solyc07g005450.3	Solyc07g005450.3	342435	350559	Solyc07g005450.3.1	349717	349900	cds	0.001	0.001	0.001	0.001	0.001	0.001	0.0930233	0.001	0.128205	0.001	0.0588235	0.0416667	0.00332609	-6.21343
SL4.0ch07	855931	855932	SL4.0ch07:855932_-	-	C	Solyc07g006030.4	Solyc07g006030.4	850000	864865	Solyc07g006030.4.1	855884	856193	cds	0.001	0.001	0.001	0.001	0.001	0.001	0.0487805	0.0238095	0.0819672	0.0152672	0.05	0.0375	0.0385167	-1.54724
SL4.0ch07	1671018	1671019	SL4.0ch07:1671019_+	+	C	Solyc07g006830.4	Solyc07g006830.4	1666722	1674282	Solyc07g006830.4.1	1671011	1671505	cds	0.001	0.001	0.001	0.001	0.001	0.001	0.0223881	0.001	0.035461	0.001	0.028169	0.0123457	4.20832e-05	-4.32156
SL4.0ch07	2099635	2099636	SL4.0ch07:2099636_+	+	C	Solyc07g007390.3	Solyc07g007390.3	2097945	2102808	Solyc07g007390.3.1	2098625	2100813	cds	0.001	0.001	0.001	0.001	0.001	0.001	0.0396476	0.00917431	0.0243902	0.00943396	0.034749	0.001	4.66218e-05	-3.79482
SL4.0ch07	2410805	2410806	SL4.0ch07:2410806_+	+	C	Solyc07g007790.3	Solyc07g007790.3	2410744	2419566	Solyc07g007790.3.1	2410743	2410929	5_UTR	0.001	0.001	0.001	0.001	0.001	0.001	0.0662021	0.0175439	0.0712251	0.0181818	0.0784314	0.0188679	1.40953e-08	-1.98632
SL4.0ch07	3124201	3124202	SL4.0ch07:3124202_+	+	C	Solyc07g008370.4	Solyc07g008370.4	3121790	3124481	Solyc07g008370.4.1	3124052	3124268	cds	0.001	0.001	0.001	0.001	0.001	0.001	0.0721649	0.0340136	0.1	0.0604027	0.0714286	0.0230769	0.0102288	-1.19756
SL4.0ch07	24008902	24008903	SL4.0ch07:24008903_+	+	C	Solyc07g024000.3	Solyc07g024000.3	24007943	24012754	Solyc07g024000.3.1	24008858	24008933	cds	0.001	0.001	0.001	0.001	0.001	0.001	0.0368217	0.014742	0.0392157	0.00621118	0.0296412	0.0251256	0.0458	-1.73772
SL4.0ch07	56566738	56566739	SL4.0ch07:56566739_-	-	C	Solyc07g043130.3	Solyc07g043130.3	56565035	56567461	Solyc07g043130.3.1	56566626	56567004	cds	0.001	0.001	0.001	0.001	0.001	0.001	0.0292887	0.0238095	0.0286885	0.001	0.0731707	0.001	0.00905927	-5.10051
SL4.0ch07	59161630	59161631	SL4.0ch07:59161631_+	+	C	Solyc07g048080.4	Solyc07g048080.4	59154591	59161915	Solyc07g048080.4.1	59161428	59161689	cds	0.001	0.001	0.001	0.001	0.001	0.001	0.029703	0.00896861	0.0234742	0.001	0.025	0.00645161	4.30138e-06	-3.35254
SL4.0ch07	60576944	60576945	SL4.0ch07:60576945_+	+	C	Solyc07g052110.4	Solyc07g052110.4	60568057	60577289	Solyc07g052110.4.1	60576903	60576976	cds	0.001	0.001	0.001	0.001	0.001	0.001	0.0447761	0.00892857	0.04	0.001	0.0272727	0.001	1.8701e-13	-4.58941
SL4.0ch07	60770571	60770572	SL4.0ch07:60770572_+	+	C	Solyc07g052350.3	Solyc07g052350.3	60766967	60775587	Solyc07g052350.3.1	60770448	60770591	cds	0.001	0.001	0.001	0.001	0.001	0.001	0.0543478	0.001	0.049505	0.023622	0.0309278	0.00900901	0.00115273	-4.31785
SL4.0ch07	61961163	61961164	SL4.0ch07:61961164_+	+	C	Solyc07g053610.3	Solyc07g053610.3	61959807	61976609	Solyc07g053610.3.1	61961035	61961539	cds	0.001	0.001	0.001	0.001	0.001	0.001	0.038961	0.0162602	0.045977	0.001	0.0752688	0.0153846	8.94702e-05	-4.14883
SL4.0ch07	64157707	64157708	SL4.0ch07:64157708_+	+	C	Solyc07g056370.3	Solyc07g056370.3	64157538	64161826	Solyc07g056370.3.1	64157681	64158562	cds	0.001	0.001	0.001	0.001	0.001	0.001	0.0208333	0.0111111	0.0277778	0.0106383	0.0382514	0.001	0.00508496	-3.83077
SL4.0ch07	66091812	66091813	SL4.0ch07:66091813_-	-	C	Solyc07g063930.4	Solyc07g063930.4	66088300	66092113	Solyc07g063930.4.1	66091576	66091895	cds	0.001	0.001	0.001	0.001	0.001	0.001	0.0654206	0.0322581	0.0645161	0.0222222	0.0909091	0.0232558	0.000496754	-1.56146
SL4.0ch07	66235477	66235478	SL4.0ch07:66235478_+	+	C	Solyc07g064130.2	Solyc07g064130.2	66234771	66236144	Solyc07g064130.2.1	66234770	66236144	cds	0.001	0.001	0.001	0.001	0.001	0.001	0.0212483	0.0105471	0.0223527	0.0120902	0.0258351	0.0078256	0.00488486	-1.26004
SL4.0ch07	66454864	66454865	SL4.0ch07:66454865_-	-	C	Solyc07g064520.3	Solyc07g064520.3	66454507	66459142	Solyc07g064520.3.1	66454618	66454959	cds	0.001	0.001	0.001	0.001	0.001	0.001	0.0540541	0.00888889	0.038674	0.00947867	0.0229358	0.00735294	9.11532e-08	-2.15701
SL4.0ch07	66776643	66776644	SL4.0ch07:66776644_-	-	C	Solyc07g065000.3	Solyc07g065000.3	66770960	66776967	Solyc07g065000.3.1	66776305	66776695	cds	0.001	0.001	0.001	0.001	0.001	0.001	0.0306122	0.0105263	0.0714286	0.00900901	0.0384615	0.0105263	2.40786e-06	-2.27349
SL4.0ch07	67473266	67473267	SL4.0ch07:67473267_-	-	C	Solyc07g066120.3	Solyc07g066120.3	67472828	67479271	Solyc07g066120.3.1	67473234	67473312	cds	0.001	0.001	0.001	0.001	0.001	0.001	0.0454545	0.025974	0.0350877	0.001	0.0483871	0.00806452	0.00165287	-3.83425
SL4.0ch07	67633856	67633857	SL4.0ch07:67633857_-	-	C	Solyc07g066320.3	Solyc07g066320.3	67633563	67638439	Solyc07g066320.3.1	67633562	67634053	3_UTR	0.001	0.001	0.001	0.001	0.001	0.001	0.0789474	0.001	0.0816327	0.0493827	0.0612245	0.001	0.00152682	-5.5623
SL4.0ch08	39568	39569	SL4.0ch08:39569_+	+	C	Solyc08g005020.3	Solyc08g005020.3	36737	39729	Solyc08g005020.3.1	39027	39626	cds	0.001	0.001	0.001	0.001	0.001	0.001	0.0366492	0.00548446	0.0288248	0.00521739	0.0279441	0.00323625	5.91969e-16	-2.80976
SL4.0ch08	2483668	2483669	SL4.0ch08:2483669_+	+	C	Solyc08g007970.3	Solyc08g007970.3	2479321	2485883	Solyc08g007970.3.1	2481820	2483995	cds	0.001	0.001	0.001	0.001	0.001	0.001	0.034965	0.00409836	0.038835	0.00858369	0.0379747	0.0121951	3.80924e-07	-2.45259
SL4.0ch08	5163608	5163609	SL4.0ch08:5163609_-	-	C	Solyc08g015690.4	Solyc08g015690.4	5162628	5166468	Solyc08g015690.4.1	5163584	5164529	cds	0.001	0.001	0.001	0.001	0.001	0.001	0.0268156	0.0110141	0.0237069	0.00938628	0.0216981	0.00783646	0.000259294	-1.36997
SL4.0ch08	53737345	53737346	SL4.0ch08:53737346_+	+	C	Solyc08g066790.4	Solyc08g066790.4	53735254	53739172	Solyc08g066790.4.1	53736407	53738304	cds	0.001	0.001	0.001	0.001	0.001	0.001	0.0555556	0.0188679	0.0882353	0.0384615	0.0666667	0.0140845	0.000173619	-1.73785
SL4.0ch08	54944870	54944871	SL4.0ch08:54944871_-	-	C	Solyc08g067800.3	Solyc08g067800.3	54944573	54944884	Solyc08g067800.3.1	54944572	54944884	cds	0.001	0.001	0.001	0.001	0.001	0.001	0.0379747	0.020202	0.0615385	0.00423729	0.0357143	0.0242718	0.0367757	-2.58451
SL4.0ch08	54996689	54996690	SL4.0ch08:54996690_-	-	C	Solyc08g067860.2	Solyc08g067860.2	54980985	55015045	Solyc08g067860.2.1	54996502	54997327	cds	0.001	0.001	0.001	0.001	0.001	0.001	0.045977	0.0275229	0.0380952	0.00497512	0.0412371	0.015544	0.00723284	-2.00986
SL4.0ch08	57523066	57523067	SL4.0ch08:57523067_+	+	C	Solyc08g075310.4	Solyc08g075310.4	57515254	57531547	Solyc08g075310.4.1	57523041	57523173	cds	0.001	0.001	0.001	0.001	0.001	0.001	0.0505051	0.008	0.0283019	0.00772201	0.0689655	0.0153061	1.59584e-09	-2.27213
SL4.0ch08	57627050	57627051	SL4.0ch08:57627051_-	-	C	Solyc08g075380.3	Solyc08g075380.3	57626732	57633000	Solyc08g075380.3.1	57627007	57627068	cds	0.001	0.001	0.001	0.001	0.001	0.001	0.0689655	0.0225564	0.0588235	0.0314465	0.0390625	0.0217391	0.00894444	-1.16609
SL4.0ch08	57663137	57663138	SL4.0ch08:57663138_-	-	C	Solyc08g075420.4	Solyc08g075420.4	57662883	57669115	Solyc08g075420.4.1	57663083	57664264	cds	0.001	0.001	0.001	0.001	0.001	0.001	0.0526316	0.0363636	0.125	0.015625	0.0344828	0.001	0.00494669	-3.86993
SL4.0ch08	57985065	57985066	SL4.0ch08:57985066_+	+	C	Solyc08g075750.4	Solyc08g075750.4	57980695	57987752	Solyc08g075750.4.1	57984752	57985236	cds	0.001	0.001	0.001	0.001	0.001	0.001	0.0344828	0.001	0.0247934	0.00970874	0.0454545	0.00847458	2.33086e-05	-3.81937
SL4.0ch08	58715185	58715186	SL4.0ch08:58715186_-	-	C	Solyc08g076670.3	Solyc08g076670.3	58712316	58715671	Solyc08g076670.3.1	58715183	58715449	cds	0.001	0.001	0.001	0.001	0.001	0.001	0.102041	0.001	0.102041	0.001	0.0666667	0.0384615	0.000677193	-6.09968
SL4.0ch08	60661503	60661504	SL4.0ch08:60661504_+	+	C	Solyc08g078860.4	Solyc08g078860.4	60661426	60666729	Solyc08g078860.4.1	60661425	60661533	5_UTR	0.001	0.001	0.001	0.001	0.001	0.001	0.0325581	0.0157729	0.0304569	0.0058309	0.0205128	0.00769231	0.000861254	-1.73824
SL4.0ch08	60920183	60920184	SL4.0ch08:60920184_-	-	C	Solyc08g079180.3	Solyc08g079180.3	60917126	60923202	Solyc08g079180.3.1	60920021	60921436	cds	0.001	0.001	0.001	0.001	0.001	0.001	0.0449898	0.0281996	0.0531697	0.0179028	0.0465116	0.0310559	0.046248	-1.01539
SL4.0ch08	61574902	61574903	SL4.0ch08:61574903_+	+	C	Solyc08g080120.3	Solyc08g080120.3	61570519	61575216	Solyc08g080120.3.1	61574773	61574914	cds	0.001	0.001	0.001	0.001	0.001	0.001	0.0753138	0.0396476	0.0909091	0.0289256	0.080292	0.024	0.000904631	-1.48345
SL4.0ch08	62015601	62015602	SL4.0ch08:62015602_+	+	C	Solyc08g080680.4	Solyc08g080680.4	62014690	62017440	Solyc08g080680.4.1	62015504	62015631	cds	0.001	0.001	0.001	0.001	0.001	0.001	0.0304878	0.001	0.0314961	0.00961538	0.0206897	0.00769231	0.000130985	-3.60017
SL4.0ch08	62486707	62486708	SL4.0ch08:62486708_-	-	C	Solyc08g081300.4	Solyc08g081300.4	62485741	62490849	Solyc08g081300.4.1	62486677	62487113	cds	0.001	0.001	0.001	0.001	0.001	0.001	0.0337079	0.001	0.0454545	0.001	0.0294118	0.001	1.15284e-75	-5.17659
SL4.0ch08	63889979	63889980	SL4.0ch08:63889980_+	+	C	Solyc08g083200.3	Solyc08g083200.3	63887350	63890141	Solyc08g083200.3.1	63889895	63889991	3_UTR	0.001	0.001	0.001	0.001	0.001	0.001	0.107143	0.001	0.125	0.001	0.111111	0.001	9.85063e-246	-6.83794
SL4.0ch09	63783	63784	SL4.0ch09:63784_+	+	C	Solyc09g005100.4	Solyc09g005100.4	63072	67512	Solyc09g005100.4.1	63578	64489	cds	0.001	0.001	0.001	0.001	0.001	0.001	0.0446429	0.001	0.0288462	0.001	0.0365854	0.0333333	0.0195257	-4.63413
SL4.0ch09	75644	75645	SL4.0ch09:75645_-	-	C	Solyc09g005120.3	Solyc09g005120.3	73461	78846	Solyc09g005120.3.1	75140	75661	cds	0.001	0.001	0.001	0.001	0.001	0.001	0.0438596	0.0105263	0.0263158	0.0120482	0.0762712	0.0276498	0.000220491	-1.6047
SL4.0ch09	938339	938340	SL4.0ch09:938340_+	+	C	Solyc09g007320.4	Solyc09g007320.4	936859	939446	Solyc09g007320.4.1	938122	939174	cds	0.001	0.001	0.001	0.001	0.001	0.001	0.037594	0.00636943	0.0310559	0.0152672	0.033557	0.001	0.000338906	-3.78979
SL4.0ch09	2418168	2418169	SL4.0ch09:2418169_-	-	C	Solyc09g009030.4	Solyc09g009030.4	2417634	2422332	Solyc09g009030.4.1	2418104	2418207	cds	0.001	0.001	0.001	0.001	0.001	0.001	0.030303	0.0113636	0.0232558	0.0128205	0.0226537	0.00529101	0.00225234	-1.5591
SL4.0ch09	6891052	6891053	SL4.0ch09:6891053_+	+	C	Solyc09g014770.3	Solyc09g014770.3	6890722	6903668	Solyc09g014770.3.1	6890851	6891212	cds	0.001	0.001	0.001	0.001	0.001	0.001	0.0505051	0.001	0.0377358	0.0125	0.0326087	0.020202	0.00838782	-4.1998
SL4.0ch09	21819169	21819170	SL4.0ch09:21819170_-	-	C	Solyc09g042260.3	Solyc09g042260.3	21817101	21820907	Solyc09g042260.3.1	21818996	21819254	cds	0.001	0.001	0.001	0.001	0.001	0.001	0.204545	0.0263158	0.1	0.0645161	0.145455	0.0322581	0.00356181	-2.20597
SL4.0ch09	59785936	59785937	SL4.0ch09:59785937_+	+	C	Solyc09g065550.4	Solyc09g065550.4	59780341	59789062	Solyc09g065550.4.1	59785739	59786007	3_UTR	0.001	0.001	0.001	0.001	0.001	0.001	0.0347958	0.0144695	0.0259319	0.0142857	0.0217687	0.0110701	0.00566633	-1.04879
SL4.0ch09	62384819	62384820	SL4.0ch09:62384820_-	-	C	Solyc09g074380.4	Solyc09g074380.4	62384142	62386999	Solyc09g074380.4.1	62384614	62385952	cds	0.001	0.001	0.001	0.001	0.001	0.001	0.0357143	0.001	0.0338983	0.0136054	0.0357143	0.00558659	2.69422e-05	-3.89647
SL4.0ch09	65029988	65029989	SL4.0ch09:65029989_+	+	C	Solyc09g083270.4	Solyc09g083270.4	65028075	65034260	Solyc09g083270.4.1	65029876	65030004	cds	0.001	0.001	0.001	0.001	0.001	0.001	0.0609756	0.0434783	0.0384615	0.001	0.057971	0.001	0.00540901	-5.02537
SL4.0ch09	66565133	66565134	SL4.0ch09:66565134_-	-	C	Solyc09g091120.3	Solyc09g091120.3	66561504	66573077	Solyc09g091120.3.1	66565036	66565147	cds	0.001	0.001	0.001	0.001	0.001	0.001	0.0483871	0.001	0.0315789	0.025	0.0441176	0.001	0.00821453	-4.9644
SL4.0ch09	66600589	66600590	SL4.0ch09:66600590_+	+	C	Solyc09g091180.3	Solyc09g091180.3	66595838	66601266	Solyc09g091180.3.1	66600563	66600748	cds	0.001	0.001	0.001	0.001	0.001	0.001	0.0376569	0.0136054	0.0382166	0.00677966	0.021645	0.0106952	0.00075642	-1.8079
SL4.0ch09	68147652	68147653	SL4.0ch09:68147653_-	-	C	Solyc09g098240.4	Solyc09g098240.4	68147247	68159653	Solyc09g098240.4.1	68147585	68147746	cds	0.001	0.001	0.001	0.001	0.001	0.001	0.0580357	0.0309091	0.082996	0.0231729	0.0544355	0.0315126	0.0122628	-1.26158
SL4.0ch09	68273889	68273890	SL4.0ch09:68273890_-	-	C	Solyc09g098390.3	Solyc09g098390.3	68273227	68278629	Solyc09g098390.3.1	68273545	68273980	cds	0.001	0.001	0.001	0.001	0.001	0.001	0.15942	0.0945946	0.160714	0.0545455	0.136986	0.0930233	0.0424318	-1.02561
SL4.0ch10	6997767	6997768	SL4.0ch10:6997768_+	+	C	Solyc10g018250.2	Solyc10g018250.2	6997650	7003036	Solyc10g018250.2.1	6997649	6997772	5_UTR	0.001	0.001	0.001	0.001	0.001	0.001	0.0617284	0.0170213	0.0816327	0.0391459	0.0454545	0.019802	0.00126346	-1.41671
SL4.0ch10	17212850	17212851	SL4.0ch10:17212851_-	-	C	Solyc10g037900.1	Solyc10g037900.1	17210071	17212999	Solyc10g037900.1.1	17212576	17212951	cds	0.001	0.001	0.001	0.001	0.001	0.001	0.037037	0.001	0.0357143	0.0227273	0.0344828	0.001	0.00221159	-4.60432
SL4.0ch10	42144716	42144717	SL4.0ch10:42144717_-	-	C	Solyc10g047950.2	Solyc10g047950.2	42138246	42144985	Solyc10g047950.2.1	42144666	42144915	cds	0.001	0.001	0.001	0.001	0.001	0.001	0.0223464	0.00833333	0.0232558	0.001	0.031746	0.0108696	0.000290285	-3.26413
SL4.0ch10	50718380	50718381	SL4.0ch10:50718381_-	-	C	Solyc10g051200.2	Solyc10g051200.2	50716578	50720776	Solyc10g051200.2.1	50718274	50718547	cds	0.001	0.001	0.001	0.001	0.001	0.001	0.0314961	0.001	0.0296296	0.001	0.0230769	0.001	6.67338e-58	-4.80735
SL4.0ch10	58722187	58722188	SL4.0ch10:58722188_-	-	C	Solyc10g076690.2	Solyc10g076690.2	58721484	58727767	Solyc10g076690.2.1	58722173	58722294	cds	0.001	0.001	0.001	0.001	0.001	0.001	0.0733945	0.0242718	0.0367647	0.0171429	0.0515464	0.0324324	0.0117366	-1.17305
SL4.0ch10	59595649	59595650	SL4.0ch10:59595650_-	-	C	Solyc10g078770.2	Solyc10g078770.2	59595647	59596521	Solyc10g078770.2.1	59595646	59595672	3_UTR	0.001	0.001	0.001	0.001	0.001	0.001	0.0331492	0.001	0.0336134	0.001	0.0487805	0.001	1.1468e-80	-5.26554
SL4.0ch10	59777618	59777619	SL4.0ch10:59777619_+	+	C	Solyc10g079010.3	Solyc10g079010.3	59771112	59779791	Solyc10g079010.3.1	59777568	59779791	cds	0.001	0.001	0.001	0.001	0.001	0.001	0.0212766	0.00817439	0.0229508	0.0114155	0.0324324	0.0103896	0.000655095	-1.37327
SL4.0ch10	61946225	61946226	SL4.0ch10:61946226_-	-	C	Solyc10g081900.3	Solyc10g081900.3	61944302	61951055	Solyc10g081900.3.1	61945909	61946259	cds	0.001	0.001	0.001	0.001	0.001	0.001	0.0269058	0.00613497	0.021978	0.00980392	0.0209424	0.001	0.000214911	-3.19873
SL4.0ch10	62881930	62881931	SL4.0ch10:62881931_+	+	C	Solyc10g084050.2	Solyc10g084050.2	62873693	62886712	Solyc10g084050.2.1	62881768	62881934	cds	0.001	0.001	0.001	0.001	0.001	0.001	0.0407407	0.00816327	0.0510638	0.0226244	0.0325581	0.001	0.0002213	-3.72906
SL4.0ch10	62884086	62884087	SL4.0ch10:62884087_+	+	C	Solyc10g084050.2	Solyc10g084050.2	62873693	62886712	Solyc10g084050.2.1	62884067	62884834	cds	0.001	0.001	0.001	0.001	0.001	0.001	0.0260304	0.0167286	0.0448113	0.0217391	0.0385757	0.00543478	0.0201702	-1.84144
SL4.0ch10	64367742	64367743	SL4.0ch10:64367743_+	+	C	Solyc10g086360.2	Solyc10g086360.2	64361825	64368152	Solyc10g086360.2.1	64367720	64368152	cds	0.001	0.001	0.001	0.001	0.001	0.001	0.03125	0.001	0.0373832	0.001	0.0225564	0.001	5.61394e-63	-4.92283
SL4.0ch10	64590921	64590922	SL4.0ch10:64590922_-	-	C	Solyc10g086660.2	Solyc10g086660.2	64587741	64591282	Solyc10g086660.2.1	64590541	64591091	cds	0.001	0.001	0.001	0.001	0.001	0.001	0.0408163	0.001	0.026087	0.00943396	0.03	0.015748	0.00404688	-3.9221
SL4.0ch11	762240	762241	SL4.0ch11:762241_+	+	C	Solyc11g005910.2	Solyc11g005910.2	760693	782708	Solyc11g005910.2.1	761224	762805	cds	0.001	0.001	0.001	0.001	0.001	0.001	0.0204082	0.00537634	0.0273224	0.001	0.0306122	0.001	2.39383e-10	-4.36338
SL4.0ch11	1268812	1268813	SL4.0ch11:1268813_+	+	C	Solyc11g006620.3	Solyc11g006620.3	1261080	1272771	Solyc11g006620.3.1	1268700	1268906	cds	0.001	0.001	0.001	0.001	0.001	0.001	0.122449	0.0638298	0.107143	0.0408163	0.117647	0.047619	0.00184199	-1.22529
SL4.0ch11	1496036	1496037	SL4.0ch11:1496037_-	-	C	Solyc11g006960.2	Solyc11g006960.2	1494591	1506558	Solyc11g006960.2.1	1495732	1496397	cds	0.001	0.001	0.001	0.001	0.001	0.001	0.0512821	0.0222222	0.0534351	0.0215827	0.105263	0.030303	0.000215746	-1.46152
SL4.0ch11	3888805	3888806	SL4.0ch11:3888806_+	+	C	Solyc11g010840.2	Solyc11g010840.2	3886296	3893371	Solyc11g010840.2.1	3888385	3888811	cds	0.001	0.001	0.001	0.001	0.001	0.001	0.117647	0.0227273	0.107143	0.0416667	0.166667	0.0625	0.0001171	-1.79642
SL4.0ch11	4243315	4243316	SL4.0ch11:4243316_-	-	C	Solyc11g011130.3	Solyc11g011130.3	4243214	4247203	Solyc11g011130.3.1	4243213	4243403	cds	0.001	0.001	0.001	0.001	0.001	0.001	0.0322581	0.0133333	0.0421053	0.013986	0.0430108	0.015873	7.53989e-05	-1.44561
SL4.0ch11	4831380	4831381	SL4.0ch11:4831381_+	+	C	Solyc11g011780.3	Solyc11g011780.3	4830282	4831790	Solyc11g011780.3.1	4830281	4831790	cds	0.001	0.001	0.001	0.001	0.001	0.001	0.0344828	0.0125	0.031746	0.001	0.05	0.001	1.61818e-06	-4.8151
SL4.0ch11	6429076	6429077	SL4.0ch11:6429077_-	-	C	Solyc11g013370.3	Solyc11g013370.3	6427733	6448288	Solyc11g013370.3.1	6428929	6429094	cds	0.001	0.001	0.001	0.001	0.001	0.001	0.0327869	0.00997506	0.0213904	0.0126263	0.026738	0.0119048	0.00573954	-1.27047
SL4.0ch11	46876992	46876993	SL4.0ch11:46876993_-	-	C	Solyc11g062070.3	Solyc11g062070.3	46872701	46887175	Solyc11g062070.3.1	46876972	46877008	cds	0.001	0.001	0.001	0.001	0.001	0.001	0.0231481	0.0108696	0.0268817	0.0159574	0.0507614	0.001	0.0161404	-4.18387
SL4.0ch11	48855272	48855273	SL4.0ch11:48855273_-	-	C	Solyc11g065370.3	Solyc11g065370.3	48851836	48855466	Solyc11g065370.3.1	48854391	48855466	cds	0.001	0.001	0.001	0.001	0.001	0.001	0.0263158	0.0207254	0.0283019	0.00684932	0.0347222	0.001	0.0177965	-3.74173
SL4.0ch11	51965097	51965098	SL4.0ch11:51965098_+	+	C	Solyc11g069270.2	Solyc11g069270.2	51964290	51971733	Solyc11g069270.2.1	51965008	51965194	cds	0.001	0.001	0.001	0.001	0.001	0.001	0.0636364	0.001	0.0285714	0.00680272	0.0447761	0.001	3.93992e-12	-5.22871
SL4.0ch11	52087667	52087668	SL4.0ch11:52087668_-	-	C	Solyc11g069440.1	Solyc11g069440.1	52087519	52088019	Solyc11g069440.1.1	52087518	52088019	cds	0.001	0.001	0.001	0.001	0.001	0.001	0.0223048	0.00294118	0.0211864	0.00170068	0.0271739	0.00543478	1.29305e-13	-3.0658
SL4.0ch11	52484937	52484938	SL4.0ch11:52484938_-	-	C	Solyc11g069790.2	Solyc11g069790.2	52479818	52485151	Solyc11g069790.2.1	52484935	52484992	cds	0.001	0.001	0.001	0.001	0.001	0.001	0.0205479	0.00527704	0.026936	0.00455581	0.0229008	0.0138889	0.00267078	-1.94854
SL4.0ch11	53484367	53484368	SL4.0ch11:53484368_-	-	C	Solyc11g072190.2	Solyc11g072190.2	53484193	53487839	Solyc11g072190.2.1	53484192	53484405	3_UTR	0.001	0.001	0.001	0.001	0.001	0.001	0.0657895	0.001	0.0641026	0.001	0.0428571	0.001	3.96349e-122	-5.84633
SL4.0ch12	2296444	2296445	SL4.0ch12:2296445_-	-	C	Solyc12g008940.2	Solyc12g008940.2	2296392	2301425	Solyc12g008940.2.1	2296391	2296506	3_UTR	0.001	0.001	0.001	0.001	0.001	0.001	0.038674	0.0131579	0.0239521	0.001	0.0266667	0.001	1.22719e-06	-4.15506
SL4.0ch12	3806307	3806308	SL4.0ch12:3806308_-	-	C	Solyc12g010830.2	Solyc12g010830.2	3804296	3809422	Solyc12g010830.2.1	3806222	3806469	cds	0.001	0.001	0.001	0.001	0.001	0.001	0.0459184	0.00653595	0.0543478	0.001	0.0307018	0.0251572	0.0132187	-4.38277
SL4.0ch12	5103599	5103600	SL4.0ch12:5103600_-	-	C	Solyc12g014230.2	Solyc12g014230.2	5102973	5105196	Solyc12g014230.2.1	5103135	5103902	cds	0.001	0.001	0.001	0.001	0.001	0.001	0.0588235	0.0396825	0.0727273	0.0188679	0.0430108	0.010101	0.00741341	-1.67947
SL4.0ch12	6466276	6466277	SL4.0ch12:6466277_+	+	C	Solyc12g017230.2	Solyc12g017230.2	6465241	6470313	Solyc12g017230.2.1	6465819	6467714	cds	0.001	0.001	0.001	0.001	0.001	0.001	0.0232558	0.00813008	0.0232558	0.001	0.0280374	0.00787402	4.08908e-05	-3.30519
SL4.0ch12	27147891	27147892	SL4.0ch12:27147892_-	-	C	Solyc12g027800.1	Solyc12g027800.1	27142920	27148161	Solyc12g027800.1.1	27147852	27148143	cds	0.001	0.001	0.001	0.001	0.001	0.001	0.03	0.001	0.06	0.016	0.0576923	0.0206186	7.25431e-05	-3.60668
SL4.0ch12	29048160	29048161	SL4.0ch12:29048161_-	-	C	Solyc12g068070.2	Solyc12g068070.2	29044901	29049218	Solyc12g068070.2.1	29048102	29048283	cds	0.001	0.001	0.001	0.001	0.001	0.001	0.056338	0.0258621	0.0675676	0.0121951	0.0957447	0.0291262	0.000197777	-1.88093
SL4.0ch12	52164643	52164644	SL4.0ch12:52164644_+	+	C	Solyc12g039180.2	Solyc12g039180.2	52161029	52168626	Solyc12g039180.2.1	52164609	52164729	cds	0.001	0.001	0.001	0.001	0.001	0.001	0.0280374	0.00719424	0.0328947	0.001	0.0414201	0.00699301	7.5943e-09	-3.83268
SL4.0ch12	61366806	61366807	SL4.0ch12:61366807_-	-	C	Solyc12g055780.3	Solyc12g055780.3	61355515	61367357	Solyc12g055780.3.1	61366589	61367303	cds	0.001	0.001	0.001	0.001	0.001	0.001	0.0252708	0.00396825	0.0232558	0.00787402	0.0246479	0.0174825	0.0142299	-1.85462
SL4.0ch12	62627110	62627111	SL4.0ch12:62627111_-	-	C	Solyc12g056940.2	Solyc12g056940.2	62626620	62641368	Solyc12g056940.2.1	62627060	62627117	cds	0.001	0.001	0.001	0.001	0.001	0.001	0.039801	0.010929	0.0343348	0.0171429	0.0201613	0.001	0.00127563	-3.10194
SL4.0ch12	64606329	64606330	SL4.0ch12:64606330_-	-	C	Solyc12g096000.2	Solyc12g096000.2	64604056	64608553	Solyc12g096000.2.1	64606087	64606518	cds	0.001	0.001	0.001	0.001	0.001	0.001	0.0375691	0.0272835	0.0525031	0.0169252	0.037961	0.0213777	0.0462591	-1.06224
SL4.0ch12	65809659	65809660	SL4.0ch12:65809660_-	-	C	Solyc12g098920.2	Solyc12g098920.2	65809137	65812902	Solyc12g098920.2.1	65809567	65809852	cds	0.001	0.001	0.001	0.001	0.001	0.001	0.0642202	0.0526316	0.05	0.0103093	0.0793651	0.015625	0.0216033	-1.89507
SL4.0ch12	66026142	66026143	SL4.0ch12:66026143_-	-	C	Solyc12g099310.2	Solyc12g099310.2	66026011	66029895	Solyc12g099310.2.1	66026010	66026401	3_UTR	0.001	0.001	0.001	0.001	0.001	0.001	0.0877193	0.0425532	0.0701754	0.001	0.150943	0.0344828	0.000780345	-4.67337
SL4.0ch12	66161649	66161650	SL4.0ch12:66161650_-	-	C	Solyc12g099510.3	Solyc12g099510.3	66159094	66172620	Solyc12g099510.3.1	66161023	66162068	cds	0.001	0.001	0.001	0.001	0.001	0.001	0.0243902	0.0144928	0.0254237	0.001	0.0347222	0.001	0.00109851	-4.36428
SL4.0ch12	66344584	66344585	SL4.0ch12:66344585_-	-	C	Solyc12g099820.1	Solyc12g099820.1	66337366	66348326	Solyc12g099820.1.1	66344559	66344619	cds	0.001	0.001	0.001	0.001	0.001	0.001	0.0263158	0.00632911	0.028777	0.00537634	0.0322581	0.0166667	0.000546281	-1.94229
SL4.0ch12	66388230	66388231	SL4.0ch12:66388231_+	+	C	Solyc12g099910.2	Solyc12g099910.2	66386637	66408246	Solyc12g099910.2.1	66387604	66388244	cds	0.001	0.001	0.001	0.001	0.001	0.001	0.027027	0.0133929	0.0274725	0.00865801	0.0338164	0.00873362	0.000358672	-1.60109
