# Supplementary material for: Dissection of mRNA ac4C acetylation modifications in AC and Nr fruits: insights into the regulation of fruit ripening by ethylene
Source: Mol Hortic. 2024 Feb 19;4:5. doi: 10.1186/s43897-024-00082-7 (PMC10875755; doi:10.1186/s43897-024-00082-7)
Supplement: Supplementary file 1 — Additional file 1: Table S1. The differentially expressed genes (DEGs) identified in AC-Br6 vs AC-MG, Nr-Br6 vs Nr-MG, Nr-MG vs AC-MG and Nr-Br6 vs AC-Br6. Table S2. The differentially expressed (DE) lncRNAs in AC-Br6 vs AC-MG, Nr-Br6 vs Nr-MG, Nr-MG vs AC-MG and Nr-Br6 vs AC-Br6. Table S3. The DE lncRNAs and corresponding DE target genes identified in AC-Br6 vs AC-MG, Nr-Br6 vs Nr-MG, Nr-MG vs AC-MG and Nr-Br6 vs AC-Br6. Table S4. The DEGs in the overlap of between Nr-Br6 vs Nr-MG and AC-Br6 vs AC-MG. Table S5. The DE lncRNAs in the overlap of between Nr-Br6 vs Nr-MG and AC-Br6 vs AC-MG. Table S6. The common DE lncRNAs and DE target genes during the ripening process of Nr and AC tomatoes. Table S7. The DEGs related to fruit ripening in the overlap of between Nr-Br6 vs Nr-MG and AC-Br6 vs AC-MG. Table S8. The common DE lncRNAs and DE target genes related to fruit ripening in Nr and AC tomatoes. Table S9. The DAS identified in AC-Br6 vs AC-MG and Nr-Br6 vs Nr-MG. Table S10. The DAS on transcripts identified in AC-Br6 vs AC-MG and Nr-Br6 vs Nr-MG. Table S11. The intersection of differentially acetylated mRNAs (DA mRNAs) and differentially expressed mRNAs (DE mRNAs) in AC-Br6 vs AC-MG and Nr-Br6 vs Nr-MG. Table S12. The intersection of DA mRNAs and DE mRNAs in the overlap of Nr-Br6 vs Nr-MG and AC-Br6 vs AC-MG. Table S13. The DAS identified in Nr-MG vs AC-MG and Nr-Br6 vs AC-Br6. Table S14. The DAS on transcripts identified in Nr-MG vs AC-MG and Nr-Br6 vs AC-Br6. Table S15. The intersection of DA mRNAs and DE mRNAs in Nr-MG vs AC-MG and Nr-Br6 vs AC-Br6. Table S16. The DEGs related to plant hormones synthesis and signal transduction in Nr-MG vs AC-MG and Nr-Br6 vs AC-Br6. Table S17. The DEGs related to fruit texture in Nr-Br6 vs AC-Br6. Table S18. The RNA (mRNA and lncRNA) identified in four tomato samples. Table S19. Transcripts containing acetylation modification sites. [file 43897_2024_82_MOESM1_ESM.zip › Table S15.xlsx]

## Sheet: Nr-MG vs AC-MG
Table S15 The intersection of DA mRNAs and DE mRNAs in Nr-MG vs AC-MG and Nr-Br6 vs AC-Br6.
The intersection of DA mRNAs and DE mRNAs in Nr-MG vs AC-MG.
Geneid	chr	start	end	id	strand	base	geneName	geneId	geneStart	geneEnd	transcriptId	transcriptStart	transcriptEnd	segment	Nr_MG_1_misrate	Nr_MG_1_Input_misrate	Nr_MG_2_misrate	Nr_MG_2_Input_misrate	Nr_MG_3_misrate	Nr_MG_3_Input_misrate	AC_MG_1_misrate	AC_MG_1_Input_misrate	AC_MG_2_misrate	AC_MG_2_Input_misrate	AC_MG_3_misrate	AC_MG_3_Input_misrate	pvalue	log2FC (DA mRNAs)	log2FC (DE mRNAs)	gene annotation
Solyc01g005560.3	SL4.0ch01	411312	411313	SL4.0ch01:411313_+	+	C	Solyc01g005560.3	Solyc01g005560.3	407818	412751	Solyc01g005560.3.1	411261	411330	cds	0.0655738	0.0289855	0.0326087	0.018018	0.0342466	0.0122699	0.001	0.001	0.001	0.001	0.001	0.001	0.00316018	1.19762	-1.02088	K4ASC2,Isocitrate dehydrogenase [NADP]
Solyc01g097770.4	SL4.0ch01	80749376	80749377	SL4.0ch01:80749377_-	-	C	Solyc01g097770.4	Solyc01g097770.4	80737814	80750672	Solyc01g097770.4.1	80749211	80749792	cds	0.0229358	0.001	0.0288462	0.00561798	0.0208333	0.0150376	0.001	0.001	0.001	0.001	0.001	0.001	0.00881615	3.29423	1.16611	K4B0G4,Uncharacterized protein
Solyc06g053710.3	SL4.0ch06	34342217	34342218	SL4.0ch06:34342218_-	-	C	Solyc06g053710.3	Solyc06g053710.3	34339644	34343463	Solyc06g053710.3.1	34341370	34343113	cds	0.0252632	0.00675676	0.0271903	0.0107527	0.033033	0.001	0.001	0.001	0.001	0.001	0.001	0.001	0.000122344	3.71127	-1.57427	Q9XET8,Ethylene receptor
Solyc07g049530.3	SL4.0ch07	59749353	59749354	SL4.0ch07:59749354_+	+	C	Solyc07g049530.3	Solyc07g049530.3	59747966	59750137	Solyc07g049530.3.1	59749263	59749545	cds	0.0209059	0.00588235	0.0355556	0.0115385	0.0203046	0.00352113	0.001	0.001	0.001	0.001	0.001	0.001	1.11e-06	2.05779	-3.69719	E3VWN6,1-aminocyclopropane-1-carboxylic acid oxidase
Solyc07g052320.3	SL4.0ch07	60727508	60727509	SL4.0ch07:60727509_-	-	C	Solyc07g052320.3	Solyc07g052320.3	60727212	60731146	Solyc07g052320.3.1	60727211	60727649	3_UTR	0.1	0.001	0.166667	0.0196078	0.166667	0.0588235	0.001	0.001	0.001	0.001	0.001	0.001	4.5e-06	5.21378	-1.36846	K4CFD1,Hexosyltransferase
Solyc11g017470.2	SL4.0ch11	8520010	8520011	SL4.0ch11:8520011_-	-	C	Solyc11g017470.2	Solyc11g017470.2	8518920	8520455	Solyc11g017470.2.1	8519775	8520053	cds	0.053719	0.0220994	0.0417957	0.0284006	0.037037	0.0139665	0.001	0.001	0.001	0.001	0.001	0.001	0.0164507	1.13117	-1.63255	K4D6Q0,NAC4 domain protein
Solyc01g087210.3	SL4.0ch01	74384613	74384614	SL4.0ch01:74384614_-	-	C	Solyc01g087210.3	Solyc01g087210.3	74379951	74388524	Solyc01g087210.3.1	74384432	74384645	cds	0.001	0.001	0.001	0.001	0.001	0.001	0.0322581	0.001	0.0383142	0.0204082	0.0424242	0.0243902	0.0256583	-3.57782	1.25941	K4AYB2,Cellulose synthase
Solyc02g036350.3	SL4.0ch02	29254266	29254267	SL4.0ch02:29254267_+	+	C	Solyc02g036350.3	Solyc02g036350.3	29253625	29255841	Solyc02g036350.3.1	29254153	29254380	cds	0.001	0.001	0.001	0.001	0.001	0.001	0.0223489	0.0131787	0.023918	0.0115473	0.0324621	0.0131752	0.00711351	-1.05978	-2.72732	A4ZYQ6,1-aminocyclopropane-1-carboxylate oxidase
Solyc02g081970.4	SL4.0ch02	43711548	43711549	SL4.0ch02:43711549_-	-	C	Solyc02g081970.4	Solyc02g081970.4	43708553	43712779	Solyc02g081970.4.1	43710958	43711651	cds	0.001	0.001	0.001	0.001	0.001	0.001	0.0340909	0.0108696	0.0483871	0.001	0.0245902	0.00613497	7.12e-06	-4.20853	-1.36597	K4BA67,Uncharacterized protein
Solyc02g092840.1	SL4.0ch02	51868000	51868001	SL4.0ch02:51868001_+	+	C	Solyc02g092840.1	Solyc02g092840.1	51866463	51868007	Solyc02g092840.1.1	51866462	51868007	cds	0.001	0.001	0.001	0.001	0.001	0.001	0.0229008	0.001	0.0285714	0.001	0.0204082	0.00995025	0.000131806	-4.15544	1.20273	K4BD80,Uncharacterized protein
Solyc02g093520.3	SL4.0ch02	52419984	52419985	SL4.0ch02:52419985_+	+	C	Solyc02g093520.3	Solyc02g093520.3	52417982	52422105	Solyc02g093520.3.1	52419948	52420062	cds	0.001	0.001	0.001	0.001	0.001	0.001	0.0373444	0.0165289	0.0347826	0.001	0.0431034	0.0149254	0.00136047	-3.73166	-1.1814	K4BDE8,RING-finger protein
Solyc03g111720.3	SL4.0ch03	56790131	56790132	SL4.0ch03:56790132_+	+	C	Solyc03g111720.3	Solyc03g111720.3	56789726	56790782	Solyc03g111720.3.1	56789870	56790206	cds	0.001	0.001	0.001	0.001	0.001	0.001	0.0214158	0.0107803	0.0238908	0.00543478	0.0214891	0.00776699	0.00074977	-1.61457	-4.92295	A0A0V0HK86,Putative peptide methionine sulfoxide reductase-like
Solyc04g054310.3	SL4.0ch04	51583079	51583080	SL4.0ch04:51583080_+	+	C	Solyc04g054310.3	Solyc04g054310.3	51582767	51588297	Solyc04g054310.3.1	51582979	51583204	cds	0.001	0.001	0.001	0.001	0.001	0.001	0.0648649	0.0410959	0.0895522	0.0412371	0.106383	0.0324675	0.0115491	-1.22932	-1.23139	K4BSI6,Uncharacterized protein
Solyc06g053710.3	SL4.0ch06	34341468	34341469	SL4.0ch06:34341469_-	-	C	Solyc06g053710.3	Solyc06g053710.3	34339644	34343463	Solyc06g053710.3.1	34341370	34343113	cds	0.001	0.001	0.001	0.001	0.001	0.001	0.0292553	0.0177596	0.041958	0.0227273	0.0521739	0.016	0.0156196	-1.17031	-1.57427	Q9XET8,Ethylene receptor
Solyc06g063070.3	SL4.0ch06	37469635	37469636	SL4.0ch06:37469636_-	-	C	Solyc06g063070.3	Solyc06g063070.3	37469043	37471605	Solyc06g063070.3.1	37469383	37470270	cds	0.001	0.001	0.001	0.001	0.001	0.001	0.0205457	0.00698239	0.0212213	0.0133506	0.0219224	0.00942737	0.00905439	-1.20054	-1.16562	Q8LGR9,JERF1
Solyc06g082610.4	SL4.0ch06	45947268	45947269	SL4.0ch06:45947269_-	-	C	Solyc06g082610.4	Solyc06g082610.4	45945358	45948228	Solyc06g082610.4.1	45946889	45948228	cds	0.001	0.001	0.001	0.001	0.001	0.001	0.0434783	0.0348837	0.0649351	0.001	0.0980392	0.0144928	0.0123302	-4.60393	1.0345	K4CAB6,Uncharacterized protein
Solyc07g052900.1	SL4.0ch07	61238281	61238282	SL4.0ch07:61238282_+	+	C	Solyc07g052900.1	Solyc07g052900.1	61238199	61239392	Solyc07g052900.1.1	61238198	61239392	cds	0.001	0.001	0.001	0.001	0.001	0.001	0.0594059	0.0135135	0.0505051	0.04	0.0348837	0.0117647	0.027431	-1.52554	1.27807	K4CFI8,Uncharacterized protein
Solyc11g017470.2	SL4.0ch11	8520011	8520012	SL4.0ch11:8520012_-	-	C	Solyc11g017470.2	Solyc11g017470.2	8518920	8520455	Solyc11g017470.2.1	8519775	8520053	cds	0.001	0.001	0.001	0.001	0.001	0.001	0.0518379	0.0180723	0.0487288	0.023968	0.0534759	0.0278114	0.00381137	-1.18825	-1.63255	K4D6Q0,NAC4 domain protein
Solyc11g066820.2	SL4.0ch11	50658532	50658533	SL4.0ch11:50658533_+	+	C	Solyc11g066820.2	Solyc11g066820.2	50657202	50665179	Solyc11g066820.2.1	50658490	50658589	cds	0.001	0.001	0.001	0.001	0.001	0.001	0.025	0.00540541	0.021148	0.00931677	0.0238806	0.001	0.000155328	-3.35513	1.0165	K4D9T9,Uncharacterized protein
Solyc12g009300.3	SL4.0ch12	2626772	2626773	SL4.0ch12:2626773_-	-	C	Solyc12g009300.3	Solyc12g009300.3	2625812	2631623	Solyc12g009300.3.1	2626384	2626948	cds	0.001	0.001	0.001	0.001	0.001	0.001	0.0324675	0.0149254	0.029316	0.00556586	0.0216216	0.0151515	0.0236692	-1.57406	1.96354	K4DC18,Sucrose synthase

## Sheet: Nr-Br6 vs AC-Br6
Table S15 The intersection of DA mRNAs and DE mRNAs in Nr-MG vs AC-MG and Nr-Br6 vs AC-Br6.
The intersection of DA mRNAs and DE mRNAs in Nr-Br6 vs AC-Br6.
Geneid	chr	start	end	id	strand	base	geneName	geneId	geneStart	geneEnd	transcriptId	transcriptStart	transcriptEnd	segment	Nr_BR6_1_misrate	Nr_BR6_1_Input_misrate	Nr_BR6_2_misrate	Nr_BR6_2_Input_misrate	Nr_BR6_3_misrate	Nr_BR6_3_Input_misrate	AC_BR6_1_misrate	AC_BR6_1_Input_misrate	AC_BR6_2_misrate	AC_BR6_2_Input_misrate	AC_BR6_3_misrate	AC_BR6_3_Input_misrate	pvalue	log2FC (DA mRNAs)	log2FC (DE mRNAs)	gene annotation
Solyc09g074380.4	SL4.0ch09	62384819	62384820	SL4.0ch09:62384820_-	-	C	Solyc09g074380.4	Solyc09g074380.4	62384142	62386999	Solyc09g074380.4.1	62384614	62385952	cds	0.001	0.001	0.001	0.001	0.001	0.001	0.0357143	0.001	0.0338983	0.0136054	0.0357143	0.00558659	2.69e-05	-3.89647	-2.26491	K4CV15,Uncharacterized protein
Solyc12g005860.2	SL4.0ch12	500355	500356	SL4.0ch12:500356_-	-	C	Solyc12g005860.2	Solyc12g005860.2	499498	508147	Solyc12g005860.2.1	500319	500418	cds	0.0372671	0.0195122	0.0543478	0.00925926	0.0451613	0.0162162	0.001	0.001	0.001	0.001	0.001	0.001	0.00157632	1.82019	-2.10866	K4DBC4,Aconitate hydratase
Solyc02g070020.1	SL4.0ch02	37825387	37825388	SL4.0ch02:37825388_-	-	C	Solyc02g070020.1	Solyc02g070020.1	37824156	37825595	Solyc02g070020.1.1	37824155	37825595	cds	0.001	0.001	0.001	0.001	0.001	0.001	0.0233766	0.00769231	0.0245283	0.0163488	0.0212121	0.0083682	0.0122827	-1.24754	-1.61637	K4B7Y4,Uncharacterized protein
Solyc00g500063.1	SL4.0ch00	1513921	1513922	SL4.0ch00:1513922_-	-	C	Solyc00g500063.1	Solyc00g500063.1	1512451	1516659	Solyc00g500063.1.1	1512450	1515204	5_UTR	0.001	0.001	0.001	0.001	0.001	0.001	0.0204082	0.00484261	0.0239044	0.0136364	0.0253165	0.00892857	0.0026681	-1.56072	-1.50261	A0A172W722,Ribulose bisphosphate carboxylase large chain
Solyc08g014130.3	SL4.0ch08	3769938	3769939	SL4.0ch08:3769939_+	+	C	Solyc08g014130.3	Solyc08g014130.3	3761653	3771390	Solyc08g014130.3.1	3769924	3770070	cds	0.0208507	0.017758	0.0209677	0.00621118	0.0246679	0.00914634	0.001	0.001	0.001	0.001	0.001	0.001	0.0470882	1.2729	-1.25787	K4CJ46,Isopropylmalate synthase
Solyc09g064940.2	SL4.0ch09	58591248	58591249	SL4.0ch09:58591249_+	+	C	Solyc09g064940.2	Solyc09g064940.2	58589531	58591801	Solyc09g064940.2.1	58591244	58591328	cds	0.0242424	0.0113636	0.0300752	0.00806452	0.0258065	0.001	0.001	0.001	0.001	0.001	0.001	0.001	0.000596449	3.40107	-1.22071	K4CUC1,Uncharacterized protein
Solyc01g094790.3	SL4.0ch01	78458941	78458942	SL4.0ch01:78458942_+	+	C	Solyc01g094790.3	Solyc01g094790.3	78457714	78460651	Solyc01g094790.3.1	78458902	78458960	cds	0.0326087	0.0138889	0.0375587	0.0136054	0.0283286	0.0153551	0.001	0.001	0.001	0.001	0.001	0.001	0.00225224	1.21606	-1.18307	K4AZL9,Cysteine synthase
Solyc05g052715.1	SL4.0ch05	62313375	62313376	SL4.0ch05:62313376_-	-	C	Solyc05g052715.1	Solyc05g052715.1	62307673	62313631	Solyc05g052715.1.1	62313333	62313755	5_UTR	0.0259067	0.00819672	0.0361446	0.0225989	0.0318182	0.00561798	0.001	0.001	0.001	0.001	0.001	0.001	0.00540432	1.80468	-1.109	A0A1S4CIR1,mucin-5AC-like isoform X1
Solyc09g091180.3	SL4.0ch09	66600589	66600590	SL4.0ch09:66600590_+	+	C	Solyc09g091180.3	Solyc09g091180.3	66595838	66601266	Solyc09g091180.3.1	66600563	66600748	cds	0.001	0.001	0.001	0.001	0.001	0.001	0.0376569	0.0136054	0.0382166	0.00677966	0.021645	0.0106952	0.00075642	-1.8079	-1.10706	K4CWE4,Uncharacterized protein
Solyc06g074820.3	SL4.0ch06	44024622	44024623	SL4.0ch06:44024623_+	+	C	Solyc06g074820.3	Solyc06g074820.3	44022505	44024857	Solyc06g074820.3.1	44024268	44024640	cds	0.0241935	0.0100334	0.0232558	0.0136054	0.0234834	0.00255755	0.001	0.001	0.001	0.001	0.001	0.001	0.00877548	2.16735	1.13126	Q53U42,Similar to aquaporin
Solyc07g054670.4	SL4.0ch07	62842958	62842959	SL4.0ch07:62842959_+	+	C	Solyc07g054670.4	Solyc07g054670.4	62840180	62844098	Solyc07g054670.4.1	62842935	62843193	cds	0.0807453	0.0335821	0.0756303	0.0294118	0.079096	0.0343348	0.001	0.001	0.001	0.001	0.001	0.001	0.000467475	1.27969	1.22193	K4CG09,Uncharacterized protein
Solyc02g078670.3	SL4.0ch02	41315110	41315111	SL4.0ch02:41315111_-	-	C	Solyc02g078670.3	Solyc02g078670.3	41314302	41319500	Solyc02g078670.3.1	41315085	41316770	cds	0.001	0.001	0.001	0.001	0.001	0.001	0.0264317	0.00431965	0.0304569	0.0109091	0.0238095	0.0128205	0.00210759	-1.84638	1.23349	K4B991,Uncharacterized protein
Solyc09g098540.3	SL4.0ch09	68411091	68411092	SL4.0ch09:68411092_-	-	C	Solyc09g098540.3	Solyc09g098540.3	68410258	68411935	Solyc09g098540.3.1	68411035	68411195	cds	0.025641	0.013468	0.0247934	0.00879765	0.027027	0.0188034	0.001	0.001	0.001	0.001	0.001	0.001	0.0320121	1.04397	1.25824	K4CX24,Uncharacterized protein
Solyc07g052900.1	SL4.0ch07	61238936	61238937	SL4.0ch07:61238937_+	+	C	Solyc07g052900.1	Solyc07g052900.1	61238199	61239392	Solyc07g052900.1.1	61238198	61239392	cds	0.0286885	0.0144404	0.0282258	0.00913242	0.0234114	0.00958466	0.001	0.001	0.001	0.001	0.001	0.001	0.00112026	1.33116	1.28866	K4CFI8,Uncharacterized protein
Solyc05g005260.3	SL4.0ch05	255800	255801	SL4.0ch05:255801_-	-	C	Solyc05g005260.3	Solyc05g005260.3	255005	255856	Solyc05g005260.3.1	255004	255856	cds	0.0461538	0.0152672	0.029703	0.00526316	0.0212766	0.00958466	0.001	0.001	0.001	0.001	0.001	0.001	0.000188543	1.87132	1.38752	K4BW57,Uncharacterized protein
Solyc09g065180.3	SL4.0ch09	59207852	59207853	SL4.0ch09:59207853_+	+	C	Solyc09g065180.3	Solyc09g065180.3	59205454	59208160	Solyc09g065180.3.1	59207789	59207972	cds	0.0888889	0.0235294	0.0547945	0.0430108	0.0943396	0.0206186	0.001	0.001	0.001	0.001	0.001	0.001	0.0185764	1.68235	1.39197	K4CUE5,Uncharacterized protein
Solyc08g078670.2	SL4.0ch08	60560012	60560013	SL4.0ch08:60560013_+	+	C	Solyc08g078670.2	Solyc08g078670.2	60558444	60560370	Solyc08g078670.2.1	60559370	60560059	cds	0.025641	0.0108108	0.0414201	0.00980392	0.0291262	0.0077821	0.001	0.001	0.001	0.001	0.001	0.001	2.17e-05	1.78995	1.73195	K4CNM6,Uncharacterized protein
Solyc07g055260.3	SL4.0ch07	63266868	63266869	SL4.0ch07:63266869_+	+	C	Solyc07g055260.3	Solyc07g055260.3	63261880	63267329	Solyc07g055260.3.1	63266771	63266871	cds	0.0454545	0.0137363	0.0569801	0.0233577	0.0441176	0.0206186	0.001	0.001	0.001	0.001	0.001	0.001	0.00056053	1.39629	1.78423	K4CG65,Uncharacterized protein
Solyc12g098850.2	SL4.0ch12	65763909	65763910	SL4.0ch12:65763910_+	+	C	Solyc12g098850.2	Solyc12g098850.2	65762700	65764421	Solyc12g098850.2.1	65763548	65764421	cds	0.0932203	0.0366972	0.0642202	0.029703	0.0833333	0.0377358	0.001	0.001	0.001	0.001	0.001	0.001	0.00100231	1.20531	2.17031	K4DHQ8,Uncharacterized protein
