# Supplementary material for: Dissection of mRNA ac4C acetylation modifications in AC and Nr fruits: insights into the regulation of fruit ripening by ethylene
Source: Mol Hortic. 2024 Feb 19;4:5. doi: 10.1186/s43897-024-00082-7 (PMC10875755; doi:10.1186/s43897-024-00082-7)
Supplement: Supplementary file 1 — Additional file 1: Table S1. The differentially expressed genes (DEGs) identified in AC-Br6 vs AC-MG, Nr-Br6 vs Nr-MG, Nr-MG vs AC-MG and Nr-Br6 vs AC-Br6. Table S2. The differentially expressed (DE) lncRNAs in AC-Br6 vs AC-MG, Nr-Br6 vs Nr-MG, Nr-MG vs AC-MG and Nr-Br6 vs AC-Br6. Table S3. The DE lncRNAs and corresponding DE target genes identified in AC-Br6 vs AC-MG, Nr-Br6 vs Nr-MG, Nr-MG vs AC-MG and Nr-Br6 vs AC-Br6. Table S4. The DEGs in the overlap of between Nr-Br6 vs Nr-MG and AC-Br6 vs AC-MG. Table S5. The DE lncRNAs in the overlap of between Nr-Br6 vs Nr-MG and AC-Br6 vs AC-MG. Table S6. The common DE lncRNAs and DE target genes during the ripening process of Nr and AC tomatoes. Table S7. The DEGs related to fruit ripening in the overlap of between Nr-Br6 vs Nr-MG and AC-Br6 vs AC-MG. Table S8. The common DE lncRNAs and DE target genes related to fruit ripening in Nr and AC tomatoes. Table S9. The DAS identified in AC-Br6 vs AC-MG and Nr-Br6 vs Nr-MG. Table S10. The DAS on transcripts identified in AC-Br6 vs AC-MG and Nr-Br6 vs Nr-MG. Table S11. The intersection of differentially acetylated mRNAs (DA mRNAs) and differentially expressed mRNAs (DE mRNAs) in AC-Br6 vs AC-MG and Nr-Br6 vs Nr-MG. Table S12. The intersection of DA mRNAs and DE mRNAs in the overlap of Nr-Br6 vs Nr-MG and AC-Br6 vs AC-MG. Table S13. The DAS identified in Nr-MG vs AC-MG and Nr-Br6 vs AC-Br6. Table S14. The DAS on transcripts identified in Nr-MG vs AC-MG and Nr-Br6 vs AC-Br6. Table S15. The intersection of DA mRNAs and DE mRNAs in Nr-MG vs AC-MG and Nr-Br6 vs AC-Br6. Table S16. The DEGs related to plant hormones synthesis and signal transduction in Nr-MG vs AC-MG and Nr-Br6 vs AC-Br6. Table S17. The DEGs related to fruit texture in Nr-Br6 vs AC-Br6. Table S18. The RNA (mRNA and lncRNA) identified in four tomato samples. Table S19. Transcripts containing acetylation modification sites. [file 43897_2024_82_MOESM1_ESM.zip › Table S16.xlsx]

## Sheet: Nr-MG vs AC-MG
Table S16 The DEGs related to plant hormones synthesis and signal transduction in Nr-MG vs AC-MG and Nr-Br6 vs AC-Br6.
The DEGs related to plant hormones synthesis and signal transduction in Nr-MG vs AC-MG.
Geneid	Nr_MG_1	Nr_MG_2	Nr_MG_3	AC_MG_1	AC_MG_2	AC_MG_3	logFC	logCPM	F	PValue	FDR	uniprotAc	Refseq	pfam	interpro	eggNOG	GO(GO_term,class,description)	KEGG(KO,pathway,description)
Solyc02g083880.3	27.2098	1.78963	13.637	1.23819	2.73231	0.654917	3.19662	1.90235	10.2965	0.0168339	0.129621	Uncharacterized protein	XP_004232490.1,gibberellin-regulated protein 11	PF02704,ibberellin regulated protein	IPR003854,Gibberellin regulated protein	ENOG410J3Q8,-;ENOG410YT52,-	-	-
Solyc09g091550.3	0	0.034598	0	1.1895	0.0997753	1.00445	-5.87385	-0.695971	18.1125	0.00438317	0.0801317	S-adenosyl-L-methionine: salicylic acid carboxyl methyltransferase	NP_001234809.1,salicylic acid carboxyl methyltransferase	PF03492,SAM dependent carboxyl methyltransferase	IPR005299,SAM dependent carboxyl methyltransferase;IPR029063,S-adenosyl-L-methionine-dependent methyltransferase	ENOG410IKGQ,-;ENOG4112BHH,-	GO:0032259,biological_process,methylation;GO:0008168,molecular_function,methyltransferase activity;GO:0016740,molecular_function,transferase activity	-
Solyc11g010710.2	0	0.0251109	0.130114	1.09052	0.0965546	1.17164	-3.97048	-0.171253	10.1098	0.0174933	0.131606	Uncharacterized protein	XP_004250153.2,AP2-like ethylene-responsive transcription factor AIL6	PF00847,AP2 domain	IPR036955,AP2/ERF domain superfamily;IPR001471,AP2/ERF domain;IPR031112,AP2-like ethylene-responsive transcription factor;IPR016177,DNA-binding domain superfamily	ENOG41118NG,-;ENOG410IVR9,-	GO:0003677,molecular_function,DNA binding;GO:0003700,molecular_function,DNA binding transcription factor activity;GO:0007275,biological_process,multicellular organism development;GO:0006355,biological_process,regulation of transcription, DNA-templated;GO:0006351,biological_process,transcription, DNA-templated;GO:0005634,cellular_component,nucleus	-
Solyc08g079150.1	3.02693	3.22405	5.22053	0.273466	1.93701	1.35805	1.69857	0.329792	8.64495	0.0226958	0.146981	Uncharacterized protein	XP_004245734.1,auxin-responsive protein SAUR36-like	PF02519,Auxin responsive protein	IPR003676,Small auxin-up RNA	ENOG410YVYP,-;ENOG410J2ZR,-	GO:0009733,biological_process,response to auxin	K14488,ko04075,Plant hormone signal transduction
Solyc06g008590.3	10.664	3.77803	6.13739	1.01621	2.01219	1.42928	2.20771	2.02275	26.211	0.001685	0.0735703	Auxin-responsive protein	NP_001266055.1,IAA10 protein	PF02309,AUX/IAA family	IPR033389,AUX/IAA domain;IPR003311,AUX/IAA protein;IPR000270,PB1 domain	-	GO:0006355,biological_process,regulation of transcription, DNA-templated;GO:0009734,biological_process,auxin-activated signaling pathway;GO:0005634,cellular_component,nucleus;GO:0006351,biological_process,transcription, DNA-templated	K14484,ko04075,Plant hormone signal transduction
Solyc03g118190.4	0.270722	0.446043	0.336176	3.21013	0.779589	1.53461	-2.4564	0.510364	16.4608	0.00534748	0.0847419	Uncharacterized protein	XP_004235847.1,ethylene-responsive transcription factor ERF114	PF00847,AP2 domain	IPR036955,AP2/ERF domain superfamily;IPR001471,AP2/ERF domain;IPR016177,DNA-binding domain superfamily	ENOG410YY7D,-;ENOG410IYVD,-	GO:0006355,biological_process,regulation of transcription, DNA-templated;GO:0003700,molecular_function,DNA binding transcription factor activity;GO:0003677,molecular_function,DNA binding;GO:0006351,biological_process,transcription, DNA-templated;GO:0005634,cellular_component,nucleus	-
Solyc07r034860.1	0.387809	0.0338841	0.0702294	4.99705	1.59604	1.65125	-4.09428	1.17399	19.3677	0.00391614	0.0784776	1-aminocyclopropane-1-carboxylate oxidase	NP_001234037.1,1-aminocyclopropane-1-carboxylate oxidase	PF03171,2OG-Fe(II) oxygenase superfamily;PF14226,non-haem dioxygenase in morphine synthesis N-terminal	IPR005123,Oxoglutarate/iron-dependent dioxygenase;IPR027443,Isopenicillin N synthase-like;IPR026992,Non-haem dioxygenase N-terminal domain	KOG0143,Iron/ascorbate family oxidoreductases;COG3491,Isopenicillin N synthase and related dioxygenases	GO:0055114,biological_process,oxidation-reduction process;GO:0016491,molecular_function,oxidoreductase activity;GO:0046872,molecular_function,metal ion binding;GO:0009815,molecular_function,1-aminocyclopropane-1-carboxylate oxidase activity	K05933,ko00270,Cysteine and methionine metabolism
Solyc04g051360.3	0.880268	0.966891	0.227729	7.75388	1.18294	1.73164	-2.44745	1.34942	7.16215	0.0345224	0.177014	Uncharacterized protein	XP_004237483.1,ethylene-responsive transcription factor ABR1-like	PF00847,AP2 domain	IPR036955,AP2/ERF domain superfamily;IPR001471,AP2/ERF domain;IPR016177,DNA-binding domain superfamily	ENOG410J25I,-;ENOG410YYVP,-	GO:0006355,biological_process,regulation of transcription, DNA-templated;GO:0003700,molecular_function,DNA binding transcription factor activity;GO:0003677,molecular_function,DNA binding;GO:0006351,biological_process,transcription, DNA-templated;GO:0005634,cellular_component,nucleus	-
Solyc07g026650.3	0.413701	0.0361464	0.0749182	5.33067	1.7026	1.7615	-4.09428	1.17399	19.3677	0.00391614	0.0784776	1-aminocyclopropane-1-carboxylate oxidase	NP_001234037.1,1-aminocyclopropane-1-carboxylate oxidase	PF03171,2OG-Fe(II) oxygenase superfamily;PF14226,non-haem dioxygenase in morphine synthesis N-terminal	IPR005123,Oxoglutarate/iron-dependent dioxygenase;IPR027443,Isopenicillin N synthase-like;IPR026992,Non-haem dioxygenase N-terminal domain	KOG0143,Iron/ascorbate family oxidoreductases;COG3491,Isopenicillin N synthase and related dioxygenases	GO:0055114,biological_process,oxidation-reduction process;GO:0016491,molecular_function,oxidoreductase activity;GO:0046872,molecular_function,metal ion binding;GO:0009815,molecular_function,1-aminocyclopropane-1-carboxylate oxidase activity	K05933,ko00270,Cysteine and methionine metabolism
Solyc06g072650.1	2.28994	1.05642	0.746444	3.95352	3.18503	2.14093	-1.20585	0.27438	6.11306	0.043464	0.198398	Uncharacterized protein	XP_004241451.1,auxin-responsive protein SAUR71	PF02519,Auxin responsive protein	IPR003676,Small auxin-up RNA	ENOG410J4MW,-;ENOG410ZMPS,-	GO:0009733,biological_process,response to auxin	K14488,ko04075,Plant hormone signal transduction
Solyc08g080630.4	0.149121	0.121605	0.0180031	7.19862	0.80158	3.22424	-5.31277	1.53746	25.1472	0.00200655	0.0748727	Uncharacterized protein	XP_006358889.1,ethylene-responsive proteinase inhibitor 1	PF00280,Potato inhibitor I family	IPR036354,Proteinase inhibitor I13, potato inhibitor I superfamily;IPR000864,Proteinase inhibitor I13, potato inhibitor I	-	GO:0010951,biological_process,negative regulation of endopeptidase activity;GO:0009611,biological_process,response to wounding;GO:0004867,molecular_function,serine-type endopeptidase inhibitor activity	-
Solyc11g072310.2	1.77241	1.29651	0.761373	11.7693	3.90512	3.62962	-2.39899	2.20416	14.9188	0.00736745	0.0953147	Gibberellin 20-oxidase-3	NP_001234579.1,gibberellin 20-oxidase-3	PF03171,2OG-Fe(II) oxygenase superfamily;PF14226,non-haem dioxygenase in morphine synthesis N-terminal	IPR005123,Oxoglutarate/iron-dependent dioxygenase;IPR027443,Isopenicillin N synthase-like;IPR026992,Non-haem dioxygenase N-terminal domain	KOG0143,Iron/ascorbate family oxidoreductases;COG3491,Isopenicillin N synthase and related dioxygenases	GO:0045544,molecular_function,gibberellin 20-oxidase activity;GO:0009416,biological_process,response to light stimulus;GO:0046872,molecular_function,metal ion binding;GO:0009686,biological_process,gibberellin biosynthetic process;GO:0016491,molecular_function,oxidoreductase activity;GO:0009908,biological_process,flower development;GO:0009740,biological_process,gibberellic acid mediated signaling …	K05282,ko00904,Diterpenoid biosynthesis
Solyc04g081270.1	6.682	5.95127	8.6656	0.886045	3.47596	3.67114	1.42023	0.703148	9.5524	0.0180726	0.132927	Uncharacterized protein	XP_004238342.1,auxin-induced protein 15A	PF02519,Auxin responsive protein	IPR003676,Small auxin-up RNA	ENOG410IYW1,-;ENOG410Z28U,-	GO:0009733,biological_process,response to auxin	K14488,ko04075,Plant hormone signal transduction
Solyc06r030800.1	0.764385	2.02469	1.26768	3.58736	3.20329	5.99181	-1.67418	0.75443	16.8294	0.00479246	0.0823168	SAUR59	XP_004240979.1,auxin-responsive protein SAUR32	PF02519,Auxin responsive protein	IPR003676,Small auxin-up RNA	ENOG410J3Z8,-;ENOG410YXA2,-	GO:0009733,biological_process,response to auxin	K14488,ko04075,Plant hormone signal transduction
Solyc09g064530.3	14.2777	9.38866	15.2917	5.81051	5.01234	6.23085	1.1677	3.91393	28.9519	0.00111112	0.0685939	Auxin-responsive protein	-	PF02309,AUX/IAA family	IPR033389,AUX/IAA domain;IPR003311,AUX/IAA protein;IPR000270,PB1 domain	ENOG410YK71,-;ENOG410IVBZ,-	GO:0006351,biological_process,transcription, DNA-templated;GO:0006355,biological_process,regulation of transcription, DNA-templated;GO:0005634,cellular_component,nucleus;GO:0009734,biological_process,auxin-activated signaling pathway	-
Solyc07r036810.1	0.204302	0.178505	0.0369977	7.46145	0.549102	6.515	-5.11244	0.866239	19.7824	0.00371416	0.0776683	Gibberellin 2-oxidase	-	PF03171,2OG-Fe(II) oxygenase superfamily;PF14226,non-haem dioxygenase in morphine synthesis N-terminal	IPR005123,Oxoglutarate/iron-dependent dioxygenase;IPR027443,Isopenicillin N synthase-like;IPR026992,Non-haem dioxygenase N-terminal domain	KOG0143,Iron/ascorbate family oxidoreductases;COG3491,Isopenicillin N synthase and related dioxygenases	GO:0055114,biological_process,oxidation-reduction process;GO:0016491,molecular_function,oxidoreductase activity;GO:0046872,molecular_function,metal ion binding	-
Solyc09g089610.3	1.97086	1.81264	0.732603	4.70677	4.93116	8.62668	-2.02287	3.37379	23.5419	0.00238333	0.0757337	Ethylene receptor	NP_001234150.2,ethylene receptor precursor	PF00072,Response regulator receiver domain;PF01590,AF domain;PF00512,His Kinase A (phospho-acceptor) domain	IPR005467,Histidine kinase domain;IPR036097,Signal transduction histidine kinase, dimerisation/phosphoacceptor domain superfamily;IPR001789,Signal transduction response regulator, receiver domain;IPR003018,GAF domain;IPR029016,GAF-like domain superfamily;IPR003661,Signal transduction histidine kinase, dimerisation/phosphoacceptor domain;IPR014525,Ethylene receptor;IPR011006,CheY-like superfamily;…	KOG0519,Sensory transduction histidine kinase;COG0642,Signal transduction histidine kinase;COG2202,FOG: PAS/PAC domain	GO:0046872,molecular_function,metal ion binding;GO:0050896,biological_process,response to stimulus;GO:0007165,biological_process,signal transduction;GO:0023014,biological_process,signal transduction by protein phosphorylation;GO:0000160,biological_process,phosphorelay signal transduction system;GO:0016301,molecular_function,kinase activity;GO:0051740,molecular_function,ethylene binding;GO:0018106…	K14509,ko04075,Plant hormone signal transduction
Solyc08g065320.3	5.26768	5.37642	3.44431	13.2663	5.70857	8.74197	-1.02625	2.8464	7.28488	0.033287	0.174522	Green ripe-like 1	XP_019070582.1,-;XP_019070581.1,-;XP_010324961.1,-;NP_001233902.1,green ripe-like 1;XP_010324963.1,-	PF05608,Protein of unknown function (DUF778)	IPR008496,Protein of unknown function DUF778	KOG3150,Uncharacterized conserved protein;ENOG4111G1S,-	GO:0016021,cellular_component,integral component of membrane;GO:0016020,cellular_component,membrane	-
Solyc11g069190.2	41.3497	25.5643	39.8998	10.2475	16.5722	9.57556	1.54405	5.87238	33.2945	0.000910526	0.0641218	Auxin response factor	NP_001233771.1,auxin response factor 4	PF02309,AUX/IAA family;PF02362,B3 DNA binding domain;PF06507,Auxin response factor	IPR015300,DNA-binding pseudobarrel domain superfamily;IPR033389,AUX/IAA domain;IPR003340,B3 DNA binding domain;IPR010525,Auxin response factor;IPR000270,PB1 domain	ENOG410IKM1,-;ENOG4111D9H,-	GO:0009725,biological_process,response to hormone;GO:0003677,molecular_function,DNA binding;GO:0009734,biological_process,auxin-activated signaling pathway;GO:0010050,biological_process,vegetative phase change;GO:0010158,biological_process,abaxial cell fate specification;GO:0006355,biological_process,regulation of transcription, DNA-templated;GO:0006351,biological_process,transcription, DNA-templ…	-
Solyc06g053290.1	1.28276	3.32697	1.98065	6.02017	5.10345	9.83504	-1.6883	0.719769	16.8446	0.00478148	0.0823168	SAUR59	XP_004240979.1,auxin-responsive protein SAUR32	PF02519,Auxin responsive protein	IPR003676,Small auxin-up RNA	ENOG410J3Z8,-;ENOG410YXA2,-	GO:0009733,biological_process,response to auxin	K14488,ko04075,Plant hormone signal transduction
Solyc09g075440.4	4.25748	3.75719	3.82041	22.2075	5.24776	9.96513	-1.73312	5.1498	10.097	0.0175397	0.131761	Ethylene receptor	NP_001233894.1,ethylene receptor neverripe;XP_019070993.1,-	PF01590,AF domain;PF00512,His Kinase A (phospho-acceptor) domain;PF02518,Histidine kinase-, DNA gyrase B-, and HSP90-like ATPase	IPR005467,Histidine kinase domain;IPR003018,GAF domain;IPR029016,GAF-like domain superfamily;IPR003661,Signal transduction histidine kinase, dimerisation/phosphoacceptor domain;IPR004358,Signal transduction histidine kinase-related protein, C-terminal;IPR036890,Histidine kinase/HSP90-like ATPase superfamily;IPR003594,Histidine kinase/HSP90-like ATPase;IPR036097,Signal transduction histidine kinas…	KOG0519,Sensory transduction histidine kinase;COG0642,Signal transduction histidine kinase	GO:0005515,molecular_function,protein binding;GO:0007165,biological_process,signal transduction;GO:0023014,biological_process,signal transduction by protein phosphorylation;GO:0000160,biological_process,phosphorelay signal transduction system;GO:0051740,molecular_function,ethylene binding;GO:0005783,cellular_component,endoplasmic reticulum;GO:0016021,cellular_component,integral component of membr…	K14509,ko04075,Plant hormone signal transduction
Solyc08g005610.3	0.776104	1.57814	0.204431	29.672	3.47259	11.4797	-4.20879	4.04984	16.6815	0.00564858	0.0869891	Uncharacterized protein	XP_004244436.1,abscisic acid 8'-hydroxylase 1	PF00067,Cytochrome P450	IPR036396,Cytochrome P450 superfamily;IPR002401,Cytochrome P450, E-class, group I;IPR001128,Cytochrome P450;IPR017972,Cytochrome P450, conserved site	KOG0157,Cytochrome P450 CYP4/CYP19/CYP26 subfamilies;COG2124,Cytochrome P450	GO:0016709,molecular_function,oxidoreductase activity, acting on paired donors, with incorporation or reduction of molecular oxygen, NAD(P)H as one donor, and incorporation of one atom of oxygen;GO:0009687,biological_process,abscisic acid metabolic process;GO:0016705,molecular_function,oxidoreductase activity, acting on paired donors, with incorporation or reduction of molecular oxygen;GO:0016491…	K09843,ko00906,Carotenoid biosynthesis
Solyc09g089930.3	0	0.136286	0	3.5142	0.917068	12.8592	-6.87295	1.09571	22.5564	0.00266162	0.0762994	Ethylene responsive element binding protein	NP_001234818.1,ethylene responsive element binding protein	PF00847,AP2 domain	IPR036955,AP2/ERF domain superfamily;IPR001471,AP2/ERF domain;IPR016177,DNA-binding domain superfamily	ENOG410YJNR,-;ENOG410IX3G,-	GO:0006355,biological_process,regulation of transcription, DNA-templated;GO:0003700,molecular_function,DNA binding transcription factor activity;GO:0003677,molecular_function,DNA binding;GO:0005634,cellular_component,nucleus;GO:0006351,biological_process,transcription, DNA-templated	K14516,ko04075,Plant hormone signal transduction
Solyc07g008250.3	2.96474	3.57641	3.37723	22.5974	7.96831	16.1499	-2.29078	4.83487	30.9971	0.00114792	0.0693475	Uncharacterized protein	XP_004242782.1,EIN3-binding F-box protein 1-like	PF13516,Leucine Rich repeat;PF00646,-box domain	IPR001611,Leucine-rich repeat;IPR006553,Leucine-rich repeat, cysteine-containing subtype;IPR036047,F-box-like domain superfamily;IPR032675,Leucine-rich repeat domain superfamily;IPR001810,F-box domain	ENOG410IT1K,-;ENOG410ZPKV,-	-	K14515,ko04075,Plant hormone signal transduction
Solyc08g021820.3	4.4831	6.15119	2.52578	17.2997	8.47906	17.1783	-1.74488	3.0172	16.7548	0.00558917	0.0865868	Auxin-responsive protein	NP_001266091.1,IAA29	PF02309,AUX/IAA family	IPR033389,AUX/IAA domain;IPR003311,AUX/IAA protein;IPR000270,PB1 domain	ENOG410ZN8Z,-;ENOG410J043,-	GO:0006351,biological_process,transcription, DNA-templated;GO:0006355,biological_process,regulation of transcription, DNA-templated;GO:0005634,cellular_component,nucleus;GO:0009734,biological_process,auxin-activated signaling pathway	K14484,ko04075,Plant hormone signal transduction
Solyc12g089300.2	9.39791	3.00724	2.78491	21.7085	20.3587	19.1729	-2.0242	2.3224	16.7625	0.00558295	0.0865643	Uncharacterized protein	XP_010314649.1,gibberellin-regulated protein 1-like	PF02704,ibberellin regulated protein	IPR003854,Gibberellin regulated protein	ENOG410J3Q8,-;ENOG410YT52,-	-	-
Solyc06g075690.3	2.88654	10.4472	1.86977	13.8095	14.3926	21.2873	-1.72493	4.19341	7.64221	0.0305745	0.167703	Auxin-regulated protein	NP_001234635.1,auxin-regulated protein	PF06136,omain of unknown function (DUF966)	IPR010369,Protein of unknown function DUF966;IPR021182,Upstream of FLC	ENOG410YDQZ,-;ENOG410IKUV,-	-	-
Solyc09g075420.3	12.607	9.74192	6.71565	40.1485	21.4523	21.7149	-1.56704	4.4584	17.0026	0.00539418	0.085274	Ethylene responsive factor 2	NP_001234308.2,ethylene response factor 2	PF00847,AP2 domain	IPR036955,AP2/ERF domain superfamily;IPR001471,AP2/ERF domain;IPR001711,Phospholipase C, phosphatidylinositol-specific, Y domain;IPR016177,DNA-binding domain superfamily	ENOG410YR4U,-;ENOG410J020,-	GO:0006629,biological_process,lipid metabolic process;GO:0004435,molecular_function,phosphatidylinositol phospholipase C activity;GO:0003677,molecular_function,DNA binding;GO:0035556,biological_process,intracellular signal transduction;GO:0003700,molecular_function,DNA binding transcription factor activity;GO:0006355,biological_process,regulation of transcription, DNA-templated;GO:0006351,biologi…	-
Solyc07g049550.3	1.02073	0.582048	0.428067	39.5296	1.85902	21.7845	-5.02526	3.90703	18.9757	0.00412059	0.0791537	1-aminocyclopropane-1-carboxylic acid oxidase	NP_001234024.2,1-aminocyclopropane-1-carboxylate oxidase 1	PF03171,2OG-Fe(II) oxygenase superfamily;PF14226,non-haem dioxygenase in morphine synthesis N-terminal	IPR005123,Oxoglutarate/iron-dependent dioxygenase;IPR027443,Isopenicillin N synthase-like;IPR026992,Non-haem dioxygenase N-terminal domain	KOG0143,Iron/ascorbate family oxidoreductases;COG3491,Isopenicillin N synthase and related dioxygenases	GO:0055114,biological_process,oxidation-reduction process;GO:0016491,molecular_function,oxidoreductase activity;GO:0046872,molecular_function,metal ion binding	K05933,ko00270,Cysteine and methionine metabolism
Solyc05g050010.3	7.04063	6.17888	9.63518	60.1941	9.43158	22.9016	-2.1018	5.401	9.22599	0.0211247	0.142606	1-aminocyclopropane-1-carboxylate synthase	NP_001233875.1,1-aminocyclopropane 1-carboxylate synthase	PF00155,Aminotransferase class I and II	IPR015421,Pyridoxal phosphate-dependent transferase, major domain;IPR004839,Aminotransferase, class I/classII;IPR004838,Aminotransferases, class-I, pyridoxal-phosphate-binding site;IPR015424,Pyridoxal phosphate-dependent transferase;IPR015422,Pyridoxal phosphate-dependent transferase domain 1	COG0436,Aspartate/tyrosine/aromatic aminotransferase;KOG0256,1-aminocyclopropane-1-carboxylate synthase, and related proteins	GO:0030170,molecular_function,pyridoxal phosphate binding;GO:0003824,molecular_function,catalytic activity;GO:0009058,biological_process,biosynthetic process	K01762,ko00270,Cysteine and methionine metabolism
Solyc08g081550.4	11.62	18.5167	15.0772	49.9137	18.3743	25.5945	-1.11888	5.52082	6.82037	0.0377547	0.184452	1-amino-cyclopropane-1-carboxylate synthase	NP_001233922.2,1-aminocyclopropane-1-carboxylate synthase	PF00155,Aminotransferase class I and II	IPR015421,Pyridoxal phosphate-dependent transferase, major domain;IPR004839,Aminotransferase, class I/classII;IPR004838,Aminotransferases, class-I, pyridoxal-phosphate-binding site;IPR015424,Pyridoxal phosphate-dependent transferase;IPR015422,Pyridoxal phosphate-dependent transferase domain 1	COG0436,Aspartate/tyrosine/aromatic aminotransferase;KOG0256,1-aminocyclopropane-1-carboxylate synthase, and related proteins	GO:0030170,molecular_function,pyridoxal phosphate binding;GO:0003824,molecular_function,catalytic activity;GO:0009058,biological_process,biosynthetic process;GO:0016847,molecular_function,1-aminocyclopropane-1-carboxylate synthase activity;GO:0042218,biological_process,1-aminocyclopropane-1-carboxylate biosynthetic process;GO:0016829,molecular_function,lyase activity	-
Solyc01g095080.3	1.63602	0.851219	1.40339	79.6513	2.42999	27.3203	-4.90694	5.25993	15.6093	0.00662155	0.0918376	Ripening-related ACC synthase 2	NP_001234178.2,1-aminocyclopropane-1-carboxylate synthase 2	PF00155,Aminotransferase class I and II	IPR015421,Pyridoxal phosphate-dependent transferase, major domain;IPR004839,Aminotransferase, class I/classII;IPR004838,Aminotransferases, class-I, pyridoxal-phosphate-binding site;IPR015424,Pyridoxal phosphate-dependent transferase;IPR015422,Pyridoxal phosphate-dependent transferase domain 1	COG0436,Aspartate/tyrosine/aromatic aminotransferase;KOG0256,1-aminocyclopropane-1-carboxylate synthase, and related proteins	GO:0030170,molecular_function,pyridoxal phosphate binding;GO:0003824,molecular_function,catalytic activity;GO:0009058,biological_process,biosynthetic process	-
Solyc07g056670.3	0.414503	0.276562	0.245662	36.4785	2.43067	28.1021	-6.20874	3.88067	29.9351	0.00126154	0.0710371	Gibberellin 2-oxidase 2	NP_001234338.1,gibberellin 2-oxidase 2	PF03171,2OG-Fe(II) oxygenase superfamily;PF14226,non-haem dioxygenase in morphine synthesis N-terminal	IPR005123,Oxoglutarate/iron-dependent dioxygenase;IPR027443,Isopenicillin N synthase-like;IPR026992,Non-haem dioxygenase N-terminal domain	KOG0143,Iron/ascorbate family oxidoreductases;COG3491,Isopenicillin N synthase and related dioxygenases	GO:0009416,biological_process,response to light stimulus;GO:0046872,molecular_function,metal ion binding;GO:0016491,molecular_function,oxidoreductase activity;GO:0052634,molecular_function,C-19 gibberellin 2-beta-dioxygenase activity;GO:0055114,biological_process,oxidation-reduction process;GO:0045487,biological_process,gibberellin catabolic process	K04125,ko00904,Diterpenoid biosynthesis
Solyc01g095140.4	14.9423	21.0263	4.8422	77.6486	29.1294	33.6282	-1.84719	4.47988	8.33296	0.0258794	0.155568	Ethylene-responsive late embryogenesis-like protein	NP_001233938.1,ethylene-responsive late embryogenesis-like protein	PF03168,Late embryogenesis abundant protein	IPR013990,Water stress and hypersensitive response domain;IPR004864,Late embryogenesis abundant protein, LEA-14	ENOG4111PUK,-;ENOG410IXHN,-	GO:0009269,biological_process,response to desiccation	-
Solyc05g052030.1	15.4306	13.9429	4.63386	28.7604	34.504	39.7878	-1.60904	3.79725	14.4892	0.00788798	0.0975768	Ethylene response factor 4	NP_001234313.1,ethylene response factor 4	PF00847,AP2 domain	IPR036955,AP2/ERF domain superfamily;IPR001471,AP2/ERF domain;IPR017392,AP2/ERF transcription factor ERF/PTI6;IPR016177,DNA-binding domain superfamily	ENOG4111416,-;ENOG410IYJI,-	GO:0006355,biological_process,regulation of transcription, DNA-templated;GO:0003700,molecular_function,DNA binding transcription factor activity;GO:0003677,molecular_function,DNA binding;GO:0006351,biological_process,transcription, DNA-templated;GO:0005634,cellular_component,nucleus	-
Solyc12g009560.2	15.4313	12.1455	8.10569	45.4813	20.8499	41.1602	-1.63076	6.08738	17.6106	0.00495234	0.0824876	EIN3-binding F-box protein 1	NP_001234858.1,EIN3-binding F-box protein 1	PF13516,Leucine Rich repeat;PF00646,-box domain	IPR001611,Leucine-rich repeat;IPR006553,Leucine-rich repeat, cysteine-containing subtype;IPR036047,F-box-like domain superfamily;IPR032675,Leucine-rich repeat domain superfamily;IPR001810,F-box domain	ENOG410IT1K,-;ENOG410ZPKV,-	-	K14515,ko04075,Plant hormone signal transduction
Solyc04g071770.3	5.41042	3.62567	2.33711	39.4739	14.875	45.1477	-3.16185	4.74174	35.6116	0.000784665	0.0633127	Uncharacterized protein	XP_004237817.1,ethylene-responsive transcription factor ABR1-like	PF00847,AP2 domain	IPR036955,AP2/ERF domain superfamily;IPR001471,AP2/ERF domain;IPR016177,DNA-binding domain superfamily	ENOG410IWAJ,-;ENOG411198J,-	GO:0006355,biological_process,regulation of transcription, DNA-templated;GO:0003700,molecular_function,DNA binding transcription factor activity;GO:0003677,molecular_function,DNA binding;GO:0006351,biological_process,transcription, DNA-templated;GO:0005634,cellular_component,nucleus	-
Solyc06g053710.3	23.0044	20.892	18.2322	95.1332	29.7103	52.3548	-1.57427	6.99421	12.1363	0.0117994	0.112527	Ethylene receptor	NP_001234205.1,ethylene receptor homolog precursor	PF00072,Response regulator receiver domain;PF01590,AF domain;PF00512,His Kinase A (phospho-acceptor) domain;PF02518,Histidine kinase-, DNA gyrase B-, and HSP90-like ATPase	IPR005467,Histidine kinase domain;IPR036097,Signal transduction histidine kinase, dimerisation/phosphoacceptor domain superfamily;IPR001789,Signal transduction response regulator, receiver domain;IPR003018,GAF domain;IPR003661,Signal transduction histidine kinase, dimerisation/phosphoacceptor domain;IPR036890,Histidine kinase/HSP90-like ATPase superfamily;IPR014525,Ethylene receptor;IPR011006,Che…	KOG0519,Sensory transduction histidine kinase;COG0642,Signal transduction histidine kinase	GO:0016301,molecular_function,kinase activity;GO:0016021,cellular_component,integral component of membrane;GO:0023014,biological_process,signal transduction by protein phosphorylation;GO:0005789,cellular_component,endoplasmic reticulum membrane;GO:0000160,biological_process,phosphorelay signal transduction system;GO:0016020,cellular_component,membrane;GO:0051740,molecular_function,ethylene bindin…	K14509,ko04075,Plant hormone signal transduction
Solyc07g056570.1	13.492	36.4493	19.1112	100.624	52.1012	102.743	-1.93128	6.6383	18.6357	0.00430945	0.0799911	9-cis-epoxycarotenoid dioxygenase	NP_001234455.1,nine-cis-epoxycarotenoid dioxygenase	PF03055,Retinal pigment epithelial membrane protein	IPR004294,Carotenoid oxygenase	KOG1285,Beta, beta-carotene 15,15'-dioxygenase and related enzymes;COG3670,Lignostilbene-alpha,beta-dioxygenase and related enzymes	GO:0055114,biological_process,oxidation-reduction process;GO:0016702,molecular_function,oxidoreductase activity, acting on single donors with incorporation of molecular oxygen, incorporation of two atoms of oxygen;GO:0051213,molecular_function,dioxygenase activity;GO:0046872,molecular_function,metal ion binding	K09840,ko00906,Carotenoid biosynthesis
Solyc01g065980.4	139.781	135.624	118.607	412.255	203.187	320.468	-1.29312	7.90925	18.9736	0.00405531	0.0788795	ERF6	NP_001266125.1,ERF6	PF00847,AP2 domain	IPR036955,AP2/ERF domain superfamily;IPR001471,AP2/ERF domain;IPR016177,DNA-binding domain superfamily	ENOG41113EY,-;ENOG410IYVI,-	GO:0006355,biological_process,regulation of transcription, DNA-templated;GO:0003700,molecular_function,DNA binding transcription factor activity;GO:0003677,molecular_function,DNA binding;GO:0006351,biological_process,transcription, DNA-templated;GO:0005634,cellular_component,nucleus	-
Solyc02g036350.3	118.905	204.868	69.7511	1304.46	315.001	871.585	-2.72732	9.45007	17.6958	0.00489431	0.0823168	1-aminocyclopropane-1-carboxylate oxidase	NP_001234638.1,1-aminocyclopropane-1-carboxylate oxidase	PF03171,2OG-Fe(II) oxygenase superfamily;PF14226,non-haem dioxygenase in morphine synthesis N-terminal	IPR005123,Oxoglutarate/iron-dependent dioxygenase;IPR027443,Isopenicillin N synthase-like;IPR026992,Non-haem dioxygenase N-terminal domain	KOG0143,Iron/ascorbate family oxidoreductases;COG3491,Isopenicillin N synthase and related dioxygenases	GO:0055114,biological_process,oxidation-reduction process;GO:0016491,molecular_function,oxidoreductase activity;GO:0009693,biological_process,ethylene biosynthetic process;GO:0046872,molecular_function,metal ion binding	K05933,ko00270,Cysteine and methionine metabolism
Solyc07g049530.3	122.64	104.227	97.2062	2864.47	183.594	880.644	-3.69719	10.1538	14.2786	0.00816094	0.0987667	1-aminocyclopropane-1-carboxylic acid oxidase	NP_001234024.2,1-aminocyclopropane-1-carboxylate oxidase 1	PF03171,2OG-Fe(II) oxygenase superfamily;PF14226,non-haem dioxygenase in morphine synthesis N-terminal	IPR005123,Oxoglutarate/iron-dependent dioxygenase;IPR027443,Isopenicillin N synthase-like;IPR026992,Non-haem dioxygenase N-terminal domain	KOG0143,Iron/ascorbate family oxidoreductases;COG3491,Isopenicillin N synthase and related dioxygenases	GO:0055114,biological_process,oxidation-reduction process;GO:0016491,molecular_function,oxidoreductase activity;GO:0046872,molecular_function,metal ion binding	K05933,ko00270,Cysteine and methionine metabolism

## Sheet: Nr-Br6 vs AC-Br6
Table S16 The DEGs related to plant hormones synthesis and signal transduction in Nr-MG vs AC-MG and Nr-Br6 vs AC-Br6.
The DEGs related to plant hormones synthesis and signal transduction in Nr-Br6 vs AC-Br6.
Geneid	Nr_BR6_1	Nr_BR6_2	Nr_BR6_3	AC_BR6_1	AC_BR6_2	AC_BR6_3	logFC	logCPM	F	PValue	FDR	uniprotAc	Refseq	pfam	interpro	eggNOG	GO(GO_term,class,description)	KEGG(KO,pathway,description)
Solyc03g117720.3	2.28573	1.91592	1.44557	0.700546	0.528622	0.134908	1.83115	0.490051	13.9145	0.00598975	0.032448	Uncharacterized protein	XP_004235883.1,AP2-like ethylene-responsive transcription factor At1g16060 isoform X2	PF00847,AP2 domain	IPR036955,AP2/ERF domain superfamily;IPR001471,AP2/ERF domain;IPR031112,AP2-like ethylene-responsive transcription factor;IPR016177,DNA-binding domain superfamily	ENOG410IJUU,-;ENOG410Y9PK,-	GO:0003677,molecular_function,DNA binding;GO:0003700,molecular_function,DNA binding transcription factor activity;GO:0005634,cellular_component,nucleus;GO:0006355,biological_process,regulation of transcription, DNA-templated;GO:0006351,biological_process,transcription, DNA-templated;GO:0007275,biological_process,multicellular organism development	-
Solyc05g050830.3	4.05682	3.74148	4.23195	0.352136	0.393261	0.139393	3.53777	0.708698	104.949	6.72411e-06	0.000701378	Uncharacterized protein	XP_004240059.1,ethylene-responsive transcription factor ERF038-like	PF00847,AP2 domain	IPR036955,AP2/ERF domain superfamily;IPR001471,AP2/ERF domain;IPR016177,DNA-binding domain superfamily	ENOG410YIZG,-;ENOG410IY7W,-	GO:0003677,molecular_function,DNA binding;GO:0003700,molecular_function,DNA binding transcription factor activity;GO:0006355,biological_process,regulation of transcription, DNA-templated;GO:0044212,molecular_function,transcription regulatory region DNA binding;GO:0006351,biological_process,transcription, DNA-templated;GO:0005634,cellular_component,nucleus	-
Solyc04g076480.3	0.802323	0.389163	0.815625	0.315906	0.291443	0.228355	1.04899	0.640922	10.8171	0.0109306	0.0484204	Uncharacterized protein	XP_004238541.1,serine/threonine-protein kinase CTR1	PF14381,thylene-responsive protein kinase Le-CTR1;PF07714,Protein tyrosine kinase	IPR001245,Serine-threonine/tyrosine-protein kinase, catalytic domain;IPR017441,Protein kinase, ATP binding site;IPR011009,Protein kinase-like domain superfamily;IPR008271,Serine/threonine-protein kinase, active site;IPR000719,Protein kinase domain	COG0515,Serine/threonine protein kinase;KOG0192,Tyrosine kinase specific for activated (GTP-bound) p21cdc42Hs	GO:0035556,biological_process,intracellular signal transduction;GO:0004871,molecular_function,signal transducer activity;GO:0004672,molecular_function,protein kinase activity;GO:0005622,cellular_component,intracellular;GO:0006468,biological_process,protein phosphorylation;GO:0005524,molecular_function,ATP binding;GO:0004674,molecular_function,protein serine/threonine kinase activity	-
Solyc01g110555.1	0.562637	1.43949	1.4142	0.622364	0.173762	0.26396	1.47435	-0.334556	6.73453	0.0319786	0.0989285	Uncharacterized protein	XP_004230975.1,auxin-induced protein 6B	PF02519,Auxin responsive protein	IPR003676,Small auxin-up RNA	ENOG410JDFM,-;ENOG4111BAD,-	GO:0009733,biological_process,response to auxin	-
Solyc08g008630.4	8.20994	16.4035	12.0574	0.253618	0.236031	0.401578	5.18527	2.67414	186.494	1.43198e-06	0.000383261	Uncharacterized protein	XP_004244658.1,beta-carotene isomerase D27	PF13225,omain of unknown function (DUF4033)	IPR025114,Domain of unknown function DUF4033	ENOG410XQY4,-;ENOG410IK19,-	-	-
Solyc07g008020.3	2.75698	2.54115	2.20966	0.641166	0.119341	0.444159	2.42387	0.307774	26.5274	0.000854435	0.00952608	Auxin-responsive protein	NP_001266098.1,IAA35	PF02309,AUX/IAA family	IPR033389,AUX/IAA domain;IPR003311,AUX/IAA protein;IPR000270,PB1 domain	ENOG4111A4D,-;ENOG410JDHK,-	GO:0006355,biological_process,regulation of transcription, DNA-templated;GO:0009734,biological_process,auxin-activated signaling pathway;GO:0006351,biological_process,transcription, DNA-templated;GO:0005634,cellular_component,nucleus	K14484,ko04075,Plant hormone signal transduction
Solyc09g091530.2	3.71874	3.21751	2.97761	1.44529	1.24515	0.465866	1.44321	1.23804	15.173	0.00467996	0.0276269	Uncharacterized protein	XP_004247832.1,salicylate carboxymethyltransferase-like	PF03492,SAM dependent carboxyl methyltransferase	IPR005299,SAM dependent carboxyl methyltransferase;IPR029063,S-adenosyl-L-methionine-dependent methyltransferase	ENOG410IKGQ,-;ENOG4112BHH,-	GO:0032259,biological_process,methylation;GO:0008168,molecular_function,methyltransferase activity	-
Solyc08r037910.1	11.4062	22.2329	16.6221	0.389445	0.36244	0.501026	5.14082	2.51309	212.868	6.22537e-07	0.00025196	Uncharacterized protein	XP_004244658.1,beta-carotene isomerase D27	PF13225,omain of unknown function (DUF4033)	IPR025114,Domain of unknown function DUF4033	ENOG410XQY4,-;ENOG410IK19,-	-	-
Solyc10g078610.1	1.49108	1.42065	1.46166	0.663673	0.65566	0.545638	1.02918	-0.0756537	14.7237	0.00490077	0.0284348	Uncharacterized protein	XP_004249156.1,ethylene-responsive transcription factor RAP2-11-like	PF00847,AP2 domain	IPR036955,AP2/ERF domain superfamily;IPR001471,AP2/ERF domain;IPR016177,DNA-binding domain superfamily	ENOG410YGKR,-;ENOG410IW0J,-	GO:0006355,biological_process,regulation of transcription, DNA-templated;GO:0003700,molecular_function,DNA binding transcription factor activity;GO:0003677,molecular_function,DNA binding;GO:0006351,biological_process,transcription, DNA-templated;GO:0005634,cellular_component,nucleus	-
Solyc05g056040.3	1.49298	1.52471	2.00431	0.650849	0.597419	0.79409	1.10333	1.55494	29.5156	0.000606309	0.00782356	Auxin response factor	NP_001303697.1,auxin response factor 13 isoform 1	PF02362,B3 DNA binding domain;PF06507,Auxin response factor	IPR015300,DNA-binding pseudobarrel domain superfamily;IPR003340,B3 DNA binding domain;IPR010525,Auxin response factor	-	GO:0009725,biological_process,response to hormone;GO:0003677,molecular_function,DNA binding;GO:0009734,biological_process,auxin-activated signaling pathway;GO:0006355,biological_process,regulation of transcription, DNA-templated;GO:0006351,biological_process,transcription, DNA-templated;GO:0005634,cellular_component,nucleus	-
Solyc08g008380.4	1.49193	1.51821	1.8377	0.417206	0.689936	0.952794	1.04784	1.67237	13.6788	0.0059802	0.0324299	Auxin response factor	XP_010324457.1,auxin response factor 12 isoform X2;XP_019070562.1	PF02309,AUX/IAA family;PF02362,B3 DNA binding domain;PF06507,Auxin response factor	IPR015300,DNA-binding pseudobarrel domain superfamily;IPR033389,AUX/IAA domain;IPR003340,B3 DNA binding domain;IPR010525,Auxin response factor;IPR000270,PB1 domain	-	GO:0009725,biological_process,response to hormone;GO:0003677,molecular_function,DNA binding;GO:0009734,biological_process,auxin-activated signaling pathway;GO:0006355,biological_process,regulation of transcription, DNA-templated;GO:0006351,biological_process,transcription, DNA-templated;GO:0005634,cellular_component,nucleus	-
Solyc06g061180.2	2.00376	5.01254	3.62514	0.697681	0.973951	0.994235	1.82152	0.533433	20.367	0.00193281	0.0157174	Uncharacterized protein	XP_004241962.1,abscisic acid receptor PYR1-like	PF10604,Polyketide cyclase / dehydrase and lipid transport	IPR023393,START-like domain superfamily;IPR019587,Polyketide cyclase/dehydrase	ENOG410IJIR,-;ENOG410YDHK,-	-	K14496,ko04075,Plant hormone signal transduction
Solyc12g007230.2	3.95516	4.34874	4.73516	1.37656	1.34984	1.21608	1.53052	1.89544	83.4741	1.58314e-05	0.00104039	Auxin-responsive protein	NP_001266052.1,auxin-regulated IAA8	PF02309,AUX/IAA family	IPR033389,AUX/IAA domain;IPR003311,AUX/IAA protein;IPR000270,PB1 domain	ENOG410YEX5,-;ENOG410IJSB,-	GO:0006355,biological_process,regulation of transcription, DNA-templated;GO:0005634,cellular_component,nucleus;GO:0006351,biological_process,transcription, DNA-templated;GO:0009734,biological_process,auxin-activated signaling pathway	K14484,ko04075,Plant hormone signal transduction
Solyc03g121060.4	3.99959	1.96915	3.64937	1.8739	0.885393	1.24106	1.05039	1.48451	9.76765	0.0143035	0.0579332	Auxin-responsive protein	NP_001266088.1,IAA26	PF02309,AUX/IAA family	IPR033389,AUX/IAA domain;IPR003311,AUX/IAA protein;IPR000270,PB1 domain	ENOG410YI31,-;ENOG410INWJ,-	GO:0006355,biological_process,regulation of transcription, DNA-templated;GO:0006351,biological_process,transcription, DNA-templated;GO:0005634,cellular_component,nucleus;GO:0009734,biological_process,auxin-activated signaling pathway	K14484,ko04075,Plant hormone signal transduction
Solyc08g016720.1	4.98733	3.21392	2.72966	0.858055	0.471981	1.24711	1.88934	1.94372	27.0599	0.0010012	0.0104952	Uncharacterized protein	XP_004244807.1,probable 9-cis-epoxycarotenoid dioxygenase NCED5	PF03055,Retinal pigment epithelial membrane protein	IPR004294,Carotenoid oxygenase	KOG1285,Beta, beta-carotene 15,15'-dioxygenase and related enzymes;COG3670,Lignostilbene-alpha,beta-dioxygenase and related enzymes	GO:0055114,biological_process,oxidation-reduction process;GO:0016702,molecular_function,oxidoreductase activity, acting on single donors with incorporation of molecular oxygen, incorporation of two atoms of oxygen;GO:0046872,molecular_function,metal ion binding	K09840,ko00906,Carotenoid biosynthesis
Solyc07g049550.3	1.11172	0.36217	1.01207	2.40309	3.04538	1.29534	-1.65206	1.07393	13.7336	0.00654137	0.0342854	1-aminocyclopropane-1-carboxylic acid oxidase	NP_001234024.2,1-aminocyclopropane-1-carboxylate oxidase 1	PF03171,2OG-Fe(II) oxygenase superfamily;PF14226,non-haem dioxygenase in morphine synthesis N-terminal	IPR005123,Oxoglutarate/iron-dependent dioxygenase;IPR027443,Isopenicillin N synthase-like;IPR026992,Non-haem dioxygenase N-terminal domain	KOG0143,Iron/ascorbate family oxidoreductases;COG3491,Isopenicillin N synthase and related dioxygenases	GO:0055114,biological_process,oxidation-reduction process;GO:0016491,molecular_function,oxidoreductase activity;GO:0046872,molecular_function,metal ion binding	K05933,ko00270,Cysteine and methionine metabolism
Solyc01g081340.4	0.314431	1.15346	0.805824	1.59583	1.42152	1.30854	-1.10435	0.444751	6.1648	0.0380322	0.11016	Uncharacterized protein	XP_004229529.1,salicylate carboxymethyltransferase-like	PF03492,SAM dependent carboxyl methyltransferase	IPR005299,SAM dependent carboxyl methyltransferase;IPR029063,S-adenosyl-L-methionine-dependent methyltransferase	ENOG410IVW6,-;ENOG4111GV5,-	GO:0032259,biological_process,methylation;GO:0008168,molecular_function,methyltransferase activity	-
Solyc03g118190.4	0.501689	0.335215	0.312249	2.06123	2.40472	1.44246	-2.55058	0.59808	66.164	3.71704e-05	0.00159794	Uncharacterized protein	XP_004235847.1,ethylene-responsive transcription factor ERF114	PF00847,AP2 domain	IPR036955,AP2/ERF domain superfamily;IPR001471,AP2/ERF domain;IPR016177,DNA-binding domain superfamily	ENOG410YY7D,-;ENOG410IYVD,-	GO:0006355,biological_process,regulation of transcription, DNA-templated;GO:0003700,molecular_function,DNA binding transcription factor activity;GO:0003677,molecular_function,DNA binding;GO:0006351,biological_process,transcription, DNA-templated;GO:0005634,cellular_component,nucleus	-
Solyc10g080880.2	1.40564	1.14179	0.990654	3.42144	2.38475	1.46964	-1.23874	1.78396	15.6018	0.0043664	0.0263477	Auxin efflux carrier component	NP_001234204.1,auxin efflux facilitator SlPIN7	PF03547,Membrane transport protein	IPR014024,Auxin efflux carrier, plant type;IPR004776,Membrane transport protein	ENOG410YBI4,-;ENOG410IVAQ,-	GO:0009734,biological_process,auxin-activated signaling pathway;GO:0055085,biological_process,transmembrane transport;GO:0005783,cellular_component,endoplasmic reticulum;GO:0010252,biological_process,auxin homeostasis;GO:0009926,biological_process,auxin polar transport;GO:0005886,cellular_component,plasma membrane;GO:0016020,cellular_component,membrane;GO:0010315,biological_process,auxin efflux;G…	-
Solyc09g090910.3	5.26491	4.26619	6.60221	1.77889	1.19199	1.56326	1.62716	2.08398	57.5384	6.15328e-05	0.00205862	Auxin-responsive protein	XP_010326736.1,IAA13 isoform X1	PF02309,AUX/IAA family	IPR033389,AUX/IAA domain;IPR003311,AUX/IAA protein;IPR000270,PB1 domain	ENOG410YK71,-;ENOG410IVBZ,-	GO:0006355,biological_process,regulation of transcription, DNA-templated;GO:0009734,biological_process,auxin-activated signaling pathway;GO:0006351,biological_process,transcription, DNA-templated;GO:0005634,cellular_component,nucleus	-
Solyc03g120840.3	3.54121	4.10303	3.63574	1.72922	1.26525	1.69948	1.07339	1.01049	22.3596	0.00145686	0.0131101	Uncharacterized protein	XP_004235656.1,ethylene-responsive transcription factor TINY-like	PF00847,AP2 domain	IPR036955,AP2/ERF domain superfamily;IPR001471,AP2/ERF domain;IPR016177,DNA-binding domain superfamily	-	GO:0006355,biological_process,regulation of transcription, DNA-templated;GO:0003700,molecular_function,DNA binding transcription factor activity;GO:0003677,molecular_function,DNA binding;GO:0005634,cellular_component,nucleus;GO:0006351,biological_process,transcription, DNA-templated	-
Solyc11g010710.2	0.710123	0.230653	0.628436	2.5415	2.77468	2.03015	-2.43477	1.61073	47.8779	0.000132476	0.00312703	Uncharacterized protein	XP_004250153.2,AP2-like ethylene-responsive transcription factor AIL6	PF00847,AP2 domain	IPR036955,AP2/ERF domain superfamily;IPR001471,AP2/ERF domain;IPR031112,AP2-like ethylene-responsive transcription factor;IPR016177,DNA-binding domain superfamily	ENOG41118NG,-;ENOG410IVR9,-	GO:0003677,molecular_function,DNA binding;GO:0003700,molecular_function,DNA binding transcription factor activity;GO:0007275,biological_process,multicellular organism development;GO:0006355,biological_process,regulation of transcription, DNA-templated;GO:0006351,biological_process,transcription, DNA-templated;GO:0005634,cellular_component,nucleus	-
Solyc03g119140.4	6.44818	4.01733	5.77823	1.98502	2.64427	2.22635	1.04176	3.69459	35.4734	0.000330381	0.00540132	Uncharacterized protein	XP_004235750.1,serine/threonine-protein kinase EDR1 isoform X1	PF14381,thylene-responsive protein kinase Le-CTR1;PF07714,Protein tyrosine kinase	IPR001245,Serine-threonine/tyrosine-protein kinase, catalytic domain;IPR017441,Protein kinase, ATP binding site;IPR011009,Protein kinase-like domain superfamily;IPR008271,Serine/threonine-protein kinase, active site;IPR000719,Protein kinase domain	COG0515,Serine/threonine protein kinase;KOG0192,Tyrosine kinase specific for activated (GTP-bound) p21cdc42Hs	GO:0035556,biological_process,intracellular signal transduction;GO:0004871,molecular_function,signal transducer activity;GO:0004672,molecular_function,protein kinase activity;GO:0005622,cellular_component,intracellular;GO:0006468,biological_process,protein phosphorylation;GO:0005524,molecular_function,ATP binding	-
Solyc09g089610.3	1.15336	1.18213	1.36092	2.35289	2.29692	2.50107	-1.14494	2.33697	66.7172	3.60621e-05	0.00157064	Ethylene receptor	NP_001234150.2,ethylene receptor precursor	PF00072,Response regulator receiver domain;PF01590,AF domain;PF00512,His Kinase A (phospho-acceptor) domain	IPR005467,Histidine kinase domain;IPR036097,Signal transduction histidine kinase, dimerisation/phosphoacceptor domain superfamily;IPR001789,Signal transduction response regulator, receiver domain;IPR003018,GAF domain;IPR029016,GAF-like domain superfamily;IPR003661,Signal transduction histidine kinase, dimerisation/phosphoacceptor domain;IPR014525,Ethylene receptor;IPR011006,CheY-like superfamily;…	KOG0519,Sensory transduction histidine kinase;COG0642,Signal transduction histidine kinase;COG2202,FOG: PAS/PAC domain	GO:0046872,molecular_function,metal ion binding;GO:0050896,biological_process,response to stimulus;GO:0007165,biological_process,signal transduction;GO:0023014,biological_process,signal transduction by protein phosphorylation;GO:0000160,biological_process,phosphorelay signal transduction system;GO:0016301,molecular_function,kinase activity;GO:0051740,molecular_function,ethylene binding;GO:0018106…	K14509,ko04075,Plant hormone signal transduction
Solyc09g098090.4	5.07452	7.05007	8.12488	2.05016	2.3284	3.07428	1.25557	2.54815	29.7509	0.000590864	0.00770211	Uncharacterized protein	XP_010326936.1,auxin-induced protein PCNT115-like isoform X1	PF00248,Aldo/keto reductase family	IPR036812,NADP-dependent oxidoreductase domain superfamily;IPR023210,NADP-dependent oxidoreductase domain	COG0667,Predicted oxidoreductases (related to aryl-alcohol dehydrogenases);KOG1575,Voltage-gated shaker-like K+ channel, subunit beta/KCNAB	-	-
Solyc05g047460.3	2.79723	1.20662	1.49325	2.87884	3.51309	3.16252	-1.00358	3.33189	13.1205	0.00777456	0.0384878	Auxin response factor	XP_010321285.1,auxin response factor 19-1 isoform X2	PF02309,AUX/IAA family;PF02362,B3 DNA binding domain;PF06507,Auxin response factor	IPR015300,DNA-binding pseudobarrel domain superfamily;IPR033389,AUX/IAA domain;IPR003340,B3 DNA binding domain;IPR010525,Auxin response factor;IPR000270,PB1 domain	ENOG410YDIT,-;ENOG410IHYA,-	GO:0009725,biological_process,response to hormone;GO:0003677,molecular_function,DNA binding;GO:0009734,biological_process,auxin-activated signaling pathway;GO:0006355,biological_process,regulation of transcription, DNA-templated;GO:0006351,biological_process,transcription, DNA-templated;GO:0005634,cellular_component,nucleus	-
Solyc07r036810.1	2.52402	0.787027	0.824744	4.24528	4.41536	4.84906	-1.9066	1.08215	20.3984	0.00213233	0.016807	Gibberellin 2-oxidase	-	PF03171,2OG-Fe(II) oxygenase superfamily;PF14226,non-haem dioxygenase in morphine synthesis N-terminal	IPR005123,Oxoglutarate/iron-dependent dioxygenase;IPR027443,Isopenicillin N synthase-like;IPR026992,Non-haem dioxygenase N-terminal domain	KOG0143,Iron/ascorbate family oxidoreductases;COG3491,Isopenicillin N synthase and related dioxygenases	GO:0055114,biological_process,oxidation-reduction process;GO:0016491,molecular_function,oxidoreductase activity;GO:0046872,molecular_function,metal ion binding	-
Solyc07g008250.3	4.2092	3.14691	3.73205	7.7519	8.6911	6.34134	-1.2384	4.09391	69.9201	3.03964e-05	0.00136778	Uncharacterized protein	XP_004242782.1,EIN3-binding F-box protein 1-like	PF13516,Leucine Rich repeat;PF00646,-box domain	IPR001611,Leucine-rich repeat;IPR006553,Leucine-rich repeat, cysteine-containing subtype;IPR036047,F-box-like domain superfamily;IPR032675,Leucine-rich repeat domain superfamily;IPR001810,F-box domain	ENOG410IT1K,-;ENOG410ZPKV,-	-	K14515,ko04075,Plant hormone signal transduction
Solyc08g005610.3	2.50602	0.634191	3.53653	2.97694	5.27439	9.6223	-1.63266	3.06785	6.39231	0.0428098	0.118776	Uncharacterized protein	XP_004244436.1,abscisic acid 8'-hydroxylase 1	PF00067,Cytochrome P450	IPR036396,Cytochrome P450 superfamily;IPR002401,Cytochrome P450, E-class, group I;IPR001128,Cytochrome P450;IPR017972,Cytochrome P450, conserved site	KOG0157,Cytochrome P450 CYP4/CYP19/CYP26 subfamilies;COG2124,Cytochrome P450	GO:0016709,molecular_function,oxidoreductase activity, acting on paired donors, with incorporation or reduction of molecular oxygen, NAD(P)H as one donor, and incorporation of one atom of oxygen;GO:0009687,biological_process,abscisic acid metabolic process;GO:0016705,molecular_function,oxidoreductase activity, acting on paired donors, with incorporation or reduction of molecular oxygen;GO:0016491…	K09843,ko00906,Carotenoid biosynthesis
Solyc09g064530.3	21.1886	21.8967	22.6958	6.02391	5.06882	9.72506	1.47117	4.49672	42.1398	0.00026104	0.00466596	Auxin-responsive protein	-	PF02309,AUX/IAA family	IPR033389,AUX/IAA domain;IPR003311,AUX/IAA protein;IPR000270,PB1 domain	ENOG410YK71,-;ENOG410IVBZ,-	GO:0006351,biological_process,transcription, DNA-templated;GO:0006355,biological_process,regulation of transcription, DNA-templated;GO:0005634,cellular_component,nucleus;GO:0009734,biological_process,auxin-activated signaling pathway	-
Solyc08g080630.4	1.76553	3.3031	0.852807	20.4526	26.3105	13.5955	-3.5193	4.05315	43.5792	0.000451751	0.0065374	Uncharacterized protein	XP_006358889.1,ethylene-responsive proteinase inhibitor 1	PF00280,Potato inhibitor I family	IPR036354,Proteinase inhibitor I13, potato inhibitor I superfamily;IPR000864,Proteinase inhibitor I13, potato inhibitor I	-	GO:0010951,biological_process,negative regulation of endopeptidase activity;GO:0009611,biological_process,response to wounding;GO:0004867,molecular_function,serine-type endopeptidase inhibitor activity	-
Solyc02r010110.1	5.15259	1.0711	2.31502	48.6907	72.4782	19.4444	-4.25105	4.15805	37.4565	0.000712431	0.00852964	Uncharacterized protein	XP_004233422.1,salicylic acid-binding protein 2	PF12697,Alpha/beta hydrolase family;PF00561,alpha/beta hydrolase fold;PF12146,Serine aminopeptidase, S33	IPR000073,Alpha/beta hydrolase fold-1;IPR029058,Alpha/Beta hydrolase fold	ENOG410IIY7,-;ENOG4111IVV,-	GO:0016787,molecular_function,hydrolase activity	-
Solyc07g056670.3	11.8538	5.4254	4.82974	22.54	25.4727	23.2324	-1.89169	4.32924	34.4207	0.00070251	0.00846199	Gibberellin 2-oxidase 2	NP_001234338.1,gibberellin 2-oxidase 2	PF03171,2OG-Fe(II) oxygenase superfamily;PF14226,non-haem dioxygenase in morphine synthesis N-terminal	IPR005123,Oxoglutarate/iron-dependent dioxygenase;IPR027443,Isopenicillin N synthase-like;IPR026992,Non-haem dioxygenase N-terminal domain	KOG0143,Iron/ascorbate family oxidoreductases;COG3491,Isopenicillin N synthase and related dioxygenases	GO:0009416,biological_process,response to light stimulus;GO:0046872,molecular_function,metal ion binding;GO:0016491,molecular_function,oxidoreductase activity;GO:0052634,molecular_function,C-19 gibberellin 2-beta-dioxygenase activity;GO:0055114,biological_process,oxidation-reduction process;GO:0045487,biological_process,gibberellin catabolic process	K04125,ko00904,Diterpenoid biosynthesis
Solyc09g075440.4	18.8917	15.7086	20.1516	29.5345	38.9357	31.3409	-1.06405	6.78152	68.5023	3.27561e-05	0.00145335	Ethylene receptor	NP_001233894.1,ethylene receptor neverripe;XP_019070993.1	PF01590,AF domain;PF00512,His Kinase A (phospho-acceptor) domain;PF02518,Histidine kinase-, DNA gyrase B-, and HSP90-like ATPase	IPR005467,Histidine kinase domain;IPR003018,GAF domain;IPR029016,GAF-like domain superfamily;IPR003661,Signal transduction histidine kinase, dimerisation/phosphoacceptor domain;IPR004358,Signal transduction histidine kinase-related protein, C-terminal;IPR036890,Histidine kinase/HSP90-like ATPase superfamily;IPR003594,Histidine kinase/HSP90-like ATPase;IPR036097,Signal transduction histidine kinas…	KOG0519,Sensory transduction histidine kinase;COG0642,Signal transduction histidine kinase	GO:0005515,molecular_function,protein binding;GO:0007165,biological_process,signal transduction;GO:0023014,biological_process,signal transduction by protein phosphorylation;GO:0000160,biological_process,phosphorelay signal transduction system;GO:0051740,molecular_function,ethylene binding;GO:0005783,cellular_component,endoplasmic reticulum;GO:0016021,cellular_component,integral component of membr…	K14509,ko04075,Plant hormone signal transduction
Solyc09g075420.3	13.2932	9.106	16.3171	23.4514	37.3276	39.7159	-1.57733	4.77703	40.4587	0.000344179	0.00554496	Ethylene responsive factor 2	NP_001234308.2,ethylene response factor 2	PF00847,AP2 domain	IPR036955,AP2/ERF domain superfamily;IPR001471,AP2/ERF domain;IPR001711,Phospholipase C, phosphatidylinositol-specific, Y domain;IPR016177,DNA-binding domain superfamily	ENOG410YR4U,-;ENOG410J020,-	GO:0006629,biological_process,lipid metabolic process;GO:0004435,molecular_function,phosphatidylinositol phospholipase C activity;GO:0003677,molecular_function,DNA binding;GO:0035556,biological_process,intracellular signal transduction;GO:0003700,molecular_function,DNA binding transcription factor activity;GO:0006355,biological_process,regulation of transcription, DNA-templated;GO:0006351,biologi…	-
Solyc02g065240.3	11.6722	1.71851	5.46691	110.671	149.629	47.2264	-4.25005	5.99793	32.0427	0.00109111	0.0110285	Uncharacterized protein	XP_004233422.1,salicylic acid-binding protein 2	PF12697,Alpha/beta hydrolase family;PF00561,alpha/beta hydrolase fold;PF12146,Serine aminopeptidase, S33	IPR000073,Alpha/beta hydrolase fold-1;IPR029058,Alpha/Beta hydrolase fold	ENOG410IIY7,-;ENOG4111IVV,-	GO:0016787,molecular_function,hydrolase activity	-
Solyc02g065280.3	0.969338	0.293857	0.439914	71.998	61.8974	61.1391	-7.02431	5.23857	431.898	1.31832e-07	0.000156258	Uncharacterized protein	XP_004233421.1,salicylic acid-binding protein 2	PF12697,Alpha/beta hydrolase family;PF00561,alpha/beta hydrolase fold	IPR000073,Alpha/beta hydrolase fold-1;IPR029058,Alpha/Beta hydrolase fold	ENOG410IIY7,-;ENOG4111IVV,-	GO:0016787,molecular_function,hydrolase activity	-
Solyc06g053710.3	36.6044	37.7408	41.7119	78.7147	91.42	83.3725	-1.31983	7.62241	151.099	1.67763e-06	0.000421796	Ethylene receptor	NP_001234205.1,ethylene receptor homolog precursor	PF00072,Response regulator receiver domain;PF01590,AF domain;PF00512,His Kinase A (phospho-acceptor) domain;PF02518,Histidine kinase-, DNA gyrase B-, and HSP90-like ATPase	IPR005467,Histidine kinase domain;IPR036097,Signal transduction histidine kinase, dimerisation/phosphoacceptor domain superfamily;IPR001789,Signal transduction response regulator, receiver domain;IPR003018,GAF domain;IPR003661,Signal transduction histidine kinase, dimerisation/phosphoacceptor domain;IPR036890,Histidine kinase/HSP90-like ATPase superfamily;IPR014525,Ethylene receptor;IPR011006,Che…	KOG0519,Sensory transduction histidine kinase;COG0642,Signal transduction histidine kinase	GO:0016301,molecular_function,kinase activity;GO:0016021,cellular_component,integral component of membrane;GO:0023014,biological_process,signal transduction by protein phosphorylation;GO:0005789,cellular_component,endoplasmic reticulum membrane;GO:0000160,biological_process,phosphorelay signal transduction system;GO:0016020,cellular_component,membrane;GO:0051740,molecular_function,ethylene bindin…	K14509,ko04075,Plant hormone signal transduction
Solyc07g042490.1	35.0642	32.0693	61.722	77.2097	100.46	112.028	-1.36826	4.81424	28.2253	0.00107349	0.0109218	Uncharacterized protein	XP_004243682.1,auxin-responsive protein SAUR72	PF02519,Auxin responsive protein	IPR003676,Small auxin-up RNA	ENOG410YYZF,-;ENOG410J1X3,-	GO:0009733,biological_process,response to auxin	-
Solyc09g065850.4	26.3015	13.8227	40.2032	118.677	113.2	142.304	-2.42997	6.34387	49.6019	0.000271544	0.00478344	Auxin-responsive protein	NP_001266029.1,IAA3 protein	PF02309,AUX/IAA family	IPR033389,AUX/IAA domain;IPR003311,AUX/IAA protein;IPR000270,PB1 domain	ENOG410YIDV,-;ENOG410IX07,-	GO:0006355,biological_process,regulation of transcription, DNA-templated;GO:0006351,biological_process,transcription, DNA-templated;GO:0005634,cellular_component,nucleus;GO:0009734,biological_process,auxin-activated signaling pathway	K14484,ko04075,Plant hormone signal transduction
Solyc01g095080.3	129.045	77.7848	50.5512	296.601	306.608	165.096	-1.77904	8.40208	20.8668	0.00302636	0.0207929	Ripening-related ACC synthase 2	NP_001234178.2,1-aminocyclopropane-1-carboxylate synthase 2	PF00155,Aminotransferase class I and II	IPR015421,Pyridoxal phosphate-dependent transferase, major domain;IPR004839,Aminotransferase, class I/classII;IPR004838,Aminotransferases, class-I, pyridoxal-phosphate-binding site;IPR015424,Pyridoxal phosphate-dependent transferase;IPR015422,Pyridoxal phosphate-dependent transferase domain 1	COG0436,Aspartate/tyrosine/aromatic aminotransferase;KOG0256,1-aminocyclopropane-1-carboxylate synthase, and related proteins	GO:0030170,molecular_function,pyridoxal phosphate binding;GO:0003824,molecular_function,catalytic activity;GO:0009058,biological_process,biosynthetic process	-
Solyc09g089580.4	1479.78	777.094	1054.93	2110.44	2518.04	1771.26	-1.15735	11.4973	24.4854	0.00109992	0.0110686	1-aminocyclopropane-1-carboxylate oxidase homolog	XP_016555453.1,1-aminocyclopropane-1-carboxylate oxidase homolog;XP_016555454.1	-	IPR005123,Oxoglutarate/iron-dependent dioxygenase;IPR027443,Isopenicillin N synthase-like;IPR026992,Non-haem dioxygenase N-terminal domain	-	GO:0055114,biological_process,oxidation-reduction process;GO:0016491,molecular_function,oxidoreductase activity;GO:0046872,molecular_function,metal ion binding	-
