# Supplementary material for: Dissection of mRNA ac4C acetylation modifications in AC and Nr fruits: insights into the regulation of fruit ripening by ethylene
Source: Mol Hortic. 2024 Feb 19;4:5. doi: 10.1186/s43897-024-00082-7 (PMC10875755; doi:10.1186/s43897-024-00082-7)
Supplement: Supplementary file 1 — Additional file 1: Table S1. The differentially expressed genes (DEGs) identified in AC-Br6 vs AC-MG, Nr-Br6 vs Nr-MG, Nr-MG vs AC-MG and Nr-Br6 vs AC-Br6. Table S2. The differentially expressed (DE) lncRNAs in AC-Br6 vs AC-MG, Nr-Br6 vs Nr-MG, Nr-MG vs AC-MG and Nr-Br6 vs AC-Br6. Table S3. The DE lncRNAs and corresponding DE target genes identified in AC-Br6 vs AC-MG, Nr-Br6 vs Nr-MG, Nr-MG vs AC-MG and Nr-Br6 vs AC-Br6. Table S4. The DEGs in the overlap of between Nr-Br6 vs Nr-MG and AC-Br6 vs AC-MG. Table S5. The DE lncRNAs in the overlap of between Nr-Br6 vs Nr-MG and AC-Br6 vs AC-MG. Table S6. The common DE lncRNAs and DE target genes during the ripening process of Nr and AC tomatoes. Table S7. The DEGs related to fruit ripening in the overlap of between Nr-Br6 vs Nr-MG and AC-Br6 vs AC-MG. Table S8. The common DE lncRNAs and DE target genes related to fruit ripening in Nr and AC tomatoes. Table S9. The DAS identified in AC-Br6 vs AC-MG and Nr-Br6 vs Nr-MG. Table S10. The DAS on transcripts identified in AC-Br6 vs AC-MG and Nr-Br6 vs Nr-MG. Table S11. The intersection of differentially acetylated mRNAs (DA mRNAs) and differentially expressed mRNAs (DE mRNAs) in AC-Br6 vs AC-MG and Nr-Br6 vs Nr-MG. Table S12. The intersection of DA mRNAs and DE mRNAs in the overlap of Nr-Br6 vs Nr-MG and AC-Br6 vs AC-MG. Table S13. The DAS identified in Nr-MG vs AC-MG and Nr-Br6 vs AC-Br6. Table S14. The DAS on transcripts identified in Nr-MG vs AC-MG and Nr-Br6 vs AC-Br6. Table S15. The intersection of DA mRNAs and DE mRNAs in Nr-MG vs AC-MG and Nr-Br6 vs AC-Br6. Table S16. The DEGs related to plant hormones synthesis and signal transduction in Nr-MG vs AC-MG and Nr-Br6 vs AC-Br6. Table S17. The DEGs related to fruit texture in Nr-Br6 vs AC-Br6. Table S18. The RNA (mRNA and lncRNA) identified in four tomato samples. Table S19. Transcripts containing acetylation modification sites. [file 43897_2024_82_MOESM1_ESM.zip › Table S17.xlsx]

## Sheet: Table S17
Table S17 The DEGs related to fruit texture in Nr-Br6 vs AC-Br6
Geneid	Nr_BR6_1	Nr_BR6_2	Nr_BR6_3	AC_BR6_1	AC_BR6_2	AC_BR6_3	logFC	logCPM	F	PValue	FDR	uniprotAc	Refseq	pfam	interpro	eggNOG	GO(GO_term,class,description)	KEGG(KO,pathway,description)
Solyc11g018500.3	0.4117	0.331851	0.485026	0.069041	0.14457	0.0819896	1.85005	-0.524265	23.2541	0.00129125	0.0121537	Beta-galactosidase	-	PF13364,Beta-galactosidase jelly roll domain;PF01301,lycosyl hydrolases family 35	IPR001944,Glycoside hydrolase, family 35;IPR031330,Glycoside hydrolase 35, catalytic domain;IPR025300,Beta-galactosidase jelly roll domain;IPR017853,Glycoside hydrolase superfamily;IPR019801,Glycoside hydrolase, family 35, conserved site;IPR008979,Galactose-binding-like domain superfamily	KOG0496,Beta-galactosidase;COG1874,Beta-galactosidase	GO:0016798,molecular_function,hydrolase activity, acting on glycosyl bonds;GO:0005975,biological_process,carbohydrate metabolic process;GO:0016787,molecular_function,hydrolase activity;GO:0005618,cellular_component,cell wall;GO:0004565,molecular_function,beta-galactosidase activity;GO:0005773,cellular_component,vacuole;GO:0004553,molecular_function,hydrolase activity, hydrolyzing O-glycosyl compo…	-
Solyc11g008720.3	1.51497	1.16443	2.32954	4.1583	8.01736	3.0126	-1.80453	2.57813	19.3688	0.00327801	0.0218982	Beta-glucosidase	XP_004250081.1,beta-glucosidase 42	PF00232,lycosyl hydrolase family 1	IPR017853,Glycoside hydrolase superfamily;IPR033132,Glycosyl hydrolases family 1, N-terminal conserved site;IPR017736,Glycoside hydrolase, family 1, beta-glucosidase;IPR001360,Glycoside hydrolase family 1	KOG0626,Beta-glucosidase, lactase phlorizinhydrolase, and related proteins;COG2723,Beta-glucosidase/6-phospho-beta-glucosidase/beta-galactosidase	GO:0016798,molecular_function,hydrolase activity, acting on glycosyl bonds;GO:0005975,biological_process,carbohydrate metabolic process;GO:0071281,biological_process,cellular response to iron ion;GO:0016787,molecular_function,hydrolase activity;GO:0071732,biological_process,cellular response to nitric oxide;GO:0009617,biological_process,response to bacterium;GO:0019748,biological_process,secondar…	K01188,ko00460,Cyanoamino acid metabolism;K01188,ko00940,Phenylpropanoid biosynthesis;K01188,ko00500,Starch and sucrose metabolism
Solyc04g071650.4	10.3027	4.06419	7.2797	1.95176	1.32924	1.1991	2.05569	4.0414	36.633	0.000577875	0.00758142	Cellulose synthase	XP_004237809.1,cellulose synthase A catalytic subunit 2	PF14569,Zinc-binding RING-finger;PF03552,Cellulose synthase	IPR001841,Zinc finger, RING-type;IPR013083,Zinc finger, RING/FYVE/PHD-type;IPR029044,Nucleotide-diphospho-sugar transferases;IPR027934,Cellulose synthase, RING-type zinc finger;IPR005150,Cellulose synthase	COG1215,Glycosyltransferases, probably involved in cell wall biogenesis;ENOG410IER8,-	GO:0030244,biological_process,cellulose biosynthetic process;GO:0005794,cellular_component,Golgi apparatus;GO:0016760,molecular_function,cellulose synthase (UDP-forming) activity;GO:0016757,molecular_function,transferase activity, transferring glycosyl groups;GO:0016759,molecular_function,cellulose synthase activity;GO:0071555,biological_process,cell wall organization;GO:0016740,molecular_functio…	-
Solyc04g081300.4	3.6163	3.33159	4.38644	0.991931	0.80137	0.751893	1.9525	2.25687	121.025	3.92003e-06	0.000556728	Endoglucanase	XP_004238345.1,endoglucanase 2	PF00759,lycosyl hydrolase family 9	IPR012341,Six-hairpin glycosidase-like superfamily;IPR001701,Glycoside hydrolase family 9;IPR018221,Glycoside hydrolase family 9, His active site;IPR008928,Six-hairpin glycosidase superfamily	ENOG410IDXW,-;ENOG410XPC9,-	GO:0016798,molecular_function,hydrolase activity, acting on glycosyl bonds;GO:0000272,biological_process,polysaccharide catabolic process;GO:0016787,molecular_function,hydrolase activity;GO:0005975,biological_process,carbohydrate metabolic process;GO:0003824,molecular_function,catalytic activity;GO:0004553,molecular_function,hydrolase activity, hydrolyzing O-glycosyl compounds;GO:0008810,molecula…	-
Solyc05g005080.3	8.91627	5.89421	9.50688	1.05268	0.969885	1.08343	2.76419	3.47257	243.136	2.64799e-07	0.000175763	Endoglucanase	NP_001306054.1,endoglucanase 25-like	PF00759,lycosyl hydrolase family 9	IPR012341,Six-hairpin glycosidase-like superfamily;IPR001701,Glycoside hydrolase family 9;IPR033126,Glycosyl hydrolases family 9, Asp/Glu active sites;IPR008928,Six-hairpin glycosidase superfamily	ENOG410XP0H,-;ENOG410IE9Y,-	GO:0016798,molecular_function,hydrolase activity, acting on glycosyl bonds;GO:0000272,biological_process,polysaccharide catabolic process;GO:0016787,molecular_function,hydrolase activity;GO:0005975,biological_process,carbohydrate metabolic process;GO:0003824,molecular_function,catalytic activity;GO:0004553,molecular_function,hydrolase activity, hydrolyzing O-glycosyl compounds;GO:0008810,molecula…	-
Solyc04r023340.1	4.88404	4.64303	5.90352	1.19298	1.3323	1.34407	1.79829	1.22273	82.6792	1.64031e-05	0.00104039	Endoglucanase	XP_004238345.1,endoglucanase 2	PF00759,lycosyl hydrolase family 9	IPR012341,Six-hairpin glycosidase-like superfamily;IPR001701,Glycoside hydrolase family 9;IPR018221,Glycoside hydrolase family 9, His active site;IPR008928,Six-hairpin glycosidase superfamily	ENOG410IDXW,-;ENOG410XPC9,-	GO:0016798,molecular_function,hydrolase activity, acting on glycosyl bonds;GO:0000272,biological_process,polysaccharide catabolic process;GO:0016787,molecular_function,hydrolase activity;GO:0005975,biological_process,carbohydrate metabolic process;GO:0003824,molecular_function,catalytic activity;GO:0004553,molecular_function,hydrolase activity, hydrolyzing O-glycosyl compounds;GO:0008810,molecula…	-
Solyc09g010210.3	184.289	76.8692	81.4332	541.413	528.495	343.206	-2.25521	9.10462	36.6278	0.000598122	0.00776623	Endoglucanase	NP_001234867.1,endo-1,4-beta-glucanase precursor	PF00759,lycosyl hydrolase family 9	IPR012341,Six-hairpin glycosidase-like superfamily;IPR001701,Glycoside hydrolase family 9;IPR033126,Glycosyl hydrolases family 9, Asp/Glu active sites;IPR008928,Six-hairpin glycosidase superfamily	ENOG410IISA,-;ENOG410YBFA,-	GO:0016798,molecular_function,hydrolase activity, acting on glycosyl bonds;GO:0000272,biological_process,polysaccharide catabolic process;GO:0016787,molecular_function,hydrolase activity;GO:0005975,biological_process,carbohydrate metabolic process;GO:0003824,molecular_function,catalytic activity;GO:0004553,molecular_function,hydrolase activity, hydrolyzing O-glycosyl compounds;GO:0030245,biologic…	-
Solyc09r042330.1	250.44	105.162	112.194	725.153	717.978	466.521	-2.24008	8.98359	37.2322	0.000570352	0.00751741	Endoglucanase	NP_001234867.1,endo-1,4-beta-glucanase precursor	PF00759,lycosyl hydrolase family 9	IPR012341,Six-hairpin glycosidase-like superfamily;IPR001701,Glycoside hydrolase family 9;IPR033126,Glycosyl hydrolases family 9, Asp/Glu active sites;IPR008928,Six-hairpin glycosidase superfamily	ENOG410IISA,-;ENOG410YBFA,-	GO:0016798,molecular_function,hydrolase activity, acting on glycosyl bonds;GO:0000272,biological_process,polysaccharide catabolic process;GO:0016787,molecular_function,hydrolase activity;GO:0005975,biological_process,carbohydrate metabolic process;GO:0003824,molecular_function,catalytic activity;GO:0004553,molecular_function,hydrolase activity, hydrolyzing O-glycosyl compounds;GO:0030245,biologic…	-
Solyc02g088100.3	2.21805	1.67924	1.96849	0.478152	0.345526	0.701436	1.74743	0.966607	38.6331	0.000247651	0.00451099	Expansin	NP_001234085.1,expansin precursor	PF01357,Pollen allergen;PF03330,Lytic transglycolase	IPR009009,RlpA-like protein, double-psi beta-barrel domain;IPR036749,Expansin, cellulose-binding-like domain superfamily;IPR007117,Expansin, cellulose-binding-like domain;IPR007112,Expansin/pollen allergen, DPBB domain;IPR007118,Expansin/Lol pI;IPR002963,Expansin;IPR036908,RlpA-like domain superfamily	ENOG410IG2H,-;ENOG410YCRV,-	GO:0005618,cellular_component,cell wall;GO:0080022,biological_process,primary root development;GO:0016020,cellular_component,membrane;GO:0009664,biological_process,plant-type cell wall organization;GO:0009826,biological_process,unidimensional cell growth;GO:0005576,cellular_component,extracellular region	-
Solyc03g115890.3	2.14492	4.15128	3.22238	1.44344	1.24436	1.14277	1.12774	0.992229	13.5441	0.00614024	0.0329745	Expansin	NP_001234364.1,expansin precursor	PF01357,Pollen allergen;PF03330,Lytic transglycolase	IPR009009,RlpA-like protein, double-psi beta-barrel domain;IPR036749,Expansin, cellulose-binding-like domain superfamily;IPR007117,Expansin, cellulose-binding-like domain;IPR007112,Expansin/pollen allergen, DPBB domain;IPR007118,Expansin/Lol pI;IPR002963,Expansin;IPR036908,RlpA-like domain superfamily	ENOG410IG2H,-;ENOG410YCRV,-	GO:0005618,cellular_component,cell wall;GO:0009664,biological_process,plant-type cell wall organization;GO:0005576,cellular_component,extracellular region;GO:0016020,cellular_component,membrane	-
Solyc06g083580.4	2.4955	1.58157	4.86161	0.33343	0.465463	0.247478	2.87677	1.785	41.4586	0.000298885	0.00508166	Pectate lyase	NP_001305078.1,probable pectate lyase 8 precursor	PF00544,Pectate lyase	IPR011050,Pectin lyase fold/virulence factor;IPR002022,Pectate lyase;IPR012334,Pectin lyase fold;IPR018082,AmbAllergen	COG3866,Pectate lyase;ENOG410IGFP,-	GO:0030570,molecular_function,pectate lyase activity;GO:0045490,biological_process,pectin catabolic process;GO:0046872,molecular_function,metal ion binding;GO:0016829,molecular_function,lyase activity	K01728,ko00040,Pentose and glucuronate interconversions;K01728,ko02024,Quorum sensing
Solyc05g055510.3	1.60681	0.686892	0.889177	2.54219	1.62021	1.58062	-1.05928	1.36854	10.0054	0.0133876	0.0552427	Pectate lyase	XP_004239707.1,probable pectate lyase 5	PF00544,Pectate lyase	IPR011050,Pectin lyase fold/virulence factor;IPR002022,Pectate lyase;IPR012334,Pectin lyase fold;IPR018082,AmbAllergen	COG3866,Pectate lyase	GO:0030570,molecular_function,pectate lyase activity;GO:0045490,biological_process,pectin catabolic process;GO:0046872,molecular_function,metal ion binding;GO:0016829,molecular_function,lyase activity	K01728,ko00040,Pentose and glucuronate interconversions;K01728,ko02024,Quorum sensing
Solyc03g111690.4	830.642	325.117	593.221	1720	1991.58	1915.15	-1.898	11.1984	43.0449	0.000212616	0.00411207	Pectate lyase	XP_004236303.1,probable pectate lyase 18	PF00544,Pectate lyase	IPR011050,Pectin lyase fold/virulence factor;IPR002022,Pectate lyase;IPR012334,Pectin lyase fold;IPR018082,AmbAllergen	ENOG410IPFF,-;COG3866,Pectate lyase	GO:0030570,molecular_function,pectate lyase activity;GO:0045490,biological_process,pectin catabolic process;GO:0046872,molecular_function,metal ion binding;GO:0016829,molecular_function,lyase activity	K01728,ko00040,Pentose and glucuronate interconversions;K01728,ko02024,Quorum sensing
Solyc08g005800.4	3.35524	1.90715	3.54029	0.403865	0.451031	0.575531	2.41683	1.46804	78.6363	1.97449e-05	0.00114537	Pectin acetylesterase	-	PF03283,Pectinacetylesterase	IPR004963,Pectinacetylesterase/NOTUM	KOG4287,Pectin acetylesterase and similar proteins;ENOG410XQKD,-	GO:0005618,cellular_component,cell wall;GO:0071555,biological_process,cell wall organization;GO:0016787,molecular_function,hydrolase activity;GO:0005576,cellular_component,extracellular region	-
Solyc03g025580.1	2.39935	4.5619	4.46182	0.601093	0.872681	1.92733	1.57721	-0.0718067	10.5931	0.0115068	0.0500113	Pectin acetylesterase	XP_004234457.1,pectin acetylesterase 9-like	PF03283,Pectinacetylesterase	IPR004963,Pectinacetylesterase/NOTUM	KOG4287,Pectin acetylesterase and similar proteins;ENOG410XQKD,-	GO:0016787,molecular_function,hydrolase activity;GO:0071555,biological_process,cell wall organization;GO:0009505,cellular_component,plant-type cell wall;GO:0005618,cellular_component,cell wall;GO:0052793,molecular_function,pectin acetylesterase activity;GO:0005576,cellular_component,extracellular region	-
Solyc08g005790.3	0.0308353	0.0320496	0.0335855	4.10157	3.60787	3.55437	-6.96894	1.51147	699.48	4.04924e-09	3.35966e-05	Pectin acetylesterase	-	PF03283,Pectinacetylesterase	IPR004963,Pectinacetylesterase/NOTUM;IPR029058,Alpha/Beta hydrolase fold	KOG4287,Pectin acetylesterase and similar proteins;ENOG410XQKD,-	GO:0016787,molecular_function,hydrolase activity;GO:0071555,biological_process,cell wall organization;GO:0009505,cellular_component,plant-type cell wall;GO:0005618,cellular_component,cell wall;GO:0052793,molecular_function,pectin acetylesterase activity;GO:0005576,cellular_component,extracellular region	-
Solyc08g075020.3	2.42481	1.75446	2.64108	4.30701	6.20845	4.23236	-1.31301	2.58731	41.1453	0.000199689	0.00394013	Pectin acetylesterase	-	PF03283,Pectinacetylesterase	IPR004963,Pectinacetylesterase/NOTUM	KOG4287,Pectin acetylesterase and similar proteins;ENOG410XQKD,-	GO:0016787,molecular_function,hydrolase activity;GO:0071555,biological_process,cell wall organization;GO:0009505,cellular_component,plant-type cell wall;GO:0005618,cellular_component,cell wall;GO:0016021,cellular_component,integral component of membrane;GO:0016020,cellular_component,membrane;GO:0052793,molecular_function,pectin acetylesterase activity;GO:0005576,cellular_component,extracellular r…	-
Solyc08r041550.1	117.195	187.008	111.247	240.134	242.219	274.465	-1.04238	5.66387	20.038	0.002744	0.0195415	Pectin lyase-like superfamily protein	-	PF00295,lycosyl hydrolases family 28	IPR011050,Pectin lyase fold/virulence factor;IPR006626,Parallel beta-helix repeat;IPR012334,Pectin lyase fold;IPR000743,Glycoside hydrolase, family 28	ENOG410IEVG,-;COG5434,Endopolygalacturonase	GO:0016798,molecular_function,hydrolase activity, acting on glycosyl bonds;GO:0005975,biological_process,carbohydrate metabolic process;GO:0016787,molecular_function,hydrolase activity;GO:0071555,biological_process,cell wall organization;GO:0004650,molecular_function,polygalacturonase activity;GO:0008152,biological_process,metabolic process;GO:0005576,cellular_component,extracellular region;GO:00…	-
Solyc01g099960.4	0.29924	0.440618	0.190126	0.64034	0.858148	0.517095	-1.29191	-0.129282	10.4877	0.0117909	0.0508972	Pectinesterase	-	PF04043,Plant invertase/pectin methylesterase inhibitor;PF01095,Pectinesterase	IPR035513,Invertase/pectin methylesterase inhibitor domain superfamily;IPR006501,Pectinesterase inhibitor domain;IPR011050,Pectin lyase fold/virulence factor;IPR012334,Pectin lyase fold;IPR000070,Pectinesterase, catalytic;IPR033131,Pectinesterase, Asp active site	COG4677,Pectin methylesterase;ENOG410II1H,-	GO:0071944,cellular_component,cell periphery;GO:0016787,molecular_function,hydrolase activity;GO:0045490,biological_process,pectin catabolic process;GO:0030599,molecular_function,pectinesterase activity;GO:0005618,cellular_component,cell wall;GO:0043086,biological_process,negative regulation of catalytic activity;GO:0045330,molecular_function,aspartyl esterase activity;GO:0042545,biological_proce…	-
Solyc12g098340.2	6.20288	5.90472	8.55883	1.3784	0.889417	0.654765	2.61054	2.47079	85.513	1.69625e-05	0.00105421	Pectinesterase	XP_004252997.1,probable pectinesterase 29	PF01095,Pectinesterase	IPR000070,Pectinesterase, catalytic;IPR011050,Pectin lyase fold/virulence factor;IPR012334,Pectin lyase fold;IPR033131,Pectinesterase, Asp active site	COG4677,Pectin methylesterase;ENOG410IKXW,-	GO:0016787,molecular_function,hydrolase activity;GO:0045490,biological_process,pectin catabolic process;GO:0030599,molecular_function,pectinesterase activity;GO:0005618,cellular_component,cell wall;GO:0045330,molecular_function,aspartyl esterase activity;GO:0042545,biological_process,cell wall modification	-
Solyc03g123630.4	5.34627	2.88834	2.03181	2.03458	1.27949	0.797569	1.10991	2.4181	6.17727	0.0431977	0.11947	Pectinesterase	NP_001233857.2,pectinesterase/pectinesterase inhibitor U1 precursor	PF04043,Plant invertase/pectin methylesterase inhibitor;PF01095,Pectinesterase	IPR035513,Invertase/pectin methylesterase inhibitor domain superfamily;IPR006501,Pectinesterase inhibitor domain;IPR018040,Pectinesterase, Tyr active site;IPR011050,Pectin lyase fold/virulence factor;IPR012334,Pectin lyase fold;IPR000070,Pectinesterase, catalytic;IPR033131,Pectinesterase, Asp active site	ENOG410IF38,-;COG4677,Pectin methylesterase	GO:0004857,molecular_function,enzyme inhibitor activity;GO:0016787,molecular_function,hydrolase activity;GO:0045490,biological_process,pectin catabolic process;GO:0030599,molecular_function,pectinesterase activity;GO:0071555,biological_process,cell wall organization;GO:0005618,cellular_component,cell wall;GO:0043086,biological_process,negative regulation of catalytic activity;GO:0045330,molecular…	K01051,ko00040,Pentose and glucuronate interconversions;K01051,ko00500,Starch and sucrose metabolism
Solyc07g017600.3	27.878	17.445	16.7586	8.10546	5.83271	3.06087	1.6617	4.65202	20.1799	0.00329963	0.0219807	Pectinesterase	-	PF04043,Plant invertase/pectin methylesterase inhibitor;PF01095,Pectinesterase	IPR035513,Invertase/pectin methylesterase inhibitor domain superfamily;IPR006501,Pectinesterase inhibitor domain;IPR018040,Pectinesterase, Tyr active site;IPR011050,Pectin lyase fold/virulence factor;IPR012334,Pectin lyase fold;IPR000070,Pectinesterase, catalytic;IPR033131,Pectinesterase, Asp active site	COG4677,Pectin methylesterase;ENOG410IGVA,-	GO:0071944,cellular_component,cell periphery;GO:0016787,molecular_function,hydrolase activity;GO:0045490,biological_process,pectin catabolic process;GO:0030599,molecular_function,pectinesterase activity;GO:0071555,biological_process,cell wall organization;GO:0005618,cellular_component,cell wall;GO:0043086,biological_process,negative regulation of catalytic activity;GO:0045330,molecular_function,a…	-
Solyc10r050140.1	2707.62	3304.95	3659.74	7693.5	7569.05	5237.56	-1.27541	11.3298	37.4456	0.00027532	0.00482436	Putative polygalacturonase	-		PF00295,lycosyl hydrolases family 28	IPR011050,Pectin lyase fold/virulence factor;IPR012334,Pectin lyase fold;IPR000743,Glycoside hydrolase, family 28	-	GO:0016798,molecular_function,hydrolase activity, acting on glycosyl bonds;GO:0005975,biological_process,carbohydrate metabolic process;GO:0016787,molecular_function,hydrolase activity;GO:0008152,biological_process,metabolic process;GO:0004650,molecular_function,polygalacturonase activity	-
Solyc12g055840.2	0.977865	0.355731	1.01183	0.200882	0.0560856	0.149098	2.29154	-0.242883	17.9865	0.00278789	0.0197281	Uncharacterized protein	XP_004252615.1,glucan endo-1,3-beta-glucosidase 11-like	PF00332,lycosyl hydrolases family 17	IPR017853,Glycoside hydrolase superfamily;IPR000490,Glycoside hydrolase family 17	ENOG410IG9Q,-;ENOG410YA4N,-	GO:0005975,biological_process,carbohydrate metabolic process;GO:0016787,molecular_function,hydrolase activity;GO:0030247,molecular_function,polysaccharide binding;GO:0009505,cellular_component,plant-type cell wall;GO:0004553,molecular_function,hydrolase activity, hydrolyzing O-glycosyl compounds;GO:0007154,biological_process,cell communication;GO:0042973,molecular_function,glucan endo-1,3-beta-D-…	-
Solyc08g082640.2	0.819898	0.460377	0.379793	0.0967994	0.0864834	0.229908	1.81771	-0.264036	14.453	0.00515519	0.0295697	Uncharacterized protein	XP_004245498.1,cellulose synthase-like protein G3	PF03552,Cellulose synthase	IPR005150,Cellulose synthase;IPR029044,Nucleotide-diphospho-sugar transferases	COG1215,Glycosyltransferases, probably involved in cell wall biogenesis;ENOG410IJF3,-	GO:0030244,biological_process,cellulose biosynthetic process;GO:0005794,cellular_component,Golgi apparatus;GO:0016760,molecular_function,cellulose synthase (UDP-forming) activity;GO:0016759,molecular_function,cellulose synthase activity;GO:0071555,biological_process,cell wall organization;GO:0016757,molecular_function,transferase activity, transferring glycosyl groups;GO:0016740,molecular_functio…	-
Solyc08g074390.3	1.34844	1.61828	1.66555	0.499759	0.637857	0.627402	1.20314	1.73037	39.5466	0.0002287	0.00429303	Uncharacterized protein	XP_004246072.1,glucan endo-1,3-beta-glucosidase 6	PF00332,lycosyl hydrolases family 17;PF07983,X8 domain	IPR017853,Glycoside hydrolase superfamily;IPR000490,Glycoside hydrolase family 17;IPR012946,X8 domain	ENOG410IEQN,-;ENOG410YE7X,-	GO:0016798,molecular_function,hydrolase activity, acting on glycosyl bonds;GO:0005975,biological_process,carbohydrate metabolic process;GO:0016787,molecular_function,hydrolase activity;GO:0030247,molecular_function,polysaccharide binding;GO:0009505,cellular_component,plant-type cell wall;GO:0005773,cellular_component,vacuole;GO:0004553,molecular_function,hydrolase activity, hydrolyzing O-glycosyl…	K19893,ko00500,Starch and sucrose metabolism
Solyc03g112170.1	0	0	0	0.520015	6.19463	2.88187	-9.22951	-0.18756	22.6982	0.00624004	0.0332916	Uncharacterized protein	XP_004236545.1,pectinesterase inhibitor-like	PF04043,Plant invertase/pectin methylesterase inhibitor	IPR035513,Invertase/pectin methylesterase inhibitor domain superfamily;IPR006501,Pectinesterase inhibitor domain;IPR034086,Pectinesterase inhibitor, plant	-	GO:0043086,biological_process,negative regulation of catalytic activity;GO:0046910,molecular_function,pectinesterase inhibitor activity;GO:0004857,molecular_function,enzyme inhibitor activity	-
Solyc06g060170.3	2.13237	1.52656	1.61157	3.71001	3.31963	3.34418	-1.17452	2.42335	55.2216	7.12685e-05	0.00223365	Uncharacterized protein	XP_004242037.1,probable polygalacturonase	PF00295,lycosyl hydrolases family 28	IPR011050,Pectin lyase fold/virulence factor;IPR006626,Parallel beta-helix repeat;IPR012334,Pectin lyase fold;IPR000743,Glycoside hydrolase, family 28	COG5434,Endopolygalacturonase;ENOG410IIV5,-	GO:0016798,molecular_function,hydrolase activity, acting on glycosyl bonds;GO:0005975,biological_process,carbohydrate metabolic process;GO:0016787,molecular_function,hydrolase activity;GO:0071555,biological_process,cell wall organization;GO:0004650,molecular_function,polygalacturonase activity;GO:0005576,cellular_component,extracellular region;GO:0008152,biological_process,metabolic process;GO:00…	-
Solyc05g049980.3	12.1997	12.8174	21.3049	5.78442	3.84292	8.42182	1.16461	4.24368	12.7712	0.00963454	0.0446455	Uncharacterized protein	XP_004240097.1,probable polygalacturonase	PF00295,lycosyl hydrolases family 28	IPR011050,Pectin lyase fold/virulence factor;IPR012334,Pectin lyase fold;IPR000743,Glycoside hydrolase, family 28	ENOG410IEVG,-;COG5434,Endopolygalacturonase	GO:0016798,molecular_function,hydrolase activity, acting on glycosyl bonds;GO:0005975,biological_process,carbohydrate metabolic process;GO:0016787,molecular_function,hydrolase activity;GO:0008152,biological_process,metabolic process;GO:0004650,molecular_function,polygalacturonase activity	-
Solyc08r041540.1	8.97241	15.4562	7.82592	21.5896	18.8213	20.1011	-1.08333	3.27732	14.8502	0.00570425	0.0314577	Uncharacterized protein	XP_006343870.1,probable polygalacturonase	PF00295,lycosyl hydrolases family 28	IPR011050,Pectin lyase fold/virulence factor;IPR006626,Parallel beta-helix repeat;IPR012334,Pectin lyase fold;IPR000743,Glycoside hydrolase, family 28	ENOG410IEVG,-;COG5434,Endopolygalacturonase	GO:0016798,molecular_function,hydrolase activity, acting on glycosyl bonds;GO:0005975,biological_process,carbohydrate metabolic process;GO:0016787,molecular_function,hydrolase activity;GO:0071555,biological_process,cell wall organization;GO:0004650,molecular_function,polygalacturonase activity;GO:0008152,biological_process,metabolic process;GO:0005576,cellular_component,extracellular region	-
