# Supplementary material for: Dissection of mRNA ac4C acetylation modifications in AC and Nr fruits: insights into the regulation of fruit ripening by ethylene
Source: Mol Hortic. 2024 Feb 19;4:5. doi: 10.1186/s43897-024-00082-7 (PMC10875755; doi:10.1186/s43897-024-00082-7)
Supplement: Supplementary file 1 — Additional file 1: Table S1. The differentially expressed genes (DEGs) identified in AC-Br6 vs AC-MG, Nr-Br6 vs Nr-MG, Nr-MG vs AC-MG and Nr-Br6 vs AC-Br6. Table S2. The differentially expressed (DE) lncRNAs in AC-Br6 vs AC-MG, Nr-Br6 vs Nr-MG, Nr-MG vs AC-MG and Nr-Br6 vs AC-Br6. Table S3. The DE lncRNAs and corresponding DE target genes identified in AC-Br6 vs AC-MG, Nr-Br6 vs Nr-MG, Nr-MG vs AC-MG and Nr-Br6 vs AC-Br6. Table S4. The DEGs in the overlap of between Nr-Br6 vs Nr-MG and AC-Br6 vs AC-MG. Table S5. The DE lncRNAs in the overlap of between Nr-Br6 vs Nr-MG and AC-Br6 vs AC-MG. Table S6. The common DE lncRNAs and DE target genes during the ripening process of Nr and AC tomatoes. Table S7. The DEGs related to fruit ripening in the overlap of between Nr-Br6 vs Nr-MG and AC-Br6 vs AC-MG. Table S8. The common DE lncRNAs and DE target genes related to fruit ripening in Nr and AC tomatoes. Table S9. The DAS identified in AC-Br6 vs AC-MG and Nr-Br6 vs Nr-MG. Table S10. The DAS on transcripts identified in AC-Br6 vs AC-MG and Nr-Br6 vs Nr-MG. Table S11. The intersection of differentially acetylated mRNAs (DA mRNAs) and differentially expressed mRNAs (DE mRNAs) in AC-Br6 vs AC-MG and Nr-Br6 vs Nr-MG. Table S12. The intersection of DA mRNAs and DE mRNAs in the overlap of Nr-Br6 vs Nr-MG and AC-Br6 vs AC-MG. Table S13. The DAS identified in Nr-MG vs AC-MG and Nr-Br6 vs AC-Br6. Table S14. The DAS on transcripts identified in Nr-MG vs AC-MG and Nr-Br6 vs AC-Br6. Table S15. The intersection of DA mRNAs and DE mRNAs in Nr-MG vs AC-MG and Nr-Br6 vs AC-Br6. Table S16. The DEGs related to plant hormones synthesis and signal transduction in Nr-MG vs AC-MG and Nr-Br6 vs AC-Br6. Table S17. The DEGs related to fruit texture in Nr-Br6 vs AC-Br6. Table S18. The RNA (mRNA and lncRNA) identified in four tomato samples. Table S19. Transcripts containing acetylation modification sites. [file 43897_2024_82_MOESM1_ESM.zip › Table S18.xlsx]

## Sheet: All_samples_rpkm
Table S18 The RNA (mRNA and lncRNA) identified in four tomato samples.
Geneid	Chr	Start	End	Strand	Length	AC_BR6_1	AC_BR6_2	AC_BR6_3	AC_MG_1	AC_MG_2	AC_MG_3	Nr_BR6_1	Nr_BR6_2	Nr_BR6_3	Nr_MG_1	Nr_MG_2	Nr_MG_3
Solyc00g500003.1	SL4.0ch00;SL4.0ch00;SL4.0ch00;SL4.0ch00;SL4.0ch00;SL4.0ch00	311496;330270;344080;347298;351799;381867	311570;330628;344133;347428;352644;382066	-;-;-;-;-;-	1665	0	0.0299965	0.127589	0	0	0.0613616	0.0261498	0.0271796	0.0284821	0.0564439	0.11836	0.0613294
Solyc00g500019.1	SL4.0ch00;SL4.0ch00	1361849;1365051	1361930;1365340	+;+	372	0.180328	0.0671293	0.285531	0.0599125	0.31828	0	0.117041	0.364952	0.127481	0	0.0662198	0.274499
Solyc00g500020.1	SL4.0ch00;SL4.0ch00	1366069;1367104	1366536;1367940	+;+	1305	0	0.0382714	0	0	0	0	0	0	0	0.0360073	0	0
Solyc00g500021.1	SL4.0ch00;SL4.0ch00	1369394;1369537	1369479;1369774	-;-	324	0	0	0.0819579	0	0	0.0788326	0	0	0	0	0	0
Solyc00g180440.1	SL4.0ch00	1373658	1373909	-	252	0	0.0990956	0	0	0	0	0	0	0	0	0	0.303909
Solyc00g500023.1	SL4.0ch00;SL4.0ch00;SL4.0ch00	1374595;1375814;1376905	1375196;1376107;1377031	-;-;-	1023	0.131148	0	0	0	0	0.049935	0	0.0442366	0.0927131	0	0.1204	0.0748633
Solyc00g500024.1	SL4.0ch00	1377421	1378947	+	1527	0	0	0.0521697	0	0.0310151	0	0	0	0	0	0.0322643	0
Solyc00g500027.1	SL4.0ch00	1380618	1381319	+	702	0.0318528	0.0711456	0.0378267	0	0.0337322	0	0	0	0	0.0669367	0.105272	0
Solyc00g500029.1	SL4.0ch00;SL4.0ch00	1383462;1383691	1383485;1383939	-;-	273	1.06479	1.73798	0.389075	0.734751	1.47458	2.33899	2.31253	1.49189	3.38734	1.54911	0.992569	1.30915
Solyc00g500030.1	SL4.0ch00	1384005	1384421	-	417	1.12608	0.718621	0.700475	0.106894	0.454293	1.10252	0.835289	0.162784	1.36468	0.732451	0.886106	0.612191
Solyc00g500031.1	SL4.0ch00;SL4.0ch00	1384961;1385542	1385371;1385901	-;-	771	1.01508	0.744952	1.06769	0.693772	0.737121	0.894458	1.01648	0.645648	1.50695	0.639936	0.734859	0.728436
Solyc00g500032.1	SL4.0ch00	1386027	1386383	-	357	0.876889	0.419699	1.33888	0.374579	0.464314	0.429273	0.365877	0.887334	0.664184	0.526494	0.345011	0.286032
Solyc00g500033.1	SL4.0ch00;SL4.0ch00;SL4.0ch00;SL4.0ch00;SL4.0ch00	1386985;1388403;1388717;1389192;1389297	1387005;1388462;1388722;1389270;1389637	+;+;+;+;+	507	6.26275	6.55086	5.65655	2.72549	4.06343	5.39047	3.69269	3.88274	6.17338	6.25601	4.9559	4.1792
Solyc00g500034.1	SL4.0ch00;SL4.0ch00	1387611;1388286	1388235;1388719	-;-	1059	0.654561	0.990395	0.727173	0.252549	0.737904	0.868275	0.246682	0.427328	0.582149	0.510274	0.581533	0.506229
Solyc00g500035.1	SL4.0ch00	1389118	1389546	-	429	4.1177	5.47174	4.64237	2.23394	3.42229	4.22719	3.2477	3.27011	5.1955	6.1886	4.70855	3.86794
Solyc00g500036.1	SL4.0ch00	1390207	1390608	-	402	13.2384	12.6103	11.6918	6.32032	7.12756	8.8316	8.23133	9.68121	11.5608	12.9163	10.1721	11.1131
Solyc00g500037.1	SL4.0ch00;SL4.0ch00	1391276;1394389	1394175;1398112	+;+	6624	0.0708898	0.0565491	0.0721586	0.0201879	0.0214493	0.0347035	0.0295784	0.0341592	0.0572739	0.0567507	0.0297509	0.0308314
Solyc00g500038.1	SL4.0ch00;SL4.0ch00	1398302;1399506	1398439;1399583	+;+	216	0.103522	0	0.245874	0.103183	0	0.118249	0.100786	0	0	0.326316	0.342136	0
Solyc00g500039.1	SL4.0ch00;SL4.0ch00;SL4.0ch00	1404089;1405172;1405373	1404257;1405368;1405507	-;-;-	501	23.0301	31.4519	27.0844	31.1846	37.9069	44.4049	12.6447	15.0847	20.2564	58.2914	38.1553	43.4135
Solyc00g500040.1	SL4.0ch00;SL4.0ch00	1413493;1414155	1413622;1414591	+;+	567	0	0	0.0936662	0.0786153	0	0	0	0.0399066	0.083638	0	0	0
Solyc00g500041.1	SL4.0ch00;SL4.0ch00	1424193;1425855	1424721;1426417	-;-	1092	0	0	0.0729516	0	0	0.0233899	0	0	0.0217137	0	0	0.0467553
Solyc00g500042.1	SL4.0ch00	1428175	1431271	-	3097	0.0577608	0	0.0171484	0.0359823	0.0152922	0.032989	0.0210879	0.0730611	0.0612499	0.0151726	0	0.0164859
Solyc00g500043.1	SL4.0ch00;SL4.0ch00	1432066;1432237	1432097;1434052	-;-	1848	0.0120999	0	0	0.0120603	0	0	0	0	0	0	0	0
Solyc00g500044.1	SL4.0ch00;SL4.0ch00;SL4.0ch00	1441997;1442136;1443247	1442131;1442332;1443415	+;+;+	501	0.981905	0.598134	0.212011	0.489345	0.803513	0.356871	0.34762	0.0903274	0.567937	1.50066	0.59003	1.0191
Solyc00g500046.1	SL4.0ch00;SL4.0ch00	1449392;1453329	1453115;1456228	-;-	6624	0.0033757	0	0	0	0	0	0	0	0	0	0.00371886	0
Solyc00g500047.1	SL4.0ch00;SL4.0ch00;SL4.0ch00	1456896;1457877;1457941	1457291;1457919;1458386	+;+;+	885	0	0.0564341	0	0	0	0.0577215	0.0491971	0	0	0.0265478	0	0.0576913
Solyc00g277510.1	SL4.0ch00	1459942	1460142	-	201	0	0	0	0	0	0	0	0.225145	0	0	0	0
Solyc00g500048.1	SL4.0ch00;SL4.0ch00	1460668;1461353	1461178;1462197	-;-	1356	0.0164902	0	0.0195829	0	0	0	0	0	0	0.0173265	0	0
Solyc00g500051.1	SL4.0ch00;SL4.0ch00;SL4.0ch00;SL4.0ch00;SL4.0ch00	1473386;1473655;1473883;1474016;1474414	1473507;1473795;1473969;1474142;1475037	-;-;-;-;-	1101	0	0	0.0482368	0	0	0	0.0395453	0	0	0	0	0
Solyc00g500052.1	SL4.0ch00;SL4.0ch00;SL4.0ch00;SL4.0ch00;SL4.0ch00;SL4.0ch00	1475301;1476659;1478693;1480021;1481844;1482295	1476229;1478512;1479580;1481119;1481939;1482402	-;-;-;-;-;-	4974	0.332668	0.492011	0.357689	0.0940966	0.166626	0.215672	0.122548	0.0454906	0.228819	0.198388	0.0940976	0.200162
Solyc00g500053.1	SL4.0ch00	1482429	1483103	-	675	0.695665	0.702918	0.511417	0.561313	0.526222	0.454076	0.0645028	0.402258	1.33486	0.313264	0.437933	0.226919
Solyc00g500054.1	SL4.0ch00;SL4.0ch00	1492125;1493198	1493097;1494555	+;+	2331	0.287782	0.396382	0.193661	0.707538	0.944762	1.28202	0.224141	0.427108	0.589987	1.37078	0.824296	1.13898
Solyc00g500057.1	SL4.0ch00;SL4.0ch00	1498862;1500595	1500303;1501114	-;-	1962	0	0	0.0270687	0	0	0.0130182	0	0	0	0	0	0
Solyc00g500061.1	SL4.0ch00	1508614	1509090	-	477	0.375022	0.732934	0.501026	0.233621	0.496436	0.374827	0.547666	0.189744	0.695931	0.344787	0.206572	0.535186
Solyc00g500062.1	SL4.0ch00	1509196	1509960	-	765	0.321526	0.587579	0.520674	0.174803	0.340497	0.300491	0.227657	0.295778	0.52692	0.522106	0.32201	0.333704
Solyc00g500063.1	SL4.0ch00;SL4.0ch00	1512451;1516169	1516108;1516659	+;+	4149	8.0895	8.0893	7.76982	3.29826	3.92098	6.67324	3.01177	2.81406	3.86331	5.73071	5.3198	5.47608
Solyc00g500064.1	SL4.0ch00	1512915	1514411	-	1497	2.27042	2.20195	1.63193	1.48881	2.37275	2.47398	2.42855	2.04051	2.20166	3.13891	2.97843	3.05249
Solyc00g500065.1	SL4.0ch00;SL4.0ch00	1517470;1519732	1518577;1519799	+;+	1176	3.40354	3.63115	4.01928	0.49275	0.463129	0.629856	0.240652	0.307851	0.866998	0.499464	0.230418	0.477572
Solyc00g500066.1	SL4.0ch00;SL4.0ch00	1520244;1520509	1520301;1520798	+;+	348	0.0642548	0.64583	0.381528	0.320222	0.544368	0.733958	0.56301	0.260081	0.272545	0.337569	0.63708	0.146715
Solyc00g500067.1	SL4.0ch00;SL4.0ch00	1521528;1522563	1521995;1523399	+;+	1305	0.651115	0.574071	0.67149	0.204942	0.254038	0.52845	0.617225	0.433468	1.03567	0.432088	0.52854	0.371678
Solyc00g500068.1	SL4.0ch00;SL4.0ch00	1524854;1524997	1524939;1525234	-;-	324	5.72819	6.47425	6.72055	4.33367	3.65432	6.07011	8.466	13.1991	12.0021	6.23627	4.18166	4.4911
Solyc00g500069.1	SL4.0ch00;SL4.0ch00	1529733;1530185	1529813;1530292	-;-	189	2.60283	2.64255	2.80999	0.825461	1.62878	2.02712	1.26702	1.91552	2.00731	2.48622	1.17304	1.62085
Solyc00g500070.1	SL4.0ch00;SL4.0ch00	1530401;1531296	1530609;1531488	-;-	402	3.39304	3.97566	4.16151	2.93839	4.59463	5.97245	4.11567	6.52919	6.01632	5.84447	6.18908	4.95327
Solyc00g500071.1	SL4.0ch00	1532881	1534407	+	1527	1.11291	1.3083	1.28685	0.992499	1.0235	1.90685	0.684313	0.696444	0.947213	1.92328	1.54868	1.80554
Solyc00g500072.1	SL4.0ch00;SL4.0ch00	1535034;1535686	1535186;1535739	+;+	207	0.648135	1.32702	0	0.107669	0.343188	1.48068	0.105168	0.218619	0.229095	0.454005	0.476015	0.246651
Solyc00g500073.1	SL4.0ch00;SL4.0ch00	1536348;1537848	1536759;1538194	+;+	759	0.618674	0.75673	0.454818	0.411099	0.343188	0.605733	0.114728	0.238493	0.249922	0.557188	0.389467	0.403611
Solyc00g500074.1	SL4.0ch00;SL4.0ch00	1538922;1539151	1538945;1539399	-;-	273	0.245722	0	0	0	0.17348	0	0	0.0828829	0	0	0	0
Solyc00g500075.1	SL4.0ch00	1539465	1539881	-	417	0.160868	0	0.127359	0	0	0.122502	0	0.108523	0.113724	0.112685	0	0.122438
Solyc00g500076.1	SL4.0ch00;SL4.0ch00	1540421;1541002	1540831;1541361	-;-	771	0	0	0.0688829	0.0578144	0.0307134	0	0.0564714	0	0.0615081	0.152366	0.0639008	0
Solyc00g500077.1	SL4.0ch00	1541487	1541843	-	357	0	0.279799	0	0	0	0	0	0	0.132837	0	0	0
Solyc00g500078.1	SL4.0ch00;SL4.0ch00;SL4.0ch00;SL4.0ch00;SL4.0ch00	1542445;1543863;1544177;1544652;1544757	1542465;1543922;1544182;1544730;1545097	+;+;+;+;+	507	0.485143	0.197018	0.314253	0.307716	0.373649	0.453404	0.386445	0.267775	0.280608	0.648771	0.0971746	0.402815
Solyc00g500079.1	SL4.0ch00	1544578	1545006	-	429	0.469105	0.23284	0.247593	0.311712	0.441585	0.357227	0.456707	0.210975	0.386899	0.657197	0.114843	0.476054
Solyc00g500080.1	SL4.0ch00	1545667	1546068	-	402	0.278118	0.683316	0.132111	0.166324	0.530149	0.127073	0.595689	0	0.707802	0.350668	0.61278	0.381021
Solyc00g500081.1	SL4.0ch00;SL4.0ch00	1546736;1549849	1549635;1553572	+;+	6624	0	0.00376994	0.00400881	0	0	0	0	0	0.00715923	0.00709383	0	0
Solyc00g500083.1	SL4.0ch00;SL4.0ch00;SL4.0ch00	1559549;1560632;1560833	1559717;1560828;1560967	-;-;-	501	1.38359	1.19627	1.59008	1.77944	2.31601	2.39613	0.434525	0.677456	0.75725	3.61097	2.26178	2.5987
Solyc00g500084.1	SL4.0ch00	1568873	1570091	+	1219	0.0183434	0	0	0	0	0	0	0	0	0	0	0
Solyc00g500086.1	SL4.0ch00;SL4.0ch00	1579653;1581325	1580170;1581877	-;-	1071	0.0208783	0	0.024794	0	0	0.0238485	0	0	0	0	0	0
Solyc00g500087.1	SL4.0ch00	1581879	1583504	-	1626	0.0275039	0.046074	0.0326622	0.0137069	0	0	0	0	0.0291653	0	0	0.0314002
Solyc00g500088.1	SL4.0ch00	1585979	1588983	-	3005	0	0.00831018	0	0.0148336	0	0	0	0	0	0	0	0
Solyc00g500091.1	SL4.0ch00;SL4.0ch00	1783250;1785806	1783753;1786029	-;-	728	0	0	0	0	0	0	0	0	0	0	0.0338376	0
Solyc00g500095.1	SL4.0ch00;SL4.0ch00	1898065;1899361	1899052;1899888	-;-	1516	0	0	0	0	0	0.0336962	0.0861598	0.029851	0.062563	0	0	0.0336786
Solyc00g500096.1	SL4.0ch00;SL4.0ch00	1902559;1905480	1903424;1905702	-;-	1089	0	0	0	0	0	0.0938173	0	0	0	0	0	0
Solyc00g011560.1	SL4.0ch00;SL4.0ch00	1943916;1946575	1944567;1946994	-;-	1072	0.0208588	0	0	0	0	0	0	0	0	0	0	0
Solyc00g500097.1	SL4.0ch00;SL4.0ch00;SL4.0ch00;SL4.0ch00	1951775;1952133;1952370;1952537	1952022;1952281;1952463;1952656	-;-;-;-	611	0.0731936	0	0	0	0	0	0	0	0	0	0	0
Solyc00g500098.1	SL4.0ch00	1972423	1973505	-	1083	0.0825878	0.0691748	0.0245193	0.102897	0.262382	0.448101	0.0804052	0	0.0875767	0.195247	0.136475	0.330007
Solyc00g500099.1	SL4.0ch00	1974917	1975405	-	489	0.68591	0.102135	0.108607	0.273466	0.532679	0.522326	0.356151	0.0925441	0.0969791	0.432419	0.201503	0.417642
Solyc00g500100.1	SL4.0ch00;SL4.0ch00	1997082;1998525	1998493;1998909	+;+	1797	0	0	0.103439	0.0372077	0.0922426	0.142135	0.0121145	0.0251831	0.0923649	0.156893	0.109666	0.142061
Solyc00g500101.1	SL4.0ch00	1999162	1999569	+	408	0	0	0	0.0546261	0	0	0	0	0	0	0.120754	0
Solyc00g500102.1	SL4.0ch00	2001243	2001914	+	672	0.0665496	0.0371609	0.118546	0.198995	0.176191	0.228051	0.0323954	0	0.176424	0.0349625	0.0366574	0.227932
Solyc00g164580.1	SL4.0ch00;SL4.0ch00;SL4.0ch00	2015956;2016639;2016913	2016115;2016813;2017111	+;+;+	534	0.0837478	0.187057	0.0497273	0	0	0	0.0407672	0.127118	0	0	0.138392	0.047806
Solyc00g025400.2	SL4.0ch00;SL4.0ch00	2030916;2032190	2031456;2032369	+;+	721	0	0.0692707	0	0	0	0	0	0	0.0657736	0	0	0.0708138
Solyc00g022090.1	SL4.0ch00	2043550	2043903	-	354	0	0.0705426	0	0	0	0	0	0	0	0	0	0
Solyc00g022100.1	SL4.0ch00	2044109	2044588	-	480	0.186339	0.572277	0.608538	0.464322	0.542667	1.06424	0.272121	0.0942793	0.39519	0.685264	0.205281	0.63821
Solyc00g500103.1	SL4.0ch00;SL4.0ch00;SL4.0ch00	2044785;2046975;2047581	2044861;2047551;2047787	-;-;-	861	1.66212	1.01513	1.4187	1.06131	1.12762	2.6402	0.986084	0.788398	1.79006	1.39168	1.43053	1.18599
Solyc00g500106.1	SL4.0ch00;SL4.0ch00;SL4.0ch00;SL4.0ch00	2071557;2071867;2072151;2072251	2071701;2072015;2072221;2072368	-;-;-;-	483	0	0.103404	0	0	0	0.105763	0	0.0936937	0	0	0	0
Solyc00g500107.1	SL4.0ch00;SL4.0ch00	2072639;2073051	2072865;2073312	-;-	489	0.0914546	0.153203	0	0	0	0.20893	0	0.0925441	0.242448	0.192186	0.0503758	0.208821
Solyc00g500108.1	SL4.0ch00;SL4.0ch00	2073351;2073483	2073428;2073587	-;-	183	0.122189	0	0	0	0	0.418717	0	0.24729	1.16613	0	0.269221	0.697497
Solyc00g281110.1	SL4.0ch00	2075335	2075703	-	369	0	0	0	0	0	0.138438	0	0	0	0	0	0
Solyc00g500109.1	SL4.0ch00;SL4.0ch00;SL4.0ch00	2075757;2075935;2076151	2075804;2075996;2076343	-;-;-	303	0	0	0	0	0	0.0842962	0	0	0	0	0	0
Solyc00g500110.1	SL4.0ch00;SL4.0ch00;SL4.0ch00;SL4.0ch00	2076634;2076975;2077154;2077605	2076744;2077102;2077282;2077746	-;-;-;-	510	0.175378	0.0979298	0	0	0	0.100164	0	0	0.0464929	0	0	0
Solyc00g500111.1	SL4.0ch00;SL4.0ch00;SL4.0ch00	2077853;2078445;2078699	2077999;2078522;2078926	-;-;-	453	0.296168	0.165378	0.293095	0.344398	0.365916	0.676603	0.336397	0.499493	0.785145	0.570513	1.0332	0.28177
Solyc00g500112.1	SL4.0ch00;SL4.0ch00	2079839;2080239	2080185;2080260	-;-	369	0.181794	0	0.287852	0.181199	0.128347	0.346094	0.117993	0.306599	0.385551	0.318357	0.534065	0.207548
Solyc00g142170.2	SL4.0ch00;SL4.0ch00;SL4.0ch00	2081817;2082546;2082902	2082335;2082748;2083225	-;-;-	1046	0	0	0	0.0426146	0	0	0	0.021632	0	0	0	0
Solyc00g500114.1	SL4.0ch00;SL4.0ch00	2093095;2093671	2093610;2093769	-;-	615	0	0	0	0	0	0	0.0707958	0	0	0	0	0
Solyc00g500115.1	SL4.0ch00	2104898	2105455	-	558	0	0	0	0	0	0	0.156055	0	0	0	0	0
Solyc00g500117.1	SL4.0ch00;SL4.0ch00;SL4.0ch00	2127754;2128317;2129193	2128278;2129161;2129577	+;+;+	1755	0.356751	0.170749	0.332875	0.787363	0.98498	1.1934	0.434154	0.309429	0.797135	0.977276	0.814107	0.887311
Solyc00g500118.1	SL4.0ch00	2129830	2130237	+	408	0.109611	0	0	0.163878	0	0.187807	0	0.221834	0.232465	0	0.0603769	0.187709
Solyc00g500119.1	SL4.0ch00	2131909	2132580	+	672	0	0.0371609	0	0.0994975	0.0352381	0	0	0	0.0705696	0.0699249	0	0.0379887
Solyc00g500123.1	SL4.0ch00;SL4.0ch00	2464282;2465954	2464799;2466506	-;-	1071	0.208783	0.20985	0.12397	0.353769	0.309543	0.381576	0.121959	0.274651	0.243534	0.175498	0.391012	0.333704
Solyc00g500124.1	SL4.0ch00	2466508	2468136	-	1629	0.686331	0.935112	0.766148	0.547267	0.654144	1.39547	0.52119	0.527825	1.36824	0.749987	0.620002	0.767889
Solyc00g500125.1	SL4.0ch00;SL4.0ch00	2468466;2469514	2469363;2472134	-;-	3519	0.184274	0.184505	0.07546	0.0886684	0	0.181456	0.0618633	0.0514397	0.377334	0.0934717	0.0560017	0.0580355
Solyc00g500126.1	SL4.0ch00;SL4.0ch00	2472155;2472326	2472186;2474141	-;-	1848	0.471897	0.216209	0.215539	0.0964824	0.102511	0.138213	0.0235603	0.122441	0.295109	0.0254272	0.0799797	0.0828844
Solyc00g500127.1	SL4.0ch00;SL4.0ch00	2488010;2489154	2488087;2489291	-;-	216	0.103522	0.231223	0	0	0	0.118249	0	0	0.4391	0	0	0
Solyc00g500128.1	SL4.0ch00;SL4.0ch00	2489481;2493418	2493204;2496317	-;-	6624	0.0236299	0.00753988	0	0	0.0142995	0.0154238	0.00657298	0.00683183	0.0178981	0.0141877	0.00743773	0.00770785
Solyc00g500129.1	SL4.0ch00;SL4.0ch00;SL4.0ch00;SL4.0ch00	2497956;2498323;2498614;2498726	2498296;2498401;2498717;2498732	-;-;-;-	531	0.378994	0.423256	0.700115	0.0839452	0.0891902	0.38481	0.0819951	0.127836	0.178617	0.486709	0.37113	0.384608
Solyc00g500130.1	SL4.0ch00	2499170	2500231	-	1062	3.83205	3.1509	4.2507	2.09863	3.07706	3.87215	1.45541	1.78971	2.16573	5.39805	3.66491	3.74993
Solyc00g500131.1	SL4.0ch00;SL4.0ch00	2500757;2501442	2501267;2502286	-;-	1356	0.164902	0.534064	0.469989	0.246542	0.192094	0.207197	0.112381	0.133493	0.157376	0.0693061	0.127165	0.207089
Solyc00g500132.1	SL4.0ch00;SL4.0ch00	2506214;2506753	2506388;2506871	+;+	294	0.0760567	0	0	0	0	0	0	0	0	0	0	0
Solyc00g500133.1	SL4.0ch00	2508851	2510374	-	1524	0.0146723	0.0327718	0.0174241	0	0	0	0.0428538	0.0296943	0	0	0	0.134007
Solyc00g500134.1	SL4.0ch00;SL4.0ch00;SL4.0ch00;SL4.0ch00;SL4.0ch00	2513472;2513741;2513969;2514102;2514500	2513593;2513881;2514055;2514228;2515162	-;-;-;-;-	1140	0.274605	0.438107	0.535746	0.215054	0.186947	0.112025	0.0572887	0.178634	0.187195	0.206095	0.259303	0.291113
Solyc00g500135.1	SL4.0ch00;SL4.0ch00;SL4.0ch00;SL4.0ch00;SL4.0ch00;SL4.0ch00	2515388;2516746;2518780;2520108;2521931;2522382	2516316;2518599;2519667;2521206;2522026;2522489	-;-;-;-;-;-	4974	0.278722	0.321314	0.266932	0.120981	0.0809329	0.0924309	0.0393903	0.104628	0.181148	0.151153	0.133718	0.133441
Solyc00g500136.1	SL4.0ch00;SL4.0ch00	2532212;2533285	2533184;2534642	+;+	2331	1.04561	0.964174	1.41259	2.29472	3.65714	6.10328	0.821851	0.960993	1.3529	3.96115	3.82558	4.17259
Solyc00g500137.1	SL4.0ch00;SL4.0ch00	2536110;2536302	2536161;2536627	-;-	378	1.06479	0.924892	0.561997	2.12261	2.94434	3.9191	1.20943	0.658458	2.07004	3.16993	4.17079	3.78198
Solyc00g500138.1	SL4.0ch00	2536719	2538923	-	2205	0.385354	0.554935	0.276984	0.940014	1.28871	1.79545	0.454153	0.338636	0.860277	1.41715	1.55288	1.50507
Solyc00g500139.1	SL4.0ch00;SL4.0ch00	2538949;2540682	2540390;2540940	-;-	1701	0	0.117447	0.15611	0.235846	0.139212	0.21022	0	0.106418	0.167276	0.386745	0.521349	0.21011
Solyc00g500140.1	SL4.0ch00	2541421	2541822	+	402	1.11247	0.745436	0.660556	0.77618	0.589055	1.01659	1.40799	1.23829	1.4156	1.98712	1.103	1.65109
Solyc00g500142.1	SL4.0ch00;SL4.0ch00	2545227;2545300	2545236;2545703	+;+	414	0.108023	0.0603191	0	0	0.114396	0	0.0525838	0.0546546	0.0572739	0.0567507	0	0.123326
Solyc00g500143.1	SL4.0ch00	2547836	2549412	+	1577	0.0850754	0	0	0	0	0	0	0	0	0	0	0
Solyc00g500144.1	SL4.0ch00;SL4.0ch00	2550432;2550740	2550555;2550873	+;+	258	0.866692	1.74224	1.23509	0.172771	0	0.395996	0.506272	0	0.551427	0	0	0
Solyc00g500147.1	SL4.0ch00;SL4.0ch00;SL4.0ch00;SL4.0ch00;SL4.0ch00	2564107;2564399;2565283;2565612;2566635	2564371;2565277;2565533;2566583;2566997	-;-;-;-;-	2730	0	0	0	0	0	0.0187119	0	0	0	0	0	0
Solyc00g500150.1	SL4.0ch00;SL4.0ch00;SL4.0ch00	2571552;2571654;2571763	2571614;2571732;2571953	+;+;+	333	0	0	0	0.200788	0	0.153404	0	0	0	0	0	0.0766618
Solyc00g500151.1	SL4.0ch00;SL4.0ch00;SL4.0ch00;SL4.0ch00	2572525;2572892;2573435;2575130	2572865;2572970;2573440;2575171	-;-;-;-	468	0.143338	0	0.22696	0	0	0	0	0.0966967	0.101331	0	0	0.0545478
Solyc00g500152.1	SL4.0ch00	2572616	2573044	+	429	0.156368	0	0.247593	0	0	0	0	0.105487	0.110543	0	0	0.0595067
Solyc00g500155.1	SL4.0ch00	2576229	2576597	+	369	0	0	0	0	0.128347	0	0	0	0	0	0	0
Solyc00g500156.1	SL4.0ch00	2577574	2577990	+	417	0	0	0	0	0	0	0	0	0	0	0.0590738	0
Solyc00g500157.1	SL4.0ch00;SL4.0ch00	2578056;2578509	2578467;2578855	+;+	759	0	0	0	0	0.031199	0	0	0	0	0	0.0324555	0
Solyc00g500158.1	SL4.0ch00	2579259	2579783	-	525	0.127775	0	0	0	0	0	0	0	0	0	0	0
Solyc00g500166.1	SL4.0ch00;SL4.0ch00;SL4.0ch00;SL4.0ch00;SL4.0ch00;SL4.0ch00	3009833;3010078;3010343;3010527;3010790;3010936	3009884;3010239;3010431;3010580;3010834;3010968	-;-;-;-;-;-	435	0	0	0	0	0.108874	0	0	0	0	0	0	0
Solyc00g500167.1	SL4.0ch00;SL4.0ch00;SL4.0ch00	3011082;3011477;3012195	3011108;3011820;3012921	+;+;+	1098	0	0	0	0.0405964	0	0	0	0	0	0	0.0224351	0
Solyc00g500168.1	SL4.0ch00	3033769	3034608	-	840	0	0	0	0	0.0281905	0	0	0	0	0.0559399	0.117304	0
Solyc00g126000.1	SL4.0ch00	3054202	3054354	-	153	0	0	0	0	0	0.333879	0	0	0	0	0	0
Solyc00g500170.1	SL4.0ch00;SL4.0ch00;SL4.0ch00	3066659;3066954;3067522	3066917;3067096;3067566	-;-;-	447	0.100048	0	0	0	0	0	0	0	0	0.052561	0	0
Solyc00g013170.1	SL4.0ch00	3069443	3069652	+	210	0.106479	0.832403	0.252899	1.16744	0.112762	1.58116	1.55498	1.07748	1.24202	1.56632	1.05573	0.850946
Solyc00g013180.1	SL4.0ch00;SL4.0ch00	3070183;3071428	3070611;3071529	-;-	531	0	0.0940569	0.100016	0.0419726	0.267571	0.0481012	0	0	0.0446542	0.0884926	0.0927825	0.192304
Solyc00g500171.1	SL4.0ch00	3073664	3074179	-	516	0	0	0	0.0863854	0.183566	0	0.126568	0	0	0.091065	0	0
Solyc00g500172.1	SL4.0ch00	3075612	3076169	-	558	0.0801457	0	0	0.119825	0.339498	0.183095	0	0	0.084987	0	0.088293	0.0914996
Solyc00g320430.1	SL4.0ch00	3077625	3077804	+	180	0	0.138734	0	0.371457	0.263111	0.709493	0.120943	0	0	0.261053	0.821125	0.283649
Solyc00g500173.1	SL4.0ch00	3085457	3086151	-	695	0	0	0	0	0.0681439	0	0	0	0	0	0.141777	0.146926
Solyc00g019750.1	SL4.0ch00	3092088	3092288	+	201	0	0	0	0	0	0.127073	0	0	0.117967	0	0	0.127007
Solyc00g019730.1	SL4.0ch00	3094526	3094960	+	435	0.411231	0.344443	0.427312	0.307413	0.217747	0.822033	0.400362	0.416129	0.872143	0.918187	0.566293	0.117372
Solyc00g500179.1	SL4.0ch00;SL4.0ch00;SL4.0ch00;SL4.0ch00;SL4.0ch00;SL4.0ch00	3538808;3559375;3559595;3596584;3604257;3617207	3549270;3559535;3559737;3596691;3604319;3617506	-;-;-;-;-;-	11238	0	0	0	0	0.00210714	0	0	0	0	0	0	0
Solyc00g500181.1	SL4.0ch00;SL4.0ch00;SL4.0ch00	3676208;3676592;3677031	3676579;3676935;3678267	-;-;-	1953	0	0	0	0	0.0242499	0	0	0	0	0	0	0
Solyc00g500182.1	SL4.0ch00	3684590	3685773	+	1184	0.83097	1.34984	1.25595	1.63768	0.96	1.40221	1.43415	1.22308	1.24164	1.50811	1.498	0.905568
Solyc00g118680.2	SL4.0ch00;SL4.0ch00	3687292;3689015	3687552;3689223	-;-	470	0.142728	0.106264	0.169496	0.426781	0.403064	0.543441	0.231593	0.529569	0.554947	0.849811	0.314474	0.488841
Solyc00g118690.1	SL4.0ch00	3689126	3689386	+	261	0.342692	0.191357	0.406963	0.256177	0.272184	0.195722	0.333635	0.173387	0	0.720146	0.283147	0.586859
Solyc00g023600.1	SL4.0ch00	3690578	3690838	-	261	0	0.0956785	0.101741	0	0	0	0	0	0	0	0	0.39124
Solyc00g023590.2	SL4.0ch00;SL4.0ch00;SL4.0ch00	3692134;3693312;3694720	3692762;3693626;3694833	-;-;-	1058	0	0	0	0	0.0447637	0	0	0	0	0	0	0.0241289
Solyc00g023580.1	SL4.0ch00	3697005	3697262	-	258	0	0	0	0	0.183566	0	0	0	0.183809	0	0	0
Solyc00g023570.1	SL4.0ch00	3697503	3697832	+	330	0	0	0	0.135075	0	0	0	0	0	0	0	0
Solyc00g014860.1	SL4.0ch00;SL4.0ch00	3701542;3701663	3701589;3701851	+;+	237	0	0.105367	0.112044	0	0	0	0	0	0	0	0	0
Solyc00g014850.1	SL4.0ch00	3702464	3702775	+	312	0	0	0	0	0	0	0	0	0.303992	0.150608	0	0
Solyc00g500183.1	SL4.0ch00;SL4.0ch00	3704165;3705960	3704333;3706096	+;+	306	1.31533	0.408041	1.56202	1.09252	0.541699	0.918167	0.924857	1.25706	0.697394	1.30527	1.28804	2.00223
Solyc00g500184.1	SL4.0ch00;SL4.0ch00;SL4.0ch00	3706763;3707542;3707835	3707460;3707751;3707940	+;+;+	1014	0.176415	0.147764	0.130939	0.175838	0.116765	0.528971	0.236161	0.223146	0.187072	0.440237	0.437286	0.176231
Solyc00g500185.1	SL4.0ch00;SL4.0ch00;SL4.0ch00;SL4.0ch00	3708705;3708825;3709065;3709963	3708744;3708931;3709451;3710247	+;+;+;+	819	0.0546048	0.0914729	0.194537	0.054426	0.318046	0.0935595	0.0531617	0.386787	0.17371	0.372933	0.120311	0.124681
Solyc00g014800.1	SL4.0ch00	3715868	3716359	+	492	0	0.152269	0	0	0.0962602	0.103828	0	0.0919798	0	0	0.100137	0.207548
Solyc00g014790.2	SL4.0ch00;SL4.0ch00	3716363;3718577	3716908;3718878	-;-	848	0.0527374	0	0	0	0.0558491	0.06024	0.0513437	0.0533656	0.0559231	0.0554122	0.0290492	0
Solyc00g094550.1	SL4.0ch00	3726482	3726715	+	234	0	0	0	0.190491	0	0.109153	0	0	0	0.100405	0	0.218191
Solyc00g094540.1	SL4.0ch00	3727644	3727973	-	330	0	0	0	0	0	0.154798	0	0.274267	0.0718527	0	0.0746478	0
Solyc00g094530.1	SL4.0ch00	3728169	3728558	+	390	0	0	0	0	0.121436	0	0	0.058018	0	0	0.126327	0.26183
Solyc00g094520.1	SL4.0ch00	3729198	3729383	+	186	0.240437	0	0.142765	0.4793	0	0.137321	0	0	0	0.505264	0.13244	0
Solyc00g023700.2	SL4.0ch00;SL4.0ch00;SL4.0ch00	3735479;3735730;3736118	3735643;3735826;3736452	+;+;+	597	0	0	0	0	0	0	0	0	0.0794351	0	0	0.0855222
Solyc00g023710.1	SL4.0ch00	3737340	3738041	-	702	0	0	0.0756535	0	0.0674644	0	0	0.128929	0.101331	0	0	0
Solyc00g049210.1	SL4.0ch00	3741110	3742879	-	1770	0.0252663	0.0423256	0.0300049	0.0251835	0.0668927	0.0865822	0	0.0255673	0.0267925	0	0.0278348	0.0576913
Solyc00g049220.1	SL4.0ch00	3742936	3743142	+	207	0	0	0	0.215338	0.343188	0.12339	0	0.109309	0	0.340504	0	0
Solyc00g500186.1	SL4.0ch00	3745513	3747009	-	1497	0.179244	0.0667257	0.0354768	0.0595523	0.0632732	0.17062	0.0581689	0	0.0633571	0.156946	0.164554	0.0341061
Solyc00g500187.1	SL4.0ch00;SL4.0ch00;SL4.0ch00;SL4.0ch00	3749487;3750518;3750992;3751370	3749732;3750633;3751142;3751765	-;-;-;-	909	0.344389	0.274721	0.204489	0.245186	0.625215	0.67437	0.431083	0.44806	0.443447	0.336009	0.406498	0.449344
Solyc00g500188.1	SL4.0ch00	3754843	3755358	-	516	0	0	0	0.0431927	0	0.148499	0	0	0.0459523	0	0.190959	0
Solyc00g500189.1	SL4.0ch00	3756791	3757348	-	558	0	0	0	0.319533	0.254624	0.228869	0.0780276	0.202751	0.212468	0	0	0.137249
Solyc00g500190.1	SL4.0ch00;SL4.0ch00;SL4.0ch00;SL4.0ch00	3767429;3769369;3770047;3770379	3767564;3769530;3770352;3770395	+;+;+;+	621	2.08844	4.54404	2.48012	0.0717792	0.114396	0.12339	0.105168	0.0728729	0.190913	0.151335	0.0396679	0.123326
Solyc00g500191.1	SL4.0ch00	3770397	3771752	+	1356	0	0	0.0195829	0	0	0	0	0	0	0	0	0
Solyc00g500192.1	SL4.0ch00	3775348	3776977	+	1630	0.438982	0.536211	0.505022	0.410198	0.435828	0.454424	0.253757	0.305395	0.843718	0.648629	0.468495	0.501171
Solyc00g500193.1	SL4.0ch00;SL4.0ch00	3776979;3778686	3777531;3779203	+;+	1071	0.354931	0.163216	0.223146	0.374579	0.375873	0.333879	0.0813061	0.232397	0.42065	0.219372	0.32201	0.35754
Solyc00g500194.1	SL4.0ch00;SL4.0ch00;SL4.0ch00	3783896;3784135;3784676	3783943;3784255;3784749	-;-;-	243	0.0920192	0.205532	0.109277	0	0	0.10511	0	0.0931153	0	0	0	0
Solyc00g500195.1	SL4.0ch00;SL4.0ch00	3787465;3789804	3788787;3789905	+;+	1425	0.0784585	0.0525728	0.0372693	0.0312806	0	0.0358481	0	0	0.0665583	0	0	0.053744
Solyc00g500196.1	SL4.0ch00;SL4.0ch00;SL4.0ch00	3788808;3792230;3794828	3789919;3792377;3794880	-;-;-	1313	0.306544	0.380382	0.38426	0.118821	0.10821	0.155624	0.0829006	0	0.0722357	0.322091	0.187614	0.252756
Solyc00g500200.1	SL4.0ch00	3814973	3816034	-	1062	0.0210552	0	0.150025	0.0419726	0	0	0	0	0	0.0442463	0	0
Solyc00g500201.1	SL4.0ch00;SL4.0ch00	3816560;3817245	3817070;3818089	-;-	1356	0	0	0	0	0	0.0376722	0	0	0	0	0	0
Solyc00g500203.1	SL4.0ch00	3824657	3826180	-	1524	0	0	0	0	0	0.0335194	0	0	0	0	0.0323278	0
Solyc00g500205.1	SL4.0ch00;SL4.0ch00;SL4.0ch00;SL4.0ch00;SL4.0ch00;SL4.0ch00	3831194;3832552;3834586;3835914;3837737;3838188	3832122;3834405;3835473;3837012;3837832;3838295	-;-;-;-;-;-	4974	0	0	0.0106773	0	0	0	0	0	0	0	0	0
Solyc00g500206.1	SL4.0ch00;SL4.0ch00	3848018;3849091	3848990;3850448	+;+	2331	0	0.0214261	0	0.0191226	0	0.0219148	0	0.019414	0.0101722	0	0.0211358	0
Solyc00g500207.1	SL4.0ch00;SL4.0ch00	3851915;3852107	3851966;3852432	-;-	378	1.41972	0.990956	1.19424	4.36315	5.07429	6.08137	1.09424	1.67608	4.14008	6.65064	5.86518	6.88861
Solyc00g500208.1	SL4.0ch00	3852524	3854728	-	2205	0.415776	0.486984	0.493755	1.58691	2.00824	2.3978	0.533136	0.554131	1.3872	2.25891	2.18967	2.44285
Solyc00g500209.1	SL4.0ch00;SL4.0ch00	3854754;3856487	3856195;3857006	-;-	1962	0.797781	0.687305	0.744388	0.374865	0.518981	0.520729	0.133148	0.126859	0.302133	0.371222	0.57755	0.689605
Solyc00g500210.1	SL4.0ch00;SL4.0ch00;SL4.0ch00	3857765;3858298;3858668	3857874;3858349;3858895	-;-;-	390	3.32543	3.52171	3.06397	1.25724	1.27508	2.61967	0.223279	0.928288	2.31034	3.07239	1.20011	0.981861
Solyc00g500211.1	SL4.0ch00;SL4.0ch00	3859307;3859627	3859440;3859750	-;-	258	4.76681	6.87217	4.83742	1.12301	1.65209	1.88098	0.67503	0.964718	1.10285	1.36598	0.668358	1.48421
Solyc00g500212.1	SL4.0ch00	3860838	3861660	-	823	0.217358	0.151714	0.225857	0	0	0	0	0.0549867	0.0576218	0.114191	0.17959	0
Solyc00g500216.1	SL4.0ch00;SL4.0ch00;SL4.0ch00;SL4.0ch00	3903540;3903889;3904065;3905394	3903793;3903990;3904858;3905605	+;+;+;+	1362	0	0	0	0	0	0.0750125	0	0	0	0	0	0
Solyc00g036520.1	SL4.0ch00	4414466	4415023	-	558	0	0.0447529	0.0951769	0.0399416	0	0	0	0	0	0	0	0
Solyc00g047180.1	SL4.0ch00	4441826	4442083	-	258	0	0	0	0	0	0	0	0.0877016	0	0	0	0
Solyc00g500225.1	SL4.0ch00;SL4.0ch00	4463995;4464551	4464256;4464591	-;-	303	0.221393	0.329665	0.701105	0.882671	1.56304	1.18015	0.646625	0.67209	1.17383	1.00803	0.650396	1.01103
Solyc00g500226.1	SL4.0ch00;SL4.0ch00;SL4.0ch00;SL4.0ch00;SL4.0ch00	4465449;4466578;4466812;4466930;4467552	4466118;4466699;4466892;4467092;4467796	-;-;-;-;-	1281	0.0349113	0	0	0	0	0	0	0	0	0	0	0
Solyc00g500228.1	SL4.0ch00;SL4.0ch00	4488679;4491655	4489748;4492426	+;+	1842	1.05612	0.867651	1.28303	0.907469	1.13129	1.77489	0.626381	0.835308	1.13279	1.46683	0.722162	0.88698
Solyc00g500232.1	SL4.0ch00;SL4.0ch00;SL4.0ch00;SL4.0ch00	4589812;4590229;4590330;4590458	4590117;4590269;4590335;4590649	+;+;+;+	545	0	0	0	0	0	0	0	0	0	0	0	0.0936821
Solyc00g500235.1	SL4.0ch00;SL4.0ch00;SL4.0ch00	4986640;4992183;4992558	4986841;4992297;4992714	+;+;+	474	0	0	0	0	0	0.0538855	0.0918553	0	0	0.0991341	0	0
Solyc00g500236.1	SL4.0ch00;SL4.0ch00;SL4.0ch00;SL4.0ch00;SL4.0ch00;SL4.0ch00;SL4.0ch00;SL4.0ch00;SL4.0ch00;SL4.0ch00	4996087;4998192;4999092;5000101;5000240;5000510;5004169;5004393;5022995;5023354	4996117;4998315;4999977;5000187;5000314;5000665;5004353;5004584;5023330;5023438	-;-;-;-;-;-;-;-;-;-	2157	0	0	0	0	0	0	0	0	0	0.0108923	0	0
Solyc00g500237.1	SL4.0ch00;SL4.0ch00	5030385;5030726	5030501;5031223	+;+	615	0.0727176	0	0.0863557	0.0724795	0	0.166125	0	0.110376	0	0.0764058	0.0400549	0.166038
Solyc00g025290.1	SL4.0ch00	5060057	5060542	-	486	0	0	0	0.0917179	0	0	0	0	0	0	0	0
Solyc00g500238.1	SL4.0ch00;SL4.0ch00;SL4.0ch00	5062854;5063043;5063269	5062914;5063163;5063440	+;+;+	354	0	0	0	0.251835	0.267571	0.288607	0	0.127836	0.133963	0	0.0695869	0.144228
Solyc00g020040.1	SL4.0ch00	5063652	5064272	-	621	0.072015	0	0	0.0717792	0.0762641	0.24678	0.140224	0	0.0763652	0.0756676	0	0
Solyc00g020030.1	SL4.0ch00	5065433	5065633	+	201	0	0	0	0	0	0	0	0	0.589835	0	0	0
Solyc00g020020.2	SL4.0ch00;SL4.0ch00;SL4.0ch00	5065489;5066100;5066502	5065973;5066402;5066572	-;-;-	859	0.0520621	0	0	0	0	0	0	0.0526822	0.331242	0	0	0.0594374
Solyc00g020010.1	SL4.0ch00	5066942	5067169	+	228	0.196146	0.438107	0.698799	0.293256	0	0	0.286444	0	0.207995	0	0.216086	0.447866
Solyc00g020000.1	SL4.0ch00	5067436	5067609	-	174	0.771057	0.287036	0.305223	0.256177	0	0.293583	0.250227	0.260081	0.136272	0	0.283147	0
Solyc00g019990.1	SL4.0ch00	5068988	5069203	-	216	0.724651	1.0405	0.491748	0.103183	0.219259	0.236498	0.907071	0.314264	0.658649	0.108772	0.22809	0.472748
Solyc00g019980.2	SL4.0ch00;SL4.0ch00;SL4.0ch00	5069419;5070137;5070532	5070022;5070284;5070648	-;-;-	869	0.308778	0.287366	0.244459	0.0256472	0.190748	0.117568	0.17536	0.234342	0.245572	0.108146	0.0283472	0.0881302
Solyc00g019970.2	SL4.0ch00;SL4.0ch00	5072673;5073279	5073197;5073664	-;-	911	0.0490904	0.0822352	0.116594	0.0489296	0.0259934	0.140185	0.047793	0.0248376	0.104111	0.206321	0.108161	0.112089
Solyc00g019950.1	SL4.0ch00	5073987	5074538	+	552	0.0810169	0.316675	0.0481057	0.161503	0.386087	0.416442	0.118314	0.327928	0.601376	0.42563	0.267758	0.554965
Solyc00g500239.1	SL4.0ch00	5102049	5102753	+	705	0	0	0	0.0316134	0	0	0	0	0	0.0666518	0	0
Solyc00g500240.1	SL4.0ch00;SL4.0ch00;SL4.0ch00;SL4.0ch00	5113129;5113299;5113539;5113722	5113255;5113406;5113679;5114311	+;+;+;+	966	0.0925907	0	0	0.323006	0.0980539	0.132204	0	0.0468468	0.0981838	0.121609	0.0765024	0.105708
Solyc00g500241.1	SL4.0ch00;SL4.0ch00;SL4.0ch00;SL4.0ch00	5138634;5139701;5140101;5140189	5139485;5139880;5140160;5140899	+;+;+;+	1803	0	0	0.0294558	0	0	0	0	0	0.0263021	0.0130309	0.0273253	0
Solyc00g500242.1	SL4.0ch00	5149819	5150571	-	753	0.118782	0.0663269	0.0705295	0.0591964	0.0628951	0.06784	0	0	0	0	0	0
Solyc00g500245.1	SL4.0ch00;SL4.0ch00;SL4.0ch00	5153788;5154265;5156973	5154179;5155619;5157253	-;-;-	2028	0.595402	0.430978	0.392816	0.681371	0.817357	1.3854	0.289833	0.211989	0.982128	0.938401	0.789544	0.855981
Solyc00g028960.1	SL4.0ch00	5438954	5439265	-	312	0	0	0	0	0	0	0	0.29009	0.303992	0	0	0
Solyc00g500247.1	SL4.0ch00;SL4.0ch00;SL4.0ch00;SL4.0ch00;SL4.0ch00	5457174;5457529;5458336;5458621;5458789	5457331;5457678;5458467;5458664;5459116	-;-;-;-;-	812	0	0	0.0654048	0	0	0	0	0	0	0	0	0
Solyc00g500249.1	SL4.0ch00;SL4.0ch00	5495164;5496619	5496525;5497083	-;-	1827	0.024478	0	0.0872065	0.0365968	0.0259223	0.0559206	0	0	0.0519133	0.0771585	0	0
Solyc00g500250.1	SL4.0ch00;SL4.0ch00	5499555;5502198	5501422;5502705	-;-	2376	0.159988	0.168162	0.122937	0.328308	0.328889	0.333247	0.0732987	0.152371	0.269447	0.435088	0.41471	0.440515
Solyc00g500251.1	SL4.0ch00;SL4.0ch00;SL4.0ch00;SL4.0ch00	5503541;5504572;5505046;5505424	5503786;5504687;5505196;5505819	-;-;-;-	909	0.221393	0.0274721	0.292127	0.662003	0.390759	0.758666	0.311338	0.248922	0.365192	0.516937	0.677496	0.730185
Solyc00g021650.1	SL4.0ch00	5520935	5521165	-	231	0.387198	0.108104	0	0.192965	0	0.331711	0.471206	0.489762	0.205293	0	0.853117	0
Solyc00g021640.2	SL4.0ch00;SL4.0ch00	5522265;5523249	5522564;5524452	+;+	1504	0.832578	0.464906	0.688577	0.400107	0.425106	0.679302	0.376338	0.255758	0.42567	0.51551	0.311198	0.661973
Solyc00g021630.1	SL4.0ch00	5525147	5525800	+	654	0.273525	0.305469	0.243618	0.681573	0.941407	1.48408	0.266296	0.138392	0.507583	1.43699	0.602661	0.819719
Solyc00g500254.1	SL4.0ch00;SL4.0ch00	5527933;5528273	5528201;5528372	-;-	369	0	0	0.143926	0.120799	0	0	0.0589965	0.0613198	0.128517	0	0	0.138365
Solyc00g181240.1	SL4.0ch00	5529272	5529451	-	180	0	0	0	0.123819	0	0	0	0	0.26346	0.130527	0	0
Solyc00g181250.2	SL4.0ch00;SL4.0ch00	5529549;5529759	5529707;5530393	+;+	794	0	0	0.0334438	0.0280698	0.0596474	0	0	0.0284975	0.149316	0.0295904	0	0
Solyc00g500255.1	SL4.0ch00	5536705	5537184	+	480	0	0	0.110643	0	0	0	0	0	0	0	0	0
Solyc00g500256.1	SL4.0ch00;SL4.0ch00;SL4.0ch00	5538238;5538855;5540128	5538472;5539197;5540377	+;+;+	828	0.162034	0.0904786	0.224493	0.269172	0.257391	0.709493	0.210335	0.0546546	0.0572739	0.227003	0.267758	0.184988
Solyc00g500257.1	SL4.0ch00	5547194	5548799	-	1606	0.0139232	0	0	0.0138776	0.0147447	0	0.0135552	0	0	0.0146294	0	0.0158956
Solyc00g500260.1	SL4.0ch00;SL4.0ch00;SL4.0ch00;SL4.0ch00;SL4.0ch00;SL4.0ch00;SL4.0ch00;SL4.0ch00;SL4.0ch00	5872091;5873397;5873680;5874564;5874931;5875701;5877017;5877854;5879410	5873063;5873525;5873836;5874661;5875433;5876376;5877062;5877962;5879508	-;-;-;-;-;-;-;-;-	2790	0	0	0.0190354	0	0	0.00915475	0	0	0	0	0	0.0182999
Solyc00g500261.1	SL4.0ch00	5890653	5891204	-	552	0	0	0	0	0	0.0462713	0	0	0	0	0	0
Solyc00g500262.1	SL4.0ch00;SL4.0ch00;SL4.0ch00;SL4.0ch00;SL4.0ch00	5892264;5893393;5893627;5893745;5894367	5892933;5893514;5893707;5893907;5894611	-;-;-;-;-	1281	0.0523669	0	0	0.0347969	0.0369711	0	0.0169943	0	0	0.018341	0	0.0199285
Solyc00g500268.1	SL4.0ch00;SL4.0ch00;SL4.0ch00;SL4.0ch00	6272999;6273684;6273868;6282788	6273542;6273726;6274013;6283350	-;-;-;-	1296	0	0	0	0.0343942	0	0	0	0	0	0	0	0
Solyc00g500270.1	SL4.0ch00;SL4.0ch00	6341414;6343015	6341579;6343438	+;+	590	0	0.0423256	0	0	0	0	0	0	0	0	0	0
Solyc00g500273.1	SL4.0ch00	6420357	6420697	+	341	0	0.146464	0	0	0.138886	0	0.127682	0	0.278139	0	0	0.149727
Solyc00g500274.1	SL4.0ch00;SL4.0ch00	6422007;6423450	6423418;6423834	+;+	1797	0.0995466	0.138965	0.0295541	0.0496103	0.224018	0.142135	0.0242289	0.0503662	0.18473	0.130744	0.0548331	0.113649
Solyc00g500275.1	SL4.0ch00	6424087	6424494	+	408	0	0	0	0	0	0	0	0	0.116232	0	0.120754	0
Solyc00g500276.1	SL4.0ch00	6426168	6426839	+	672	0.199649	0.148643	0.0395154	0.232161	0.352381	0.570128	0.0647908	0.0673423	0.352848	0.594362	0.109972	0.303909
Solyc00g500277.1	SL4.0ch00	6427054	6427806	+	753	0	0.0663269	0.0705295	0.0887946	0.0628951	0.13568	0.0289106	0.0600983	0.125957	0.124806	0	0
Solyc00g052430.2	SL4.0ch00;SL4.0ch00	6436629;6438224	6437275;6438756	-;-	1180	0	0	0.0450074	0.0377753	0	0.0432911	0.0553467	0.0383509	0.0200944	0.0398217	0	0
Solyc00g500279.1	SL4.0ch00;SL4.0ch00;SL4.0ch00	6453550;6453869;6454364	6453703;6454037;6454382	+;+;+	342	0	0	0.155289	0	0	0	0	0	0	0	0	0
Solyc00g500280.1	SL4.0ch00;SL4.0ch00	6457994;6458825	6458608;6459175	+;+	966	0.763873	0.542872	0.522291	0.276863	0.367702	0.661018	0.247895	0.187387	0.957292	0.681008	0.204006	0.528538
Solyc00g500290.1	SL4.0ch00;SL4.0ch00;SL4.0ch00	6863061;6864493;6867309	6863755;6867299;6870289	+;+;+	6483	0.00689824	0.0154077	0	0	0.00730526	0.00787961	0.00671594	0.00698042	0.0146299	0.0144962	0.00759949	0.00787548
Solyc00g500291.1	SL4.0ch00;SL4.0ch00;SL4.0ch00;SL4.0ch00;SL4.0ch00	6870653;6871587;6871760;6871934;6872222	6871315;6871713;6871846;6872074;6872343	+;+;+;+;+	1140	0.333448	0.240959	0.186346	0.117302	0	0.268861	0.15277	0.0992413	0.0831978	0.185485	0.0864342	0.223933
Solyc00g500292.1	SL4.0ch00	6875441	6876964	+	1524	0	0.0163859	0	0.0146243	0	0.0335194	0	0.0296943	0.0155586	0.169582	0.0161639	0.0167509
Solyc00g500293.1	SL4.0ch00;SL4.0ch00	6878944;6879431	6879117;6879601	-;-	345	0.0648135	0.0723829	0.153938	0	0	0.0740341	0.126201	0	0.137457	0	0.214207	0.0739953
Solyc00g500294.1	SL4.0ch00;SL4.0ch00;SL4.0ch00;SL4.0ch00;SL4.0ch00;SL4.0ch00;SL4.0ch00;SL4.0ch00;SL4.0ch00;SL4.0ch00	6879737;6880060;6882013;6882876;6883224;6883446;6884003;6884138;6885674;6885815	6879842;6880169;6882135;6883126;6883341;6883585;6884110;6884283;6885796;6885831	-;-;-;-;-;-;-;-;-;-	1242	2.8806	3.19691	2.54426	0.807516	0.857971	1.50125	0.68359	0.473674	0.649104	1.13501	1.1702	1.02771
Solyc00g500295.1	SL4.0ch00;SL4.0ch00	6883532;6884551	6884376;6885061	+;+	1356	0.478215	0.386736	0.176246	0.279415	0.401652	0.33905	0.192652	0.0333732	0.384698	0.346531	0.181665	0.320046
Solyc00g500296.1	SL4.0ch00	6885587	6886648	+	1062	7.22195	7.71266	7.65126	3.39978	4.88316	6.99873	2.02938	3.32374	3.19278	7.14577	6.07725	5.93739
Solyc00g500297.1	SL4.0ch00	6887343	6887771	-	429	3.54435	4.36575	5.32325	2.85736	3.91907	4.16765	5.12527	4.53595	5.52713	5.25757	3.84723	5.77215
Solyc00g500298.1	SL4.0ch00	6888432	6888833	-	402	6.22984	6.77104	4.49178	2.49486	3.2398	4.38403	4.06151	4.22146	3.65698	4.67558	3.92179	4.25473
Solyc00g500299.1	SL4.0ch00;SL4.0ch00;SL4.0ch00;SL4.0ch00	6893327;6894445;6895002;6898959	6893590;6894609;6895068;6899371	-;-;-;-	909	0.122996	0.274721	0.233702	0	0.0521012	0.140494	0.215542	0.0995689	0.234766	0.155081	0.0812995	0.14042
Solyc00g500300.1	SL4.0ch00;SL4.0ch00	6896527;6897731	6896664;6897808	+;+	216	0.310565	0.115612	0.122937	0.206365	0.328889	0.236498	0.100786	0.209509	0.4391	0.326316	0.456181	0.118187
Solyc00g500301.1	SL4.0ch00;SL4.0ch00;SL4.0ch00	6902314;6903397;6903598	6902482;6903593;6903732	-;-;-	501	115.642	128.449	130.811	117.487	145.341	207.24	51.7519	56.9514	78.9433	229.133	140.28	172.227
Solyc00g500302.1	SL4.0ch00	6934274	6934968	-	695	0.0321736	0.538966	0.152831	0.416887	0.545151	0.661513	0.28191	0.260455	0.0682342	0.946552	0.389887	0.587704
Solyc00g500303.1	SL4.0ch00	6943349	6944146	+	798	0.0560418	0.0938801	0	0.167575	0	0.0640144	0.0545607	0	0.059427	0.176652	0	0.127962
Solyc00g500306.1	SL4.0ch00;SL4.0ch00;SL4.0ch00	6976692;6982025;6982386	6976765;6982303;6982452	-;-;-	420	0	0	0	0	0	0	0	0	0	0.16782	0	0
Solyc00g500309.1	SL4.0ch00;SL4.0ch00;SL4.0ch00	7069853;7070657;7071296	7070632;7071264;7071680	+;+;+	1773	0.0630588	0.0281693	0	0	0.0267118	0.0864357	0.0245569	0	0.0534944	0.0530057	0.0277877	0.0143984
Solyc00g500311.1	SL4.0ch00	7073776	7075802	+	2027	0	0	0	0	0.0233646	0	0	0	0.0701866	0.0231818	0.0486113	0
Solyc00g500312.1	SL4.0ch00;SL4.0ch00;SL4.0ch00;SL4.0ch00;SL4.0ch00;SL4.0ch00	7079233;7080539;7080822;7081705;7082072;7082842	7080205;7080667;7080978;7081802;7082574;7083444	-;-;-;-;-;-	2463	0	0	0.0215626	0.0542934	0.0769143	0.114072	0.0176774	0.0367471	0.0385081	0.0667736	0.0500076	0.103648
Solyc00g500313.1	SL4.0ch00	7210988	7211173	-	186	1.68306	1.07407	1.14212	1.9172	2.67355	2.05982	2.10675	2.06806	2.03969	2.02106	2.11903	3.29398
Solyc00g500314.1	SL4.0ch00;SL4.0ch00	7211309;7211625	7211513;7212208	-;-	789	0.850215	0.379804	0.336557	0.649697	0.870368	0.971169	1.07607	0.630918	0.811416	0.655114	0.999088	0.841239
Solyc00g500315.1	SL4.0ch00;SL4.0ch00;SL4.0ch00	7212217;7212410;7212739	7212402;7212579;7212907	-;-;-	525	0.851835	0.523225	0.354058	1.01885	1.08251	0.729764	0.580526	1.03438	1.12911	1.2083	1.17304	0.875259
Solyc00g500316.1	SL4.0ch00;SL4.0ch00;SL4.0ch00	7214608;7215381;7216281	7215119;7215499;7216342	-;-;-	693	1.00026	0.648626	0.881314	0.418091	0.888427	0.589708	0.942412	0.78362	0.786958	0.711963	0.92421	0.626237
Solyc00g500317.1	SL4.0ch00	7221272	7222354	-	1083	0.0825878	0.0691748	0.0980771	0.164635	0.131191	0.212258	0	0.0208929	0.0875767	0.52066	0.0454917	0.141431
Solyc00g500318.1	SL4.0ch00	7223766	7224254	-	489	0.137182	0.306406	0.271517	0.319043	0.0968507	0.99242	0.267113	0.416448	0.242448	0.816792	1.00752	0.939695
Solyc00g500319.1	SL4.0ch00;SL4.0ch00;SL4.0ch00;SL4.0ch00	7319835;7320957;7322025;7324308	7320516;7321844;7323878;7325236	+;+;+;+	4353	0	0.0172103	0	0.00512002	0	0	0.00500108	0	0.00544714	0	0	0.00586455
Solyc00g500320.1	SL4.0ch00;SL4.0ch00;SL4.0ch00;SL4.0ch00;SL4.0ch00	7325462;7326396;7326569;7326743;7327031	7326124;7326522;7326655;7326883;7327152	+;+;+;+;+	1140	0	0	0	0	0	0.0672151	0	0	0	0	0	0
Solyc00g500323.1	SL4.0ch00	7330250	7331868	+	1619	0	0	0	0	0	0	0	0.0139759	0.0146457	0	0	0
Solyc00g500324.1	SL4.0ch00	7339547	7343102	-	3556	0.138339	0.119383	0.0970773	0.0376054	0.039955	0.0574618	0.0122439	0.0509044	0.293392	0.105713	0.0415643	0.0574317
Solyc00g500325.1	SL4.0ch00;SL4.0ch00;SL4.0ch00	7350993;7351132;7352243	7351127;7351328;7352411	+;+;+	501	22.0482	18.8911	26.1833	25.8018	32.3769	47.9736	14.0786	14.2717	20.8717	52.4764	33.8284	40.2543
Solyc00g500328.1	SL4.0ch00;SL4.0ch00;SL4.0ch00	7366863;7367550;7367633	7367203;7367624;7367639	-;-;-	423	0	0.0590357	0	0	0	0.0603824	0.10293	0	0.0560553	0.0555432	0.174708	0.120702
Solyc00g500329.1	SL4.0ch00	7368077	7369138	-	1062	0.0842209	0.0705426	0	0	0.0222976	0.0481012	0.0204988	0	0	0.0221231	0.0463913	0
Solyc00g500331.1	SL4.0ch00;SL4.0ch00	7375123;7375662	7375297;7375780	+;+	294	1.52113	1.18915	0.451605	0.227423	0.402721	0.695014	0.22214	0.846589	0.322604	0.239743	0.670306	0
Solyc00g500332.1	SL4.0ch00	7377666	7379283	-	1618	0.469878	0.555621	0.459532	0.688734	0.526873	0.568296	0.43055	0.419537	0.674118	0.842211	1.06574	1.08866
Solyc00g500333.1	SL4.0ch00;SL4.0ch00	7379340;7380465	7379719;7380579	-;-	495	0.406557	0.151346	0	0.270151	0.191354	0.206398	0.483771	0.4114	0.287411	0.0949284	0.348356	0.361007
Solyc00g500335.1	SL4.0ch00;SL4.0ch00	7382381;7382843	7382790;7383125	-;-	693	0	0.180174	0	0.0964824	0.0683406	0	0.0628274	0	0.0342156	0.067806	0.0355465	0
Solyc00g500339.1	SL4.0ch00;SL4.0ch00;SL4.0ch00;SL4.0ch00;SL4.0ch00;SL4.0ch00;SL4.0ch00;SL4.0ch00;SL4.0ch00;SL4.0ch00	7515789;7516477;7519985;7520310;7521442;7521651;7522363;7523395;7525165;7525321	7515836;7516539;7520146;7520500;7521509;7521726;7522556;7523473;7525215;7525561	+;+;+;+;+;+;+;+;+;+	1173	0.514695	0.404493	0.543312	0.209004	0.323001	0.41372	0.426857	0.385797	0.121286	0.360534	0.147005	0.435267
Solyc00g500340.1	SL4.0ch00;SL4.0ch00;SL4.0ch00	7525833;7526110;7526359	7526004;7526230;7526419	-;-;-	354	0	0.0705426	0.0750123	0.188877	0.133785	0.0721518	0	0.0639181	0	0.0663694	0.139174	0.144228
Solyc00g500341.1	SL4.0ch00;SL4.0ch00;SL4.0ch00;SL4.0ch00	7526750;7526956;7527225;7527512	7526869;7527143;7527298;7527630	+;+;+;+	501	0.0892641	0.249222	0.265014	0.0444859	0.094531	0.203926	0	0.316146	0.283969	0.0937915	0.0983384	0.254774
Solyc00g500342.1	SL4.0ch00;SL4.0ch00;SL4.0ch00	7527654;7528075;7528527	7527786;7528466;7528562	-;-;-	561	0.518161	0.178054	0.520674	0.0794561	0.253262	0.500819	0.349247	0.201667	0.169065	0.418802	0.263463	0.409546
Solyc00g500343.1	SL4.0ch00	7528846	7529289	+	444	2.46773	2.19349	2.09325	1.6565	3.25333	2.93385	2.0593	2.03847	1.44191	1.48165	1.27607	1.43741
Solyc00g500344.1	SL4.0ch00;SL4.0ch00	7533515;7533701	7533676;7533793	-;-	255	0	0	0	0.0874017	0	0	0.0853714	0	0	0	0	0.100111
Solyc00g500345.1	SL4.0ch00;SL4.0ch00;SL4.0ch00;SL4.0ch00;SL4.0ch00	7538034;7538648;7539023;7539403;7540042	7538511;7538897;7539108;7539538;7541500	-;-;-;-;-	2409	0.148514	0.186591	0.132276	0.490342	0.688087	0.837608	0.1717	0.131498	0.236228	0.458387	0.480609	0.50866
Solyc00g500346.1	SL4.0ch00	7558050	7558889	-	840	0	0.0594574	0	0.079598	0.281905	0.0912205	0	0	0.0564557	0.0559399	0.0586518	0.0303909
Solyc00g500358.1	SL4.0ch00	8041191	8042726	+	1536	0	0	0	0	0	0	0	0	0.0308742	0	0	0.0332401
Solyc00g500359.1	SL4.0ch00	8042987	8043394	+	408	0	0.0612061	0	0	0.116078	0.125205	0.320143	0	0	0.11517	0.120754	0.312848
Solyc00g500360.1	SL4.0ch00	8045068	8045739	+	672	0.332748	0.743217	0.316123	0.364824	0.986667	1.21627	0.388745	0.336712	0.670411	1.43346	0.586518	0.911728
Solyc00g500361.1	SL4.0ch00;SL4.0ch00	8070651;8071309	8071135;8071690	+;+	867	0	0.0864086	0.214395	0.437009	0.300438	0.324059	0.175765	0.260981	0.43758	0.298088	0.511427	0.530001
Solyc00g500362.1	SL4.0ch00;SL4.0ch00	8085726;8086521	8086328;8087102	+;+	1185	0.188698	0.0632205	0.089635	0.0752319	0.239798	0.0862169	0.110226	0.0381891	0.0400192	0.0793073	0.0831519	0.129258
Solyc00g500363.1	SL4.0ch00;SL4.0ch00	8087104;8087203	8087137;8087411	+;+	243	0	0	0	0.0917179	0.194897	0.10511	0	0	0	0.0966863	0	0
Solyc00g500364.1	SL4.0ch00;SL4.0ch00;SL4.0ch00;SL4.0ch00	8088757;8088926;8089166;8089349	8088883;8089033;8089306;8089938	+;+;+;+	966	0.0462954	0	0	0.0461438	0.0490269	0.423052	0	0.140541	0	0.243217	0.0510016	0.105708
Solyc00g500373.1	SL4.0ch00;SL4.0ch00	8612096;8612815	8612180;8614158	+;+	1429	2.53494	2.44653	1.96974	3.83675	4.47418	3.82501	3.19919	3.00849	2.95355	4.11035	4.27514	4.39467
Solyc00g500378.1	SL4.0ch00;SL4.0ch00	8859557;8859922	8859683;8860080	-;-	286	0	0	0	0	0.165594	0	0	0	0	0	0	0
Solyc00g500405.1	SL4.0ch00;SL4.0ch00	9384708;9384870	9384731;9385325	-;-	480	0	0	0	0.0928643	0.0493333	0	0	0	0	0.0978949	0.0513203	0
Solyc00g500406.1	SL4.0ch00;SL4.0ch00;SL4.0ch00;SL4.0ch00;SL4.0ch00;SL4.0ch00	9385352;9385767;9386037;9386580;9386962;9387215	9385674;9385869;9386159;9386867;9387123;9387880	-;-;-;-;-;-	1665	0	0	0	0.133858	0.0853334	0.122723	0	0.0271796	0	0.197554	0.177541	0.0306647
Solyc01g005000.3	SL4.0ch01;SL4.0ch01;SL4.0ch01;SL4.0ch01;SL4.0ch01;SL4.0ch01;SL4.0ch01	28670;28923;29207;29485;29779;30118;30248	28849;29127;29407;29699;30032;30170;30895	+;+;+;+;+;+;+	1756	4.86433	4.20942	4.05272	6.34608	20.9021	7.65089	9.84348	6.18506	6.40045	14.8782	17.1987	20.6728
Solyc01g005010.4	SL4.0ch01;SL4.0ch01;SL4.0ch01;SL4.0ch01;SL4.0ch01	38668;39273;39525;40129;41035	38815;39433;39609;40263;41605	+;+;+;+;+	1100	0.203279	0.544846	0.482807	6.30127	12.8087	8.63776	2.21655	3.7026	4.2896	16.4677	20.4012	17.6378
Solyc01g005020.3	SL4.0ch01;SL4.0ch01;SL4.0ch01;SL4.0ch01;SL4.0ch01;SL4.0ch01;SL4.0ch01;SL4.0ch01;SL4.0ch01;SL4.0ch01;SL4.0ch01;SL4.0ch01;SL4.0ch01;SL4.0ch01;SL4.0ch01;SL4.0ch01;SL4.0ch01;SL4.0ch01;SL4.0ch01;SL4.0ch01;SL4.0ch01;SL4.0ch01;SL4.0ch01	46201;47281;48276;49146;49436;49738;50151;51129;51735;52755;52975;53134;54392;55064;55459;55603;56405;56597;56896;57129;58281;58537;59166	46844;47585;48543;49352;49654;49869;50248;51431;51966;52862;53022;53318;54447;55108;55524;55655;56522;56698;57053;57206;58372;58587;59605	-;-;-;-;-;-;-;-;-;-;-;-;-;-;-;-;-;-;-;-;-;-;-	4008	5.47301	6.00003	7.83115	13.0066	17.2224	15.116	11.466	11.1329	11.7551	15.0125	16.2012	15.7833
Solyc01g005030.4	SL4.0ch01;SL4.0ch01;SL4.0ch01;SL4.0ch01;SL4.0ch01;SL4.0ch01;SL4.0ch01;SL4.0ch01;SL4.0ch01;SL4.0ch01;SL4.0ch01	61650;62423;63605;64030;64616;66914;67120;67868;68095;68768;69612	62200;62981;63696;64503;65527;66954;67702;68005;68251;69252;69872	+;+;+;+;+;+;+;+;+;+;+	4253	6.29863	6.2122	7.66099	11.0835	11.6423	12.8039	8.22059	7.16106	8.83114	7.99364	10.0724	8.78157
Solyc01g005060.3	SL4.0ch01;SL4.0ch01;SL4.0ch01	74282;75559;76418	74947;75955;76652	-;-;-	1298	2.05001	1.53911	1.67755	3.64017	8.61091	6.76915	3.63947	2.45794	4.32943	7.36701	6.8891	7.70965
Solyc01g005080.3	SL4.0ch01;SL4.0ch01;SL4.0ch01;SL4.0ch01;SL4.0ch01;SL4.0ch01;SL4.0ch01;SL4.0ch01;SL4.0ch01;SL4.0ch01;SL4.0ch01;SL4.0ch01;SL4.0ch01	82671;83402;83957;84114;84267;84551;84786;85400;85624;85975;86631;87738;88409	83088;83754;84031;84187;84354;84702;84945;85555;85839;86238;86834;87866;88556	-;-;-;-;-;-;-;-;-;-;-;-;-	2437	4.25743	3.75043	2.59333	27.4821	45.7664	41.0743	8.53101	10.6032	11.4519	41.3111	57.0205	38.5492
Solyc01g005090.3	SL4.0ch01;SL4.0ch01;SL4.0ch01;SL4.0ch01;SL4.0ch01;SL4.0ch01;SL4.0ch01	98056;98645;99205;100035;100845;101212;101613	98227;98793;99313;100219;101124;101320;101750	-;-;-;-;-;-;-	1142	0	0.043734	0.046505	0	0	0	0.0571884	0	0	0	0	0
Solyc01g005100.4	SL4.0ch01;SL4.0ch01;SL4.0ch01;SL4.0ch01;SL4.0ch01;SL4.0ch01;SL4.0ch01;SL4.0ch01	106956;107973;108772;109156;110795;111442;112127;112374	107349;108359;108822;109251;110867;111517;112253;112521	-;-;-;-;-;-;-;-	1352	2.66277	3.78645	3.86924	6.19828	7.14604	6.78217	6.9399	5.92453	7.27827	7.50721	7.88936	8.02482
Solyc01g005110.3	SL4.0ch01;SL4.0ch01;SL4.0ch01;SL4.0ch01	114504;117336;117542;117977	114648;117442;117649;118362	+;+;+;+	746	4.55606	5.99196	5.12578	5.40754	4.95185	5.47812	4.37729	4.45868	4.10023	4.75565	4.82108	3.62736
Solyc01g005120.3	SL4.0ch01;SL4.0ch01;SL4.0ch01;SL4.0ch01	119339;121110;121977;122164	120125;121318;122077;122563	-;-;-;-	1497	1.74763	1.53469	1.25943	1.98011	2.94221	2.59342	5.07524	7.31562	6.50994	3.54697	2.94552	2.72848
Solyc01g005130.2	SL4.0ch01	139504	140528	+	1025	5.89013	5.43295	7.3575	3.45727	4.55118	4.65981	5.54331	5.01106	4.41841	2.22341	3.50881	2.29133
Solyc01g005140.3	SL4.0ch01;SL4.0ch01;SL4.0ch01;SL4.0ch01	141845;142629;143212;143687	142443;142828;143260;143966	-;-;-;-	1128	7.55267	7.50491	7.13296	4.64322	4.32454	5.66085	4.84415	3.16939	2.18616	1.47884	2.88267	1.47105
Solyc01g005150.3	SL4.0ch01;SL4.0ch01;SL4.0ch01;SL4.0ch01	146723;147646;148514;148788	146986;147845;148562;149066	-;-;-;-	792	0.112933	0	0.134113	0.337688	0.269091	0.257997	0	0	0	0.237321	0.373239	0.644656
Solyc01g005160.4	SL4.0ch01	151978	153686	+	1709	0.157009	0.0292242	0.963353	0.0521649	0.193985	0.269018	0.127383	0.0264798	0.0554977	0.0274953	0.0288283	0.0597505
Solyc01g005210.4	SL4.0ch01;SL4.0ch01;SL4.0ch01;SL4.0ch01;SL4.0ch01;SL4.0ch01	157812;161616;170358;179164;181444;182881	157960;161718;170419;181352;181717;183358	+;+;+;+;+;+	3255	24.4216	29.2223	27.8597	31.757	24.633	33.1533	19.5894	19.2973	17.1844	14.696	18.4432	12.6426
Solyc01g005180.1	SL4.0ch01	161636	161911	-	276	3.15966	2.44292	3.07877	2.5033	1.54435	1.20305	2.44515	3.60721	4.29554	0.936386	1.87431	1.29492
Solyc01g005220.3	SL4.0ch01;SL4.0ch01;SL4.0ch01;SL4.0ch01;SL4.0ch01;SL4.0ch01;SL4.0ch01;SL4.0ch01	187605;188815;190399;191264;192248;192891;193588;193777	188048;189056;190600;191329;192431;193060;193652;194678	+;+;+;+;+;+;+;+	2275	1.35638	1.38307	1.56408	3.79131	5.63116	4.47963	2.06693	1.55157	2.0324	4.93648	5.43567	5.22911
Solyc01g005230.4	SL4.0ch01;SL4.0ch01;SL4.0ch01	195535;195742;196518	195660;196359;197081	+;+;+	1308	0	0	0	0	0.144832	0.117164	0	0.0345979	0.0362559	0.143699	0.0376663	0.195171
Solyc01g005240.4	SL4.0ch01;SL4.0ch01;SL4.0ch01;SL4.0ch01;SL4.0ch01;SL4.0ch01;SL4.0ch01;SL4.0ch01;SL4.0ch01;SL4.0ch01;SL4.0ch01;SL4.0ch01;SL4.0ch01;SL4.0ch01	199609;200546;201164;201342;202000;202635;202881;203339;203753;203960;204277;204606;205102;205278	199835;201086;201246;201382;202154;202784;202976;203455;203872;204052;204393;204722;205164;205724	+;+;+;+;+;+;+;+;+;+;+;+;+;+	2367	4.6384	6.02411	5.76635	11.2143	16.0468	13.5316	7.4773	9.04316	7.80362	15.7823	15.2569	15.2825
Solyc01g005250.4	SL4.0ch01;SL4.0ch01;SL4.0ch01;SL4.0ch01;SL4.0ch01;SL4.0ch01;SL4.0ch01	205700;206290;206804;207025;207226;207376;208453	206201;206444;206905;207120;207270;207462;209112	-;-;-;-;-;-;-	1647	17.731	16.7694	15.9294	12.0842	14.2626	14.7326	12.2132	14.8649	11.6325	17.6318	15.555	14.7869
Solyc01g005253.1	SL4.0ch01;SL4.0ch01;SL4.0ch01;SL4.0ch01;SL4.0ch01;SL4.0ch01	209741;210215;211047;211706;212498;212711	209914;210470;211083;211823;212608;212916	+;+;+;+;+;+	902	1.18992	0.553705	0.588789	1.87788	2.78279	3.17148	0.965397	0.953245	1.36695	1.66704	2.84026	2.40567
Solyc01g005257.1	SL4.0ch01;SL4.0ch01;SL4.0ch01;SL4.0ch01;SL4.0ch01;SL4.0ch01	213990;214397;214910;215343;216626;217186	214285;214507;215027;215379;216881;217456	-;-;-;-;-;-	1089	1.39626	1.23829	0.87783	7.42915	2.65286	6.16848	2.3189	1.91156	3.94101	3.99131	4.90866	6.0246
Solyc01g005280.3	SL4.0ch01;SL4.0ch01;SL4.0ch01;SL4.0ch01;SL4.0ch01;SL4.0ch01	218705;219126;219806;220107;220605;221216	219021;219236;219923;220143;220860;221488	-;-;-;-;-;-	1112	0.603255	0.449138	0.286558	5.85246	1.57583	5.55855	0.763506	0.366265	0.554403	2.303	1.57284	3.03035
Solyc01g005290.4	SL4.0ch01;SL4.0ch01;SL4.0ch01;SL4.0ch01;SL4.0ch01;SL4.0ch01	222994;223371;224154;224400;224810;225518	223286;223480;224271;224436;225065;225658	-;-;-;-;-;-	955	13.9783	14.3557	13.875	6.1378	0.371937	3.69085	18.6695	12.6996	16.1138	0.467435	0.335329	2.19197
Solyc01g005300.4	SL4.0ch01;SL4.0ch01;SL4.0ch01;SL4.0ch01	230694;232556;234099;235691	231061;234005;234165;235767	+;+;+;+	1962	9.16308	9.9532	24.9844	6.88389	16.2936	9.28199	21.2149	4.88984	8.19384	5.34081	7.23193	7.00014
Solyc01g005310.3	SL4.0ch01;SL4.0ch01;SL4.0ch01;SL4.0ch01;SL4.0ch01;SL4.0ch01;SL4.0ch01;SL4.0ch01;SL4.0ch01;SL4.0ch01;SL4.0ch01;SL4.0ch01;SL4.0ch01;SL4.0ch01;SL4.0ch01;SL4.0ch01	234617;235121;235646;236066;236430;236786;237052;237538;237818;237970;238137;238317;238492;238854;239303;239811	235005;235260;235913;236116;236655;236856;237171;237732;237882;238060;238198;238367;238593;238958;239366;239942	-;-;-;-;-;-;-;-;-;-;-;-;-;-;-;-	2132	0	0	0	0	0	0	0	0	0	0.0220401	0	0.0957913
Solyc01g005320.2	SL4.0ch01;SL4.0ch01;SL4.0ch01	240417;241397;242351	241035;241660;242630	-;-;-	1163	0	0.0858885	0.0456653	0	0.0407223	0.0439239	0.0374372	0	0.0815525	0	0.0423624	0.0439009
Solyc01g005330.3	SL4.0ch01;SL4.0ch01;SL4.0ch01;SL4.0ch01;SL4.0ch01;SL4.0ch01;SL4.0ch01;SL4.0ch01;SL4.0ch01;SL4.0ch01;SL4.0ch01	246265;247296;247564;248177;248362;248607;248884;249143;249394;250352;250534	246848;247483;248094;248248;248508;248762;249054;249313;249459;250437;251052	-;-;-;-;-;-;-;-;-;-;-	2691	25.4518	22.3552	30.4127	49.6105	64.7394	57.1676	43.3048	40.7808	44.3388	81.0574	66.4224	74.1756
Solyc01g005340.3	SL4.0ch01;SL4.0ch01;SL4.0ch01	255052;257991;259165	256404;258400;259718	-;-;-	2317	26.2306	24.1853	29.878	25.4521	34.3907	32.0898	34.7639	36.2892	29.606	21.416	25.0803	24.1732
Solyc01g005350.4	SL4.0ch01;SL4.0ch01;SL4.0ch01;SL4.0ch01	262224;262903;269053;269564	262600;263154;269424;269870	-;-;-;-	1308	0	0	0.040603	0.0340787	0	0.058582	0	0	0	0	0	0
Solyc01g005370.3	SL4.0ch01	274225	275151	+	927	28.1739	28.0162	34.2027	37.2179	26.822	32.1821	24.0007	26.7521	24.9647	14.6494	23.6505	16.9638
Solyc01g005380.3	SL4.0ch01;SL4.0ch01;SL4.0ch01;SL4.0ch01;SL4.0ch01	275631;277971;278450;278850;279543	276033;278137;278749;279113;280186	+;+;+;+;+	1778	1.83614	1.81181	1.70259	1.31619	1.0921	1.72385	1.73864	1.34897	1.49363	1.22892	1.39933	1.03377
Solyc01g005390.3	SL4.0ch01;SL4.0ch01;SL4.0ch01;SL4.0ch01;SL4.0ch01	290027;290288;290488;291098;291628	290201;290375;290571;291226;291960	+;+;+;+;+	809	0.386958	0.216075	0.492355	0.275494	0.175624	0.189432	0.0538188	0.223753	0.351714	0	0	0
Solyc01g005400.3	SL4.0ch01;SL4.0ch01;SL4.0ch01;SL4.0ch01;SL4.0ch01;SL4.0ch01;SL4.0ch01	293989;294333;295006;295776;296465;296697;297339	294224;294431;295091;295870;296590;296840;297571	+;+;+;+;+;+;+	1019	0.702199	0.367597	1.4072	0.34995	0.371816	0.526376	0.427276	1.42113	1.30308	0.13834	0.241744	0.350733
Solyc01g005410.4	SL4.0ch01;SL4.0ch01;SL4.0ch01;SL4.0ch01;SL4.0ch01;SL4.0ch01	300599;301375;301592;302760;302976;303848	300701;301472;301677;302855;303101;303991	+;+;+;+;+;+	653	0.616373	0.458905	0.569313	23.9257	44.6403	23.1949	9.10127	5.71739	5.99139	44.5789	51.6441	51.7996
Solyc01g005420.2	SL4.0ch01	307514	308340	-	827	0	0	0.0642185	0.646794	1.20261	1.79132	0.0526474	0.109441	0.286716	0.965928	1.07233	1.66691
Solyc01g005430.3	SL4.0ch01;SL4.0ch01;SL4.0ch01	312643;315429;317010	313914;315707;317544	+;+;+	2086	13.8923	12.5938	14.7666	18.2488	18.163	18.1951	14.7984	15.2076	17.6983	12.2993	16.2493	13.1191
Solyc01g005440.4	SL4.0ch01;SL4.0ch01;SL4.0ch01;SL4.0ch01;SL4.0ch01;SL4.0ch01;SL4.0ch01	322878;324210;324810;325108;325343;325825;325997	323197;324352;324898;325198;325685;325882;326403	+;+;+;+;+;+;+	1451	2.72766	3.40763	2.26929	7.61859	8.37205	6.00258	4.59099	4.44432	3.75852	7.38361	6.24757	7.98752
Solyc01g005450.3	SL4.0ch01;SL4.0ch01;SL4.0ch01	328769;329755;330990	329042;330125;331460	-;-;-	1116	0.56102	0.581787	0.285531	2.13688	2.67355	2.10559	1.32647	1.01376	0.637403	1.74737	2.73708	1.71562
Solyc01g005460.4	SL4.0ch01;SL4.0ch01	331891;334410	332199;334829	-;-	729	0	0	0.0364257	0	0	0.280294	0.0597249	0.0620769	0	0.193373	0.135165	0.280147
Solyc01g005470.3	SL4.0ch01;SL4.0ch01;SL4.0ch01;SL4.0ch01	336620;337678;338483;338710	336870;337890;338554;338923	-;-;-;-	750	0.0596284	0.199777	0.354058	2.97166	3.3152	5.9938	0.290263	0.301694	0.126461	2.03621	1.57656	0.884984
Solyc01g005480.3	SL4.0ch01;SL4.0ch01;SL4.0ch01	346507;348221;349169	346786;348405;350415	+;+;+	1712	0.339589	0.466768	0.341236	0.572808	0.608598	0.507254	0.432342	0.422935	0.443203	0.823415	0.446055	0.596458
Solyc01g005490.3	SL4.0ch01;SL4.0ch01;SL4.0ch01;SL4.0ch01;SL4.0ch01	351395;352012;352405;352809;353576	351881;352140;352719;352934;354021	-;-;-;-;-	1503	12.6011	12.1122	11.5016	25.1049	26.5317	27.7679	19.0612	17.4181	17.7796	24.0888	24.4043	23.6091
Solyc01g005500.3	SL4.0ch01;SL4.0ch01;SL4.0ch01	358202;358700;359288	358334;358959;359953	+;+;+	1059	0.0422298	0.0943233	0	0	0	0.241187	0	0	0	0	0	0
Solyc01g005510.3	SL4.0ch01	360283	362450	-	2168	0.0618837	0.046074	0.0489933	0	0.04369	0.141375	0	0.104368	0.0656219	0.0216741	0.0454497	0.0235502
Solyc01g005520.4	SL4.0ch01;SL4.0ch01;SL4.0ch01;SL4.0ch01;SL4.0ch01;SL4.0ch01	363368;364622;364856;365209;365627;365767	363843;364728;365115;365329;365686;366130	+;+;+;+;+;+	1388	88.5244	75.7079	76.0664	102.301	121.983	132.953	167.915	200.627	165.98	134.029	181.328	146.862
Solyc01g005530.3	SL4.0ch01;SL4.0ch01	367922;368826	368258;369142	-;-	654	2.9062	2.97832	2.84221	7.83809	9.95719	10.1542	3.06241	3.2868	3.69811	9.05303	10.2076	9.52435
Solyc01g005540.4	SL4.0ch01;SL4.0ch01;SL4.0ch01;SL4.0ch01;SL4.0ch01;SL4.0ch01;SL4.0ch01;SL4.0ch01;SL4.0ch01;SL4.0ch01;SL4.0ch01;SL4.0ch01;SL4.0ch01;SL4.0ch01	373209;373754;374434;375369;375605;376591;376832;377221;378596;379188;379937;381439;382175;383562	373625;373933;374524;375463;375811;376695;376924;377328;378664;379245;380045;381550;382393;383834	-;-;-;-;-;-;-;-;-;-;-;-;-;-	2136	4.65847	5.69354	5.17164	3.57893	4.01318	4.48416	4.73919	3.47456	4.56244	4.03679	4.90138	4.06351
Solyc01g005550.3	SL4.0ch01;SL4.0ch01;SL4.0ch01;SL4.0ch01;SL4.0ch01;SL4.0ch01;SL4.0ch01	395748;396569;396738;397087;397376;397524;398086	396307;396655;396995;397251;397429;397670;398893	+;+;+;+;+;+;+	2079	6.0661	6.00579	5.61997	16.4878	28.0652	21.6964	10.6807	9.9585	12.5685	27.8231	31.2454	24.7916
Solyc01g005560.3	SL4.0ch01;SL4.0ch01;SL4.0ch01;SL4.0ch01;SL4.0ch01;SL4.0ch01;SL4.0ch01;SL4.0ch01;SL4.0ch01;SL4.0ch01;SL4.0ch01;SL4.0ch01;SL4.0ch01;SL4.0ch01;SL4.0ch01	407818;409576;409728;410080;410235;410408;410552;410810;410992;411262;411412;411695;411917;412146;412358	407990;409619;409837;410117;410312;410461;410653;410901;411095;411330;411527;411729;412059;412268;412751	+;+;+;+;+;+;+;+;+;+;+;+;+;+;+	1675	23.1483	26.1201	15.346	100.22	65.5971	89.1293	22.5885	12.0632	16.2795	37.8862	41.5024	49.5479
Solyc01g005570.4	SL4.0ch01;SL4.0ch01;SL4.0ch01;SL4.0ch01	414172;414893;415058;416246	414456;414970;415340;416436	-;-;-;-	837	29.3601	28.3435	32.0746	63.9066	67.5885	57.2172	42.8632	42.4966	44.7315	60.2948	64.7777	70.2107
Solyc01g005580.2	SL4.0ch01;SL4.0ch01;SL4.0ch01;SL4.0ch01;SL4.0ch01;SL4.0ch01	419691;420004;420171;421001;421291;421419	419741;420081;420453;421193;421331;421725	-;-;-;-;-;-	953	115.511	119.829	105.075	159.076	131.669	135.883	125.456	103.401	125.623	121.887	124.513	126.597
Solyc01g005590.2	SL4.0ch01	428897	429319	+	423	0.422897	0.590357	1.12997	0.948402	3.80671	1.32841	0.30879	0.641901	0.224221	7.88714	3.84357	11.8288
Solyc01g005600.4	SL4.0ch01;SL4.0ch01;SL4.0ch01;SL4.0ch01	432217;434537;435189;438018	433040;434661;435370;438370	-;-;-;-	1484	7.89554	8.88495	7.40802	4.85097	6.23914	5.30112	7.81891	5.01637	6.08763	5.06626	5.09607	4.62745
Solyc01g005610.4	SL4.0ch01;SL4.0ch01;SL4.0ch01;SL4.0ch01;SL4.0ch01	439669;440586;441067;441315;442122	439924;440771;441224;441585;442408	+;+;+;+;+	1158	0	0	0	0.038493	0	0	0	0	0	0	0	0
Solyc01g005620.3	SL4.0ch01;SL4.0ch01;SL4.0ch01;SL4.0ch01;SL4.0ch01;SL4.0ch01	442576;443140;444093;445701;446302;446840	443051;443354;444454;445762;446385;447154	-;-;-;-;-;-	1514	27.3822	29.7884	21.3978	35.5657	37.96	33.7576	29.2468	22.627	26.0293	43.0944	42.6942	39.3043
Solyc01g005640.4	SL4.0ch01;SL4.0ch01;SL4.0ch01;SL4.0ch01;SL4.0ch01;SL4.0ch01;SL4.0ch01;SL4.0ch01	458828;461015;461660;463442;464308;464944;465097;465530	459047;461194;461765;463621;464796;465016;465175;465824	+;+;+;+;+;+;+;+	1622	13.2206	12.3167	11.6892	13.0262	13.8547	15.6683	14.5892	12.5551	13.7561	10.2554	12.9851	12.6698
Solyc01g005650.3	SL4.0ch01	466710	468308	-	1599	0	0	0	0	0.0296185	0	0	0	0	0	0	0
Solyc01g005660.3	SL4.0ch01;SL4.0ch01	471331;472612	471641;473227	+;+	927	0.0964861	0.161632	0	0.480851	0.817433	0.716381	0.187872	0.488177	0.306943	0.20276	0.744062	0.440619
Solyc01g005670.3	SL4.0ch01;SL4.0ch01	476234;477468	476430;478863	+;+	1593	0.729915	0.846512	1.00016	1.02133	1.85813	1.41097	0.970276	0.653385	0.84843	1.1504	0.896898	1.10575
Solyc01g005680.4	SL4.0ch01;SL4.0ch01;SL4.0ch01;SL4.0ch01;SL4.0ch01;SL4.0ch01;SL4.0ch01	483723;484050;484943;485068;485787;487505;488227	483920;484147;484973;485167;485857;487648;488548	+;+;+;+;+;+;+	964	0	0	0	0	0.0491286	0.0529912	0	0	0	0	0	0
Solyc01g005690.3	SL4.0ch01;SL4.0ch01;SL4.0ch01	489840;491347;491574	491017;491485;491622	-;-;-	1366	41.7421	41.0047	53.3226	93.294	118.608	97.5859	65.1976	64.6179	68.6866	162.778	119.31	153.806
Solyc01g005700.3	SL4.0ch01;SL4.0ch01;SL4.0ch01	492130;494328;495966	494242;494741;496122	-;-;-	2684	1.99946	1.99107	1.87978	2.74856	3.44084	3.17844	2.53061	2.59654	2.54429	3.71154	3.15723	3.72844
Solyc01g005710.2	SL4.0ch01	497700	498303	+	604	0	0.124034	0	0.184499	0	0.0845753	0	0	0	0.116696	0.122353	0
Solyc01g005720.3	SL4.0ch01;SL4.0ch01	498448;500078	500008;500715	+;+	2199	0.0203371	0.0567806	0.0483026	0.0709468	0.0646112	0.116152	0.0593989	0.123476	0.0754796	0.373951	0.145629	0.278618
Solyc01g005730.3	SL4.0ch01;SL4.0ch01;SL4.0ch01	501887;502427;504612	502356;504544;504760	+;+;+	2737	0.408488	0.483566	0.844074	0.358293	0.216295	0.345285	0.469278	0.628299	0.47648	0.377702	0.279009	0.419721
Solyc01g005740.3	SL4.0ch01;SL4.0ch01	505183;505476	505219;505667	-;-	229	0.878803	1.74478	1.15958	0.778601	0.413625	0.446144	1.14077	2.07497	1.4496	0	0.215142	0
Solyc01g005760.3	SL4.0ch01;SL4.0ch01	507706;510405	510325;510612	+;+	2828	4.64925	5.52777	5.59632	2.80563	1.50721	3.24239	3.3409	4.12055	3.97426	0.996949	1.68987	0.920755
Solyc01g005770.3	SL4.0ch01	511230	511565	-	336	0.0665496	0	0.237093	0.0663317	0.281905	0.0760171	0.388745	0.0673423	0.0705696	0.349625	0.219944	0.151955
Solyc01g150100.1	SL4.0ch01;SL4.0ch01	512243;512482	512258;512648	+;+	183	0.244379	0.272919	0	0	0	0	0	0	0	0	0.269221	0
Solyc01g005780.1	SL4.0ch01	513051	515357	+	2307	0.0193851	0.021649	0.0230207	0.0966079	0.0615865	0.0664285	0.0566182	0.156928	0.0411121	0.162946	0.106778	0.132787
Solyc01g005783.1	SL4.0ch01;SL4.0ch01	515680;515848	515831;515944	+;+	249	0	0	0.213288	0.179016	0.190201	0.102577	0.349714	0	0.285679	0.188713	0.791446	0.205047
Solyc01g005787.1	SL4.0ch01;SL4.0ch01;SL4.0ch01	516033;516122;516281	516069;516228;516442	+;+;+	306	0.438444	0.489649	0.694232	0.291339	0.619085	0.250409	1.494	0.369723	0.542417	0.767803	0.885527	0.333704
Solyc01g005790.1	SL4.0ch01	516825	518201	-	1377	1.75378	1.61403	1.77415	1.69948	2.45914	2.89362	2.71924	2.57984	2.5485	2.04748	2.84442	3.04042
Solyc01g005800.3	SL4.0ch01;SL4.0ch01;SL4.0ch01;SL4.0ch01;SL4.0ch01;SL4.0ch01	523896;525087;525431;525609;525792;525960	524975;525326;525521;525697;525857;526595	-;-;-;-;-;-	2202	0.0203094	0.0226813	0.0482368	0.0809716	0.526939	0.301583	0.0790907	0.0411027	0.323043	0.0640185	0.067122	0.115933
Solyc01g005810.3	SL4.0ch01;SL4.0ch01;SL4.0ch01;SL4.0ch01;SL4.0ch01;SL4.0ch01;SL4.0ch01;SL4.0ch01;SL4.0ch01;SL4.0ch01	541549;541766;541959;542692;542906;544059;544263;544613;545276;545621	541678;541869;542068;542810;543003;544146;544397;544721;545418;545969	+;+;+;+;+;+;+;+;+;+	1385	124.929	110.094	143.202	214.378	398.73	317.714	189.64	218.559	203.336	347.519	347.434	292.553
Solyc01g005820.4	SL4.0ch01;SL4.0ch01;SL4.0ch01;SL4.0ch01;SL4.0ch01;SL4.0ch01	548730;549935;550440;551414;551887;552444	548830;550097;550517;551581;551994;552971	+;+;+;+;+;+	1146	45.5603	49.3994	45.6244	62.2726	76.7431	67.465	58.6604	48.4921	61.9889	84.0564	67.8181	72.9764
Solyc01g005830.4	SL4.0ch01;SL4.0ch01;SL4.0ch01;SL4.0ch01;SL4.0ch01;SL4.0ch01	576643;578031;579653;580605;581745;582025	576953;578171;579902;580900;581772;582351	+;+;+;+;+;+	1353	0.132214	0.203025	0.0588789	0.724795	1.20763	0.679603	0.434429	0.802733	1.03398	1.54548	1.23806	0.754719
Solyc01g005840.3	SL4.0ch01;SL4.0ch01;SL4.0ch01;SL4.0ch01	583085;584144;585117;585737	583341;584217;585264;586118	+;+;+;+	861	19.374	20.1865	16.9319	17.0844	13.2014	16.7312	16.7634	14.0072	16.6888	11.4609	15.3925	13.5203
Solyc01g005850.2	SL4.0ch01	586750	587637	+	888	0.100724	0	0.119614	0.200788	0.106667	0.0575265	0	0.101924	0.427232	0.0529162	0.0554814	0.0862445
Solyc01g005860.2	SL4.0ch01;SL4.0ch01	588304;591150	588572;591218	-;-	338	0	0	0	0	0	0	0	0	0.070152	0	0	0
Solyc01g005870.3	SL4.0ch01	592857	595217	-	2361	0.0947084	0.0105769	0.202448	0.292635	0.220652	0.238	0.414925	0.565436	0.391675	0.228878	0.302575	0.302751
Solyc01g005900.2	SL4.0ch01;SL4.0ch01;SL4.0ch01	601207;601723;604764	601469;601994;605068	-;-;-	840	0.159719	0.118915	0.094837	0.159196	0.140952	0.0912205	0.233247	0.242432	0.141139	0.19579	0.322585	0.273518
Solyc01g005910.3	SL4.0ch01;SL4.0ch01;SL4.0ch01;SL4.0ch01;SL4.0ch01	605803;607520;608005;608193;609032	606187;607654;608042;608259;609744	+;+;+;+;+	1338	1.06957	1.34379	1.3297	1.73236	1.32735	1.88986	1.44806	1.72493	1.6481	1.33453	1.82268	1.73624
Solyc01g005920.3	SL4.0ch01	611660	613377	-	1718	0.702838	0.406996	0.401871	1.71242	1.48862	2.05167	1.16578	1.60681	1.46298	1.14876	1.57725	1.93172
Solyc01g005930.3	SL4.0ch01;SL4.0ch01;SL4.0ch01	617317;619665;620548	617509;620039;621361	+;+;+	1382	6.55287	7.33623	6.70584	6.56367	7.98472	5.72934	11.3259	9.90546	8.3556	5.08317	6.64862	5.54162
Solyc01g005940.4	SL4.0ch01;SL4.0ch01;SL4.0ch01;SL4.0ch01;SL4.0ch01;SL4.0ch01	624715;625674;626589;626849;627269;627780	625082;625724;626761;627084;627461;627944	+;+;+;+;+;+	1186	0.0754154	0	0.0895594	0.0375842	0.0399326	0	0.238622	0.114471	0.0799709	0.0396202	0.0415409	0
Solyc01g005950.4	SL4.0ch01;SL4.0ch01;SL4.0ch01;SL4.0ch01;SL4.0ch01;SL4.0ch01;SL4.0ch01;SL4.0ch01;SL4.0ch01;SL4.0ch01;SL4.0ch01	628224;629531;629721;629903;630488;631747;631948;632512;633279;634006;635185	628723;629638;629810;630094;630554;631787;632019;632583;633362;634062;635544	-;-;-;-;-;-;-;-;-;-;-	1643	7.40365	9.28664	8.01641	13.5108	13.202	11.7837	10.2025	9.00674	10.7372	13.6278	12.0695	13.7198
Solyc01g005960.3	SL4.0ch01;SL4.0ch01;SL4.0ch01;SL4.0ch01;SL4.0ch01;SL4.0ch01;SL4.0ch01	636344;637157;638231;639569;640136;640916;642838	636420;638085;638314;639811;640303;641029;643757	+;+;+;+;+;+;+	2535	6.17454	7.68372	5.9289	8.1325	7.67849	8.38293	7.18787	6.12313	7.09003	6.6638	7.17148	8.28791
Solyc01g005970.3	SL4.0ch01;SL4.0ch01	652435;655652	652640;657845	+;+	2400	1.1553	0.769973	1.06217	1.28153	1.73653	1.36223	1.85043	1.47076	1.58076	1.66421	1.72436	1.72317
Solyc01g005980.4	SL4.0ch01;SL4.0ch01	660387;661764	660674;662476	-;-	1001	0.0893533	0.0997886	0.0530557	1.15779	1.18282	1.70959	0.347967	0.452088	0.426378	1.03274	1.6242	1.32615
Solyc01g005985.1	SL4.0ch01;SL4.0ch01;SL4.0ch01	663606;664633;664936	663953;664728;665382	-;-;-	891	0	0	0	0.975545	1.67434	0.773992	0.0488658	0.0507902	0	1.84583	1.99061	2.0056
Solyc01g006000.3	SL4.0ch01;SL4.0ch01;SL4.0ch01;SL4.0ch01;SL4.0ch01;SL4.0ch01;SL4.0ch01;SL4.0ch01	673274;674473;675756;675929;677054;677981;678718;679327	673737;674578;675848;676124;677232;678231;678887;679768	+;+;+;+;+;+;+;+	1901	0.482266	0.512315	0.768275	0.621375	1.12109	1.08831	0.973396	0.595135	1.17247	1.19884	1.11442	1.15489
Solyc01g006010.3	SL4.0ch01;SL4.0ch01;SL4.0ch01;SL4.0ch01;SL4.0ch01;SL4.0ch01;SL4.0ch01;SL4.0ch01;SL4.0ch01	681051;683236;684391;684599;684729;685840;686020;686497;686751	681194;683560;684516;684638;684811;685908;686073;686625;688851	+;+;+;+;+;+;+;+;+	3071	3.59693	4.0414	3.15609	2.52557	3.59325	3.79259	4.21784	3.52189	2.98033	3.61105	3.68985	3.92361
Solyc01g006020.4	SL4.0ch01;SL4.0ch01;SL4.0ch01;SL4.0ch01	689410;689851;691029;691848	689733;690023;691097;692256	-;-;-;-	975	7.01781	6.71045	11.8473	9.48645	9.98203	10.7406	8.14969	9.30609	7.12557	5.73514	6.41741	6.28391
Solyc01g006040.3	SL4.0ch01;SL4.0ch01;SL4.0ch01;SL4.0ch01;SL4.0ch01;SL4.0ch01;SL4.0ch01;SL4.0ch01;SL4.0ch01;SL4.0ch01;SL4.0ch01;SL4.0ch01;SL4.0ch01;SL4.0ch01;SL4.0ch01;SL4.0ch01;SL4.0ch01;SL4.0ch01	723500;724518;725067;725352;725603;725763;727047;727726;728314;728553;728819;729052;729212;729822;730157;730513;730703;737078	723982;724680;725269;725489;725689;725835;727241;727953;728474;728739;728938;729135;729405;729989;730387;730600;730864;737443	-;-;-;-;-;-;-;-;-;-;-;-;-;-;-;-;-;-	3331	15.4262	17.7376	17.1156	20.3738	23.7369	21.9532	21.7501	19.0336	23.7826	21.6186	20.6403	21.9034
Solyc01g006050.2	SL4.0ch01	739636	741029	-	1394	0.673707	0.573247	1.06675	0.287786	0	0.0732905	0.187401	0.746659	0.510288	0	0.0706851	0.0366261
Solyc01g006090.3	SL4.0ch01;SL4.0ch01	763833;764293	763886;765269	+;+	1031	18.3483	15.3805	16.5353	16.948	25.2878	29.3321	22.7621	21.2224	22.0785	44.7563	32.1123	45.5846
Solyc01g006100.4	SL4.0ch01;SL4.0ch01;SL4.0ch01;SL4.0ch01;SL4.0ch01;SL4.0ch01;SL4.0ch01;SL4.0ch01;SL4.0ch01;SL4.0ch01;SL4.0ch01;SL4.0ch01;SL4.0ch01;SL4.0ch01;SL4.0ch01;SL4.0ch01;SL4.0ch01;SL4.0ch01;SL4.0ch01;SL4.0ch01;SL4.0ch01;SL4.0ch01	766314;766516;766780;766976;767146;767269;767455;767651;767848;768015;768170;768589;768739;768951;769297;769725;770218;770709;770913;771502;771696;774097	766413;766708;766883;767045;767189;767373;767543;767738;767934;768083;768499;768655;768797;769137;769304;769897;770317;770828;771020;771601;771736;774402	-;-;-;-;-;-;-;-;-;-;-;-;-;-;-;-;-;-;-;-;-;-	2548	0.0175515	0.058804	0.0416866	0.507328	0.539027	0.501212	0.0854384	0.124324	0.130282	0.912866	1.18915	1.3726
Solyc01g006110.3	SL4.0ch01;SL4.0ch01;SL4.0ch01;SL4.0ch01;SL4.0ch01;SL4.0ch01;SL4.0ch01;SL4.0ch01;SL4.0ch01	776098;776872;777489;777658;778288;778580;778793;781385;781607	776597;777152;777560;777693;778449;778684;778879;781507;781893	-;-;-;-;-;-;-;-;-	1653	90.2137	87.712	86.378	95.3789	94.3476	108.379	102.988	87.4556	93.282	78.3159	87.0303	89.5269
Solyc01g006120.4	SL4.0ch01;SL4.0ch01;SL4.0ch01;SL4.0ch01;SL4.0ch01;SL4.0ch01;SL4.0ch01;SL4.0ch01;SL4.0ch01;SL4.0ch01;SL4.0ch01;SL4.0ch01;SL4.0ch01;SL4.0ch01;SL4.0ch01;SL4.0ch01	785604;787344;787639;787801;788897;789397;789597;789769;789912;790149;790452;791230;791493;792475;793181;793564	786235;787472;787712;787870;788952;789468;789691;789835;790041;790367;790588;791404;791583;792632;793369;793974	+;+;+;+;+;+;+;+;+;+;+;+;+;+;+;+	2705	87.0371	87.4439	84.8856	120.5	123.145	110.41	105.597	82.2687	94.0215	115.806	130.527	128.633
Solyc01g006130.4	SL4.0ch01;SL4.0ch01;SL4.0ch01;SL4.0ch01;SL4.0ch01;SL4.0ch01	795025;796302;797021;798278;798659;798888	795142;796405;797186;798370;798776;799370	+;+;+;+;+;+	1082	17.7521	17.5636	16.8603	18.6827	25.7153	22.6854	17.786	21.2468	19.1532	29.401	31.4183	24.3487
Solyc01g006140.4	SL4.0ch01;SL4.0ch01;SL4.0ch01;SL4.0ch01;SL4.0ch01;SL4.0ch01;SL4.0ch01;SL4.0ch01	798926;799527;799926;800114;800469;801946;802275;803084	799342;799575;800016;800315;801137;802180;802394;803433	-;-;-;-;-;-;-;-	2133	1.77166	1.35807	1.22003	1.3897	1.9317	1.85606	1.61257	1.69729	1.57854	2.21399	2.35597	2.13036
Solyc01g006150.3	SL4.0ch01;SL4.0ch01;SL4.0ch01;SL4.0ch01;SL4.0ch01;SL4.0ch01;SL4.0ch01;SL4.0ch01;SL4.0ch01	807080;807560;807831;808065;808338;808966;811452;811863;812047	807472;807690;807981;808243;808536;809135;811710;811879;812172	-;-;-;-;-;-;-;-;-	1625	3.46762	3.88796	3.02311	3.00366	3.13305	3.28506	3.40277	1.26711	3.9981	2.79046	2.4558	2.87489
Solyc01g006160.3	SL4.0ch01;SL4.0ch01;SL4.0ch01;SL4.0ch01	815648;816614;817084;817826	815861;816829;817166;817914	-;-;-;-	602	264.539	362.676	269.911	463.223	586.847	466.837	350.702	347.75	350.078	595.838	532.04	478.89
Solyc01g006170.4	SL4.0ch01	818692	819832	-	1141	75.6657	69.8387	75.2413	59.6936	77.1209	83.4976	84.2551	69.5072	73.046	125.031	91.6048	126.143
Solyc01g006180.4	SL4.0ch01;SL4.0ch01;SL4.0ch01;SL4.0ch01	822399;824683;825583;828208	823226;824850;826803;828240	-;-;-;-	2250	8.99395	8.6237	7.45883	13.422	17.3864	16.4602	10.1979	7.99488	8.74686	11.5281	12.0322	14.1484
Solyc01g006190.3	SL4.0ch01;SL4.0ch01;SL4.0ch01;SL4.0ch01	828707;830454;832232;833473	829367;830837;832534;833622	-;-;-;-	1498	8.86664	10.4689	7.97695	8.67395	9.5953	10.5202	9.75132	8.38318	10.0512	8.86151	8.27155	7.78803
Solyc01g006200.3	SL4.0ch01;SL4.0ch01	839587;841604	839798;842600	+;+	1209	4.95671	4.95724	3.86565	6.80237	6.16973	6.76043	5.90609	5.98896	5.23651	4.62511	4.48257	5.23659
Solyc01g006210.4	SL4.0ch01;SL4.0ch01;SL4.0ch01;SL4.0ch01;SL4.0ch01;SL4.0ch01	843159;844121;844414;844771;846310;847292	843652;844198;844644;844851;846506;847440	-;-;-;-;-;-	1230	0.145435	0.0812101	0.129534	0.108719	0.154016	0.249188	0.106194	0.0735838	0.0771102	0.152812	0.360494	0.249057
Solyc01g006220.3	SL4.0ch01;SL4.0ch01;SL4.0ch01;SL4.0ch01;SL4.0ch01;SL4.0ch01;SL4.0ch01;SL4.0ch01;SL4.0ch01;SL4.0ch01;SL4.0ch01;SL4.0ch01;SL4.0ch01;SL4.0ch01	848802;849700;849874;851177;851357;853037;853333;853541;853803;855925;856629;856948;858523;859981	849162;849778;849964;851267;851384;853217;853413;853712;853881;856024;856740;857083;858582;860098	-;-;-;-;-;-;-;-;-;-;-;-;-;-	1689	0.556038	0.561835	0.440215	0.936891	1.43005	1.33077	0.644456	0.602851	0.968671	1.79445	1.67725	1.63237
Solyc01g006230.3	SL4.0ch01;SL4.0ch01;SL4.0ch01;SL4.0ch01;SL4.0ch01;SL4.0ch01;SL4.0ch01;SL4.0ch01	862697;863710;864076;864316;866380;868068;868213;868365	863599;863795;864210;864695;866518;868123;868283;868804	+;+;+;+;+;+;+;+	2210	21.7637	25.1303	27.2633	19.7864	15.3331	18.4224	22.3213	20.8251	21.7265	11.152	12.4618	10.916
Solyc01g006240.3	SL4.0ch01;SL4.0ch01	869849;870593	870236;870878	-;-	674	0.0663521	0	0	1.5211	2.95122	1.36425	0.129197	0.335713	0.281441	2.23096	3.72796	4.92387
Solyc01g006250.2	SL4.0ch01;SL4.0ch01;SL4.0ch01;SL4.0ch01	871362;872306;872617;873786	871653;872522;872746;873923	-;-;-;-	777	2.18714	2.24974	2.05053	2.89708	3.23048	2.56404	3.08194	3.49452	3.47889	3.32616	3.424	4.59971
Solyc01g006260.4	SL4.0ch01;SL4.0ch01;SL4.0ch01	878399;878650;879263	878546;878787;879674	+;+;+	698	0.320353	0.10733	0.152174	0.510887	1.08562	1.0246	0.436642	0.129668	0.475586	0.908824	0.882298	0.841193
Solyc01g006270.2	SL4.0ch01;SL4.0ch01	883631;883949	883685;884344	-;-	451	17.8489	20.4317	19.9599	36.5692	29.1406	31.4883	19.2114	16.5564	20.9775	26.7768	27.6379	26.5473
Solyc01g006280.3	SL4.0ch01;SL4.0ch01;SL4.0ch01;SL4.0ch01;SL4.0ch01	883730;885673;886516;888529;889769	884372;885822;887691;888675;890609	+;+;+;+;+	2957	17.4454	22.5315	18.6428	39.1255	29.7982	30.9922	19.0825	17.5843	20.0949	28.3971	28.0577	25.3644
Solyc01g006290.4	SL4.0ch01;SL4.0ch01;SL4.0ch01;SL4.0ch01	894318;895129;895766;896533	894593;895317;895931;897161	+;+;+;+	1260	0.141972	0.237829	0.0421498	0.353769	0.0375873	0.648679	0.0345551	0.0359159	0.0188186	0.33564	0	0.0202606
Solyc01g006300.3	SL4.0ch01;SL4.0ch01;SL4.0ch01;SL4.0ch01	898439;899719;900404;901019	899052;899884;900592;901295	-;-;-;-	1246	0.0358919	0	0	0	0	0	0	0	0	0	0	0
Solyc01g006320.4	SL4.0ch01	912527	913324	+	798	0	0	0	0	0.178045	0.448101	0	0	0.237708	0.0588842	0.123477	0.255924
Solyc01g006330.4	SL4.0ch01;SL4.0ch01;SL4.0ch01;SL4.0ch01;SL4.0ch01;SL4.0ch01;SL4.0ch01;SL4.0ch01;SL4.0ch01;SL4.0ch01;SL4.0ch01	918248;919672;919926;920277;920547;921001;921163;921598;921759;922128;922319	918583;919725;920000;920396;920738;921084;921255;921651;921838;922235;922538	+;+;+;+;+;+;+;+;+;+;+	1416	0.22108	0.0352713	0.112519	0.440712	0.468249	0.414873	0.184489	0.415468	0.602832	0.365032	0.817646	0.48677
Solyc01g006340.3	SL4.0ch01;SL4.0ch01;SL4.0ch01;SL4.0ch01	924053;924249;925870;927497	924145;924292;927347;927646	+;+;+;+	1765	2.36909	2.22131	2.34701	2.89168	3.17969	2.46011	2.88618	2.82037	2.65997	2.42269	2.90302	2.12616
Solyc01g006350.4	SL4.0ch01;SL4.0ch01;SL4.0ch01;SL4.0ch01;SL4.0ch01;SL4.0ch01;SL4.0ch01;SL4.0ch01;SL4.0ch01;SL4.0ch01;SL4.0ch01;SL4.0ch01;SL4.0ch01;SL4.0ch01;SL4.0ch01;SL4.0ch01;SL4.0ch01;SL4.0ch01;SL4.0ch01;SL4.0ch01;SL4.0ch01;SL4.0ch01;SL4.0ch01;SL4.0ch01;SL4.0ch01;SL4.0ch01;SL4.0ch01;SL4.0ch01;SL4.0ch01	942190;943356;943627;944202;945015;945196;945535;945700;946495;946956;947106;947349;947791;947979;948141;951659;953109;953369;953633;955906;957917;958102;958377;958540;959290;959522;959813;960000;960139	942763;943538;943677;944321;945117;945354;945623;945813;946653;947003;947282;947401;947903;948062;948256;951778;953223;953546;953701;956040;958026;958262;958467;958637;959410;959694;959894;960094;960156	-;-;-;-;-;-;-;-;-;-;-;-;-;-;-;-;-;-;-;-;-;-;-;-;-;-;-;-;-	3709	13.4321	15.499	17.4404	21.296	26.3679	24.433	22.386	17.6917	20.3039	27.0358	24.3747	26.4713
Solyc01g006360.4	SL4.0ch01;SL4.0ch01;SL4.0ch01;SL4.0ch01;SL4.0ch01;SL4.0ch01;SL4.0ch01;SL4.0ch01;SL4.0ch01;SL4.0ch01;SL4.0ch01;SL4.0ch01;SL4.0ch01;SL4.0ch01;SL4.0ch01;SL4.0ch01;SL4.0ch01;SL4.0ch01;SL4.0ch01;SL4.0ch01;SL4.0ch01;SL4.0ch01;SL4.0ch01;SL4.0ch01;SL4.0ch01	963554;963768;963896;964474;966443;966662;966824;971362;971517;971843;972057;972478;973569;973721;974522;975035;975336;976217;980322;980522;984413;985995;986553;988554;990344	963622;963792;963981;964560;966492;966743;966884;971414;971706;971966;972159;972600;973647;973797;974647;975152;975433;976306;980447;980629;984536;986158;986650;988753;990475	-;-;-;-;-;-;-;-;-;-;-;-;-;-;-;-;-;-;-;-;-;-;-;-;-	2593	4.69979	5.49906	7.13783	8.00216	10.5113	9.40701	9.20154	6.13451	8.1385	10.2025	9.3291	9.6679
Solyc01g006370.3	SL4.0ch01;SL4.0ch01;SL4.0ch01;SL4.0ch01;SL4.0ch01;SL4.0ch01;SL4.0ch01;SL4.0ch01;SL4.0ch01;SL4.0ch01;SL4.0ch01;SL4.0ch01;SL4.0ch01;SL4.0ch01;SL4.0ch01;SL4.0ch01;SL4.0ch01;SL4.0ch01;SL4.0ch01;SL4.0ch01;SL4.0ch01;SL4.0ch01;SL4.0ch01;SL4.0ch01;SL4.0ch01;SL4.0ch01;SL4.0ch01;SL4.0ch01;SL4.0ch01;SL4.0ch01;SL4.0ch01;SL4.0ch01;SL4.0ch01;SL4.0ch01;SL4.0ch01;SL4.0ch01;SL4.0ch01;SL4.0ch01;SL4.0ch01;SL4.0ch01…	991516;992362;993213;993345;994235;994579;995279;995583;995774;996616;996841;997115;997383;997654;998533;998760;998989;999220;999438;999899;1000117;1000337;1001056;1001233;1001365;1003543;1003688;1003826;1004798;1005010;1006147;1006329;1006517;1007370;1007825;1008899;1009134;1009359;1009623;1009791;1010330;1011656;1013743	991978;992547;993263;994142;994464;994691;995362;995701;995893;996769;997027;997183;997514;997763;998684;998889;999089;999343;999598;999983;1000211;1000474;1001142;1001282;1001446;1003603;1003740;1004160;1004915;1005129;1006240;1006405;1006654;1007496;1007916;1008991;1009250;1009469;1009716;1009915;1010430;1011880;1013901	-;-;-;-;-;-;-;-;-;-;-;-;-;-;-;-;-;-;-;-;-;-;-;-;-;-;-;-;-;-;-;-;-;-;-;-;-;-;-;-;-;-;-	6261	3.16428	4.35945	3.26999	9.12002	11.2784	9.23599	7.28439	3.99343	6.48361	19.0255	12.8815	19.3267
Solyc01g006380.2	SL4.0ch01	1021110	1022677	+	1568	0	0	0.0169352	0.0284279	0.0906123	0	0.0138837	0	0.0302441	0	0.0314206	0.0325617
Solyc01g006400.4	SL4.0ch01;SL4.0ch01;SL4.0ch01	1029053;1029372;1030324	1029274;1029587;1030812	-;-;-	927	0.530674	0.484895	0.57291	0.721276	8.12324	1.65319	5.87101	14.0107	7.26433	0.405519	2.60422	1.04647
Solyc01g006410.4	SL4.0ch01;SL4.0ch01;SL4.0ch01	1032686;1032887;1033247	1032781;1033165;1033435	-;-;-	564	0	0	0	0	0	0	0	0	0	0	0.0436769	0
Solyc01g006430.3	SL4.0ch01;SL4.0ch01	1040800;1042373	1042284;1042521	-;-	1634	12.4393	10.5757	17.5187	6.47891	22.9989	10.9733	16.1874	13.6538	10.6367	21.4099	22.8548	18.6854
Solyc01g006440.2	SL4.0ch01;SL4.0ch01;SL4.0ch01;SL4.0ch01;SL4.0ch01;SL4.0ch01;SL4.0ch01	1054756;1055562;1056038;1057257;1057985;1058305;1060144	1055320;1055849;1056597;1057474;1058105;1058352;1060221	-;-;-;-;-;-;-	1878	0	0	0	0	0	0	0	0.0240969	0	0	0	0
Solyc01g006450.4	SL4.0ch01;SL4.0ch01;SL4.0ch01;SL4.0ch01;SL4.0ch01;SL4.0ch01;SL4.0ch01;SL4.0ch01;SL4.0ch01;SL4.0ch01;SL4.0ch01;SL4.0ch01;SL4.0ch01	1064403;1065845;1066698;1066884;1067023;1067192;1067937;1068086;1068301;1068459;1068648;1069289;1069501	1064532;1066123;1066807;1066939;1067107;1067239;1068011;1068197;1068352;1068510;1068705;1069387;1069837	+;+;+;+;+;+;+;+;+;+;+;+;+	1493	8.91131	8.9652	9.49768	5.19493	4.93267	4.58486	6.82399	6.63807	7.33735	6.79822	4.75186	7.16436
Solyc01g006460.3	SL4.0ch01;SL4.0ch01;SL4.0ch01;SL4.0ch01;SL4.0ch01;SL4.0ch01;SL4.0ch01	1071214;1071693;1071927;1072902;1073071;1073857;1074161	1071501;1071784;1072140;1072989;1073320;1073935;1074285	-;-;-;-;-;-;-	1136	0	0.043965	0	0	0	0	0	0	0	0	0	0
Solyc01g006480.3	SL4.0ch01;SL4.0ch01	1080397;1083914	1080854;1084545	+;+	1090	10.6264	9.41608	10.9141	10.8779	9.77615	11.7164	11.0646	8.96777	11.9427	11.5534	10.1247	10.4924
Solyc01g006490.4	SL4.0ch01;SL4.0ch01;SL4.0ch01;SL4.0ch01;SL4.0ch01;SL4.0ch01;SL4.0ch01;SL4.0ch01	1087896;1088758;1089119;1090378;1090855;1091235;1091373;1093049	1088399;1089031;1089425;1090625;1091154;1091291;1091482;1093369	-;-;-;-;-;-;-;-	2121	3.92181	4.40338	4.23167	4.05608	4.47698	3.90171	4.26978	3.7765	3.68918	3.94349	4.79667	3.23769
Solyc01g006500.4	SL4.0ch01;SL4.0ch01;SL4.0ch01;SL4.0ch01	1095657;1096062;1097242;1098949	1095761;1096937;1097648;1099347	-;-;-;-	1787	3.92907	3.67524	3.3583	6.51038	7.24844	7.06079	6.27387	5.69791	6.60787	5.41681	6.74085	5.6571
Solyc01g006510.3	SL4.0ch01;SL4.0ch01;SL4.0ch01;SL4.0ch01;SL4.0ch01;SL4.0ch01	1100167;1101405;1102198;1102723;1103284;1104138	1100527;1101472;1102434;1103013;1103471;1104497	+;+;+;+;+;+	1505	7.04249	7.13488	8.41623	20.6881	24.1992	24.1671	11.4996	12.4186	12.9822	20.7472	25.9923	19.4898
Solyc01g006520.3	SL4.0ch01;SL4.0ch01	1105731;1107033	1106366;1109059	+;+	2663	0.0503808	0.0187549	0	0.535635	1.04928	1.54421	0.212547	0.331376	0.106848	0.811686	1.39681	1.24622
Solyc01g006540.4	SL4.0ch01;SL4.0ch01;SL4.0ch01;SL4.0ch01;SL4.0ch01;SL4.0ch01;SL4.0ch01;SL4.0ch01;SL4.0ch01;SL4.0ch01	1119976;1122577;1123759;1124783;1125907;1126308;1126893;1127817;1128641;1129547	1120523;1122845;1123999;1125106;1125992;1126418;1127197;1128083;1128981;1130114	+;+;+;+;+;+;+;+;+;+	3060	380.387	346.402	362.311	67.0735	15.4462	30.1827	475.846	893.435	600.526	17.3677	14.3053	22.2497
Solyc01g006550.3	SL4.0ch01	1130793	1133376	-	2584	0.017307	0.0386565	0.0616587	0.0172503	0.174118	0.177922	0.320143	0.175132	0.110115	0.109109	0.152531	0.138312
Solyc01g006555.1	SL4.0ch01;SL4.0ch01;SL4.0ch01;SL4.0ch01	1134814;1136422;1137627;1138499	1135618;1136762;1137893;1138802	-;-;-;-	1717	0	0.0290881	0	0	0.137915	0.0892548	0	0.0263565	0.0552391	0.916803	0.459103	0.431172
Solyc01g006600.3	SL4.0ch01;SL4.0ch01;SL4.0ch01;SL4.0ch01;SL4.0ch01;SL4.0ch01;SL4.0ch01	1210392;1211544;1213159;1214528;1214896;1216565;1216972	1211465;1213055;1214088;1214706;1215255;1216768;1217008	-;-;-;-;-;-;-	4296	0	0	0.00618118	0	0	0	0	0	0.0165582	0	0	0
Solyc01g006620.3	SL4.0ch01	1226234	1228584	-	2351	0.0665779	0.0212438	0	0.01896	0.171229	0.0217284	0.0277793	0.00962442	0.0605139	0	0.0838239	0.0542926
Solyc01g006630.3	SL4.0ch01;SL4.0ch01;SL4.0ch01;SL4.0ch01;SL4.0ch01;SL4.0ch01;SL4.0ch01;SL4.0ch01;SL4.0ch01;SL4.0ch01;SL4.0ch01;SL4.0ch01	1232464;1233351;1233544;1233728;1233876;1234037;1234755;1234939;1236211;1236529;1237398;1239479	1232896;1233461;1233621;1233788;1233964;1234087;1234868;1235054;1236228;1236577;1237538;1239756	-;-;-;-;-;-;-;-;-;-;-;-	1539	2.96399	2.95317	2.86421	5.54652	4.49289	6.97046	4.21532	4.44013	4.48344	7.02248	5.13804	6.50236
Solyc01g006650.2	SL4.0ch01;SL4.0ch01;SL4.0ch01	1254710;1255134;1256079	1254762;1255204;1258026	+;+;+	2072	0.366922	0.482087	0.371659	0.301182	1.04	0.961514	0.210132	0.163806	0.343311	0.340175	0.404222	0.369619
Solyc01g006660.3	SL4.0ch01;SL4.0ch01;SL4.0ch01;SL4.0ch01;SL4.0ch01;SL4.0ch01;SL4.0ch01;SL4.0ch01;SL4.0ch01	1260808;1261192;1261667;1261859;1262199;1262399;1263414;1263606;1264528	1261088;1261405;1261781;1262104;1262305;1262921;1263525;1263865;1264685	-;-;-;-;-;-;-;-;-	2016	0.144191	0.0495478	0.0263436	0.132663	0.0704762	0.139365	0.0215969	0.0448949	0.0705696	0.0349625	0.0733148	0.0379887
Solyc01g006670.2	SL4.0ch01	1267449	1269087	-	1639	16.5215	17.872	17.6273	13.5166	12.9164	13.589	12.14	12.4387	11.371	4.09976	7.89062	6.01218
Solyc01g006680.4	SL4.0ch01;SL4.0ch01;SL4.0ch01;SL4.0ch01;SL4.0ch01;SL4.0ch01;SL4.0ch01	1269435;1270813;1271073;1271209;1271321;1271850;1273155	1269876;1270905;1271151;1271216;1271455;1272059;1273742	-;-;-;-;-;-;-	1555	2.66027	4.72141	6.52332	3.72652	5.42127	3.28511	3.75195	1.80434	4.58979	3.05205	2.69308	2.69238
Solyc01g006690.4	SL4.0ch01;SL4.0ch01	1276284;1279478	1277958;1279870	-;-	2068	0.378444	0.627925	0.346696	3.19008	2.41609	3.3224	1.89485	0.601783	1.4103	3.03342	2.71591	2.09856
Solyc01g006700.3	SL4.0ch01;SL4.0ch01;SL4.0ch01;SL4.0ch01;SL4.0ch01;SL4.0ch01;SL4.0ch01;SL4.0ch01;SL4.0ch01;SL4.0ch01;SL4.0ch01;SL4.0ch01;SL4.0ch01;SL4.0ch01	1286505;1287398;1288016;1288205;1288951;1289666;1290880;1291058;1292027;1292315;1292568;1293095;1293306;1294145	1286997;1287594;1288103;1288314;1289052;1289784;1290978;1291266;1292220;1292468;1292656;1293230;1293379;1294517	-;-;-;-;-;-;-;-;-;-;-;-;-;-	2437	3.17472	2.87942	3.22532	3.018	3.24543	3.34338	3.25161	3.02684	3.39568	3.3261	3.01225	2.66073
Solyc01g006710.4	SL4.0ch01;SL4.0ch01;SL4.0ch01;SL4.0ch01;SL4.0ch01;SL4.0ch01;SL4.0ch01;SL4.0ch01;SL4.0ch01;SL4.0ch01;SL4.0ch01;SL4.0ch01;SL4.0ch01;SL4.0ch01;SL4.0ch01;SL4.0ch01;SL4.0ch01;SL4.0ch01;SL4.0ch01	1295363;1298193;1298438;1298794;1300616;1301244;1301595;1301837;1302396;1303624;1304176;1304814;1305167;1305375;1306418;1306821;1307911;1308157;1309198	1295644;1298347;1298525;1299030;1300711;1301432;1301754;1301967;1302565;1303896;1304370;1305017;1305236;1305523;1306726;1306880;1308063;1308267;1309677	+;+;+;+;+;+;+;+;+;+;+;+;+;+;+;+;+;+;+	3512	1.53443	2.15448	2.66905	2.65266	4.05904	3.27999	2.57864	2.24853	2.80864	3.13754	3.57723	3.33643
Solyc01g006720.4	SL4.0ch01;SL4.0ch01;SL4.0ch01;SL4.0ch01;SL4.0ch01;SL4.0ch01;SL4.0ch01;SL4.0ch01;SL4.0ch01;SL4.0ch01	1310850;1311773;1311971;1312424;1313374;1313760;1314077;1314898;1316147;1318359	1311319;1311880;1312255;1312711;1313682;1313943;1314232;1315130;1316217;1318677	-;-;-;-;-;-;-;-;-;-	2423	2.33481	2.15401	1.67677	3.30218	4.94514	3.44703	2.55163	2.06379	2.98472	3.9465	4.82915	4.66738
Solyc01g006730.4	SL4.0ch01;SL4.0ch01;SL4.0ch01;SL4.0ch01;SL4.0ch01;SL4.0ch01;SL4.0ch01;SL4.0ch01	1337614;1338027;1338639;1339001;1339295;1339548;1340270;1341101	1337884;1338251;1338806;1339116;1339447;1339691;1340672;1341706	-;-;-;-;-;-;-;-	2086	0	0	0	0.138896	0.170278	0.367331	0	0.0325413	0.0454677	0.101368	0.0708545	0.232521
Solyc01g006740.4	SL4.0ch01;SL4.0ch01;SL4.0ch01;SL4.0ch01;SL4.0ch01;SL4.0ch01;SL4.0ch01;SL4.0ch01;SL4.0ch01	1345542;1345968;1346509;1346806;1347370;1347661;1348203;1348670;1349776	1345887;1346014;1346695;1347096;1347564;1347789;1348502;1348753;1349924	-;-;-;-;-;-;-;-;-	1728	0.879933	0.722572	0.461013	1.96047	3.09704	2.79363	2.29287	1.83321	2.29155	3.41272	3.23603	3.42742
Solyc01g006750.2	SL4.0ch01	1352555	1353076	+	522	0	0.0956785	0	0	0	0	0	0.0433468	0	0	0	0
Solyc01g006760.3	SL4.0ch01;SL4.0ch01	1356987;1358016	1357278;1358206	-;-	483	0	0	0	0	0	0.105763	0	0	0	0	0	0
Solyc01g006780.4	SL4.0ch01	1367276	1367899	-	624	0.0716688	0	0.127665	0.142868	0.189744	0.0409323	0	0.0362613	0.113997	0	0.0394772	0
Solyc01g006790.3	SL4.0ch01	1368062	1368793	+	732	0.0610947	0	0.181382	0.274026	0.517596	0.174465	0.416361	0.0927337	0.259141	0.320967	0.302874	0.209249
Solyc01g006800.4	SL4.0ch01;SL4.0ch01;SL4.0ch01;SL4.0ch01;SL4.0ch01;SL4.0ch01;SL4.0ch01;SL4.0ch01;SL4.0ch01;SL4.0ch01;SL4.0ch01	1372404;1374334;1375444;1375766;1376012;1376382;1377520;1377743;1378024;1378270;1378838	1372535;1374626;1375560;1375865;1376157;1376473;1377614;1377839;1378167;1378487;1379158	+;+;+;+;+;+;+;+;+;+;+	1755	33.9551	32.3712	35.4512	43.8129	55.2938	50.7488	42.4106	34.8495	37.9923	51.9563	52.4257	50.6786
Solyc01g006810.4	SL4.0ch01;SL4.0ch01;SL4.0ch01;SL4.0ch01;SL4.0ch01;SL4.0ch01;SL4.0ch01;SL4.0ch01	1380764;1382082;1382527;1384210;1384377;1384576;1385048;1385241	1380912;1382229;1382573;1384272;1384464;1384940;1385158;1385738	+;+;+;+;+;+;+;+	1469	1.44606	2.03993	1.08459	7.08525	5.31954	5.56389	2.34147	2.46448	3.2928	7.56503	5.16487	7.78537
Solyc01g006820.2	SL4.0ch01	1398236	1398998	-	763	28.5736	28.6705	25.9279	69.316	115.296	75.2862	42.9973	23.1312	37.0743	270.575	130.885	208.61
Solyc01g006830.3	SL4.0ch01;SL4.0ch01;SL4.0ch01;SL4.0ch01;SL4.0ch01;SL4.0ch01;SL4.0ch01	1406957;1408370;1408575;1408739;1408933;1409143;1409283	1407596;1408477;1408646;1408823;1409013;1409195;1409906	-;-;-;-;-;-;-	1663	39.3295	39.3577	36.2787	56.1944	74.0445	66.857	54.8759	33.9201	44.4571	79.4838	63.1768	79.9009
Solyc01g006850.1	SL4.0ch01	1424883	1428176	+	3294	1.12686	1.28878	1.08023	1.02844	1.65343	1.58957	1.30856	1.15402	1.05096	1.55491	1.4508	1.50349
Solyc01g006860.3	SL4.0ch01;SL4.0ch01;SL4.0ch01;SL4.0ch01;SL4.0ch01;SL4.0ch01	1430366;1431033;1431579;1432157;1432367;1434133	1430658;1431101;1431644;1432246;1432463;1434582	-;-;-;-;-;-	1065	5.26998	4.33788	3.54058	7.2408	8.20462	7.81841	6.31628	8.34969	7.61436	7.85365	7.65613	6.87948
Solyc01g006870.4	SL4.0ch01;SL4.0ch01;SL4.0ch01;SL4.0ch01;SL4.0ch01;SL4.0ch01;SL4.0ch01;SL4.0ch01;SL4.0ch01;SL4.0ch01;SL4.0ch01	1438256;1439482;1440334;1441041;1441271;1441634;1442607;1442780;1443296;1443567;1446118	1438835;1440230;1440436;1441180;1441370;1441723;1442646;1442888;1443423;1443808;1446376	-;-;-;-;-;-;-;-;-;-;-	2540	9.78059	8.14051	6.92086	19.62	21.4239	18.3016	16.0359	11.9549	14.2175	21.5153	19.7458	32.1014
Solyc01g006880.4	SL4.0ch01;SL4.0ch01;SL4.0ch01;SL4.0ch01;SL4.0ch01;SL4.0ch01;SL4.0ch01;SL4.0ch01;SL4.0ch01;SL4.0ch01;SL4.0ch01;SL4.0ch01;SL4.0ch01;SL4.0ch01;SL4.0ch01;SL4.0ch01;SL4.0ch01;SL4.0ch01;SL4.0ch01;SL4.0ch01;SL4.0ch01;SL4.0ch01;SL4.0ch01;SL4.0ch01	1449635;1450016;1450497;1451365;1453005;1453436;1453867;1454065;1454281;1454497;1454984;1455632;1456120;1456523;1456924;1457328;1457599;1459403;1459710;1461619;1461770;1462194;1462328;1463947	1449895;1450210;1451040;1451481;1453352;1453786;1453980;1454196;1454412;1454796;1455454;1456028;1456428;1456828;1457229;1457474;1458020;1459525;1459790;1461672;1461921;1462248;1462412;1464284	+;+;+;+;+;+;+;+;+;+;+;+;+;+;+;+;+;+;+;+;+;+;+;+	5740	1.71406	3.01057	3.61769	2.96648	3.39111	3.0481	3.13271	3.18119	3.88718	3.00438	3.40753	3.29556
Solyc01g006890.3	SL4.0ch01;SL4.0ch01;SL4.0ch01;SL4.0ch01	1472864;1475579;1475855;1476892	1473640;1475728;1476541;1478247	+;+;+;+	2970	0.677596	0.672649	0.339753	4.15732	3.82707	2.57997	1.70053	0.959934	0.590789	6.09124	3.41721	5.72455
Solyc01g006900.3	SL4.0ch01;SL4.0ch01;SL4.0ch01;SL4.0ch01	1479876;1481224;1483561;1485183	1480266;1481381;1483662;1485363	-;-;-;-	832	10.9922	8.22398	11.1707	11.9741	15.54	14.1523	9.52425	11.1775	8.66377	14.4866	11.932	14.1756
Solyc01g006910.4	SL4.0ch01	1491924	1492676	-	753	0	0	0	0	0	0	0.0578213	0	0	0	0	0
Solyc01g006920.4	SL4.0ch01;SL4.0ch01	1496755;1499504	1499331;1499619	+;+	2693	0.954874	0.676926	1.04521	0.628981	1.20466	1.17608	0.897303	0.840216	1.01255	1.28248	1.01535	0.966912
Solyc01g006930.3	SL4.0ch01;SL4.0ch01;SL4.0ch01;SL4.0ch01;SL4.0ch01;SL4.0ch01	1513360;1514834;1516031;1516233;1517672;1517952	1513567;1515088;1516149;1516301;1517809;1518819	+;+;+;+;+;+	1657	0.040484	0.120565	0.160256	0.215208	0.414436	0.647407	0.433555	0.163865	0.271887	0.46791	0.341929	0.215689
Solyc01g006940.4	SL4.0ch01;SL4.0ch01;SL4.0ch01;SL4.0ch01	1519412;1521125;1521558;1521950	1519903;1521226;1521866;1522313	+;+;+;+	1267	11.1892	8.47514	8.73968	24.6974	24.8575	30.2993	18.6426	23.5378	21.9709	34.5653	37.077	30.8275
Solyc01g006950.3	SL4.0ch01;SL4.0ch01	1523134;1524323	1523552;1525355	-;-	1452	1.32439	0.705135	2.54205	1.27401	4.89256	12.6829	0.599717	0.794751	0.734857	0.194172	0.746478	0.246141
Solyc01g006960.3	SL4.0ch01;SL4.0ch01;SL4.0ch01;SL4.0ch01;SL4.0ch01;SL4.0ch01;SL4.0ch01;SL4.0ch01;SL4.0ch01;SL4.0ch01;SL4.0ch01;SL4.0ch01;SL4.0ch01;SL4.0ch01;SL4.0ch01;SL4.0ch01;SL4.0ch01;SL4.0ch01;SL4.0ch01;SL4.0ch01;SL4.0ch01;SL4.0ch01;SL4.0ch01;SL4.0ch01;SL4.0ch01;SL4.0ch01;SL4.0ch01;SL4.0ch01	1527321;1528279;1528741;1529063;1529494;1529736;1530833;1531068;1532487;1532677;1533098;1534263;1535345;1536314;1537066;1537248;1537448;1537999;1539516;1539763;1539980;1540179;1540348;1543385;1543708;1544167;1546233;1546425	1528187;1528376;1528890;1529293;1529652;1529897;1530943;1531253;1532562;1532737;1533202;1534401;1535452;1536437;1537163;1537376;1537567;1538085;1539666;1539857;1540060;1540241;1540465;1543547;1543812;1544266;1546327;1546718	-;-;-;-;-;-;-;-;-;-;-;-;-;-;-;-;-;-;-;-;-;-;-;-;-;-;-;-	4276	4.24622	5.26773	5.14817	6.16084	6.8559	6.60048	5.92609	4.45026	5.83912	7.40668	6.60203	7.28956
Solyc01g006970.4	SL4.0ch01;SL4.0ch01;SL4.0ch01;SL4.0ch01;SL4.0ch01;SL4.0ch01;SL4.0ch01;SL4.0ch01;SL4.0ch01;SL4.0ch01;SL4.0ch01;SL4.0ch01;SL4.0ch01;SL4.0ch01;SL4.0ch01;SL4.0ch01	1548675;1549714;1551163;1551413;1551718;1552685;1553410;1553705;1555174;1555435;1555970;1556243;1556588;1556900;1557251;1557701	1548953;1549859;1551262;1551628;1551813;1552960;1553613;1553860;1555266;1555649;1556129;1556516;1556780;1557086;1557619;1558227	+;+;+;+;+;+;+;+;+;+;+;+;+;+;+;+	3491	7.097	8.78423	8.47367	8.64428	10.1612	9.07241	9.17932	7.94636	9.23053	7.8473	9.28617	8.12433
Solyc01g006980.4	SL4.0ch01;SL4.0ch01;SL4.0ch01;SL4.0ch01;SL4.0ch01;SL4.0ch01;SL4.0ch01;SL4.0ch01;SL4.0ch01;SL4.0ch01	1558922;1560500;1560748;1561073;1561336;1561495;1561743;1561898;1562156;1562364	1559260;1560585;1560814;1561215;1561384;1561632;1561823;1562074;1562242;1562760	+;+;+;+;+;+;+;+;+;+	1564	6.64815	7.217	7.31773	14.1078	15.8371	15.1879	9.71564	9.98251	12.2802	20.941	19.1998	21.611
Solyc01g006990.4	SL4.0ch01;SL4.0ch01	1563778;1565826	1565642;1565906	-;-	1946	58.2113	61.8271	58.799	62.4529	57.0218	56.3467	65.7678	53.4398	57.2192	47.5208	51.5208	51.2273
Solyc01g007000.4	SL4.0ch01	1575259	1576633	+	1375	0.0325246	0	0	0.0324181	0.0344436	0.260061	0	0	0.0344893	0	0.0716618	0
Solyc01g007010.2	SL4.0ch01	1578853	1580212	+	1360	0.0328833	0	0	0	0.0174118	0.112684	0	0	0	0	0	0
Solyc01g007020.4	SL4.0ch01	1584207	1585704	-	1498	0.14927	0.166703	0.177265	0.416588	0	0.477416	0.0581301	0.0302096	0	0	0.0328889	0
Solyc01g007030.3	SL4.0ch01	1589802	1590640	-	839	0.373122	0.0595282	0.1899	0.3719	0.451585	1.82659	0.46705	0	0.056523	0.112013	0.35233	0.121709
Solyc01g007040.4	SL4.0ch01	1590652	1591332	-	681	0	0	0	0.0327275	0.0695448	0.375062	0.0639345	0	0.0696369	0.0345004	0.0361729	0
Solyc01g007050.3	SL4.0ch01	1597117	1598373	-	1257	0.0355778	0	0	0	0	0.0406392	0	0	0	0	0.0391945	0
Solyc01g007060.3	SL4.0ch01;SL4.0ch01;SL4.0ch01;SL4.0ch01;SL4.0ch01	1601863;1602276;1603190;1604653;1605460	1602008;1602402;1603274;1604708;1607078	+;+;+;+;+	2033	3.35465	3.47619	2.57315	3.50811	2.9236	4.10829	3.43732	2.42631	2.54259	2.91229	3.32004	2.76254
Solyc01g007070.3	SL4.0ch01;SL4.0ch01;SL4.0ch01;SL4.0ch01	1608843;1610269;1610496;1611343	1610057;1610329;1610869;1612313	-;-;-;-	2621	119.2	118.763	104.444	134.975	181.209	150.473	140.577	113.662	103.187	142.582	173.367	154.359
Solyc01g007100.3	SL4.0ch01;SL4.0ch01;SL4.0ch01;SL4.0ch01;SL4.0ch01;SL4.0ch01;SL4.0ch01	1660928;1662030;1662556;1662918;1663480;1663884;1664960	1661758;1662379;1662822;1663390;1663567;1663916;1665616	-;-;-;-;-;-;-	2699	5.99819	4.57991	2.6269	12.8985	17.5472	20.7627	13.7926	9.30567	11.8249	20.9268	25.0445	19.4939
Solyc01g007110.3	SL4.0ch01;SL4.0ch01;SL4.0ch01	1667079;1667332;1669524	1667227;1667405;1670418	+;+;+	1118	9.28027	6.49989	7.45802	8.6917	9.08651	10.3035	12.0726	6.45619	10.6892	9.30965	10.3118	9.08792
Solyc01g007120.3	SL4.0ch01;SL4.0ch01;SL4.0ch01;SL4.0ch01;SL4.0ch01;SL4.0ch01;SL4.0ch01;SL4.0ch01;SL4.0ch01;SL4.0ch01;SL4.0ch01;SL4.0ch01;SL4.0ch01	1670548;1671503;1672371;1672761;1672958;1673255;1674089;1674255;1674514;1674720;1674894;1675023;1675516	1671144;1671625;1672539;1672808;1673031;1673372;1674177;1674430;1674627;1674790;1674940;1675143;1675647	-;-;-;-;-;-;-;-;-;-;-;-;-	1879	26.9661	24.6133	23.6855	27.9334	32.5773	31.6179	27.7364	28.2386	28.3552	32.26	31.9623	32.6339
Solyc01g007130.3	SL4.0ch01;SL4.0ch01	1683917;1686856	1686717;1687589	+;+	3535	0.556644	0.74881	0.886398	1.37444	3.135	2.09536	1.46568	1.83064	1.73056	3.88146	3.54001	3.89967
Solyc01g007140.3	SL4.0ch01;SL4.0ch01;SL4.0ch01;SL4.0ch01;SL4.0ch01;SL4.0ch01;SL4.0ch01;SL4.0ch01;SL4.0ch01;SL4.0ch01;SL4.0ch01;SL4.0ch01;SL4.0ch01;SL4.0ch01;SL4.0ch01;SL4.0ch01;SL4.0ch01;SL4.0ch01;SL4.0ch01;SL4.0ch01	1690931;1691192;1692115;1692971;1695579;1696216;1697307;1698131;1699199;1702676;1703112;1703476;1703730;1703953;1706954;1708027;1708281;1708747;1709444;1709795	1691095;1691264;1692237;1693140;1695728;1696365;1697364;1698453;1699330;1702795;1703198;1703595;1703847;1704078;1707088;1708175;1708421;1709058;1709562;1710103	+;+;+;+;+;+;+;+;+;+;+;+;+;+;+;+;+;+;+;+	3080	0.740515	0.81889	0.534536	0.651256	0.799585	0.83757	0.826966	0.580368	0.739056	1.14423	0.959757	1.16867
Solyc01g007150.3	SL4.0ch01;SL4.0ch01;SL4.0ch01;SL4.0ch01;SL4.0ch01;SL4.0ch01	1718689;1719453;1720396;1720975;1723309;1728394	1719045;1719696;1720481;1721484;1725379;1728569	-;-;-;-;-;-	3444	8.15476	8.93311	8.97482	12.0885	13.8821	12.4001	10.6004	8.70523	9.12929	17.0344	13.1752	17.0634
Solyc01g007160.4	SL4.0ch01;SL4.0ch01;SL4.0ch01;SL4.0ch01;SL4.0ch01;SL4.0ch01	1735345;1736754;1737109;1737326;1737697;1739883	1735535;1737009;1737204;1737394;1738046;1740084	+;+;+;+;+;+	1164	0.115261	0	0.0912521	0.114884	0.345842	0.57052	0.112215	0.116634	0.244447	0.464244	0.42326	0.438632
Solyc01g007170.4	SL4.0ch01;SL4.0ch01	1740931;1741915	1741737;1744017	-;-	2910	0.0153682	0	0	0.0306357	0.0650997	0.0351089	0.014962	0.0466537	0.0651859	0.0565166	0.110048	0.105272
Solyc01g007180.3	SL4.0ch01;SL4.0ch01;SL4.0ch01;SL4.0ch01;SL4.0ch01	1748972;1749937;1751452;1751636;1752772	1749257;1750129;1751554;1751744;1752891	-;-;-;-;-	811	4.52176	4.86509	5.00964	5.90851	5.34333	3.99976	4.13383	3.32012	5.96439	4.1717	5.80154	3.65141
Solyc01g007190.3	SL4.0ch01	1776856	1777940	+	1085	2.57611	1.84126	2.10477	1.21194	1.74599	2.66011	2.88925	1.75177	3.01583	6.7561	2.13417	1.85875
Solyc01g007200.2	SL4.0ch01;SL4.0ch01;SL4.0ch01;SL4.0ch01	1781109;1781892;1782101;1784407	1781440;1782020;1782350;1784757	+;+;+;+	1062	0	0.0470284	0.0500082	0.16789	0.133785	0.0962024	0.0409976	0.170448	0.0446542	0.0442463	0.0927825	0.0961521
Solyc01g007210.3	SL4.0ch01;SL4.0ch01	1785890;1787794	1786226;1787868	+;+	412	0.0542734	0	0	0	0	0	0	0	0	0	0	0
Solyc01g007220.4	SL4.0ch01	1806504	1807569	+	1066	56.1534	44.0877	72.0904	56.3249	131.906	121.647	74.8666	85.6685	75.8942	79.0359	115.404	68.6105
Solyc01g007230.4	SL4.0ch01	1811178	1812049	-	872	1.64115	1.83281	1.52261	2.04472	2.14532	1.46455	2.19694	1.34932	2.06659	1.83216	1.92098	1.66871
Solyc01g007240.3	SL4.0ch01	1813868	1814552	+	685	0	0.0729112	0	0	0.103708	0	0.0635612	0	0.0692303	0.0685979	0	0.0745354
Solyc01g007250.4	SL4.0ch01;SL4.0ch01;SL4.0ch01;SL4.0ch01;SL4.0ch01;SL4.0ch01;SL4.0ch01;SL4.0ch01;SL4.0ch01	1814888;1815448;1816032;1816352;1816536;1817364;1817561;1819017;1819163	1815271;1815532;1816138;1816441;1816679;1817414;1817670;1819100;1819393	-;-;-;-;-;-;-;-;-	1286	3.68621	3.94194	3.13862	2.84226	4.06943	4.5284	3.14865	2.83278	2.76571	4.01932	3.54374	4.0099
Solyc01g007260.3	SL4.0ch01;SL4.0ch01;SL4.0ch01	1825958;1827140;1828261	1827038;1827392;1829581	-;-;-	2655	0.101065	0.300982	0.100016	0.285414	0.428113	0.288607	0.180389	0.0681794	0.250064	0.442463	0.556695	0.326917
Solyc01g007263.1	SL4.0ch01;SL4.0ch01;SL4.0ch01;SL4.0ch01;SL4.0ch01;SL4.0ch01	1843000;1844453;1846076;1846277;1846463;1847969	1843086;1844550;1846106;1846376;1846533;1848114	+;+;+;+;+;+	533	0	0	0	0	0	0	0	0	0	0	0.0924344	0
Solyc01g007267.1	SL4.0ch01;SL4.0ch01;SL4.0ch01	1852801;1854733;1854899	1854649;1854805;1855010	+;+;+	2034	13.2141	10.6936	11.5931	11.7793	15.7867	15.3828	17.7668	15.741	15.9242	13.4916	14.8965	14.6092
Solyc01g007740.4	SL4.0ch01;SL4.0ch01;SL4.0ch01;SL4.0ch01;SL4.0ch01;SL4.0ch01;SL4.0ch01	1855423;1856049;1856576;1857572;1857763;1858427;1859621	1855957;1856162;1856701;1857651;1857844;1858501;1859884	-;-;-;-;-;-;-	1276	20.0475	18.5138	19.0209	10.7071	14.9763	12.951	19.1253	20.0203	21.2585	15.0065	14.6721	12.7642
Solyc01g007750.3	SL4.0ch01;SL4.0ch01	1863050;1864272	1863955;1864417	+;+	1052	2.12554	2.08892	2.01934	3.00838	2.65612	3.1563	1.80035	2.15086	1.32982	3.75202	3.60608	2.66932
Solyc01g007760.3	SL4.0ch01;SL4.0ch01;SL4.0ch01;SL4.0ch01;SL4.0ch01;SL4.0ch01;SL4.0ch01;SL4.0ch01;SL4.0ch01;SL4.0ch01;SL4.0ch01;SL4.0ch01;SL4.0ch01;SL4.0ch01	1867792;1869938;1870300;1870453;1870611;1870813;1871055;1871186;1871326;1871476;1871618;1871812;1872533;1872677	1868111;1870127;1870350;1870538;1870699;1870867;1871107;1871236;1871374;1871541;1871694;1872043;1872599;1873201	+;+;+;+;+;+;+;+;+;+;+;+;+;+	1911	14.287	17.223	18.6617	11.0679	10.3964	12.283	15.789	12.9652	14.8398	10.8314	9.29406	8.87014
Solyc01g007770.2	SL4.0ch01	1878718	1879444	+	727	1.10727	0.824388	0.657467	0.643791	0.488583	0.386464	0.898337	0.373486	0.913231	0.258539	0.338841	0.421376
Solyc01g007780.4	SL4.0ch01;SL4.0ch01;SL4.0ch01;SL4.0ch01;SL4.0ch01;SL4.0ch01	1879369;1880977;1882002;1882997;1883262;1883923	1879821;1881250;1882058;1883095;1883308;1884087	-;-;-;-;-;-	1095	1.10272	1.642	0.994273	0.651322	0.648767	1.39955	1.23262	1.01253	1.2776	0.278933	0.742387	0.349704
Solyc01g007790.4	SL4.0ch01;SL4.0ch01;SL4.0ch01;SL4.0ch01;SL4.0ch01;SL4.0ch01;SL4.0ch01;SL4.0ch01;SL4.0ch01;SL4.0ch01;SL4.0ch01;SL4.0ch01;SL4.0ch01	1891007;1891322;1892651;1892812;1893004;1894468;1895680;1895825;1895991;1896689;1898494;1898942;1900142	1891146;1891426;1892724;1892883;1893032;1894518;1895730;1895884;1896073;1896836;1898544;1899046;1900547	+;+;+;+;+;+;+;+;+;+;+;+;+	1375	5.26898	5.7572	5.13706	4.92755	4.736	4.14241	5.27223	4.26211	3.94902	3.74208	3.40394	4.73435
Solyc01g007800.3	SL4.0ch01	1906920	1907812	+	893	0	0	0	0	0	0	0	0	0.0265525	0	0	0
Solyc01g007830.2	SL4.0ch01;SL4.0ch01	1952522;1952823	1952725;1952945	-;-	327	0.683812	0.687305	0.40603	0.136315	0.289664	0.624875	0.399444	0.276783	0.290047	0.143699	1.20532	0.312274
Solyc01g007840.3	SL4.0ch01	1957995	1959041	-	1047	3.54524	4.10239	2.58696	2.80988	1.9903	2.43952	2.78619	3.11203	2.94411	2.46841	3.67036	2.14565
Solyc01g007850.2	SL4.0ch01	1962463	1965600	+	3138	5.3657	7.22583	6.60051	5.37654	6.14261	6.32439	7.95725	6.48238	7.49576	5.12123	6.56272	6.06075
Solyc01g007860.3	SL4.0ch01;SL4.0ch01;SL4.0ch01;SL4.0ch01	1969510;1970665;1971154;1972994	1969898;1970790;1971293;1973699	-;-;-;-	1361	55.1377	50.3112	53.3429	110.553	130.005	121.741	50.8653	62.7605	59.7924	107.116	111.06	113.143
Solyc01g007870.3	SL4.0ch01;SL4.0ch01	1983330;1984021	1983740;1984124	-;-	515	0	0	0	0.778978	0.735689	0.892721	0	0	0.092083	1.87046	0.813153	0.446127
Solyc01g007880.4	SL4.0ch01;SL4.0ch01;SL4.0ch01;SL4.0ch01;SL4.0ch01;SL4.0ch01;SL4.0ch01;SL4.0ch01;SL4.0ch01;SL4.0ch01;SL4.0ch01;SL4.0ch01;SL4.0ch01;SL4.0ch01;SL4.0ch01;SL4.0ch01	1991992;1993240;1995065;1995531;1996072;1996608;1996775;1998032;1998484;1999249;1999485;2000087;2000958;2002421;2003385;2005258	1992403;1993406;1995202;1995635;1996469;1996672;1997032;1998213;1998594;1999320;1999597;2000135;2001092;2002485;2003443;2005613	-;-;-;-;-;-;-;-;-;-;-;-;-;-;-;-	2685	4.87188	5.00372	5.11308	4.52389	6.09418	5.71717	6.00795	6.01702	6.20823	6.28277	5.62402	5.32436
Solyc01g007890.3	SL4.0ch01;SL4.0ch01	2012496;2013267	2012833;2014065	-;-	1137	0.0393327	0	0	0.0588059	0.083307	0.134785	0.134026	0	0.0417087	0.206638	0.0649967	0.0449048
Solyc01g150101.1	SL4.0ch01;SL4.0ch01;SL4.0ch01;SL4.0ch01;SL4.0ch01;SL4.0ch01;SL4.0ch01	2031881;2032941;2033817;2034381;2034933;2036021;2037685	2032164;2032979;2033882;2034452;2035100;2036456;2037807	-;-;-;-;-;-;-	1188	0	0.0420406	0	0.281407	0.119596	0.0429996	0	0.0380926	0	0.276874	0.0622065	0
Solyc01g007900.4	SL4.0ch01;SL4.0ch01;SL4.0ch01;SL4.0ch01;SL4.0ch01;SL4.0ch01;SL4.0ch01;SL4.0ch01;SL4.0ch01;SL4.0ch01;SL4.0ch01	2045963;2047382;2047794;2047928;2049265;2049386;2050108;2050255;2050426;2050634;2052753	2046519;2047459;2047847;2047991;2049310;2049458;2050179;2050347;2050478;2050724;2053010	-;-;-;-;-;-;-;-;-;-;-	1439	4.16446	5.24084	4.09664	3.7946	3.15953	3.19494	5.02262	2.89324	4.11942	3.33074	3.21831	2.74976
Solyc01g007910.3	SL4.0ch01;SL4.0ch01;SL4.0ch01;SL4.0ch01;SL4.0ch01;SL4.0ch01;SL4.0ch01	2055159;2056726;2058561;2059490;2060229;2061749;2062461	2055613;2056935;2058731;2059613;2060290;2061830;2062925	+;+;+;+;+;+;+	1569	13.2967	12.1757	11.3901	14.5884	14.5038	16.3441	10.5727	8.84026	10.1707	15.8878	16.3283	16.3193
Solyc01g007920.2	SL4.0ch01;SL4.0ch01;SL4.0ch01	2064295;2065997;2067234	2064805;2066264;2067558	+;+;+	1104	50.9799	56.1646	51.858	49.8439	50.7919	57.2376	49.9284	59.4574	52.5774	42.1374	48.6427	39.7725
Solyc01g007930.4	SL4.0ch01;SL4.0ch01;SL4.0ch01;SL4.0ch01	2068016;2069024;2069306;2070126	2068414;2069206;2069439;2070786	-;-;-;-	1377	5.09894	4.60633	5.82383	4.33772	5.07306	4.52592	6.16571	5.0118	5.8891	3.48071	4.54392	4.07861
Solyc01g007940.4	SL4.0ch01;SL4.0ch01;SL4.0ch01;SL4.0ch01;SL4.0ch01;SL4.0ch01;SL4.0ch01;SL4.0ch01;SL4.0ch01;SL4.0ch01;SL4.0ch01;SL4.0ch01;SL4.0ch01	2073211;2074088;2074335;2074797;2075044;2075462;2075687;2076275;2076550;2076718;2077366;2077567;2078183	2073341;2074244;2074426;2074861;2075109;2075593;2075860;2076433;2076637;2076799;2077483;2077632;2078316	-;-;-;-;-;-;-;-;-;-;-;-;-	1464	0	0	0.108829	0	0	0	0.11896	0.0309112	0.356319	0	0	0
Solyc01g007950.4	SL4.0ch01;SL4.0ch01;SL4.0ch01;SL4.0ch01;SL4.0ch01;SL4.0ch01;SL4.0ch01;SL4.0ch01;SL4.0ch01;SL4.0ch01	2084904;2086774;2088442;2088712;2089321;2090107;2090292;2090688;2091495;2092809	2085942;2087331;2088586;2088843;2089758;2090210;2090392;2090791;2091589;2093249	-;-;-;-;-;-;-;-;-;-	3157	0.375393	0.450874	0.370096	1.21427	0.825087	1.00322	0.703361	1.2256	1.17167	1.13864	1.24066	1.15634
Solyc01g007960.3	SL4.0ch01;SL4.0ch01;SL4.0ch01;SL4.0ch01;SL4.0ch01;SL4.0ch01;SL4.0ch01	2100020;2100909;2101225;2101444;2101779;2102092;2102328	2100800;2101022;2101364;2101654;2102013;2102242;2102701	+;+;+;+;+;+;+	2006	0.0445876	0	0.0264749	0.0555519	0.106241	0.280119	0.0325569	0.0225593	0	0	0.0368401	0.012726
Solyc01g007970.2	SL4.0ch01;SL4.0ch01;SL4.0ch01;SL4.0ch01;SL4.0ch01;SL4.0ch01;SL4.0ch01;SL4.0ch01	2104047;2104743;2105588;2105829;2106001;2106444;2106759;2106990	2104066;2105509;2105704;2105935;2106211;2106678;2106909;2107325	+;+;+;+;+;+;+;+	1944	0	0	0	0.0114647	0.0974486	0.118249	0.0111984	0.0581971	0.0243944	0	0.0253434	0.0131319
Solyc01g007980.4	SL4.0ch01;SL4.0ch01;SL4.0ch01;SL4.0ch01;SL4.0ch01;SL4.0ch01;SL4.0ch01	2111760;2112622;2112845;2113061;2113465;2113804;2114031	2112525;2112699;2112984;2113271;2113699;2113954;2114557	+;+;+;+;+;+;+	2108	2.41852	2.98528	3.41377	17.5614	33.5766	25.3963	10.4924	11.1203	12.4856	20.5969	23.4301	21.0113
Solyc01g007990.4	SL4.0ch01;SL4.0ch01;SL4.0ch01;SL4.0ch01;SL4.0ch01;SL4.0ch01;SL4.0ch01	2120895;2121732;2122057;2122291;2122694;2123012;2123248	2121624;2121845;2122196;2122501;2122928;2123162;2123901	+;+;+;+;+;+;+	2235	6.303	5.37431	8.2574	6.06298	9.78985	7.8168	8.45463	6.7628	6.9808	8.0103	8.70723	9.10341
Solyc01g008000.3	SL4.0ch01;SL4.0ch01;SL4.0ch01;SL4.0ch01;SL4.0ch01;SL4.0ch01;SL4.0ch01	2125274;2126132;2127279;2127507;2128719;2128919;2129177	2125420;2126301;2127349;2127626;2128837;2129000;2129393	+;+;+;+;+;+;+	926	155.8	136.807	190.526	262.973	361.107	302.722	221.435	290.975	275.165	382.259	380.972	354.034
Solyc01g150102.1	SL4.0ch01;SL4.0ch01	2129394;2129757	2129693;2129906	-;-	450	0.0496904	0	0.0590097	0	0	0	0.0967543	0	0	0.104421	0.109483	0
Solyc01g008010.3	SL4.0ch01;SL4.0ch01;SL4.0ch01;SL4.0ch01;SL4.0ch01;SL4.0ch01	2130568;2132285;2132512;2133090;2133374;2134618	2130711;2132425;2132664;2133212;2133517;2135276	+;+;+;+;+;+	1364	0.983607	1.22664	0.603508	2.32025	2.74299	3.03355	1.45238	1.39345	0.782267	3.37608	3.77453	3.44371
Solyc01g008020.4	SL4.0ch01;SL4.0ch01;SL4.0ch01	2135241;2135536;2138936	2135348;2136277;2139503	-;-;-	1418	0.0946149	0	0.0749065	0.408655	1.53636	1.2969	0.0614096	0.063828	0.0334434	0.729034	0.972842	1.1882
Solyc01g008040.1	SL4.0ch01;SL4.0ch01	2146705;2146910	2146742;2148002	-;-	1131	0	0	0	0	0	0	0	0.0400124	0.0838599	0	0.087122	0
Solyc01g008050.4	SL4.0ch01;SL4.0ch01	2149317;2150212	2149520;2151450	+;+	1443	0	0	0	0	0.196923	0.0354009	0	0.0313611	0.197184	0.0325638	0.102427	0
Solyc01g008060.3	SL4.0ch01;SL4.0ch01;SL4.0ch01;SL4.0ch01;SL4.0ch01;SL4.0ch01;SL4.0ch01;SL4.0ch01;SL4.0ch01;SL4.0ch01;SL4.0ch01	2153058;2153382;2154839;2155855;2156916;2158875;2159124;2159344;2160422;2160828;2160972	2153202;2153522;2155190;2156013;2156996;2158970;2159264;2159487;2160529;2160879;2161317	+;+;+;+;+;+;+;+;+;+;+	1765	6.41048	6.25363	5.91267	10.3545	10.921	11.3744	7.56081	6.35864	7.03953	10.7291	10.9561	11.3106
Solyc01g008070.3	SL4.0ch01;SL4.0ch01;SL4.0ch01;SL4.0ch01;SL4.0ch01;SL4.0ch01;SL4.0ch01;SL4.0ch01;SL4.0ch01;SL4.0ch01	2162301;2164250;2164811;2165820;2166005;2166154;2167342;2167920;2168490;2168913	2162554;2164316;2164935;2165928;2166068;2166209;2167449;2168069;2168660;2169344	+;+;+;+;+;+;+;+;+;+	1536	40.0483	39.3603	41.1454	17.8329	17.0971	20.8026	28.7428	29.4475	27.0612	13.8582	17.048	15.1242
Solyc01g008080.3	SL4.0ch01;SL4.0ch01;SL4.0ch01;SL4.0ch01	2170014;2171107;2171225;2172279	2170459;2171135;2171326;2172281	-;-;-;-	580	125.682	99.5439	134.283	446.364	764.905	621.854	176.297	224.242	248.561	730.363	681.463	708.809
Solyc01g008090.4	SL4.0ch01;SL4.0ch01;SL4.0ch01;SL4.0ch01	2174465;2175666;2175814;2176317	2174591;2175694;2175915;2176458	-;-;-;-	400	42.1498	34.5239	33.3257	38.1672	41.9728	47.3161	30.532	27.8312	33.433	49.9264	37.9976	42.2495
Solyc01g008100.3	SL4.0ch01;SL4.0ch01;SL4.0ch01	2179319;2180937;2183050	2179722;2181188;2183531	+;+;+	1138	0.628771	0.263326	0.886701	2.66353	2.91318	2.15466	1.95124	2.06785	1.83357	2.89039	2.81405	3.07328
Solyc01g008110.4	SL4.0ch01;SL4.0ch01	2191118;2192390	2191624;2193684	+;+	1802	60.8404	67.4053	60.9925	64.4382	60.4484	61.785	64.4876	54.9101	58.2521	63.5741	54.0248	58.6501
Solyc01g008120.4	SL4.0ch01;SL4.0ch01;SL4.0ch01;SL4.0ch01;SL4.0ch01;SL4.0ch01;SL4.0ch01;SL4.0ch01;SL4.0ch01;SL4.0ch01;SL4.0ch01;SL4.0ch01;SL4.0ch01;SL4.0ch01;SL4.0ch01;SL4.0ch01;SL4.0ch01;SL4.0ch01	2195224;2196496;2196927;2197398;2200604;2201140;2201607;2201841;2203249;2204053;2204501;2205068;2206351;2207002;2207611;2208195;2211859;2213350	2195853;2196713;2197319;2197476;2200743;2201452;2201749;2202041;2203377;2204331;2204797;2206197;2206899;2207520;2207872;2208303;2212202;2213586	-;-;-;-;-;-;-;-;-;-;-;-;-;-;-;-;-;-	5972	5.48533	5.76215	6.30511	6.85566	8.35858	8.30577	8.35502	5.83483	6.89663	7.71094	7.58565	8.39119
Solyc01g008130.4	SL4.0ch01;SL4.0ch01;SL4.0ch01;SL4.0ch01;SL4.0ch01;SL4.0ch01;SL4.0ch01;SL4.0ch01	2223654;2223808;2224326;2228747;2228888;2230868;2231579;2232119	2223720;2224172;2224679;2228802;2229118;2231159;2231778;2232457	+;+;+;+;+;+;+;+	1904	5.21436	3.01659	4.67212	18.7406	21.6528	15.7221	13.6632	8.36629	10.2741	14.8693	17.8284	14.7888
Solyc01g008140.4	SL4.0ch01;SL4.0ch01	2236239;2238057	2237918;2239838	-;-	3462	3.0163	3.24594	2.66924	4.00427	3.74831	4.35287	3.79807	3.66006	3.58205	2.85711	3.081	2.77258
Solyc01g008150.1	SL4.0ch01	2250793	2250942	-	150	0	0.832403	0	0	0.315733	0.510835	0	0	0	0	0.492675	0.850946
Solyc01g008160.4	SL4.0ch01	2253109	2254601	-	1493	45.9045	52.3193	42.4016	65.5188	31.1821	52.4179	41.5126	51.6496	48.4233	35.0297	41.9417	42.097
Solyc01g008170.3	SL4.0ch01;SL4.0ch01;SL4.0ch01	2257337;2259086;2259366	2257486;2259196;2261506	+;+;+	2402	13.6566	13.9935	14.9797	21.1462	27.1798	22.0752	18.3257	18.4162	19.7134	22.5166	24.4902	22.5526
Solyc01g008180.3	SL4.0ch01;SL4.0ch01;SL4.0ch01;SL4.0ch01;SL4.0ch01;SL4.0ch01	2274967;2275971;2276464;2278719;2279468;2281328	2275477;2276052;2276953;2279330;2279612;2281574	-;-;-;-;-;-	2087	2.54999	2.05807	2.08669	5.84151	6.93267	5.89896	5.61193	2.47195	4.19238	5.88777	4.78039	6.40962
Solyc01g008190.4	SL4.0ch01;SL4.0ch01	2289920;2291666	2290596;2291678	+;+	690	6.93505	6.08016	8.736	5.32961	4.83896	5.92272	6.94107	7.83748	6.76977	3.47314	6.06919	5.14267
Solyc01g008200.3	SL4.0ch01;SL4.0ch01	2295693;2296242	2295754;2296841	+;+	662	9.18746	7.84622	9.86764	7.03637	7.26139	9.29843	8.71446	8.61331	8.52463	5.89144	7.21896	7.48113
Solyc01g008220.3	SL4.0ch01;SL4.0ch01;SL4.0ch01;SL4.0ch01;SL4.0ch01	2299064;2299443;2299743;2301123;2302127	2299211;2299651;2299814;2301228;2302317	-;-;-;-;-	726	0.431197	0.275175	0.219458	0.644678	0.78281	0.844355	0.149929	0.249334	0.261282	0.809049	0.475031	1.16038
Solyc01g008230.4	SL4.0ch01	2306777	2308073	-	1297	31.1704	33.1934	32.9217	38.8527	59.7751	41.0992	41.4917	53.942	48.3917	60.4307	63.7781	62.2562
Solyc01g008240.4	SL4.0ch01;SL4.0ch01;SL4.0ch01	2316569;2318441;2320409	2317231;2319393;2320787	-;-;-	1995	0.0224167	0.0250347	0.0266209	0	0	0.0768173	0	0.0113419	0.0237708	0	0	0
Solyc01g008250.3	SL4.0ch01;SL4.0ch01	2322472;2324753	2322963;2325265	-;-	1005	11.7477	12.2251	13.1054	14.0599	17.3889	21.882	18.0223	26.9273	20.078	17.9308	27.1584	20.8799
Solyc01g008260.4	SL4.0ch01;SL4.0ch01;SL4.0ch01	2327999;2329630;2331267	2328140;2329795;2331721	+;+;+	763	12.1328	12.1097	11.45	14.313	19.1799	12.7207	10.8706	11.6545	11.7469	15.9814	15.1096	12.714
Solyc01g008270.3	SL4.0ch01;SL4.0ch01;SL4.0ch01;SL4.0ch01	2333291;2334512;2335821;2336841	2333597;2334615;2335898;2336924	+;+;+;+	573	7.6877	7.62673	7.64655	9.60733	12.15	11.7679	9.23218	5.64688	5.29678	11.2348	9.8449	10.5589
Solyc01g008280.4	SL4.0ch01;SL4.0ch01;SL4.0ch01	2338929;2340686;2342322	2339583;2341181;2342711	+;+;+	1541	4.81748	4.63467	5.72099	5.33684	7.00719	5.60228	5.31175	4.55183	4.15449	5.76316	5.6429	5.83127
Solyc01g008290.3	SL4.0ch01;SL4.0ch01;SL4.0ch01;SL4.0ch01;SL4.0ch01;SL4.0ch01;SL4.0ch01;SL4.0ch01;SL4.0ch01;SL4.0ch01;SL4.0ch01	2343954;2345445;2347150;2347695;2348526;2348713;2349241;2350032;2350662;2350803;2351918	2344363;2345527;2347473;2347947;2348606;2348820;2349270;2350169;2350699;2350902;2352279	+;+;+;+;+;+;+;+;+;+;+	1927	1.93785	1.61988	1.54338	1.12189	1.64666	2.09424	2.0109	2.04313	2.48557	2.13367	1.64907	1.7752
Solyc01g008300.2	SL4.0ch01;SL4.0ch01	2352392;2353535	2352425;2354345	-;-	845	0.211699	0.177317	0.0942759	0.237381	0.30826	0.544085	0.154578	0.10711	0.0561216	0.222436	0.291524	0.362533
Solyc01g008310.4	SL4.0ch01;SL4.0ch01;SL4.0ch01;SL4.0ch01;SL4.0ch01;SL4.0ch01;SL4.0ch01;SL4.0ch01;SL4.0ch01;SL4.0ch01;SL4.0ch01;SL4.0ch01;SL4.0ch01;SL4.0ch01;SL4.0ch01;SL4.0ch01;SL4.0ch01;SL4.0ch01;SL4.0ch01;SL4.0ch01;SL4.0ch01	2356492;2357021;2357434;2357540;2357712;2359104;2359683;2361193;2362000;2362202;2362796;2363039;2363958;2364152;2364263;2364507;2368817;2369031;2369335;2369784;2369934	2356936;2357101;2357437;2357623;2357807;2359211;2359757;2361324;2362101;2362330;2362963;2363165;2364034;2364193;2364304;2364573;2368932;2369160;2369435;2369839;2370102	-;-;-;-;-;-;-;-;-;-;-;-;-;-;-;-;-;-;-;-;-	2351	16.3211	18.3122	19.7435	19.8606	23.4181	21.8262	18.7788	16.0535	18.2853	23.7246	21.4065	21.9668
Solyc01g008320.3	SL4.0ch01;SL4.0ch01;SL4.0ch01;SL4.0ch01;SL4.0ch01;SL4.0ch01;SL4.0ch01;SL4.0ch01;SL4.0ch01;SL4.0ch01;SL4.0ch01;SL4.0ch01;SL4.0ch01;SL4.0ch01;SL4.0ch01;SL4.0ch01;SL4.0ch01;SL4.0ch01;SL4.0ch01;SL4.0ch01;SL4.0ch01;SL4.0ch01;SL4.0ch01;SL4.0ch01;SL4.0ch01	2374818;2375270;2375576;2375756;2376091;2377705;2378099;2378643;2379120;2379276;2379807;2380479;2382668;2386072;2386245;2386862;2387027;2387502;2388767;2388948;2389127;2389806;2390036;2391542;2393654	2374977;2375304;2375600;2375873;2376347;2377805;2378281;2378798;2379191;2379428;2379857;2380649;2382817;2386137;2386772;2386916;2387151;2387574;2388869;2389041;2389189;2389854;2390139;2391588;2394375	+;+;+;+;+;+;+;+;+;+;+;+;+;+;+;+;+;+;+;+;+;+;+;+;+	3661	51.0429	59.9644	61.0511	51.2897	51.8748	53.7346	62.556	63.5856	69.0875	38.037	46.9596	43.8118
Solyc01g008330.4	SL4.0ch01;SL4.0ch01;SL4.0ch01;SL4.0ch01;SL4.0ch01;SL4.0ch01;SL4.0ch01;SL4.0ch01;SL4.0ch01;SL4.0ch01;SL4.0ch01;SL4.0ch01;SL4.0ch01;SL4.0ch01;SL4.0ch01;SL4.0ch01;SL4.0ch01	2395943;2399259;2400093;2400733;2402331;2402570;2403615;2404146;2405083;2405411;2405772;2406228;2406973;2407645;2407852;2407986;2408879	2396105;2399356;2400418;2400874;2402429;2402626;2403686;2404235;2405142;2405596;2405864;2406309;2407079;2407720;2407898;2408048;2409161	+;+;+;+;+;+;+;+;+;+;+;+;+;+;+;+;+	2044	26.2005	29.6024	26.5154	22.1675	20.6447	23.3175	21.0348	17.4684	19.6744	29.1271	19.6684	29.7748
Solyc01g008340.3	SL4.0ch01;SL4.0ch01;SL4.0ch01;SL4.0ch01;SL4.0ch01;SL4.0ch01;SL4.0ch01	2410488;2411458;2412810;2413189;2413515;2417486;2417698	2410797;2411492;2413037;2413275;2413648;2417611;2418101	+;+;+;+;+;+;+	1324	7.14393	6.99747	6.83915	7.5077	6.49233	8.44961	6.62628	5.57131	6.62629	9.19206	7.12593	8.58016
Solyc01g008360.3	SL4.0ch01;SL4.0ch01	2421897;2423430	2422248;2423840	+;+	763	66.8182	72.3307	57.8419	75.9175	78.892	66.683	73.0412	74.1383	69.3006	70.5151	74.4501	66.6147
Solyc01g008370.3	SL4.0ch01;SL4.0ch01;SL4.0ch01;SL4.0ch01;SL4.0ch01;SL4.0ch01;SL4.0ch01;SL4.0ch01;SL4.0ch01;SL4.0ch01	2424883;2425902;2426087;2426760;2426993;2427227;2427414;2429141;2429318;2430472	2425327;2425987;2426144;2426882;2427051;2427302;2427510;2429222;2429410;2430739	-;-;-;-;-;-;-;-;-;-	1387	39.0788	39.2136	33.2743	34.1623	35.3749	36.0936	44.9991	36.1673	35.5927	30.3213	31.0453	28.7493
Solyc01g008400.3	SL4.0ch01;SL4.0ch01;SL4.0ch01;SL4.0ch01;SL4.0ch01	2433344;2433622;2438780;2439829;2439935	2433490;2433731;2438880;2439865;2440084	+;+;+;+;+	545	0.287201	0.183281	0.243618	0.204472	0.347596	0.562387	0.279611	0.249105	0.348057	0.603536	0.225998	0.234205
Solyc01g008390.3	SL4.0ch01	2434837	2437364	-	2528	0	0	0	0	0.0374684	0	0	0.0179011	0	0.0371753	0.0194887	0
Solyc01g008410.3	SL4.0ch01;SL4.0ch01;SL4.0ch01	2440519;2441627;2442530	2441450;2442443;2442943	-;-;-	2163	0	0	0	0	0	0	0.0402584	0	0	0	0	0
Solyc01g008420.3	SL4.0ch01;SL4.0ch01;SL4.0ch01;SL4.0ch01;SL4.0ch01;SL4.0ch01;SL4.0ch01;SL4.0ch01;SL4.0ch01;SL4.0ch01;SL4.0ch01;SL4.0ch01;SL4.0ch01;SL4.0ch01	2452194;2452499;2453553;2454704;2455125;2455721;2455996;2456214;2456680;2457231;2457382;2457592;2458132;2458890	2452291;2452585;2453674;2454946;2455315;2455856;2456092;2456314;2456843;2457302;2457498;2457687;2458253;2459198	+;+;+;+;+;+;+;+;+;+;+;+;+;+	1955	0.228754	0.153281	0.0814968	0.50161	1.04168	0.75776	0.467687	0.393513	0.194057	2.03101	1.05843	1.63225
Solyc01g008425.1	SL4.0ch01;SL4.0ch01	2463809;2464197	2463967;2465096	-;-	1059	0	0	0	0	0	0	0.0205569	0.0213664	0	0	0	0
Solyc01g008440.3	SL4.0ch01;SL4.0ch01;SL4.0ch01;SL4.0ch01;SL4.0ch01;SL4.0ch01;SL4.0ch01;SL4.0ch01;SL4.0ch01	2469911;2470433;2473087;2473293;2473765;2474048;2474419;2475379;2476177	2470170;2471316;2473210;2473436;2473917;2474163;2474586;2475609;2476591	+;+;+;+;+;+;+;+;+	2495	9.17728	7.43658	6.20489	8.01276	7.54533	10.79	11.5785	7.54536	9.8837	8.79524	10.594	8.78913
Solyc01g008450.1	SL4.0ch01	2484923	2485756	-	834	0	0.0598851	0	0	0	0	0.0522055	0	0	0	0	0
Solyc01g008460.3	SL4.0ch01;SL4.0ch01;SL4.0ch01;SL4.0ch01;SL4.0ch01;SL4.0ch01;SL4.0ch01;SL4.0ch01	2489428;2489906;2490130;2490897;2492011;2492237;2494071;2494279	2489826;2489988;2490179;2491003;2492057;2492304;2494164;2494425	-;-;-;-;-;-;-;-	995	8.11276	8.63357	7.68609	9.38536	9.28161	9.54928	8.09527	7.50444	6.57723	8.59507	11.339	8.05619
Solyc01g008470.3	SL4.0ch01;SL4.0ch01;SL4.0ch01;SL4.0ch01;SL4.0ch01	2495685;2498564;2499791;2501018;2501426	2495887;2498875;2499992;2501246;2501832	+;+;+;+;+	1353	1.76836	1.47655	1.17758	2.88271	3.37786	2.75617	1.4481	1.70581	1.71745	3.29934	2.58536	4.05662
Solyc01g008480.4	SL4.0ch01;SL4.0ch01;SL4.0ch01;SL4.0ch01;SL4.0ch01;SL4.0ch01;SL4.0ch01	2515371;2516873;2519359;2521120;2521358;2521738;2522212	2515494;2517763;2521039;2521250;2521433;2521950;2522690	+;+;+;+;+;+;+	3595	1.27509	1.96581	1.68412	2.09545	2.39105	2.46536	2.02255	1.86303	2.61188	1.93448	1.82954	2.17293
Solyc01g008490.4	SL4.0ch01;SL4.0ch01;SL4.0ch01;SL4.0ch01;SL4.0ch01;SL4.0ch01	2525576;2526822;2527750;2527925;2528752;2530689	2526289;2526986;2527818;2528046;2529042;2530834	-;-;-;-;-;-	1507	2.67082	2.45247	2.44927	2.12966	2.46699	2.37282	2.78803	2.057	2.54893	1.90203	2.45193	2.03278
Solyc01g008500.4	SL4.0ch01;SL4.0ch01;SL4.0ch01;SL4.0ch01	2555804;2560093;2560225;2560360	2556005;2560132;2560254;2561498	+;+;+;+	1411	0.0316948	0.0707926	0.112917	0.094773	0.201389	0.687871	0	0.096217	0.0336093	0.0666046	0.0349167	0
Solyc01g008510.3	SL4.0ch01	2565669	2566291	+	623	67.9434	42.7692	39.1283	19.3539	3.68694	21.8109	23.9013	60.8351	44.1877	2.86614	15.1045	8.19531
Solyc01g008520.3	SL4.0ch01;SL4.0ch01;SL4.0ch01;SL4.0ch01;SL4.0ch01;SL4.0ch01;SL4.0ch01;SL4.0ch01;SL4.0ch01;SL4.0ch01	2567965;2569353;2571079;2572165;2572940;2573982;2574581;2576525;2576645;2576835	2568150;2569500;2571236;2572235;2573002;2574119;2574683;2576561;2576733;2576984	+;+;+;+;+;+;+;+;+;+	1143	0.31301	0.480653	0.32525	0.42898	0.331479	0.402232	0.266646	0.237554	0.373408	0.369996	0.34483	0.536029
Solyc01g008530.3	SL4.0ch01;SL4.0ch01;SL4.0ch01;SL4.0ch01;SL4.0ch01;SL4.0ch01	2578092;2579469;2580411;2581359;2582587;2584203	2578592;2579655;2580573;2581550;2582756;2584487	-;-;-;-;-;-	1498	0	0.0333406	0	0.133903	0.758772	0.699073	0.11626	0	0.0316574	0.34505	0.197333	0.408999
Solyc01g008540.4	SL4.0ch01;SL4.0ch01;SL4.0ch01;SL4.0ch01;SL4.0ch01;SL4.0ch01	2585808;2586490;2587066;2587739;2588985;2591358	2586344;2586676;2587228;2587930;2589154;2591386	-;-;-;-;-;-	1278	0.0349932	0	0.124668	1.20331	0.0370579	13.7302	0	0.0708201	0.129875	0	0	0.199753
Solyc01g008550.4	SL4.0ch01;SL4.0ch01;SL4.0ch01;SL4.0ch01;SL4.0ch01;SL4.0ch01	2593768;2594349;2594670;2595252;2596001;2597184	2594182;2594535;2594832;2595443;2596170;2597462	-;-;-;-;-;-	1406	1.08145	0.710444	0.982096	3.93121	7.27579	8.50181	0.805139	0.901219	1.5178	6.2831	4.20491	6.37302
Solyc01g008560.3	SL4.0ch01;SL4.0ch01;SL4.0ch01;SL4.0ch01;SL4.0ch01;SL4.0ch01;SL4.0ch01;SL4.0ch01;SL4.0ch01;SL4.0ch01;SL4.0ch01	2603586;2604508;2605018;2605213;2605918;2607213;2607469;2608211;2608958;2609170;2611246	2604104;2604815;2605096;2605286;2606024;2607307;2607582;2608404;2609077;2609317;2611397	-;-;-;-;-;-;-;-;-;-;-	1910	4.49555	4.2884	4.08743	5.99777	6.21135	6.47236	5.33415	3.79091	3.32704	5.2894	4.59142	5.15914
Solyc01g008570.1	SL4.0ch01;SL4.0ch01;SL4.0ch01	2616932;2617721;2618004	2617441;2617864;2618132	-;-;-	783	0	0	0	0	0	0	0	0	0.0605655	0	0	0
Solyc01g008600.4	SL4.0ch01;SL4.0ch01;SL4.0ch01;SL4.0ch01;SL4.0ch01;SL4.0ch01;SL4.0ch01;SL4.0ch01;SL4.0ch01	2632054;2633931;2634201;2634472;2634653;2634996;2635312;2635624;2635791	2632898;2634113;2634380;2634575;2634913;2635137;2635542;2635704;2636197	+;+;+;+;+;+;+;+;+	2434	1.72712	1.72363	2.13831	1.92291	3.25916	2.57096	2.28072	1.7198	2.0068	3.43638	3.07669	3.55551
Solyc01g008620.4	SL4.0ch01;SL4.0ch01	2647959;2648589	2648076;2649694	+;+	1224	0.036537	0.0816081	0.564063	0	0.0386928	0.834698	0	0	0.0387441	0.0767803	0.885527	0.291991
Solyc01g008660.4	SL4.0ch01;SL4.0ch01	2668880;2669074	2668926;2670129	-;-	1103	12.123	9.39567	12.3985	7.84001	13.5038	10.9994	12.2368	14.6881	14.0377	14.9958	12.1717	12.8683
Solyc01g008670.4	SL4.0ch01;SL4.0ch01	2677495;2679756	2678295;2680640	-;-	1686	0.132626	0.0888687	0.0629997	0.0528765	0.280902	0.0302986	0.0645602	0.0805232	0.0843821	0.0278704	0.0292215	0.121131
Solyc01g008680.4	SL4.0ch01;SL4.0ch01;SL4.0ch01;SL4.0ch01;SL4.0ch01	2684067;2684947;2685391;2685545;2686780	2684411;2684987;2685460;2685598;2686926	-;-;-;-;-	657	3.16521	3.42083	2.66756	0.542769	0.792938	0.622021	2.18691	3.30623	2.81505	0.50065	0.749886	0.893688
Solyc01g008690.3	SL4.0ch01;SL4.0ch01;SL4.0ch01;SL4.0ch01;SL4.0ch01;SL4.0ch01;SL4.0ch01;SL4.0ch01;SL4.0ch01	2687723;2687884;2688116;2688353;2689562;2690360;2690593;2690810;2691720	2687782;2687981;2688232;2688507;2689660;2690489;2690732;2691035;2691785	-;-;-;-;-;-;-;-;-	1091	0	0	0	0	0	0.0234113	0	0	0.0434672	0.0430702	0.0903163	0.0467981
Solyc01g008700.4	SL4.0ch01;SL4.0ch01;SL4.0ch01;SL4.0ch01;SL4.0ch01;SL4.0ch01	2693860;2695266;2695564;2696421;2697350;2698209	2694273;2695338;2695695;2696473;2697455;2698736	-;-;-;-;-;-	1306	9.10863	9.50316	9.88164	18.4648	10.2263	18.1687	9.75136	12.8381	13.6713	5.54088	10.9777	10.3208
Solyc01g008710.5.1	SL4.0ch01;SL4.0ch01;SL4.0ch01;SL4.0ch01;SL4.0ch01	2702330;2702783;2703810;2704039;2704835	2702715;2702977;2703932;2704235;2705250	+;+;+;+;+	1317	166.627	140.276	263.205	106.648	10.932	36.7514	470.189	794.42	549.575	2.85434	9.46445	38.4573
Solyc01g008720.2	SL4.0ch01;SL4.0ch01;SL4.0ch01;SL4.0ch01;SL4.0ch01	2707248;2708404;2708846;2709293;2710257	2707651;2708598;2708968;2709489;2710617	+;+;+;+;+	1280	0.0349385	0.0390189	0.124474	0.0174121	0	0.0598635	0.187083	0.212128	0.129672	0	0	0.0398881
Solyc01g008730.3	SL4.0ch01;SL4.0ch01;SL4.0ch01;SL4.0ch01;SL4.0ch01;SL4.0ch01;SL4.0ch01;SL4.0ch01;SL4.0ch01	2712469;2714496;2715399;2715924;2716106;2719138;2719287;2720140;2721783	2712845;2714741;2715670;2715975;2716183;2719197;2719349;2720261;2721972	-;-;-;-;-;-;-;-;-	1460	6.49378	7.40611	6.71134	7.43424	7.96362	7.88995	7.27645	6.24568	6.7886	5.77714	6.81646	6.71431
Solyc01g008740.2	SL4.0ch01;SL4.0ch01;SL4.0ch01;SL4.0ch01;SL4.0ch01;SL4.0ch01;SL4.0ch01;SL4.0ch01	2724059;2725599;2726639;2727821;2728045;2728454;2729083;2729275	2724770;2725742;2726791;2727936;2728212;2728581;2729182;2729421	+;+;+;+;+;+;+;+	1668	0	0	0	0.0133618	0	0	0	0	0	0	0	0
Solyc01g008760.4	SL4.0ch01;SL4.0ch01;SL4.0ch01;SL4.0ch01;SL4.0ch01	2737144;2738397;2739733;2739962;2740782	2737242;2738578;2739811;2740045;2741312	+;+;+;+;+	975	0.68802	0.973271	1.30729	1.2801	1.50581	0.7859	1.1164	1.20677	0.77822	1.10847	1.41486	1.04732
Solyc01g008770.3	SL4.0ch01;SL4.0ch01;SL4.0ch01;SL4.0ch01;SL4.0ch01;SL4.0ch01;SL4.0ch01;SL4.0ch01;SL4.0ch01;SL4.0ch01;SL4.0ch01;SL4.0ch01;SL4.0ch01;SL4.0ch01;SL4.0ch01;SL4.0ch01;SL4.0ch01;SL4.0ch01;SL4.0ch01;SL4.0ch01;SL4.0ch01;SL4.0ch01	2744587;2746610;2747895;2750230;2750372;2751047;2751306;2751836;2752676;2752835;2753412;2755023;2755427;2756858;2757751;2758770;2758919;2759437;2759636;2760907;2761875;2762519	2744976;2746646;2747971;2750300;2750450;2751191;2751425;2751913;2752731;2752904;2753499;2755266;2755648;2757187;2757800;2758830;2759002;2759550;2759805;2760976;2762075;2762967	+;+;+;+;+;+;+;+;+;+;+;+;+;+;+;+;+;+;+;+;+;+	3206	4.79854	5.21096	4.94478	8.04322	9.63893	8.56437	7.10945	5.5403	7.00395	13.6235	10.4113	13.3375
Solyc01g008780.3	SL4.0ch01;SL4.0ch01;SL4.0ch01	2765247;2769329;2770065	2765423;2769972;2770450	+;+;+	1207	6.02089	5.29648	5.14807	2.41894	2.4916	2.77214	4.72549	6.29882	3.87004	2.31639	3.00013	2.32653
Solyc01g008790.4	SL4.0ch01;SL4.0ch01;SL4.0ch01;SL4.0ch01;SL4.0ch01	2773650;2774962;2776018;2777329;2778016	2774246;2775292;2776341;2777512;2778485	+;+;+;+;+	1906	0.351952	0.406157	0.821987	8.51273	25.4069	9.62171	2.60414	2.55237	3.01057	21.276	26.5207	26.7204
Solyc01g008800.3	SL4.0ch01;SL4.0ch01;SL4.0ch01;SL4.0ch01;SL4.0ch01;SL4.0ch01	2778190;2778615;2778808;2781057;2782091;2783357	2778518;2778724;2780952;2781332;2783168;2783871	-;-;-;-;-;-	4453	0.497127	0.45985	0.483024	1.87188	2.73333	3.12604	1.53019	1.20427	1.10224	1.73586	1.79235	1.81731
Solyc01g008810.3	SL4.0ch01;SL4.0ch01;SL4.0ch01;SL4.0ch01	2784217;2785591;2786370;2787412	2784898;2785695;2786506;2787637	-;-;-;-	1150	3.77215	4.16925	4.11015	4.98076	5.53906	5.26382	4.37287	4.23027	3.60825	5.271	5.26948	5.19447
Solyc01g008820.3	SL4.0ch01;SL4.0ch01;SL4.0ch01;SL4.0ch01;SL4.0ch01;SL4.0ch01;SL4.0ch01;SL4.0ch01;SL4.0ch01;SL4.0ch01;SL4.0ch01;SL4.0ch01	2791204;2791775;2793233;2793437;2793704;2794121;2795042;2795574;2795774;2795975;2796228;2796894	2791337;2791873;2793348;2793588;2793789;2794248;2795092;2795660;2795843;2796111;2796305;2797209	+;+;+;+;+;+;+;+;+;+;+;+	1454	14.3791	12.4689	11.0126	16.6466	13.1103	17.0571	14.1937	8.91698	11.0566	13.4441	13.0115	15.0466
Solyc01g008830.2	SL4.0ch01;SL4.0ch01;SL4.0ch01;SL4.0ch01;SL4.0ch01;SL4.0ch01	2801560;2803079;2804954;2806196;2808202;2809199	2801811;2803171;2805166;2806390;2808572;2809793	+;+;+;+;+;+	1719	0.104064	0.174325	0.185371	0.401926	0.60612	0.846934	0.253283	0.184281	0.0827622	0.164012	0.358257	0.178209
Solyc01g008840.3	SL4.0ch01;SL4.0ch01;SL4.0ch01;SL4.0ch01;SL4.0ch01;SL4.0ch01;SL4.0ch01;SL4.0ch01;SL4.0ch01;SL4.0ch01;SL4.0ch01;SL4.0ch01	2811606;2811862;2812923;2813605;2813954;2814112;2815248;2818164;2818346;2818543;2818946;2819156	2811754;2811954;2813001;2813845;2814028;2814246;2815435;2818232;2818436;2818677;2819058;2819484	+;+;+;+;+;+;+;+;+;+;+;+	1697	43.799	39.4962	40.6531	39.7024	45.8809	47.9679	44.1808	36.9872	39.9754	42.2269	44.0272	43.0237
Solyc01g008850.3	SL4.0ch01;SL4.0ch01;SL4.0ch01;SL4.0ch01;SL4.0ch01;SL4.0ch01;SL4.0ch01;SL4.0ch01;SL4.0ch01;SL4.0ch01;SL4.0ch01;SL4.0ch01;SL4.0ch01;SL4.0ch01;SL4.0ch01	2825075;2826577;2826935;2827555;2827715;2828019;2828235;2828511;2828722;2828881;2829094;2829286;2829525;2829668;2830907	2825104;2826768;2826997;2827626;2827822;2828099;2828288;2828636;2828811;2829003;2829201;2829399;2829581;2829742;2831258	+;+;+;+;+;+;+;+;+;+;+;+;+;+;+	1645	134.653	120.185	158.438	233.239	193.068	227.314	163.227	131.691	177.626	256.729	194.135	181.678
Solyc01g008870.1	SL4.0ch01;SL4.0ch01;SL4.0ch01;SL4.0ch01;SL4.0ch01;SL4.0ch01	2840055;2840602;2840776;2841011;2841412;2842938	2840389;2840725;2840936;2841146;2841722;2843003	-;-;-;-;-;-	1133	0	0	0	0	0	0.0901739	0	0	0	0	0	0
Solyc01g008880.3	SL4.0ch01	2848149	2848748	-	600	0	0	0	0.0742915	0	0.0851392	0	0.0754234	0.0790379	0.0783159	0.164225	0.170189
Solyc01g008890.4	SL4.0ch01;SL4.0ch01;SL4.0ch01	2858697;2858858;2859650	2858714;2859417;2860258	-;-;-	1187	18.9133	22.4896	28.7244	25.3104	37.4651	30.0605	36.2951	39.4591	45.2654	36.2219	39.8042	36.1527
Solyc01g008900.4	SL4.0ch01;SL4.0ch01;SL4.0ch01;SL4.0ch01;SL4.0ch01;SL4.0ch01;SL4.0ch01	2869470;2871160;2872355;2872525;2873257;2873462;2874469	2869658;2871486;2872397;2872857;2873386;2873638;2874813	+;+;+;+;+;+;+	1544	1.83925	2.07023	1.94342	1.9054	2.34653	2.13399	1.46635	2.1396	1.8275	3.2564	2.01027	2.61236
Solyc01g008910.2	SL4.0ch01	2883303	2885190	+	1888	4.64268	4.33837	4.59919	5.61908	3.98848	5.10023	5.58079	3.93097	5.75202	2.88707	3.9534	2.65019
Solyc01g008920.4	SL4.0ch01;SL4.0ch01;SL4.0ch01;SL4.0ch01;SL4.0ch01;SL4.0ch01;SL4.0ch01;SL4.0ch01;SL4.0ch01;SL4.0ch01	2889156;2890788;2891013;2891170;2891416;2891904;2892149;2892559;2893396;2894884	2889522;2890900;2891066;2891254;2891521;2891990;2892246;2892668;2893535;2895150	+;+;+;+;+;+;+;+;+;+	1427	1.33192	1.71497	1.11651	4.74799	6.10669	7.76813	2.83754	5.94613	3.58911	4.97227	10.0641	5.74254
Solyc01g008930.4	SL4.0ch01;SL4.0ch01;SL4.0ch01;SL4.0ch01;SL4.0ch01;SL4.0ch01;SL4.0ch01;SL4.0ch01	2896158;2896883;2897136;2898277;2898495;2899246;2900791;2903078	2896700;2896933;2897240;2898408;2898588;2899340;2900910;2903642	-;-;-;-;-;-;-;-	1705	2.22951	1.99191	2.05582	3.93462	5.31932	5.49784	5.12003	5.8525	6.89786	5.53953	6.21262	5.67464
Solyc01g008940.2	SL4.0ch01	2906202	2906576	+	375	0	0	0	0	0	0	0	0	0	0	0	0.136151
Solyc01g008950.4	SL4.0ch01;SL4.0ch01	2907639;2910594	2908332;2910774	-;-	875	103.268	100.944	95.4743	143.175	158.507	146.186	126.14	135.348	129.911	140.888	133.529	137.678
Solyc01g008960.3	SL4.0ch01;SL4.0ch01;SL4.0ch01;SL4.0ch01;SL4.0ch01;SL4.0ch01;SL4.0ch01;SL4.0ch01;SL4.0ch01;SL4.0ch01;SL4.0ch01;SL4.0ch01;SL4.0ch01;SL4.0ch01;SL4.0ch01;SL4.0ch01;SL4.0ch01;SL4.0ch01;SL4.0ch01;SL4.0ch01;SL4.0ch01;SL4.0ch01;SL4.0ch01	2923839;2926436;2926774;2927064;2927373;2927597;2927775;2928004;2928261;2928459;2928655;2928820;2929028;2929295;2929524;2929855;2930285;2930831;2930991;2931179;2931690;2931905;2932027	2924052;2926679;2926979;2927288;2927509;2927694;2927872;2928172;2928377;2928566;2928714;2928933;2929193;2929407;2929661;2929985;2930350;2930894;2931102;2931252;2931784;2931936;2932586	+;+;+;+;+;+;+;+;+;+;+;+;+;+;+;+;+;+;+;+;+;+;+	3341	14.9852	15.7486	15.2602	31.3532	40.5629	32.1164	21.0204	19.8706	22.3062	35.5762	39.2253	39.71
Solyc01g008970.4	SL4.0ch01;SL4.0ch01	2935776;2936462	2936204;2937582	-;-	1550	265.472	254.441	350.021	434.174	585.141	472.407	377.164	377.141	414.949	528.769	593.117	626.483
Solyc01g008980.3	SL4.0ch01;SL4.0ch01;SL4.0ch01	2942640;2943191;2946584	2943104;2943262;2946854	+;+;+	808	19.8146	20.9543	24.1881	22.2047	25.6729	22.2858	27.8049	24.8113	28.9056	20.5289	23.7801	21.2315
Solyc01g008990.4	SL4.0ch01;SL4.0ch01;SL4.0ch01;SL4.0ch01	2948633;2950702;2953990;2954885	2948773;2951380;2954123;2955247	+;+;+;+	1317	19.8818	21.1798	20.7878	18.0736	19.0051	18.0751	19.1911	18.3662	17.68	16.9298	17.7879	18.2982
Solyc01g009000.3	SL4.0ch01	2959723	2961053	+	1331	13.0535	13.9401	13.0877	15.4388	17.0617	15.0257	13.9679	12.172	14.2874	13.7685	14.7136	16.3412
Solyc01g009010.3	SL4.0ch01;SL4.0ch01;SL4.0ch01;SL4.0ch01;SL4.0ch01;SL4.0ch01;SL4.0ch01;SL4.0ch01;SL4.0ch01;SL4.0ch01;SL4.0ch01	2961745;2962947;2963148;2963544;2963739;2963891;2964960;2965139;2966199;2966607;2967688	2962167;2963042;2963216;2963648;2963795;2964091;2965052;2965238;2966298;2966692;2968034	+;+;+;+;+;+;+;+;+;+;+	1677	9.1736	11.5256	7.90139	9.1037	5.08336	6.92993	6.33489	4.83034	5.79706	3.5025	5.00901	3.91222
Solyc01g009020.4	SL4.0ch01;SL4.0ch01;SL4.0ch01	2969528;2971656;2971889	2969963;2971765;2972000	-;-;-	658	48.5954	30.8166	33.6571	68.793	73.0913	73.5199	59.2877	54.8138	59.7109	60.7008	66.601	91.9875
Solyc01g009030.4	SL4.0ch01;SL4.0ch01;SL4.0ch01;SL4.0ch01;SL4.0ch01;SL4.0ch01;SL4.0ch01;SL4.0ch01;SL4.0ch01;SL4.0ch01;SL4.0ch01;SL4.0ch01;SL4.0ch01;SL4.0ch01	2973404;2973949;2974327;2978382;2978642;2981047;2982037;2982681;2984061;2984216;2984345;2985367;2985778;2985974	2973711;2974063;2974530;2978519;2978803;2981241;2982137;2982770;2984133;2984244;2984468;2985477;2985878;2986638	+;+;+;+;+;+;+;+;+;+;+;+;+;+	2416	5.73825	7.28697	6.24291	5.20286	3.46967	4.87365	6.06416	5.14165	5.04456	3.7051	4.37412	3.75107
Solyc01g009040.4	SL4.0ch01;SL4.0ch01;SL4.0ch01;SL4.0ch01;SL4.0ch01;SL4.0ch01	2989329;2990492;2990778;2991066;2991280;2991781	2989599;2990679;2990975;2991185;2991690;2992333	+;+;+;+;+;+	1741	0.0256871	0.0286871	0	0.102412	0.217622	0.117366	0	0	0.0272388	0.45883	0.452774	0.469218
Solyc01g009050.3	SL4.0ch01;SL4.0ch01;SL4.0ch01;SL4.0ch01;SL4.0ch01;SL4.0ch01;SL4.0ch01;SL4.0ch01;SL4.0ch01;SL4.0ch01;SL4.0ch01;SL4.0ch01;SL4.0ch01	2993159;2996143;2997122;2997453;3001054;3002509;3002740;3003122;3006340;3006543;3007841;3009749;3011652	2993517;2996199;2997228;2997610;3001362;3002613;3002927;3003349;3006423;3006644;3007971;3009875;3011898	-;-;-;-;-;-;-;-;-;-;-;-;-	2202	8.79397	11.4314	8.38115	6.25506	8.78591	7.55117	8.84827	7.71703	8.02224	7.94896	9.19571	7.39651
Solyc01g009060.3	SL4.0ch01;SL4.0ch01;SL4.0ch01;SL4.0ch01	3014877;3018461;3019054;3021349	3015554;3018806;3019330;3022151	+;+;+;+	2104	11.191	11.2042	11.3588	11.9382	11.3898	12.2246	12.5817	13.3568	14.1434	11.4347	12.7501	12.4123
Solyc01g009070.3	SL4.0ch01;SL4.0ch01;SL4.0ch01;SL4.0ch01	3022649;3023177;3026779;3029029	3023084;3024164;3027284;3029539	-;-;-;-	2441	2.03362	3.05885	3.26354	8.29958	11.9322	10.3276	7.1436	6.0623	7.15907	9.02831	13.6641	12.7171
Solyc01g009080.4	SL4.0ch01;SL4.0ch01;SL4.0ch01;SL4.0ch01;SL4.0ch01	3038130;3039733;3039882;3040256;3040862	3038374;3039797;3039942;3040402;3041102	+;+;+;+;+	759	4.89047	3.42174	2.72891	26.6921	33.7261	36.243	17.2953	34.2536	25.6795	38.446	49.5921	38.3767
Solyc01g009090.3	SL4.0ch01;SL4.0ch01;SL4.0ch01;SL4.0ch01;SL4.0ch01;SL4.0ch01;SL4.0ch01;SL4.0ch01;SL4.0ch01;SL4.0ch01;SL4.0ch01;SL4.0ch01	3041993;3045382;3045666;3048520;3048650;3049537;3049766;3049893;3050141;3051085;3051543;3055141	3042859;3045549;3045943;3048568;3049450;3049605;3049813;3049967;3050215;3051142;3051661;3055703	-;-;-;-;-;-;-;-;-;-;-;-	3170	20.6254	20.7024	22.3409	21.0289	22.5446	21.6662	22.6831	20.0859	20.9962	20.3078	20.5773	19.7462
Solyc01g009100.4	SL4.0ch01;SL4.0ch01;SL4.0ch01;SL4.0ch01;SL4.0ch01	3059388;3059628;3061241;3062012;3062199	3059534;3059733;3061342;3062080;3062656	+;+;+;+;+	882	4.96904	5.18128	4.3053	6.11515	5.74549	7.64515	4.88708	4.05337	4.24762	10.0958	6.78685	7.98847
Solyc01g009120.3	SL4.0ch01;SL4.0ch01;SL4.0ch01;SL4.0ch01;SL4.0ch01;SL4.0ch01;SL4.0ch01;SL4.0ch01;SL4.0ch01	3070376;3071150;3072321;3072714;3082649;3084229;3085585;3087863;3090043	3070858;3071331;3072572;3072770;3082720;3084330;3085659;3088110;3090194	-;-;-;-;-;-;-;-;-	1623	3.45812	2.52337	3.14137	2.05984	2.6992	1.95143	3.48745	3.06713	3.33099	2.25828	2.62578	2.01333
Solyc01g009145.1	SL4.0ch01;SL4.0ch01	3113118;3116742	3113169;3117052	+;+	363	0.307998	0.412762	0	0.491183	0.78281	0.562904	0.659688	0.311667	0.195962	0.776687	0.542893	0.492283
Solyc01g009160.2	SL4.0ch01	3119370	3120519	-	1150	0.194441	0.0434297	1.10836	1.24034	1.35903	1.68798	0.416464	0.550919	0.536083	0.286023	1.11387	0.443972
Solyc01g009170.4	SL4.0ch01	3148567	3151060	-	2494	30.6899	30.9598	38.7988	117.308	144.463	116.884	57.9595	39.502	58.6224	104.492	97.8239	103.076
Solyc01g009180.4	SL4.0ch01;SL4.0ch01;SL4.0ch01;SL4.0ch01;SL4.0ch01;SL4.0ch01;SL4.0ch01;SL4.0ch01;SL4.0ch01;SL4.0ch01;SL4.0ch01;SL4.0ch01	3173079;3175098;3175550;3175790;3176015;3176626;3177090;3177258;3177508;3177698;3178030;3178653	3173262;3175451;3175637;3175917;3176406;3176789;3177170;3177424;3177613;3177948;3178231;3179171	+;+;+;+;+;+;+;+;+;+;+;+	2636	12.4697	10.7808	9.43909	10.2559	10.2589	11.8601	13.3707	10.0002	9.89473	9.87565	9.89649	9.63609
Solyc01g009190.3	SL4.0ch01;SL4.0ch01;SL4.0ch01;SL4.0ch01;SL4.0ch01;SL4.0ch01;SL4.0ch01	3181427;3182118;3182364;3182588;3183032;3183435;3183650	3181684;3182192;3182462;3182826;3183251;3183554;3184014	+;+;+;+;+;+;+	1376	0	0	0	0	0	0.0371246	0	0	0	0.0341494	0	0
Solyc01g009200.4	SL4.0ch01;SL4.0ch01	3184514;3185716	3185317;3185875	-;-	964	0	0.155428	0.055092	0.601114	0.982573	0.582903	0.0903307	0.281664	0.0983875	0.536188	1.32879	1.27112
Solyc01g009210.2	SL4.0ch01;SL4.0ch01	3188040;3188433	3188152;3188520	+;+	201	0	0	0	0	0.235622	0	0	0	0	0	0.245112	0.127007
Solyc01g009220.3	SL4.0ch01;SL4.0ch01	3190436;3191924	3191061;3192112	-;-	815	0	0	0	0.0546931	0.116221	0.125358	0	0	0	0.0576559	0.120902	0.187939
Solyc01g009230.4	SL4.0ch01;SL4.0ch01;SL4.0ch01;SL4.0ch01;SL4.0ch01;SL4.0ch01;SL4.0ch01;SL4.0ch01;SL4.0ch01;SL4.0ch01	3197105;3198856;3200851;3201226;3201583;3202445;3204130;3204416;3204767;3205457	3197897;3200529;3201110;3201435;3201801;3203410;3204225;3204514;3204956;3205958	+;+;+;+;+;+;+;+;+;+	5009	0.464266	0.692977	0.402901	2.5896	3.97582	3.35525	1.32557	0.609832	1.15504	3.4616	3.654	3.81218
Solyc01g009240.4	SL4.0ch01;SL4.0ch01;SL4.0ch01;SL4.0ch01;SL4.0ch01;SL4.0ch01;SL4.0ch01;SL4.0ch01;SL4.0ch01	3213103;3214563;3214964;3215128;3215404;3215761;3215967;3216233;3216813	3213521;3214767;3215054;3215273;3215647;3215865;3216149;3216437;3217403	+;+;+;+;+;+;+;+;+	2189	0	0.022816	0	0	0	0	0	0	0	0.0214662	0.0225069	0.0466485
Solyc01g009245.1	SL4.0ch01;SL4.0ch01	3218469;3220001	3218780;3220311	-;-	623	0	0.0801672	0	0.0715488	0.608154	0.327984	0	0	0.07612	0.603397	1.22576	0.655625
Solyc01g009250.3	SL4.0ch01	3221750	3222479	-	730	0.428835	0.20525	0.291007	0.366369	0.843397	0.489842	0.298215	0.433943	0.454739	0.321846	1.07984	1.11905
Solyc01g009260.1	SL4.0ch01	3231757	3233172	+	1416	0	0	0	0	0	0	0	0	0	0.0331847	0	0
Solyc01g009270.1	SL4.0ch01	3234903	3236324	-	1422	0	0	0	0.0313466	0	0	0.0153092	0.0636484	0.0333493	0.0660894	0.0692933	0
Solyc01g009280.4	SL4.0ch01;SL4.0ch01;SL4.0ch01;SL4.0ch01;SL4.0ch01;SL4.0ch01;SL4.0ch01;SL4.0ch01;SL4.0ch01;SL4.0ch01;SL4.0ch01;SL4.0ch01;SL4.0ch01;SL4.0ch01;SL4.0ch01;SL4.0ch01;SL4.0ch01;SL4.0ch01;SL4.0ch01;SL4.0ch01;SL4.0ch01;SL4.0ch01;SL4.0ch01	3245733;3246329;3246583;3247257;3247414;3247683;3247867;3251928;3252639;3252895;3253223;3253495;3256048;3256507;3256830;3256985;3258106;3260864;3261042;3261255;3261424;3261603;3262849	3246243;3246465;3246718;3247332;3247613;3247781;3247951;3252166;3252809;3253126;3253438;3253547;3256064;3256686;3256911;3257086;3258175;3260963;3261136;3261337;3261502;3261663;3263552	-;-;-;-;-;-;-;-;-;-;-;-;-;-;-;-;-;-;-;-;-;-;-	3728	15.0311	16.9674	17.1948	17.4151	21.8379	19.5263	22.5989	18.4027	21.6443	22.8015	22.3937	23.7206
Solyc01g009290.4	SL4.0ch01;SL4.0ch01;SL4.0ch01;SL4.0ch01;SL4.0ch01;SL4.0ch01;SL4.0ch01;SL4.0ch01;SL4.0ch01;SL4.0ch01;SL4.0ch01	3266876;3267421;3267796;3268192;3269112;3269262;3269545;3272676;3272901;3276660;3278197	3267329;3267465;3268031;3268326;3269168;3269400;3269786;3272768;3272969;3276925;3278341	-;-;-;-;-;-;-;-;-;-;-	1881	4.07746	4.18193	4.02339	2.96218	4.45652	4.76616	3.12484	3.29601	3.78172	3.87208	3.44427	3.62365
Solyc01g009300.3	SL4.0ch01;SL4.0ch01;SL4.0ch01;SL4.0ch01;SL4.0ch01;SL4.0ch01;SL4.0ch01;SL4.0ch01;SL4.0ch01;SL4.0ch01;SL4.0ch01;SL4.0ch01;SL4.0ch01;SL4.0ch01	3279781;3281712;3282430;3283496;3284022;3284250;3284914;3285039;3285167;3285445;3285580;3285713;3286765;3286933	3281626;3282353;3282481;3283569;3284071;3284331;3284963;3285081;3285247;3285490;3285626;3285778;3286831;3287691	-;-;-;-;-;-;-;-;-;-;-;-;-;-	3905	3.33263	3.58754	3.53605	15.1361	23.8255	20.4465	5.21804	3.16373	5.64701	23.8137	20.956	17.2259
Solyc01g009310.3	SL4.0ch01;SL4.0ch01;SL4.0ch01;SL4.0ch01;SL4.0ch01;SL4.0ch01;SL4.0ch01;SL4.0ch01;SL4.0ch01;SL4.0ch01;SL4.0ch01;SL4.0ch01;SL4.0ch01	3429496;3430862;3431262;3432150;3432352;3432597;3433394;3433661;3436239;3436452;3437650;3437891;3438575	3429821;3431084;3431317;3432252;3432417;3432710;3433520;3433761;3436364;3436516;3437731;3437973;3438781	+;+;+;+;+;+;+;+;+;+;+;+;+	1679	6.28602	5.59232	7.08538	8.62825	13.4267	15.1668	8.36299	7.70855	7.83789	12.4261	13.5713	11.7075
Solyc01g009340.4	SL4.0ch01;SL4.0ch01;SL4.0ch01;SL4.0ch01;SL4.0ch01	3481666;3484415;3484681;3484891;3485158	3482025;3484543;3484788;3485031;3485786	+;+;+;+;+	1367	0.19629	0.109607	0.135977	0.456509	1.17794	0.541851	0.350354	0.182076	0.450985	1.30622	1.26142	1.53133
Solyc01g009380.3	SL4.0ch01;SL4.0ch01;SL4.0ch01;SL4.0ch01;SL4.0ch01;SL4.0ch01;SL4.0ch01;SL4.0ch01;SL4.0ch01;SL4.0ch01;SL4.0ch01;SL4.0ch01;SL4.0ch01;SL4.0ch01	3515667;3518287;3519346;3520933;3522366;3522548;3522801;3523041;3530370;3530598;3533129;3533724;3534407;3534616	3516195;3518450;3519449;3520999;3522458;3522712;3522941;3523118;3530482;3530658;3533296;3533825;3534496;3535115	+;+;+;+;+;+;+;+;+;+;+;+;+;+	2375	1.54406	1.96622	2.67221	1.87684	1.96419	2.72087	2.27322	2.04834	1.98676	2.32475	1.9707	2.47222
Solyc01g009390.4	SL4.0ch01;SL4.0ch01;SL4.0ch01;SL4.0ch01;SL4.0ch01;SL4.0ch01;SL4.0ch01;SL4.0ch01	3538306;3539911;3540894;3541828;3542762;3543403;3544106;3544362	3538606;3540384;3541017;3541884;3542906;3543452;3544146;3544662	-;-;-;-;-;-;-;-	1493	2.18664	2.34166	2.09874	1.88092	2.06189	3.09649	2.20176	2.3794	2.09638	1.69956	2.67292	1.64148
Solyc01g009420.4	SL4.0ch01;SL4.0ch01;SL4.0ch01;SL4.0ch01;SL4.0ch01;SL4.0ch01;SL4.0ch01;SL4.0ch01;SL4.0ch01	3564574;3565540;3565795;3567957;3568152;3568402;3568584;3568782;3569006	3564936;3565632;3565902;3568071;3568285;3568503;3568676;3568917;3569505	+;+;+;+;+;+;+;+;+	1644	26.3051	29.9847	35.4058	38.5285	45.9628	38.9962	33.3167	27.0864	28.269	52.7775	42.4048	45.0629
Solyc01g009430.3	SL4.0ch01;SL4.0ch01	3577379;3578507	3577929;3579079	-;-	1124	26.4986	36.7028	25.633	72.8109	60.5273	78.7159	20.5302	13.1253	14.9989	35.0958	40.8517	23.0073
Solyc01g009443.1	SL4.0ch01;SL4.0ch01;SL4.0ch01;SL4.0ch01;SL4.0ch01;SL4.0ch01	3619525;3621355;3621534;3623225;3623721;3624453	3619892;3621438;3621671;3623346;3623821;3624605	-;-;-;-;-;-	966	16.5737	17.346	20.5068	24.6869	30.0535	25.4624	19.9894	19.418	20.3731	26.3647	28.1784	25.7134
Solyc01g009447.1	SL4.0ch01;SL4.0ch01;SL4.0ch01	3632724;3634778;3634974	3633219;3634873;3635073	-;-;-	692	26.6906	21.5799	23.024	35.6535	37.9154	47.3187	28.9424	24.4908	30.6329	42.7116	31.6821	38.2557
Solyc01g009470.2	SL4.0ch01;SL4.0ch01;SL4.0ch01;SL4.0ch01;SL4.0ch01;SL4.0ch01;SL4.0ch01;SL4.0ch01;SL4.0ch01;SL4.0ch01;SL4.0ch01;SL4.0ch01;SL4.0ch01;SL4.0ch01;SL4.0ch01;SL4.0ch01;SL4.0ch01	3637367;3637648;3637905;3638121;3638295;3638479;3638767;3639008;3639170;3639380;3639704;3639919;3640309;3640454;3640587;3640792;3641165	3637475;3637830;3638048;3638203;3638397;3638688;3638927;3639084;3639297;3639617;3639837;3640093;3640378;3640511;3640703;3640987;3641454	-;-;-;-;-;-;-;-;-;-;-;-;-;-;-;-;-	2476	0	0	0	0	0	0	0	0.0182771	2.29836	0	0	0
Solyc01g009500.4	SL4.0ch01;SL4.0ch01;SL4.0ch01;SL4.0ch01;SL4.0ch01;SL4.0ch01	3682937;3683264;3684296;3685548;3685834;3686335	3683101;3683365;3684562;3685759;3686095;3686863	+;+;+;+;+;+	1537	1.10567	0.698634	1.00205	1.36306	1.8488	1.84459	2.43617	1.79603	2.19064	2.01777	2.61243	1.67753
Solyc01g009510.2	SL4.0ch01;SL4.0ch01;SL4.0ch01;SL4.0ch01;SL4.0ch01	3716336;3718918;3719768;3720999;3721644	3716490;3719085;3719997;3721070;3722023	+;+;+;+;+	1005	0	0	0	0	0	0	0	0	0.0471868	0	0.0980448	0
Solyc01g009520.4	SL4.0ch01;SL4.0ch01;SL4.0ch01;SL4.0ch01;SL4.0ch01	3724077;3725401;3726181;3726841;3727129	3724221;3725620;3726346;3727046;3727425	+;+;+;+;+	1034	96.8818	94.6476	81.9487	122.646	162.668	139.442	105.943	86.7442	105.463	189.617	131.126	145.146
Solyc01g009530.1	SL4.0ch01;SL4.0ch01;SL4.0ch01;SL4.0ch01	3727724;3727873;3728241;3728738	3727792;3728049;3728396;3728980	+;+;+;+	645	0.0693354	0	0	0	0	0	0	0	0	0	0	0
Solyc01g009540.1	SL4.0ch01	3729047	3729334	+	288	0.155282	0	0	0	0	0	0	0	0	0	0	0
Solyc01g009565.1	SL4.0ch01;SL4.0ch01;SL4.0ch01	3783449;3783769;3783923	3783535;3783825;3784507	+;+;+	729	0	0	0.0728515	0	0.22738	0.140147	0.0597249	0	0.0650518	0	0.101373	0.0700367
Solyc01g009590.3	SL4.0ch01;SL4.0ch01	3793001;3793925	3793200;3794275	-;-	551	0	0.0906428	0	0	0	0	0	0	0	0	0	0
Solyc01g009600.4	SL4.0ch01;SL4.0ch01;SL4.0ch01;SL4.0ch01;SL4.0ch01;SL4.0ch01	3795206;3796783;3797783;3798254;3798648;3798940	3795647;3796860;3798175;3798539;3798858;3799662	-;-;-;-;-;-	2133	0	0	0	0	0	0	0	0	0	0	0.0230978	0
Solyc01g009610.3	SL4.0ch01;SL4.0ch01;SL4.0ch01;SL4.0ch01;SL4.0ch01	3804243;3805253;3806946;3808045;3808523	3804712;3805387;3807064;3808099;3808666	-;-;-;-;-	923	14.0511	14.9075	10.8462	31.8737	36.0973	33.0964	13.1373	11.5954	14.3347	51.266	38.939	56.5607
Solyc01g009620.3	SL4.0ch01;SL4.0ch01;SL4.0ch01;SL4.0ch01;SL4.0ch01;SL4.0ch01;SL4.0ch01	3814762;3815492;3819631;3819890;3823696;3823900;3824198	3814999;3815537;3819724;3819963;3823782;3824010;3824482	+;+;+;+;+;+;+	935	4.30473	4.5938	4.65766	2.81275	3.29241	5.1903	4.51692	3.5816	3.29677	3.64357	3.79386	3.71322
Solyc01g009630.3	SL4.0ch01;SL4.0ch01;SL4.0ch01;SL4.0ch01;SL4.0ch01;SL4.0ch01;SL4.0ch01	3827000;3827776;3831678;3831927;3834971;3835174;3835473	3827340;3827821;3831771;3832000;3835057;3835284;3835893	+;+;+;+;+;+;+	1174	6.74248	6.84925	5.38325	3.03747	3.63067	4.61231	5.69276	4.50999	3.99902	4.04254	3.18938	3.52266
Solyc01g009660.3	SL4.0ch01;SL4.0ch01;SL4.0ch01	3858580;3859598;3860884	3858833;3859756;3861049	-;-;-	579	0	0	0	0	0	0	0	0	13.2685	0	0	0
Solyc01g009670.4	SL4.0ch01;SL4.0ch01;SL4.0ch01;SL4.0ch01;SL4.0ch01;SL4.0ch01;SL4.0ch01;SL4.0ch01;SL4.0ch01;SL4.0ch01;SL4.0ch01;SL4.0ch01;SL4.0ch01	3868920;3869649;3870889;3871198;3871339;3871527;3871769;3871903;3872059;3872331;3873076;3874856;3875061	3869205;3869961;3870950;3871257;3871446;3871636;3871814;3871975;3872192;3872414;3873173;3874966;3875235	-;-;-;-;-;-;-;-;-;-;-;-;-	1660	0.161643	0.210608	0.0319932	0.671308	0.770313	1.2617	0.1836	0.218092	0.314247	0.93413	1.18717	0.707413
Solyc01g009690.3	SL4.0ch01	3933835	3936432	+	2598	0	0	0	0.0171574	0.182294	0.255614	0.134071	0	0	0.0542605	0.0189636	0.0393047
Solyc01g009700.3	SL4.0ch01;SL4.0ch01;SL4.0ch01	3940228;3940837;3941970	3940690;3941851;3942519	+;+;+	2028	0.0220519	0	0	0	0.210178	0.100756	0.171753	0	0	0	0	0
Solyc01g009710.1	SL4.0ch01	3948566	3948907	+	342	0	0	0	0.260672	0.346199	0.298734	0.127308	0	0	0.412189	0.144057	0
Solyc01g009720.2	SL4.0ch01;SL4.0ch01;SL4.0ch01	3960656;3960873;3961142	3960767;3960923;3961992	-;-;-	1014	0.0882077	0.0738819	0.23569	0.219797	0.467061	0.0755673	0.322037	0.0892585	0	0.162193	0.315817	0.503518
Solyc01g009750.3	SL4.0ch01;SL4.0ch01;SL4.0ch01	4082832;4086598;4086994	4083205;4086832;4087246	-;-;-	862	11.5176	8.37231	9.67294	10.0319	12.1422	10.6671	14.067	11.1035	12.1033	8.94001	10.688	11.55
Solyc01g009760.3	SL4.0ch01;SL4.0ch01;SL4.0ch01	4099179;4100368;4101243	4099503;4100642;4101591	+;+;+	949	0.518371	0.210513	0.335777	0.657585	0.349336	0.592116	0.871706	0.333802	0.549684	0.792237	0.571067	0.645607
Solyc01g009770.3	SL4.0ch01;SL4.0ch01;SL4.0ch01;SL4.0ch01	4116219;4117309;4118944;4119281	4116757;4117550;4119006;4119372	-;-;-;-	936	1.6006	2.02765	2.21286	1.4763	0.480684	0.818646	0.511681	0.676877	1.06397	0.20081	0.157909	0.272739
Solyc01g009780.3	SL4.0ch01;SL4.0ch01;SL4.0ch01	4164971;4167919;4168145	4165357;4168045;4168633	+;+;+	1003	11.0354	6.62271	12.6021	6.62179	7.22441	7.38495	8.87718	7.03852	7.99047	5.38764	6.9505	6.77024
Solyc01g009810.3	SL4.0ch01;SL4.0ch01;SL4.0ch01;SL4.0ch01;SL4.0ch01;SL4.0ch01;SL4.0ch01	4230831;4231678;4232375;4232548;4233102;4233775;4233945	4230960;4231810;4232446;4232691;4233182;4233827;4234093	+;+;+;+;+;+;+	762	0.0586894	0	0	0	0.124304	0.201116	0	0	0	0	0	0
Solyc01g009820.4	SL4.0ch01;SL4.0ch01;SL4.0ch01;SL4.0ch01;SL4.0ch01;SL4.0ch01;SL4.0ch01;SL4.0ch01;SL4.0ch01;SL4.0ch01	4239004;4240722;4240954;4241330;4241615;4242098;4242250;4243172;4244220;4245620	4240478;4240775;4241205;4241537;4241643;4242166;4242311;4243246;4244292;4245814	-;-;-;-;-;-;-;-;-;-	2492	12.5263	13.5082	12.9042	12.6105	12.3151	13.4781	14.8859	12.8117	12.5598	10.022	12.3465	10.8281
Solyc01g009830.3	SL4.0ch01;SL4.0ch01;SL4.0ch01;SL4.0ch01;SL4.0ch01;SL4.0ch01;SL4.0ch01;SL4.0ch01;SL4.0ch01;SL4.0ch01	4305974;4307292;4308053;4308291;4308504;4308727;4308875;4309307;4309979;4310147	4306181;4307368;4308214;4308424;4308634;4308771;4308972;4309414;4310035;4310292	+;+;+;+;+;+;+;+;+;+	1166	0.0383545	0	0	0.496976	0.81235	0.219054	0	0	0	0.120899	0.591548	0.306516
Solyc01g009850.4	SL4.0ch01;SL4.0ch01	4382978;4387619	4383124;4389502	+;+	2031	11.4501	8.92651	9.29599	10.9407	9.21083	11.507	11.469	10.9849	10.2738	10.0874	9.6182	11.1867
Solyc01g009860.3	SL4.0ch01;SL4.0ch01;SL4.0ch01;SL4.0ch01	4395991;4396952;4397231;4397747	4396488;4397096;4397360;4398006	-;-;-;-	1033	19.2003	16.0518	25.7832	14.2182	37.4112	29.2259	20.2945	36.4048	20.8421	14.8975	17.5989	14.2099
Solyc01g009870.3	SL4.0ch01;SL4.0ch01;SL4.0ch01;SL4.0ch01;SL4.0ch01;SL4.0ch01;SL4.0ch01;SL4.0ch01	4417890;4418489;4419040;4419386;4419677;4419843;4421291;4421855	4418373;4418685;4419135;4419586;4419757;4419902;4421484;4422126	-;-;-;-;-;-;-;-	1585	1.43898	0.976826	1.20626	7.62132	10.7419	7.3644	1.64818	2.11281	1.73534	17.9509	16.6608	15.1721
Solyc01g009920.3	SL4.0ch01;SL4.0ch01;SL4.0ch01;SL4.0ch01;SL4.0ch01;SL4.0ch01;SL4.0ch01;SL4.0ch01;SL4.0ch01;SL4.0ch01;SL4.0ch01;SL4.0ch01;SL4.0ch01;SL4.0ch01;SL4.0ch01;SL4.0ch01;SL4.0ch01;SL4.0ch01;SL4.0ch01	4503085;4503320;4503492;4503638;4503770;4504219;4504416;4504754;4504960;4505195;4505455;4505651;4505862;4506055;4506279;4506486;4506648;4506769;4507917	4503213;4503409;4503555;4503690;4504133;4504330;4504467;4504849;4505121;4505374;4505553;4505779;4505937;4506139;4506371;4506564;4506682;4506843;4508313	-;-;-;-;-;-;-;-;-;-;-;-;-;-;-;-;-;-;-	2370	0	0	0	0	0	0	0	0.0190945	0	0	0	0
Solyc01g009930.3	SL4.0ch01;SL4.0ch01;SL4.0ch01	4536513;4538002;4538527	4537848;4538137;4538812	-;-;-	1758	0	0	0	0	0	0.0871732	0	0	0	0	0	0
Solyc01g009960.4	SL4.0ch01;SL4.0ch01	4568646;4569646	4569223;4570140	-;-	1073	0	0	0	0	0	0	0	0.0210876	0	0	0	0
Solyc01g009970.3	SL4.0ch01;SL4.0ch01;SL4.0ch01;SL4.0ch01;SL4.0ch01;SL4.0ch01;SL4.0ch01;SL4.0ch01;SL4.0ch01;SL4.0ch01	4589083;4589685;4590202;4590351;4590653;4591058;4591195;4591660;4592412;4592804	4589597;4589806;4590259;4590448;4590730;4591111;4591294;4591739;4592483;4593044	-;-;-;-;-;-;-;-;-;-	1418	4.55729	4.2442	2.90263	2.86059	3.02262	3.38635	3.25471	2.7446	3.72894	2.86643	3.73502	3.56461
Solyc01g009990.3	SL4.0ch01;SL4.0ch01;SL4.0ch01;SL4.0ch01;SL4.0ch01;SL4.0ch01;SL4.0ch01	4610206;4610549;4611418;4611774;4612617;4612803;4613698	4610397;4610737;4611568;4611862;4612671;4612888;4614220	+;+;+;+;+;+;+	1285	37.1518	41.8793	34.7997	27.6642	31.4013	35.838	32.1209	36.5026	33.8233	37.811	36.2509	32.8591
Solyc01g010000.3	SL4.0ch01;SL4.0ch01;SL4.0ch01;SL4.0ch01;SL4.0ch01;SL4.0ch01;SL4.0ch01	4627341;4628003;4628367;4629386;4629840;4630066;4630772	4627915;4628107;4628966;4629453;4629954;4630111;4630952	-;-;-;-;-;-;-	1690	6.12603	5.8219	4.43097	4.774	3.72715	4.53404	5.59056	5.44923	6.98714	3.7536	4.66438	3.18727
Solyc01g010020.3	SL4.0ch01	4676494	4677522	-	1029	0.0869219	0	0.051612	0.433186	0.460253	0.695014	0.126937	0.0879573	0.0460863	0.319657	0.574548	0.496178
Solyc01g010030.3	SL4.0ch01;SL4.0ch01;SL4.0ch01;SL4.0ch01;SL4.0ch01;SL4.0ch01;SL4.0ch01;SL4.0ch01	4678594;4679113;4686511;4686759;4686918;4687547;4687725;4688274	4679010;4679274;4686658;4686835;4686988;4687633;4688135;4689309	-;-;-;-;-;-;-;-	2409	0.742571	0.611604	0.672402	1.31375	1.15009	1.47377	1.05731	0.826558	1.33862	1.08257	1.24754	1.20807
Solyc01g010050.3	SL4.0ch01;SL4.0ch01;SL4.0ch01;SL4.0ch01	4702917;4703157;4704750;4705002	4703065;4703234;4704896;4706551	+;+;+;+	1924	5.00907	4.1274	5.79669	7.29786	7.13846	8.13778	5.55558	5.05697	5.22538	5.81264	7.23393	5.04199
Solyc01g010060.2	SL4.0ch01	4706576	4707277	-	702	0.127411	0	0.302614	0.190491	0.337322	1.60091	0.062022	0.257858	0.202661	0.0669367	0.42109	0.0727304
Solyc01g010080.3	SL4.0ch01;SL4.0ch01;SL4.0ch01;SL4.0ch01;SL4.0ch01;SL4.0ch01;SL4.0ch01;SL4.0ch01;SL4.0ch01;SL4.0ch01;SL4.0ch01;SL4.0ch01;SL4.0ch01	4823653;4826321;4827357;4827774;4829097;4830324;4830963;4831247;4831781;4832135;4832823;4832969;4833641	4823996;4826536;4827518;4827831;4829414;4830563;4831061;4831279;4831966;4832212;4832868;4833112;4833846	+;+;+;+;+;+;+;+;+;+;+;+;+	2130	0.0209959	0.023448	0	0	0	0	0	0	0	0	0	0
Solyc01g010130.4	SL4.0ch01;SL4.0ch01;SL4.0ch01;SL4.0ch01;SL4.0ch01;SL4.0ch01;SL4.0ch01;SL4.0ch01;SL4.0ch01	4891928;4892090;4894341;4894646;4894791;4895096;4895271;4895772;4895946	4891967;4894259;4894568;4894711;4894859;4895167;4895465;4895856;4896425	+;+;+;+;+;+;+;+;+	3405	0.288948	0.293358	0.218362	0.536731	0.778902	0.690115	0.53705	0.5582	0.362112	0.897011	1.05625	1.1096
Solyc01g010150.3	SL4.0ch01;SL4.0ch01;SL4.0ch01;SL4.0ch01;SL4.0ch01;SL4.0ch01;SL4.0ch01;SL4.0ch01	4961898;4962654;4962817;4962942;4963402;4963566;4964255;4964966	4962046;4962726;4962862;4963056;4963469;4964159;4964359;4965664	+;+;+;+;+;+;+;+	1849	4.54711	5.24022	4.15047	1.71164	1.03736	2.003	4.19146	4.9684	3.94976	0.965713	1.26566	1.10453
Solyc01g010160.3	SL4.0ch01;SL4.0ch01	4971077;4971504	4971415;4971610	-;-	446	0.25068	1.45577	1.01216	0	0	0	0	0	0	0	0	0
Solyc01g010170.2	SL4.0ch01;SL4.0ch01;SL4.0ch01	4976897;4977071;4977372	4976958;4977292;4977470	-;-;-	383	0.467063	2.47765	1.73331	0	0	0	0	0	0	0	0	0
Solyc01g010175.1	SL4.0ch01;SL4.0ch01;SL4.0ch01	4983712;4984063;4984865	4983957;4984155;4985170	+;+;+	645	0.832025	1.8971	1.15275	0.0691083	0	0	0	0	0.0735237	0	0	0
Solyc01g010180.3	SL4.0ch01;SL4.0ch01	4998079;4998659	4998538;4999251	+;+	1053	0.297293	0.142291	0.151307	1.3546	1.84403	2.61967	0.330784	0.171905	0.225179	1.78498	1.45042	2.56981
Solyc01g010185.1	SL4.0ch01;SL4.0ch01	5011016;5011497	5011433;5011914	+;+	836	15.0854	15.9511	11.0537	22.5007	42.0915	31.4689	33.4879	19.1085	26.6044	43.055	48.7961	48.9192
Solyc01g010215.1	SL4.0ch01;SL4.0ch01	5020096;5020649	5020566;5021082	+;+	905	2.27313	1.43486	0.704204	3.59554	4.18652	4.62856	3.17525	2.05018	1.93883	5.14029	5.74334	6.76996
Solyc01g010220.3	SL4.0ch01	5026275	5027106	+	832	2.41882	1.38067	1.65965	2.30375	3.58615	4.1137	2.93054	2.61081	3.07792	7.11621	4.32275	5.15477
Solyc01g010230.2	SL4.0ch01	5030951	5031613	-	663	2.22595	2.78723	1.92249	2.48759	3.78594	2.31147	6.6327	1.97944	2.71805	3.18934	4.01274	3.69642
Solyc01g010250.4	SL4.0ch01;SL4.0ch01;SL4.0ch01;SL4.0ch01	5056918;5058661;5058888;5060185	5057650;5058796;5059066;5060327	-;-;-;-	1191	2.87253	3.06123	2.98765	6.06308	4.5332	6.73393	3.92988	3.09673	4.22067	2.93931	3.86777	2.87221
Solyc01g010270.3	SL4.0ch01;SL4.0ch01;SL4.0ch01	5087161;5088866;5090031	5087512;5089134;5090180	-;-;-	771	29.5822	27.9519	26.8988	37.6372	56.5126	48.4664	42.2406	39.9715	46.2849	97.9406	80.2594	101.253
Solyc01g010280.3	SL4.0ch01;SL4.0ch01	5103124;5103786	5103498;5104684	-;-	1274	0	0	0	0	0	0.0400969	0	0	0	0	0	0
Solyc01g010290.4	SL4.0ch01;SL4.0ch01;SL4.0ch01;SL4.0ch01;SL4.0ch01;SL4.0ch01;SL4.0ch01	5111545;5112112;5112729;5112924;5113223;5113497;5114879	5111964;5112486;5112829;5112967;5113397;5113635;5116036	-;-;-;-;-;-;-	2412	1.04758	0.993914	0.869733	2.79055	2.25804	3.1133	1.39897	1.02253	1.74001	3.08783	2.52261	3.027
Solyc01g010310.4	SL4.0ch01;SL4.0ch01;SL4.0ch01;SL4.0ch01	5161311;5163405;5163546;5164744	5161569;5163441;5163788;5164972	-;-;-;-	768	0.436732	0.260126	0.138304	1.88631	1.54167	1.5631	1.21888	0.795481	1.17322	4.31349	1.69999	3.58993
Solyc01g010350.4	SL4.0ch01;SL4.0ch01;SL4.0ch01;SL4.0ch01;SL4.0ch01;SL4.0ch01;SL4.0ch01;SL4.0ch01;SL4.0ch01;SL4.0ch01;SL4.0ch01;SL4.0ch01	5180587;5180862;5181046;5181231;5181433;5182026;5182390;5182775;5183045;5183212;5184274;5184434	5180762;5180962;5181145;5181347;5181510;5182138;5182485;5182895;5183123;5183277;5184345;5184702	-;-;-;-;-;-;-;-;-;-;-;-	1388	0.0644399	0	0	0.0642289	0	0.0368037	0.0313685	0.0326038	0.0341663	0.135417	0.0354953	0.257491
Solyc01g010360.3	SL4.0ch01;SL4.0ch01;SL4.0ch01;SL4.0ch01;SL4.0ch01;SL4.0ch01;SL4.0ch01	5198102;5198385;5198649;5198896;5199095;5199708;5201169	5198249;5198476;5198797;5199005;5199182;5200014;5201349	-;-;-;-;-;-;-	1075	1.62245	1.06857	0.345824	1.70007	2.20279	3.08877	1.21505	0.926129	1.32343	1.79216	1.69572	2.18475
Solyc01g010365.1	SL4.0ch01;SL4.0ch01	5215074;5215761	5215187;5216167	-;-	521	0	0	0	0	0	0	0	0	0	0.0901911	0	0
Solyc01g010370.3	SL4.0ch01;SL4.0ch01;SL4.0ch01;SL4.0ch01;SL4.0ch01;SL4.0ch01;SL4.0ch01;SL4.0ch01;SL4.0ch01	5221858;5222601;5223551;5223963;5224624;5225427;5225820;5226076;5227466	5222458;5222733;5223854;5224114;5224846;5225667;5225955;5226946;5227603	-;-;-;-;-;-;-;-;-	2799	0.119832	0.0713743	0.0758967	0.445908	0.583751	0.483642	0.139998	0.242519	0.254141	0.604367	0.827286	0.693161
Solyc01g010390.3	SL4.0ch01;SL4.0ch01;SL4.0ch01;SL4.0ch01;SL4.0ch01;SL4.0ch01;SL4.0ch01;SL4.0ch01;SL4.0ch01;SL4.0ch01;SL4.0ch01;SL4.0ch01;SL4.0ch01	5286148;5289941;5290177;5290453;5290670;5291123;5291287;5291705;5291901;5292237;5292379;5292623;5292820	5286487;5290007;5290235;5290528;5290741;5291210;5291542;5291820;5292124;5292268;5292481;5292731;5293163	+;+;+;+;+;+;+;+;+;+;+;+;+	1886	0.592806	0.185371	0.563189	0.661769	1.51924	0.677141	1.15428	0.743836	1.15665	0.772363	0.809805	0.893358
Solyc01g010405.1	SL4.0ch01;SL4.0ch01;SL4.0ch01;SL4.0ch01	5335953;5336087;5336285;5336864	5336001;5336179;5336386;5337202	+;+;+;+	583	0	0	0	0	0	0	0	0	0	0.0805996	0	0
Solyc01g010410.3	SL4.0ch01	5341250	5343598	+	2349	1.06615	0.914261	1.35654	4.93379	5.30255	6.06739	2.79883	4.1035	4.42128	2.21045	3.39776	3.06471
Solyc01g010420.3	SL4.0ch01	5364114	5364839	+	726	0	0	0	0.122796	0	0.211089	1.70919	0.124667	1.14311	0	0.271446	0
Solyc01g010430.4	SL4.0ch01;SL4.0ch01;SL4.0ch01;SL4.0ch01	5369023;5369977;5371410;5372149	5369368;5370344;5371692;5372548	+;+;+;+	1397	16.4064	12.7452	16.7842	20.3251	26.1717	32.9282	36.0127	20.0841	31.7057	12.5294	17.8626	14.9479
Solyc01g010440.4	SL4.0ch01;SL4.0ch01;SL4.0ch01;SL4.0ch01;SL4.0ch01	5372510;5373207;5373663;5377013;5377494	5372944;5373580;5373734;5377203;5378328	-;-;-;-;-	1907	22.4896	25.3126	30.871	28.7388	35.4145	26.7338	25.9364	27.0646	28.4362	32.8335	35.2391	28.2593
Solyc01g010460.4	SL4.0ch01;SL4.0ch01;SL4.0ch01;SL4.0ch01	5386872;5388345;5388758;5388978	5387729;5388508;5388910;5389213	+;+;+;+	1411	2.09185	1.76982	2.33362	4.12262	4.95082	5.32195	3.30171	3.47985	3.66342	4.81218	4.24238	5.21061
Solyc01g010470.2	SL4.0ch01;SL4.0ch01;SL4.0ch01;SL4.0ch01;SL4.0ch01	5392165;5392993;5393215;5394526;5394684	5392299;5393126;5393332;5394600;5395104	+;+;+;+;+	883	1.08891	0.87671	1.02248	1.69112	1.93087	1.93805	1.38064	0.973756	1.39637	1.94238	1.81336	1.76357
Solyc01g010480.3	SL4.0ch01;SL4.0ch01;SL4.0ch01;SL4.0ch01;SL4.0ch01;SL4.0ch01;SL4.0ch01	5395670;5397015;5397158;5397300;5397484;5397654;5398279	5396226;5397072;5397213;5397379;5397548;5397861;5399154	-;-;-;-;-;-;-	1900	27.7978	29.0728	40.4046	163.297	235.018	221.447	65.6185	58.08	62.1238	124.807	218.826	190.791
Solyc01g010490.4	SL4.0ch01;SL4.0ch01	5403494;5404555	5404444;5405483	-;-	1880	6.43464	9.84272	9.46352	24.5755	20.2917	26.8324	9.88901	13.4318	16.5601	13.672	24.2669	22.1608
Solyc01g010510.4	SL4.0ch01	5546694	5548492	-	1799	0.720911	1.15213	0.885638	1.04066	1.61903	1.32039	1.08909	1.08167	1.05442	1.26681	1.68424	1.50417
Solyc01g010520.3	SL4.0ch01;SL4.0ch01;SL4.0ch01;SL4.0ch01;SL4.0ch01;SL4.0ch01;SL4.0ch01;SL4.0ch01;SL4.0ch01;SL4.0ch01	5575192;5576878;5578929;5579497;5579777;5580030;5580717;5581302;5581885;5582473	5575310;5576915;5579099;5579658;5579882;5580212;5580876;5581618;5581941;5582765	+;+;+;+;+;+;+;+;+;+	1606	0.0974624	0.0466477	0.033069	0.63837	1.78411	1.2246	0.28466	0.408583	0.472456	2.13589	2.1474	1.92337
Solyc01g010540.3	SL4.0ch01;SL4.0ch01;SL4.0ch01	5590985;5592327;5593390	5591132;5592708;5593796	+;+;+	937	20.9288	16.497	18.0524	21.4074	24.1349	27.3954	20.2828	16.4933	17.3091	30.9168	24.66	25.4739
Solyc01g010570.4	SL4.0ch01;SL4.0ch01;SL4.0ch01	5618625;5621286;5622860	5619190;5621469;5623428	-;-;-	1319	37.7029	38.3006	42.1367	46.9405	73.0508	54.724	48.0947	46.2147	44.7981	65.3543	62.9011	55.6631
Solyc01g010580.3	SL4.0ch01;SL4.0ch01;SL4.0ch01	5628029;5629476;5630531	5628207;5629857;5630955	+;+;+	986	43.4513	35.7866	47.5878	57.4365	94.0956	79.0603	49.4124	51.8402	53.7955	91.3342	88.1169	69.6723
Solyc01g010590.2	SL4.0ch01;SL4.0ch01;SL4.0ch01;SL4.0ch01;SL4.0ch01;SL4.0ch01;SL4.0ch01;SL4.0ch01	5632492;5634063;5634253;5634922;5635090;5636616;5637814;5637985	5632679;5634176;5634401;5634994;5635179;5636655;5637896;5638269	+;+;+;+;+;+;+;+	1022	15.053	15.5404	15.1999	20.0849	28.1519	22.1428	17.1261	18.2876	17.5631	24.2534	22.1752	24.0546
Solyc01g010640.3	SL4.0ch01	5682950	5683902	+	953	6.38206	4.79527	2.7864	2.50237	1.68965	3.26977	7.12712	5.38965	6.07091	1.67644	2.27468	2.30372
Solyc01g010650.3	SL4.0ch01;SL4.0ch01;SL4.0ch01;SL4.0ch01;SL4.0ch01;SL4.0ch01;SL4.0ch01	5692076;5694105;5694413;5695494;5695721;5695969;5697425	5692750;5694226;5694516;5695524;5695851;5696066;5697687	-;-;-;-;-;-;-	1424	12.4051	12.7316	14.7877	19.4546	23.2809	16.0712	11.4352	13.3792	12.6216	19.5185	19.79	16.744
Solyc01g010660.3	SL4.0ch01;SL4.0ch01;SL4.0ch01;SL4.0ch01;SL4.0ch01;SL4.0ch01	5710860;5714162;5714589;5715923;5716178;5716672	5711133;5714508;5714724;5716059;5716301;5717490	+;+;+;+;+;+	1837	2.79965	2.89551	2.67423	3.20299	2.37187	2.44711	2.15682	1.95846	2.11686	2.76259	2.36012	2.61259
Solyc01g010690.1	SL4.0ch01;SL4.0ch01;SL4.0ch01	5741531;5741895;5742587	5741622;5742483;5743048	+;+;+	1143	0	0	0	0	0	0	0	0	0	0	0	0.0446691
Solyc01g010700.3	SL4.0ch01;SL4.0ch01;SL4.0ch01;SL4.0ch01;SL4.0ch01;SL4.0ch01	5763114;5764173;5764442;5764921;5765449;5767687	5763742;5764345;5764708;5765363;5765665;5767831	-;-;-;-;-;-	1874	6.32399	7.26243	5.44124	6.44599	5.3577	6.26959	6.34272	6.15783	5.6052	4.73907	5.74437	4.80871
Solyc01g010710.4	SL4.0ch01;SL4.0ch01;SL4.0ch01;SL4.0ch01;SL4.0ch01;SL4.0ch01;SL4.0ch01;SL4.0ch01;SL4.0ch01;SL4.0ch01	5777200;5779728;5780540;5780763;5780964;5781346;5781654;5781837;5782451;5782726	5777675;5779845;5780632;5780890;5781263;5781431;5781746;5781932;5782555;5782957	-;-;-;-;-;-;-;-;-;-	1727	0	0	0	0.0516212	0.301656	0.147897	0	0.0262038	0	0.571384	0.370861	0.798224
Solyc01g010720.4	SL4.0ch01;SL4.0ch01;SL4.0ch01;SL4.0ch01;SL4.0ch01;SL4.0ch01;SL4.0ch01;SL4.0ch01;SL4.0ch01	5784049;5785767;5786271;5786459;5787052;5787223;5787381;5787563;5796000	5784417;5785884;5786363;5786973;5787137;5787315;5787476;5787667;5796268	-;-;-;-;-;-;-;-;-	1744	0	0	0	0	0	0	0	0	0	0	0.0282497	0
Solyc01g010750.4	SL4.0ch01;SL4.0ch01;SL4.0ch01;SL4.0ch01	5819884;5821085;5824132;5824332	5820198;5821313;5824254;5825047	-;-;-;-	1383	91.9002	99.1661	87.6313	89.7944	88.4875	79.8757	80.2788	91.2116	84.4386	77.3646	83.5731	84.9839
Solyc01g010760.3	SL4.0ch01;SL4.0ch01;SL4.0ch01;SL4.0ch01;SL4.0ch01;SL4.0ch01	5858971;5859915;5860665;5861720;5861885;5862459	5859136;5859982;5860775;5861806;5862093;5863067	+;+;+;+;+;+	1250	21.8777	23.4538	18.6305	16.5819	9.88877	12.6483	15.0124	14.2822	14.9097	6.44697	8.86815	8.61838
Solyc01g010780.4	SL4.0ch01;SL4.0ch01;SL4.0ch01;SL4.0ch01;SL4.0ch01;SL4.0ch01	5868735;5870170;5870366;5871874;5872113;5874558	5869914;5870293;5870502;5872009;5872447;5875193	-;-;-;-;-;-	2548	6.57305	8.51678	7.28473	9.32434	10.1021	9.89392	8.185	6.91776	8.11473	9.53438	10.2576	10.009
Solyc01g010810.4	SL4.0ch01;SL4.0ch01;SL4.0ch01;SL4.0ch01;SL4.0ch01;SL4.0ch01;SL4.0ch01	6241727;6242234;6242383;6243450;6244714;6245951;6246082	6242142;6242310;6242430;6243536;6244851;6245986;6246288	-;-;-;-;-;-;-	1009	14.5156	17.1265	15.3957	15.5725	17.8363	17.5425	15.4049	19.039	18.6354	18.9076	19.1894	17.4322
Solyc01g010820.3	SL4.0ch01;SL4.0ch01	6253773;6258735	6254233;6261096	+;+	2823	9.76645	8.9344	9.0678	13.753	13.7399	13.7164	10.8424	10.516	10.6168	11.8847	12.4783	12.9857
Solyc01g010830.4	SL4.0ch01;SL4.0ch01;SL4.0ch01;SL4.0ch01;SL4.0ch01;SL4.0ch01;SL4.0ch01;SL4.0ch01;SL4.0ch01;SL4.0ch01	6262145;6262528;6262799;6263124;6263490;6263662;6263838;6264573;6269917;6270325	6262421;6262623;6262892;6263197;6263562;6263737;6263921;6264655;6270030;6270528	-;-;-;-;-;-;-;-;-;-	1175	13.0548	13.4531	12.0681	13.7329	11.6687	12.4122	12.7283	11.9201	11.4016	10.9576	11.8661	11.2542
Solyc01g010860.3	SL4.0ch01;SL4.0ch01	6333734;6337225	6334453;6338148	+;+	1644	4.48845	3.59999	4.55495	2.87405	2.50628	2.93637	4.13148	3.37203	3.41825	2.68675	2.08278	2.51557
Solyc01g010870.3	SL4.0ch01;SL4.0ch01;SL4.0ch01;SL4.0ch01;SL4.0ch01;SL4.0ch01;SL4.0ch01	6339590;6341675;6342378;6343229;6343716;6344055;6346417	6340210;6341752;6342752;6343523;6343926;6344706;6346724	-;-;-;-;-;-;-	2540	55.0741	62.0665	60.3537	66.4675	47.1642	62.8086	68.4203	52.6034	63.498	31.5699	34.4873	38.2524
Solyc01g010880.3	SL4.0ch01;SL4.0ch01;SL4.0ch01;SL4.0ch01;SL4.0ch01;SL4.0ch01;SL4.0ch01;SL4.0ch01;SL4.0ch01	6348476;6349041;6349262;6350065;6351046;6351658;6352965;6353367;6353519	6348903;6349130;6349345;6350221;6351110;6351729;6353285;6353416;6353692	-;-;-;-;-;-;-;-;-	1441	7.2001	6.27335	7.11311	10.1771	9.46543	10.8477	8.52055	4.64788	7.73376	8.73921	8.68421	8.92873
Solyc01g010920.2	SL4.0ch01;SL4.0ch01	6472821;6473678	6473598;6473925	-;-	1026	0.174352	0.219053	0.155289	0.803738	0.576998	0.597468	0.488015	0.352858	0.369768	0.870177	1.03241	1.04502
Solyc01g010930.4	SL4.0ch01;SL4.0ch01;SL4.0ch01;SL4.0ch01;SL4.0ch01;SL4.0ch01	6482615;6491090;6492139;6492381;6492623;6495951	6482864;6491379;6492301;6492469;6492690;6496063	-;-;-;-;-;-	973	0.137887	0.307981	0.245621	0.801706	0.851799	1.70628	0.335607	0.418588	0.731081	1.25563	1.4684	1.25937
Solyc01g010940.3	SL4.0ch01;SL4.0ch01;SL4.0ch01;SL4.0ch01	6526986;6528141;6532111;6532285	6527372;6528356;6532187;6532615	+;+;+;+	1011	10.8375	10.0037	8.87772	8.68571	5.85559	9.2971	11.8431	5.05807	10.3899	7.80835	6.33509	7.42368
Solyc01g010950.3	SL4.0ch01;SL4.0ch01;SL4.0ch01;SL4.0ch01;SL4.0ch01;SL4.0ch01;SL4.0ch01;SL4.0ch01;SL4.0ch01;SL4.0ch01;SL4.0ch01	6533946;6535128;6535325;6535504;6535777;6536617;6536784;6537482;6538315;6540496;6546002	6534535;6535243;6535410;6535625;6535836;6536696;6536904;6537576;6538431;6540570;6546350	-;-;-;-;-;-;-;-;-;-;-	1811	7.5441	8.8664	6.58361	5.78415	5.77944	5.95175	7.93374	6.60944	7.47609	5.56558	6.42028	5.44117
Solyc01g010960.3	SL4.0ch01;SL4.0ch01	6638330;6638435	6638383;6638689	+;+	309	0	0	0.171873	0	0	0	0	0	0	0	0	0
Solyc01g010970.3	SL4.0ch01;SL4.0ch01;SL4.0ch01	6660592;6661646;6662983	6660901;6662882;6664618	+;+;+	3183	0.337201	0.415809	0.517239	0.294085	0.557964	0.449368	0.86176	0.838828	0.692792	0.354304	0.526263	0.33685
Solyc01g010990.2	SL4.0ch01	6887304	6888834	+	1531	2.4975	2.20198	2.16806	2.98428	3.38728	2.83612	2.38884	1.95086	2.3541	2.57813	3.29845	3.01805
Solyc01g011000.3	SL4.0ch01;SL4.0ch01;SL4.0ch01;SL4.0ch01;SL4.0ch01	6895222;6896194;6896349;6896512;6898099	6895596;6896268;6896405;6896634;6898379	-;-;-;-;-	911	19.2189	17.0227	15.3905	18.5688	21.5485	24.0838	15.246	15.7222	14.94	21.1995	20.0099	20.5404
Solyc01g011005.1	SL4.0ch01	6926622	6926966	-	345	0	0	0	0	0	0.296136	0	0	0.274915	0	0.285609	0
Solyc01g011030.3	SL4.0ch01	7044405	7045642	+	1238	1.40883	1.19011	1.8232	2.41237	2.39095	2.37262	1.58261	1.15146	1.76207	2.14452	2.42756	2.72193
Solyc01g011040.3	SL4.0ch01;SL4.0ch01;SL4.0ch01;SL4.0ch01;SL4.0ch01;SL4.0ch01;SL4.0ch01;SL4.0ch01;SL4.0ch01;SL4.0ch01;SL4.0ch01	7051209;7051712;7053759;7053955;7054133;7054301;7054541;7055269;7055696;7055899;7057828	7051635;7051783;7053830;7054026;7054213;7054444;7054612;7055340;7055767;7056046;7058142	-;-;-;-;-;-;-;-;-;-;-	1547	2.7463	2.25992	2.91806	2.99663	3.9186	3.53325	2.95516	1.8283	2.17648	4.82957	4.28344	5.14858
Solyc01g011050.3	SL4.0ch01;SL4.0ch01	7062733;7063501	7062829;7064829	+;+	1426	0.0627227	0	0	0	0.0332118	0.0358229	0	0.0634699	0	0	0.0345494	0
Solyc01g011080.3	SL4.0ch01	7629314	7629853	-	540	2.07043	1.52607	2.45874	1.89856	2.80652	3.31097	2.94294	2.68172	4.08363	2.9586	2.14405	1.79644
Solyc01g011090.4	SL4.0ch01;SL4.0ch01;SL4.0ch01;SL4.0ch01;SL4.0ch01;SL4.0ch01;SL4.0ch01	7647720;7649876;7651144;7651644;7651901;7659590;7659828	7648097;7649941;7651205;7651725;7652011;7659667;7660004	+;+;+;+;+;+;+	954	5.93003	5.96817	11.0226	7.68613	10.5741	10.0935	9.83516	7.6135	8.2269	9.23537	8.85679	9.95446
Solyc01g011100.2	SL4.0ch01;SL4.0ch01;SL4.0ch01;SL4.0ch01;SL4.0ch01;SL4.0ch01;SL4.0ch01;SL4.0ch01;SL4.0ch01;SL4.0ch01;SL4.0ch01;SL4.0ch01;SL4.0ch01;SL4.0ch01;SL4.0ch01;SL4.0ch01;SL4.0ch01;SL4.0ch01;SL4.0ch01;SL4.0ch01;SL4.0ch01	7660193;7663778;7664188;7664583;7664799;7664981;7665159;7665466;7665683;7666631;7667566;7667752;7667894;7668772;7669035;7669196;7670475;7670777;7671067;7671504;7675176	7660214;7663884;7664253;7664704;7664889;7665058;7665275;7665612;7665784;7666773;7667667;7667815;7668106;7668937;7669114;7669435;7670696;7670944;7671426;7671610;7675785	+;+;+;+;+;+;+;+;+;+;+;+;+;+;+;+;+;+;+;+;+	3327	6.71425	7.95624	9.8252	9.6532	12.2279	10.7172	10.0898	8.22244	8.97284	9.75948	10.2474	11.1874
Solyc01g011105.1	SL4.0ch01;SL4.0ch01;SL4.0ch01	7704510;7704599;7705950	7704547;7704727;7706220	+;+;+	438	0.663673	0.171042	0.242506	0.610615	0.756895	0.758088	1.73959	0.361619	1.02858	1.1801	1.34979	2.85592
Solyc01g011170.1	SL4.0ch01;SL4.0ch01;SL4.0ch01;SL4.0ch01;SL4.0ch01;SL4.0ch01;SL4.0ch01;SL4.0ch01;SL4.0ch01	8048675;8049536;8049698;8049892;8050423;8051633;8052603;8053235;8053426	8048771;8049593;8049788;8049998;8050489;8051699;8052660;8053325;8053485	-;-;-;-;-;-;-;-;-	696	0	0	0	0	0	0	0	0.0650202	0	0	0.0707867	0
Solyc01g011200.3	SL4.0ch01;SL4.0ch01;SL4.0ch01;SL4.0ch01;SL4.0ch01;SL4.0ch01	8176561;8176936;8177140;8177315;8177508;8177628	8176851;8177007;8177203;8177423;8177581;8177753	-;-;-;-;-;-	736	0.091144	0	0	0.0605637	0.128696	0.138814	0	0.0922297	0.0644331	0.223456	0.0669396	0.208112
Solyc01g011220.3	SL4.0ch01;SL4.0ch01;SL4.0ch01	8182752;8183068;8184599	8182962;8183295;8184822	-;-;-	663	0.067453	0	0.0801037	0.0672321	0.142866	0.115574	0	0.0682565	0	0.106311	0.111465	0.192522
Solyc01g011230.3	SL4.0ch01;SL4.0ch01;SL4.0ch01	8195048;8196417;8196712	8195066;8196588;8196808	-;-;-	288	0	0	0	0	0	0	0.377946	0.0785661	0.164662	0.326316	0.256602	0
Solyc01g011277.1	SL4.0ch01;SL4.0ch01;SL4.0ch01	8382857;8384431;8384902	8383038;8384569;8385349	+;+;+	769	0	0	0	0	0.0615865	0	0.0566182	0	0	0	0	0
Solyc01g011340.3	SL4.0ch01;SL4.0ch01;SL4.0ch01;SL4.0ch01;SL4.0ch01;SL4.0ch01	8721710;8724265;8726121;8726301;8727168;8727489	8722326;8724379;8726229;8726378;8727359;8728084	+;+;+;+;+;+	1707	11.1869	16.692	12.9894	19.6892	20.1426	18.3296	15.1891	13.0699	15.0853	21.8569	19.6839	20.8175
Solyc01g011350.3	SL4.0ch01;SL4.0ch01;SL4.0ch01;SL4.0ch01;SL4.0ch01;SL4.0ch01;SL4.0ch01;SL4.0ch01;SL4.0ch01	8728804;8729634;8729820;8733169;8733825;8735383;8735583;8738453;8739344	8729533;8729730;8729881;8733248;8733942;8735439;8735682;8739177;8739466	-;-;-;-;-;-;-;-;-	2092	42.3164	47.1509	46.4067	70.4633	107.873	74.1468	44.3927	35.9307	41.6649	115.643	103.563	110.973
Solyc01g011356.1	SL4.0ch01	8773339	8774139	-	801	0	0	0	0	0.0591261	0	0	0	0	0	0	0
Solyc01g011390.2	SL4.0ch01	8796967	8797812	-	846	0	0	0	0.052689	0.0839717	0	0	0	0	0	0	0.0603508
Solyc01g011410.2	SL4.0ch01	9046338	9046553	-	216	1.4493	1.38734	0.737621	1.23819	0.657778	0.945991	0.604714	0.209509	1.09775	0.870177	0.456181	0.236374
Solyc01g011413.1	SL4.0ch01;SL4.0ch01;SL4.0ch01	9080643;9081387;9083360	9081232;9081399;9083659	+;+;+	903	0.272389	0.470128	0.264661	0.666402	0.157342	0.565709	0.699138	0.851959	1.91687	1.35297	1.33672	1.24391
Solyc01g011430.4	SL4.0ch01;SL4.0ch01;SL4.0ch01;SL4.0ch01;SL4.0ch01;SL4.0ch01;SL4.0ch01	9258050;9258447;9258660;9258953;9259150;9259326;9260128	9258323;9258584;9258869;9259062;9259216;9259919;9260481	-;-;-;-;-;-;-	1747	0.0255989	0	0.0911999	1.17369	2.41273	5.9651	0.199379	0.129519	0.434324	1.66763	0.451219	0.642959
Solyc01g011460.3	SL4.0ch01;SL4.0ch01;SL4.0ch01	9320849;9321417;9322443	9321172;9321491;9322496	-;-;-	453	0	0	0	0.0491996	0.365916	0.112767	0	0	0	0	0.380654	0.112708
Solyc01g011465.1	SL4.0ch01;SL4.0ch01;SL4.0ch01;SL4.0ch01	9340901;9341429;9346846;9351494	9341332;9341471;9346935;9351535	-;-;-;-	607	0	0	0	1.46869	1.95058	1.43067	0	0.0745536	0.0781265	2.63203	3.04371	3.11219
Solyc01g011495.1	SL4.0ch01;SL4.0ch01	9462248;9463304	9462712;9463508	-;-	670	0	0	0	0.166324	0	0.038122	0	0	0	0.0350668	0	0
Solyc01g011510.4	SL4.0ch01;SL4.0ch01;SL4.0ch01;SL4.0ch01;SL4.0ch01;SL4.0ch01;SL4.0ch01;SL4.0ch01;SL4.0ch01	9568617;9569185;9573495;9575120;9575853;9576087;9577244;9577935;9579335	9568892;9569281;9573701;9575244;9575957;9576259;9577334;9578084;9579715	+;+;+;+;+;+;+;+;+	1605	1.74148	1.64925	2.01846	2.69393	3.64421	3.24643	1.07153	1.19832	0.915954	2.25433	2.27152	2.67213
Solyc01g012750.3	SL4.0ch01	10101037	10101342	+	306	0	0	0	0	0	0.16694	0	0	0	0	0	0.166852
Solyc01g012760.1	SL4.0ch01;SL4.0ch01;SL4.0ch01;SL4.0ch01	10106292;10107500;10108212;10109609	10106434;10107590;10108361;10109848	+;+;+;+	624	0	0	0	0	0	0.0818646	0.0697747	0	0.075998	0	0	0
Solyc01g013975.1	SL4.0ch01;SL4.0ch01	10657321;10666622	10657999;10666787	-;-	845	0.211699	0.295528	0.219977	0.0527513	0.112095	0.181362	0.618311	0.21422	0.477034	0.0556089	0.349829	0.302111
Solyc01g014100.3	SL4.0ch01;SL4.0ch01;SL4.0ch01	11619880;11620201;11620336	11620024;11620244;11620618	+;+;+	472	0	0	0	0	0	0	0	0	0	0	0	0.216342
Solyc01g014105.1	SL4.0ch01;SL4.0ch01	11686745;11689676	11688322;11690066	-;-	1969	0.908508	0.989245	0.701283	1.23379	3.187	2.23117	1.5147	1.67778	1.63776	5.39342	4.50389	4.73228
Solyc01g014140.3	SL4.0ch01;SL4.0ch01	11734483;11734773	11734693;11735001	+;+	440	0	0	0	0	0	0.232198	0	0	0	0	0	0.116038
Solyc01g014180.3	SL4.0ch01	11801664	11802639	-	976	64.8138	63.8375	75.4732	84.1488	104.813	84.8426	70.2831	76.3662	71.1827	72.6749	83.0127	72.4263
Solyc01g014230.4	SL4.0ch01;SL4.0ch01;SL4.0ch01;SL4.0ch01	11925479;11926096;11928254;11928592	11925882;11928099;11928370;11928852	-;-;-;-	2786	2.49611	2.09744	2.50675	2.71993	3.58685	3.09875	2.93024	2.70452	2.97031	3.3564	2.58186	3.34453
Solyc01g014250.2	SL4.0ch01	11972826	11973390	+	565	1.38517	2.25412	1.87996	2.01179	1.38308	1.08496	1.42563	2.92349	3.02163	1.08118	1.70038	1.03921
Solyc01g014270.3	SL4.0ch01;SL4.0ch01;SL4.0ch01	11995795;11998784;11999876	11996020;11998859;12000307	+;+;+	734	5.57493	6.12395	4.37749	5.37449	7.61373	7.51637	6.25805	5.8263	5.39482	5.95372	6.17522	6.46905
Solyc01g014320.4	SL4.0ch01;SL4.0ch01	12090267;12091100	12090834;12091362	+;+	831	0	0	0	0	0	0.122945	0	0	0	0.226183	0.237148	0.430081
Solyc01g014363.1	SL4.0ch01;SL4.0ch01;SL4.0ch01;SL4.0ch01	12323387;12323633;12323835;12328381	12323499;12323727;12323946;12329113	+;+;+;+	1053	0	0	0	0	0	0.0485123	0	0	0.0450359	0	0	0
Solyc01g014367.1	SL4.0ch01;SL4.0ch01;SL4.0ch01	12408696;12408893;12409606	12408701;12408939;12409815	+;+;+	263	0	0	0	0	0	0	0	0	0.180315	0	0	0
Solyc01g014373.1	SL4.0ch01;SL4.0ch01	12752399;12754682	12753644;12755015	-;-	1580	0.594397	0.410933	0.53781	1.21311	4.10653	2.1662	1.37783	3.00739	3.1215	5.41272	5.17621	5.12183
Solyc01g014420.1	SL4.0ch01;SL4.0ch01	13572829;13573646	13573042;13573869	+;+	438	0	0	0	0	0	0	0.0994051	0	0	0	0	0
Solyc01g014470.1	SL4.0ch01	13986197	13986628	-	432	0.258804	0.0578058	0.430279	0.464322	0.164444	0.413871	0.503928	0.0523774	0.384212	0.598247	0.399158	0.236374
Solyc01g014480.3	SL4.0ch01;SL4.0ch01;SL4.0ch01	13994708;13995273;13997809	13995185;13997296;13998041	-;-;-	2735	6.40978	6.55575	5.33029	5.98135	5.9568	5.59397	6.12099	5.60091	5.43584	4.71614	5.89949	6.22575
Solyc01g014490.4	SL4.0ch01;SL4.0ch01;SL4.0ch01;SL4.0ch01;SL4.0ch01;SL4.0ch01;SL4.0ch01;SL4.0ch01;SL4.0ch01;SL4.0ch01;SL4.0ch01;SL4.0ch01;SL4.0ch01;SL4.0ch01;SL4.0ch01;SL4.0ch01;SL4.0ch01;SL4.0ch01;SL4.0ch01	14012120;14012599;14012853;14013020;14013364;14014900;14015075;14015279;14024365;14024716;14024934;14025119;14025523;14025846;14026043;14026293;14026503;14027640;14027815	14012354;14012773;14012947;14013158;14013455;14014972;14015160;14015394;14024561;14024801;14025036;14025225;14025587;14025897;14026177;14026398;14026600;14027692;14028115	-;-;-;-;-;-;-;-;-;-;-;-;-;-;-;-;-;-;-	2314	8.71621	9.91761	11.1198	13.4649	13.856	15.0116	14.949	11.7829	15.5958	14.9457	14.1692	16.2283
Solyc01g014520.1	SL4.0ch01	14063037	14064323	+	1287	0	0.0388067	0	0	0	0	0	0	0	0	0	0.0396711
Solyc01g014530.2	SL4.0ch01;SL4.0ch01	14064826;14065363	14065055;14066118	-;-	986	0.113391	0.0506533	0.0269314	0.113019	0.144097	0.207235	1.89878	1.3769	1.41884	1.95393	1.74885	2.48552
Solyc01g014550.3	SL4.0ch01;SL4.0ch01	14371439;14372026	14371958;14372799	+;+	1294	0.0345605	0.0578951	0.0820846	0	0	0.0394772	0.0336472	0.0524583	0.0549723	0	0.0380738	0
Solyc01g014560.4	SL4.0ch01;SL4.0ch01	14373061;14373476	14373417;14374397	-;-	1279	4.38821	3.53397	3.90322	2.6487	0.555434	2.39641	3.06376	2.93674	2.91062	0.293914	0.308163	0.399193
Solyc01g014690.2	SL4.0ch01;SL4.0ch01	14560950;14561231	14561093;14561477	+;+	391	0	0	0	0	0	0	0.222708	0	0.121286	0	0	0
Solyc01g014700.2	SL4.0ch01	14561419	14562518	-	1100	0	0	0	0.121568	0	0	0.197906	0.2057	0.0862232	0.0854355	0.0447887	0.139246
Solyc01g014710.1	SL4.0ch01;SL4.0ch01	14600322;14600534	14600404;14600699	+;+	249	0	0.200579	0	0	0	0	0	0.181743	0.190453	0	0	0
Solyc01g014720.3	SL4.0ch01	14631821	14632345	+	525	0	0	0	0	0	0	0.0829322	0	0	0	0	0
Solyc01g014730.2	SL4.0ch01;SL4.0ch01;SL4.0ch01	14818605;14819055;14820398	14818854;14819128;14820483	-;-;-	410	0	0.0609075	0	0	0	0	0.106194	0	0	0	0	0
Solyc01g014840.3	SL4.0ch01;SL4.0ch01;SL4.0ch01;SL4.0ch01;SL4.0ch01	15605212;15606434;15608000;15608441;15610476	15606355;15607582;15608296;15609512;15610957	-;-;-;-;-	4144	0.183461	0.126548	0.192237	0.236643	0.48	1.0478	0.262665	0.414974	0.263205	0.317497	0.511222	0.271054
Solyc01g014850.4	SL4.0ch01	15613794	15614527	-	734	8.65181	10.6829	8.46556	10.6883	12.7756	11.1354	8.66043	9.2481	8.916	10.6911	11.3772	10.4687
Solyc01g014860.3	SL4.0ch01	15624560	15624733	-	174	6.6825	5.88423	7.78318	7.55724	6.53242	11.5965	8.5077	5.98186	5.72344	9.18187	6.93709	7.77589
Solyc01g014910.2	SL4.0ch01;SL4.0ch01;SL4.0ch01	15844808;15846275;15847229	15845197;15846727;15847343	+;+;+	958	0	0	0	0	0	0	0	0	0.0495018	0	0	0
Solyc01g014980.4	SL4.0ch01;SL4.0ch01	16582171;16582910	16582549;16583011	-;-	481	0	0	0	0	0	0	0	0	0.098592	0	0	0
Solyc01g014990.3	SL4.0ch01;SL4.0ch01	16586910;16587148	16587029;16587612	-;-	585	0	0	0	0	0	0	0.0744264	0	0	0	0	0
Solyc01g015000.3	SL4.0ch01;SL4.0ch01;SL4.0ch01;SL4.0ch01;SL4.0ch01;SL4.0ch01	16618915;16620415;16620615;16620891;16622175;16622356	16619211;16620508;16620682;16620960;16622210;16622713	+;+;+;+;+;+	923	0	0.0541107	0	0	0	0	0.0471716	0.0980586	0.154137	0.0509096	0.0533776	0
Solyc01g015020.4	SL4.0ch01;SL4.0ch01;SL4.0ch01;SL4.0ch01	16635953;16636283;16636513;16637242	16636097;16636425;16637124;16638319	+;+;+;+	1978	228.219	202.201	209.294	268.993	276.402	262.649	271.065	255.738	269.828	222.963	294.534	281.625
Solyc01g015060.1	SL4.0ch01;SL4.0ch01	16762764;16763077	16762981;16763227	-;-	369	0.121196	0	0	0	0	0	0	0	0	0	0	0
Solyc01g150118.1	SL4.0ch01;SL4.0ch01;SL4.0ch01;SL4.0ch01	16840165;16844335;16844671;16844915	16840426;16844579;16844832;16845046	+;+;+;+	801	0	0.0623523	0	0.0278245	0.147815	0.159437	0.0271782	0	0	0.0586636	0.0922613	0.0318706
Solyc01g015293.1	SL4.0ch01;SL4.0ch01	18544072;18547145	18544472;18547311	-;-	568	0	0	0	0.0784769	0	0	0	0	0	0	0	0
Solyc01g016305.1	SL4.0ch01;SL4.0ch01;SL4.0ch01;SL4.0ch01;SL4.0ch01;SL4.0ch01	18964612;18973587;18979470;18979954;18980209;18980492	18964640;18973673;18979823;18980129;18980339;18980538	-;-;-;-;-;-	824	0	0	0	0	0	0	0	0.02746	0	0	0	0
Solyc01g016400.1	SL4.0ch01;SL4.0ch01	19533951;19535890	19534114;19536020	-;-	295	0	0	0	0.226652	0.160542	0.519493	0.147591	0.460211	0.482265	0.23893	0	0
Solyc01g016410.4	SL4.0ch01	19537438	19538389	-	952	6.45922	5.66594	6.16441	5.00999	3.88034	4.66834	5.30522	5.34777	6.4758	3.57851	4.21775	3.94188
Solyc01g016460.4	SL4.0ch01;SL4.0ch01	20050551;20051811	20050784;20051861	-;-	285	1.56917	2.4534	2.7952	4.61389	4.98526	4.66025	4.5831	4.84298	3.24472	5.77065	5.53179	5.19525
Solyc01g016470.3	SL4.0ch01;SL4.0ch01;SL4.0ch01;SL4.0ch01	20172358;20172773;20173081;20173250	20172680;20172982;20173165;20173384	-;-;-;-	753	17.2234	16.2501	13.7533	23.4418	27.0449	32.9702	16.7103	14.9645	17.0672	40.1876	28.5922	28.6135
Solyc01g016550.2	SL4.0ch01;SL4.0ch01	20540153;20540366	20540295;20540483	-;-	261	0	0	0	0	0	0	0	0.173387	0	0	0	0
Solyc01g016560.1	SL4.0ch01;SL4.0ch01	20548836;20549173	20549100;20549279	-;-	372	0.240437	0	0.428296	0.179737	0.827527	1.37321	0.468166	0.182476	0.446182	1.26316	0.529758	0.823496
Solyc01g016800.2	SL4.0ch01;SL4.0ch01;SL4.0ch01	22267225;22267931;22269077	22267478;22268223;22269133	-;-;-	604	0	0	0	0	0	0	0	0	0	0	0	0.0845311
Solyc01g150120.1	SL4.0ch01;SL4.0ch01;SL4.0ch01	22282464;22282827;22283967	22282741;22283660;22284040	+;+;+	1186	0	0	0	0	0	0	0.256978	0	0	0.336772	0.0415409	0
Solyc01g016920.1	SL4.0ch01	22960848	22961024	+	177	0	0	0	0	0	0	0	0	0.267925	0	0	0
Solyc01g016970.2	SL4.0ch01	23243916	23244301	+	386	1.96959	2.58778	2.2014	0.577395	0.368083	0.529363	1.35356	2.81372	0.859998	0.486938	0.127636	0
Solyc01g017560.3	SL4.0ch01;SL4.0ch01	24139337;24139772	24139699;24139834	+;+	426	0	0	0	0.313908	0	0.239829	0	0	0.111321	0.220608	0	0.119852
Solyc01g017600.3	SL4.0ch01;SL4.0ch01	24369664;24371465	24370761;24371691	-;-	1325	0.0337519	0.0376937	0	0.23549	0.10723	0.0385536	0.23002	0.17077	0.357908	0	0.037183	0.154134
Solyc01g017640.3	SL4.0ch01;SL4.0ch01;SL4.0ch01;SL4.0ch01	24680711;24681288;24681926;24682274	24680796;24681342;24681941;24682296	+;+;+;+	180	0	0	0	0	0.263111	0	0	0	0	0	0	0
Solyc01g017720.2	SL4.0ch01;SL4.0ch01	24949497;24950405	24949550;24950542	+;+	192	0.116462	0	0	0	0	0.13303	0	0.117849	0	0.122369	0	0
Solyc01g017795.1	SL4.0ch01;SL4.0ch01;SL4.0ch01	25483138;25501147;25501273	25483155;25501202;25501504	+;+;+	306	0	0	0	0.0728348	0	0	0	0	0.154976	0.307121	0.241507	0.250278
Solyc01g017860.3	SL4.0ch01;SL4.0ch01;SL4.0ch01;SL4.0ch01;SL4.0ch01;SL4.0ch01;SL4.0ch01;SL4.0ch01;SL4.0ch01	25817385;25817794;25818234;25819028;25819278;25819943;25820100;25820563;25820772	25817418;25817974;25818699;25819172;25819394;25820016;25820425;25820655;25820979	+;+;+;+;+;+;+;+;+	1644	1.0065	1.32152	1.55062	1.66749	1.81489	1.709	1.3904	1.47268	1.90383	1.75782	1.7831	1.94103
Solyc01g017970.1	SL4.0ch01;SL4.0ch01;SL4.0ch01	26618985;26620193;26620830	26619366;26620686;26621561	+;+;+	1608	0.0278118	0	0	0	0	0	0	0	0	0	0	0
Solyc01g018010.2	SL4.0ch01;SL4.0ch01	26775534;26775806	26775587;26775953	-;-	202	0.664178	0.123624	0.131457	0.662003	1.05505	2.02311	0.538854	0.560075	1.17383	0.348932	0.609746	1.01103
Solyc01g018020.3	SL4.0ch01;SL4.0ch01;SL4.0ch01;SL4.0ch01;SL4.0ch01;SL4.0ch01;SL4.0ch01	26863550;26865088;26865981;26866161;26866582;26867109;26868524	26864078;26865178;26866086;26866443;26866730;26867262;26869573	+;+;+;+;+;+;+	2362	0.0189337	0.0634346	0.0674539	0.0943583	0	0.151391	0	0.0574776	0.341315	0.019894	0.0417168	0
Solyc01g020117.1	SL4.0ch01;SL4.0ch01;SL4.0ch01	27786250;27786418;27786665	27786326;27786526;27786933	+;+;+	455	0	0	0	0.195934	0	0	0	0	0.104226	0	0	0
Solyc01g020130.3	SL4.0ch01;SL4.0ch01	27831655;27832700	27832553;27832963	+;+	1163	1.34587	1.8466	1.94077	2.77874	2.85056	2.63543	2.48957	2.66544	3.73103	2.04039	2.26639	2.2609
Solyc01g020150.3	SL4.0ch01	27833016	27833255	+	240	2.23607	2.18506	3.76187	4.08603	3.15733	3.40557	3.35616	3.20549	5.13747	2.64316	1.84753	3.40378
Solyc01g020160.1	SL4.0ch01;SL4.0ch01;SL4.0ch01	27837613;27838144;27840141	27837669;27838212;27840245	+;+;+	231	0.0967994	0.108104	0.229908	0	0	0	0.0942412	0.0979525	0.30794	0	0	0
Solyc01g020190.2	SL4.0ch01	27884938	27885479	+	542	0	0.0921479	0	0	0.0873801	0.1885	0	0	0	0	0.0908995	0.0942007
Solyc01g020220.3	SL4.0ch01;SL4.0ch01;SL4.0ch01;SL4.0ch01;SL4.0ch01;SL4.0ch01;SL4.0ch01;SL4.0ch01;SL4.0ch01;SL4.0ch01	27960608;27960789;27960970;27961425;27964302;27965945;27966272;27968265;27968422;27969646	27960718;27960899;27961002;27961593;27964483;27966084;27966299;27968334;27968496;27969779	+;+;+;+;+;+;+;+;+;+	1053	0.57335	0.758886	1.28611	0.952455	1.37178	1.09153	1.42651	0.838038	1.14841	1.45029	1.38024	1.13944
Solyc01g020240.4	SL4.0ch01;SL4.0ch01;SL4.0ch01;SL4.0ch01;SL4.0ch01;SL4.0ch01;SL4.0ch01	27989786;27997143;27997464;27998097;27998449;27998776;27999041	27990000;27997189;27997572;27998259;27998575;27998952;27999397	+;+;+;+;+;+;+	1195	14.7824	14.5235	11.955	13.0181	13.1181	12.9312	17.2336	17.1359	17.719	14.1952	13.9969	13.9071
Solyc01g020245.1	SL4.0ch01;SL4.0ch01;SL4.0ch01	28429468;28429847;28429948	28429739;28429895;28429999	-;-;-	373	0	0.0669493	0	0	0	0	0	0	0	0	0	0
Solyc01g020320.3	SL4.0ch01;SL4.0ch01	29303780;29304292	29304204;29304561	-;-	695	15.1538	10.923	11.9208	14.0459	14.5828	17.1258	16.0062	13.4785	14.2609	10.7501	14.1777	14.913
Solyc01g020323.1	SL4.0ch01;SL4.0ch01;SL4.0ch01	29355440;29356535;29356855	29356336;29356603;29356992	-;-;-	1104	0.101271	0.0452393	0.0962115	0.302818	1.15826	0.694069	0.0197189	0.778829	0.27921	0.617164	0.847901	0.416224
Solyc01g020327.1	SL4.0ch01;SL4.0ch01;SL4.0ch01	29357012;29357429;29358492	29357332;29357551;29358572	-;-;-	525	0.0851835	0	0.101159	0.254714	0.496152	0.389208	0.165864	0.344793	0.0903291	0.134256	0.281529	0
Solyc01g020340.2	SL4.0ch01;SL4.0ch01	29359976;29362999	29360502;29363833	+;+	1362	0.39402	0.183349	0.272952	0.196365	0.469427	0.506334	0.255738	0.282422	0.330775	0.189752	0.343643	0.374866
Solyc01g020343.1	SL4.0ch01;SL4.0ch01	29363848;29364103	29363966;29364232	+;+	249	0.449009	0.601737	0.426576	0.626555	0.570603	0.820618	0.699428	0.726973	0.571359	0.377426	0.593585	0.512618
Solyc01g020347.1	SL4.0ch01;SL4.0ch01;SL4.0ch01	29364708;29365046;29365251	29364775;29365211;29365319	+;+;+	303	0.0737976	0.247248	0.438191	0.441335	0.625215	0.421481	0.646625	0.298707	1.4086	0	0.487797	0.42126
Solyc01g020350.1	SL4.0ch01	29369046	29369201	+	156	0.143338	0	0	0	0	0	0	0.29009	0	0	0	0
Solyc01g020353.1	SL4.0ch01	29372093	29372912	+	820	0.272691	0.700437	0.226684	0.217438	0.519805	0.467227	0.371678	0.63466	0.751824	0.487087	0.450618	0.529247
Solyc01g020357.1	SL4.0ch01;SL4.0ch01;SL4.0ch01;SL4.0ch01	29374948;29376607;29377803;29378139	29376380;29376705;29377915;29378160	+;+;+;+	1667	0.0536549	0.119842	0.0955766	0.213917	0.0568206	0.199186	0.104474	0.027147	0.14224	0.0845643	0.147773	0.0612559
Solyc01g020372.1	SL4.0ch01;SL4.0ch01;SL4.0ch01;SL4.0ch01	29474914;29476323;29476785;29478729	29475565;29476685;29478201;29478848	-;-;-;-	2552	0.0350481	0.0195706	0	0.0174666	0.037116	0.020017	0.0341218	0.0177328	0.0557478	0	0	0
Solyc01g150126.1	SL4.0ch01;SL4.0ch01	30000406;30004290	30000488;30004585	-;-	379	0	0	0.140129	0.823283	0.874723	1.88699	0.459519	0.716423	0.250252	0.247966	0.38998	1.21243
Solyc01g020440.3	SL4.0ch01;SL4.0ch01;SL4.0ch01;SL4.0ch01;SL4.0ch01;SL4.0ch01;SL4.0ch01;SL4.0ch01;SL4.0ch01;SL4.0ch01;SL4.0ch01;SL4.0ch01	30869720;30875056;30875455;30875616;30877734;30877969;30879606;30881893;30883147;30883257;30883439;30883630	30870133;30875101;30875529;30875685;30877832;30878105;30879787;30882061;30883179;30883367;30883550;30883746	-;-;-;-;-;-;-;-;-;-;-;-	1565	5.3437	6.7656	5.63326	8.03202	11.439	10.5431	7.94281	6.07243	6.36344	11.7099	11.8053	10.7333
Solyc01g020495.1	SL4.0ch01	31060201	31064994	+	4794	0.0186572	0.0520903	0.0332345	0.148769	0.0987902	0.127869	0.122608	0.0613582	0.0989211	0.0931166	0.123323	0.0532507
Solyc01g020500.2	SL4.0ch01;SL4.0ch01;SL4.0ch01	31065532;31065759;31066964	31065591;31065805;31067092	+;+;+	236	0.189497	0.105814	0.450074	0.661068	1.00339	0	0.737956	0.287632	0.401888	0.199108	0	0.540856
Solyc01g020520.4	SL4.0ch01;SL4.0ch01;SL4.0ch01;SL4.0ch01;SL4.0ch01;SL4.0ch01;SL4.0ch01;SL4.0ch01;SL4.0ch01;SL4.0ch01;SL4.0ch01	31154520;31154910;31159915;31160154;31167896;31171149;31171421;31171601;31172249;31175250;31175477	31154811;31154982;31159981;31160252;31167999;31171318;31171501;31172062;31172566;31175381;31175782	+;+;+;+;+;+;+;+;+;+;+	2104	0.127532	0.0712132	0.0757254	0.105929	0.21384	0.230653	0.206936	0.0322629	0.101427	0.201001	0.327826	0.121333
Solyc01g020522.1	SL4.0ch01;SL4.0ch01;SL4.0ch01;SL4.0ch01;SL4.0ch01;SL4.0ch01	31710537;31712626;31712797;31712834;31713031;31713386	31710794;31712725;31712822;31713017;31713093;31713923	+;+;+;+;+;+	1169	0	0	0	0	0	0	0.037245	0	0.0405669	0	0	0.0436756
Solyc01g020524.1	SL4.0ch01;SL4.0ch01	31769263;31769903	31769451;31770715	+;+	1002	0	0	0	0	0	0	0	0	0	0	0	0.0509549
Solyc01g020526.1	SL4.0ch01;SL4.0ch01	31771382;31772103	31771667;31772291	+;+	475	0	0	0	0	0	0	0.0916619	0	0	0.0989254	0.155582	0
Solyc01g020528.1	SL4.0ch01;SL4.0ch01	31772490;31772722	31772646;31773100	+;+	536	0	0	0	0	0	0	0.487382	0.0844292	0.265426	0.131501	0.32171	0.0952552
Solyc01g020575.1	SL4.0ch01;SL4.0ch01	31861856;31862125	31862052;31862187	+;+	260	0	0	0.204264	0	0	0	0	0.087027	0	0	0.0947452	0.0981861
Solyc01g021600.4	SL4.0ch01	32101896	32102663	+	768	0.0582309	0	0	0	0.0616667	0.066515	0	0.117849	0.0617484	0.0611843	0.192451	0
Solyc01g021640.3	SL4.0ch01;SL4.0ch01;SL4.0ch01;SL4.0ch01;SL4.0ch01;SL4.0ch01;SL4.0ch01;SL4.0ch01;SL4.0ch01;SL4.0ch01;SL4.0ch01;SL4.0ch01;SL4.0ch01	32491794;32492009;32495643;32505266;32513029;32513811;32514274;32514886;32515885;32516046;32517501;32517695;32517885	32491928;32492121;32495786;32505396;32513256;32513989;32514374;32515047;32515940;32516103;32517618;32517805;32518376	+;+;+;+;+;+;+;+;+;+;+;+;+	2028	2.23827	2.41348	2.42237	1.86828	2.12513	2.17886	2.36161	2.17568	2.50209	1.93473	2.69659	2.31618
Solyc01g021720.1	SL4.0ch01	32681349	32681609	+	261	0	0	0	0	0.181456	0.195722	0	0.173387	0.181696	0.270055	0.377529	0.19562
Solyc01g021730.2	SL4.0ch01	32779350	32780415	-	1066	0.545382	0.843335	1.943	0.459966	0.755272	1.1501	1.9605	11.08	10.9437	0.484883	1.10921	0.622643
Solyc01g022740.3	SL4.0ch01;SL4.0ch01;SL4.0ch01	32857627;32862668;32863097	32859749;32862813;32863274	-;-;-	2447	2.12001	2.53089	1.97503	1.81251	3.19346	2.7765	2.76681	2.7833	3.61436	2.37156	2.60733	2.52467
Solyc01g022750.3	SL4.0ch01;SL4.0ch01	32950355;32956530	32950844;32956796	-;-	757	37.4548	52.7482	34.3769	42.514	27.3712	33.6733	37.7591	33.6865	29.694	34.5128	32.2484	33.0486
Solyc01g033995.1	SL4.0ch01;SL4.0ch01;SL4.0ch01;SL4.0ch01;SL4.0ch01	33081083;33083178;33084017;33084380;33084535	33081579;33083544;33084070;33084457;33084723	-;-;-;-;-	1185	0	0	0	0	0	0	0	0	0	0	0.0831519	0
Solyc01g034020.3	SL4.0ch01;SL4.0ch01;SL4.0ch01;SL4.0ch01;SL4.0ch01;SL4.0ch01;SL4.0ch01;SL4.0ch01;SL4.0ch01;SL4.0ch01;SL4.0ch01	33122620;33123444;33123634;33123835;33128581;33129709;33129923;33130530;33131327;33132630;33134306	33123278;33123551;33123723;33124026;33128647;33129749;33129994;33130601;33131410;33132686;33134664	-;-;-;-;-;-;-;-;-;-;-	1801	6.77897	6.97444	6.34002	9.3679	9.30896	11.3314	8.05032	6.21898	7.8994	11.6626	9.30092	9.49696
Solyc01g034050.1	SL4.0ch01;SL4.0ch01;SL4.0ch01;SL4.0ch01	33352457;33352680;33352846;33353083	33352584;33352770;33352950;33353205	-;-;-;-	447	0	0	0	0	0	0	0	0	0	0	0	0.114221
Solyc01g034080.1	SL4.0ch01	33621254	33622666	+	1413	0.0316499	0	0	0.0630925	0.0335173	0.072305	0	0	0.0335618	0	0	0.0361336
Solyc01g034150.4	SL4.0ch01;SL4.0ch01;SL4.0ch01;SL4.0ch01;SL4.0ch01;SL4.0ch01;SL4.0ch01;SL4.0ch01;SL4.0ch01;SL4.0ch01;SL4.0ch01;SL4.0ch01;SL4.0ch01;SL4.0ch01;SL4.0ch01;SL4.0ch01;SL4.0ch01	34033554;34034814;34035686;34035917;34040563;34040793;34042231;34042689;34043022;34045789;34046170;34046408;34047300;34047544;34047758;34051213;34051399	34034224;34034919;34035807;34035953;34040702;34040901;34042446;34042802;34043145;34045908;34046273;34046572;34047467;34047655;34047878;34051260;34051546	-;-;-;-;-;-;-;-;-;-;-;-;-;-;-;-;-	2625	1.84848	3.21545	3.72267	3.72731	4.25789	4.17425	4.51151	4.45645	5.7088	3.66966	3.85694	4.20124
Solyc01g038236.1	SL4.0ch01;SL4.0ch01	34916508;34925620	34916582;34939195	+;+	13651	0	0	0	0	0	0	0	0	0.00347394	0	0	0
Solyc01g038238.1	SL4.0ch01;SL4.0ch01;SL4.0ch01	34917334;34932323;34940181	34927440;34939194;34940357	-;-;-	17156	0	0	0	0	0	0	0	0	0.00276421	0	0	0
Solyc01g028960.1	SL4.0ch01;SL4.0ch01	35284020;35285000	35284095;35285118	-;-	195	0	0	0	0	0	0	0	0	0	0	0.252654	0
Solyc01g028930.4	SL4.0ch01;SL4.0ch01;SL4.0ch01;SL4.0ch01;SL4.0ch01;SL4.0ch01;SL4.0ch01;SL4.0ch01;SL4.0ch01;SL4.0ch01	35741986;35742598;35742768;35744953;35745843;35746423;35746681;35751304;35752252;35752850	35742258;35742673;35742869;35745045;35745887;35746473;35746752;35751391;35752364;35753055	-;-;-;-;-;-;-;-;-;-	1119	4.63599	4.39634	5.33935	5.51709	5.65019	5.47812	5.79747	5.64159	4.85246	4.93411	4.55691	4.63115
Solyc01g028900.3	SL4.0ch01;SL4.0ch01;SL4.0ch01;SL4.0ch01;SL4.0ch01;SL4.0ch01;SL4.0ch01;SL4.0ch01;SL4.0ch01;SL4.0ch01;SL4.0ch01;SL4.0ch01;SL4.0ch01	36653829;36655403;36655702;36655828;36655963;36656105;36658292;36658465;36658923;36659275;36659449;36663193;36663365	36654164;36655514;36655737;36655887;36656020;36656202;36658381;36658533;36659009;36659370;36659526;36663279;36663649	+;+;+;+;+;+;+;+;+;+;+;+;+	1492	26.3172	26.1102	28.1384	24.8418	23.8387	27.7672	26.2783	26.0696	25.3642	22.424	24.9805	22.3972
Solyc01g028870.3	SL4.0ch01;SL4.0ch01;SL4.0ch01;SL4.0ch01;SL4.0ch01;SL4.0ch01;SL4.0ch01	36873261;36874746;36878487;36878680;36880780;36881013;36881388	36873865;36874844;36878574;36878734;36880914;36881089;36881858	-;-;-;-;-;-;-	1530	9.09041	9.53183	7.65391	4.63229	4.5348	5.54239	7.91108	7.58671	7.48536	4.85252	5.23266	4.75529
Solyc01g028860.3	SL4.0ch01;SL4.0ch01;SL4.0ch01;SL4.0ch01;SL4.0ch01;SL4.0ch01;SL4.0ch01;SL4.0ch01;SL4.0ch01	36926731;36927577;36927738;36928019;36928259;36928976;36929706;36930042;36930327	36927014;36927653;36927876;36928089;36928843;36929572;36929918;36930188;36931286	+;+;+;+;+;+;+;+;+	3073	141.44	126.153	135.14	149.18	221.404	179.075	193.377	145.614	163.981	204.06	202.601	193.926
Solyc01g028865.1	SL4.0ch01;SL4.0ch01	36939478;36939765	36939707;36940010	+;+	476	0	0	0	0.0468224	0	0	0.0914694	0.0475358	0	0	0.103503	0.268155
Solyc01g028830.3	SL4.0ch01;SL4.0ch01;SL4.0ch01;SL4.0ch01;SL4.0ch01;SL4.0ch01	37046394;37047136;37047529;37048963;37049196;37049637	37046785;37047443;37047664;37049099;37049319;37050190	+;+;+;+;+;+	1651	2.08573	2.57132	2.05873	5.49424	6.54033	6.28101	3.67883	2.27504	3.26014	5.46456	5.22218	6.09218
Solyc01g028810.3	SL4.0ch01;SL4.0ch01;SL4.0ch01;SL4.0ch01;SL4.0ch01;SL4.0ch01;SL4.0ch01;SL4.0ch01;SL4.0ch01;SL4.0ch01;SL4.0ch01;SL4.0ch01;SL4.0ch01;SL4.0ch01;SL4.0ch01	37223342;37224104;37224409;37224763;37224992;37225271;37225615;37225953;37226199;37226367;37226555;37226920;37227165;37227939;37228147	37223490;37224322;37224534;37224900;37225087;37225513;37225849;37226122;37226276;37226438;37226659;37227012;37227257;37228062;37228486	+;+;+;+;+;+;+;+;+;+;+;+;+;+;+	2281	1364.08	1445.72	1424.09	887.706	830.908	893.2	1268.6	1535.24	1349.77	1058.67	1079.35	1002.56
Solyc01g028800.3	SL4.0ch01;SL4.0ch01;SL4.0ch01;SL4.0ch01;SL4.0ch01;SL4.0ch01	37326197;37327832;37329067;37329478;37329808;37330055	37327734;37327994;37329230;37329743;37329922;37330501	+;+;+;+;+;+	2693	0.033213	0	0	0.0496564	0.052759	0.094845	0.0161676	0	0.0176096	0.0261732	0.0731786	0.170632
Solyc01g028803.1	SL4.0ch01;SL4.0ch01;SL4.0ch01	37868787;37870033;37871407	37869373;37870824;37871625	+;+;+	1598	3.1624	3.65674	3.50624	4.14228	5.18648	4.98687	2.5339	3.18591	2.68571	2.19069	7.06024	1.82117
Solyc01g028807.1	SL4.0ch01;SL4.0ch01;SL4.0ch01	37890190;37892638;37894626	37890437;37892766;37894827	+;+;+	579	572.726	391.402	638.91	1306.57	1979.75	1670.27	1096.98	1254.1	1357.53	1742.67	2351.91	1617.06
Solyc01g044270.3	SL4.0ch01;SL4.0ch01	38456389;38456869	38456537;38459592	+;+	2873	8.14884	8.55292	8.72514	9.4487	11.9348	11.2195	10.3507	10.4905	10.1349	10.7947	10.4091	11.1515
Solyc01g044300.3	SL4.0ch01;SL4.0ch01	38525830;38526135	38526049;38526193	-;-	279	0	0	0	0	0	0	0	0.162201	0	0	0	0
Solyc01g044340.3	SL4.0ch01;SL4.0ch01	38612521;38613191	38613042;38613226	+;+	558	10.1384	11.0987	7.56657	10.9041	10.3547	11.3977	11.7432	9.32655	7.05392	9.51581	9.31492	8.18921
Solyc01g044350.3	SL4.0ch01;SL4.0ch01	38613937;38615002	38614926;38617619	+;+	3608	5.94342	5.78622	5.25494	5.99809	6.92417	6.54118	6.27508	5.59404	4.92235	5.6588	6.5203	5.97879
Solyc01g044360.4	SL4.0ch01;SL4.0ch01;SL4.0ch01;SL4.0ch01;SL4.0ch01;SL4.0ch01;SL4.0ch01;SL4.0ch01;SL4.0ch01;SL4.0ch01;SL4.0ch01;SL4.0ch01;SL4.0ch01;SL4.0ch01;SL4.0ch01;SL4.0ch01;SL4.0ch01;SL4.0ch01;SL4.0ch01;SL4.0ch01	38653742;38655828;38656809;38657009;38657160;38657539;38657691;38659426;38659647;38659821;38660062;38661600;38661907;38662093;38662261;38662417;38662599;38663620;38664513;38664890	38655088;38656031;38656913;38657074;38657324;38657613;38657845;38659561;38659716;38659948;38660118;38661785;38661999;38662178;38662327;38662483;38662735;38663711;38664579;38665478	+;+;+;+;+;+;+;+;+;+;+;+;+;+;+;+;+;+;+;+	3892	22.3951	23.8942	26.7454	25.8837	34.4492	33.4103	29.567	24.2665	25.8132	43.2649	34.5392	33.5044
Solyc01g044365.1	SL4.0ch01;SL4.0ch01;SL4.0ch01;SL4.0ch01;SL4.0ch01;SL4.0ch01;SL4.0ch01	38668009;38668333;38668499;38668721;38669821;38670797;38670973	38668019;38668396;38668570;38668791;38669889;38670880;38671325	+;+;+;+;+;+;+	724	0	0	0	0	0.0327072	0	0.150343	0.0937584	0.0982516	0.129805	0.170123	0.493643
Solyc01g044370.3	SL4.0ch01;SL4.0ch01;SL4.0ch01;SL4.0ch01;SL4.0ch01;SL4.0ch01	38691553;38691783;38692097;38692549;38692699;38693376	38691697;38691860;38692200;38692600;38692787;38693589	-;-;-;-;-;-	682	0.131148	0.146464	0.545104	0.392154	0.520821	0.29961	0.638408	0.331775	0.243372	0.378948	0.794637	0.299453
Solyc01g044375.1	SL4.0ch01;SL4.0ch01;SL4.0ch01	38693731;38693845;38696250	38693812;38693873;38696466	-;-;-	328	0.272691	0.152269	0.971501	0.407697	1.22732	0.467227	1.06194	0.620863	0.289163	0.429782	0.976338	0.466983
Solyc01g044420.4	SL4.0ch01;SL4.0ch01;SL4.0ch01;SL4.0ch01;SL4.0ch01;SL4.0ch01;SL4.0ch01;SL4.0ch01	39273620;39273897;39274391;39274583;39274745;39275032;39275389;39275573	39273631;39274309;39274505;39274648;39274924;39275271;39275490;39276317	+;+;+;+;+;+;+;+	1873	0	0	0	0	0.0252856	0.0272736	0	0	0	0	0	0.0817781
Solyc01g044490.4	SL4.0ch01;SL4.0ch01;SL4.0ch01;SL4.0ch01;SL4.0ch01;SL4.0ch01;SL4.0ch01;SL4.0ch01;SL4.0ch01;SL4.0ch01;SL4.0ch01	39472790;39473272;39473401;39473525;39481125;39483360;39483554;39495619;39495987;39496413;39496858	39472987;39473302;39473414;39473575;39481194;39483432;39483621;39495739;39496026;39496480;39497281	+;+;+;+;+;+;+;+;+;+;+	1158	69.264	77.5688	60.9741	65.9	50.7546	60.987	63.2412	58.756	56.8418	52.7314	53.2242	57.031
Solyc01g044551.1	SL4.0ch01;SL4.0ch01;SL4.0ch01;SL4.0ch01	40030519;40031273;40031514;40032627	40030761;40031442;40031603;40034449	+;+;+;+	2326	0	0	0	0	0	0	0.0374372	0	0.0611643	0	0	0
Solyc01g044556.1	SL4.0ch01;SL4.0ch01;SL4.0ch01;SL4.0ch01;SL4.0ch01;SL4.0ch01;SL4.0ch01	40151209;40151599;40152107;40153006;40153309;40153406;40154009	40151470;40151695;40152132;40153113;40153329;40153458;40154048	-;-;-;-;-;-;-	607	1.5472	1.85131	2.36233	3.96548	5.14952	4.58657	3.44299	6.33706	6.09386	3.67711	5.47868	6.47672
Solyc01g044558.1	SL4.0ch01;SL4.0ch01;SL4.0ch01;SL4.0ch01;SL4.0ch01;SL4.0ch01;SL4.0ch01	40154240;40154595;40154782;40155140;40155652;40156689;40156779	40154361;40154687;40155011;40155161;40155805;40156738;40156947	-;-;-;-;-;-;-	840	4.23255	6.77814	8.85146	12.0724	14.7154	14.352	11.0663	17.6706	21.8483	12.6704	16.9797	18.7208
Solyc01g049650.3	SL4.0ch01;SL4.0ch01;SL4.0ch01	41009643;41010143;41010853	41009990;41010604;41011950	+;+;+	1908	6.42224	4.81642	4.37006	11.7511	23.3325	14.404	7.62168	6.52246	7.50612	30.9693	26.3638	29.5155
Solyc01g049680.3	SL4.0ch01;SL4.0ch01;SL4.0ch01	41222213;41222815;41223146	41222725;41223054;41223516	-;-;-	1124	12.2347	11.9084	10.8911	14.9905	12.1771	14.3388	11.8533	11.0115	11.265	10.4932	12.8867	12.7642
Solyc01g049690.4	SL4.0ch01;SL4.0ch01;SL4.0ch01	41237076;41237454;41237624	41237096;41237501;41238072	-;-;-	518	19.4685	21.9832	19.1212	25.9446	21.5314	25.9855	20.677	18.1715	18.6304	18.6416	22.8266	19.6145
Solyc01g049770.3	SL4.0ch01	41736715	41737202	+	488	0.091642	0.307034	0.108829	0.091342	0.485246	0.575736	0.35688	0.185467	0.340122	0.0962901	0.353353	0.261561
Solyc01g049790.1	SL4.0ch01	41909567	41909803	-	237	0	0	0	0	0	0	0	0	0	0	0.10394	0
Solyc01g049810.4	SL4.0ch01	42011192	42013073	+	1882	0.380203	0.477681	0.39507	0.236848	0.377471	0.352862	0.508962	0.312594	0.377971	0.224711	0.261783	0.27129
Solyc01g049820.2	SL4.0ch01;SL4.0ch01	42016457;42016731	42016572;42017880	-;-	1266	0	0	0	0	0	0	0	0	0	0.0185583	0	0
Solyc01g049830.2	SL4.0ch01;SL4.0ch01;SL4.0ch01	42019325;42021014;42021194	42019401;42021111;42021408	-;-;-	390	0	0	0	0	0.060718	0	0.11164	0	0	0	0	0
Solyc01g049880.3	SL4.0ch01;SL4.0ch01;SL4.0ch01;SL4.0ch01	42088159;42089412;42090050;42090306	42088498;42089448;42090220;42090408	-;-;-;-	651	0.309134	0.268517	0.571062	1.16401	3.74661	2.86413	0.869451	0.973205	1.82115	2.45414	2.91367	2.15678
Solyc01g049890.3	SL4.0ch01;SL4.0ch01;SL4.0ch01;SL4.0ch01;SL4.0ch01;SL4.0ch01;SL4.0ch01;SL4.0ch01;SL4.0ch01	42198838;42199290;42199573;42199872;42200200;42201207;42201362;42206505;42206867	42199175;42199498;42199684;42200075;42200262;42201266;42201455;42206627;42206937	-;-;-;-;-;-;-;-;-	1274	58.1131	58.706	61.6336	69.6439	79.5529	69.9291	71.4265	62.251	71.7856	77.4737	70.4982	66.1854
Solyc01g049910.4	SL4.0ch01;SL4.0ch01;SL4.0ch01;SL4.0ch01;SL4.0ch01;SL4.0ch01;SL4.0ch01;SL4.0ch01;SL4.0ch01;SL4.0ch01	42498057;42502635;42503140;42503700;42503883;42507546;42515205;42515475;42520488;42520653	42498397;42502952;42503601;42503780;42504039;42507649;42515303;42515541;42520560;42520944	-;-;-;-;-;-;-;-;-;-	1994	0.0560699	0.112713	0.0799028	0.0558863	0.130632	0.115284	0.163764	0.192908	0.0951309	0.176741	0.210017	0.371275
Solyc01g049920.2	SL4.0ch01	42712223	42712438	+	216	0.724651	0.578058	0.737621	6.19096	8.88	6.14894	4.63614	6.28528	5.15942	7.83159	7.64103	7.09122
Solyc01g150131.1	SL4.0ch01;SL4.0ch01;SL4.0ch01	42859394;42860093;42860474	42859524;42860151;42861578	-;-;-	1295	0.466207	0.366386	0.287074	0.395839	0.877714	0.769211	1.4289	1.38034	1.37325	0.453567	0.703822	0.4534
Solyc01g049960.4	SL4.0ch01;SL4.0ch01;SL4.0ch01;SL4.0ch01;SL4.0ch01;SL4.0ch01;SL4.0ch01;SL4.0ch01	43058918;43059377;43060145;43060281;43060580;43067745;43068650;43076963	43059268;43059435;43060209;43060417;43060632;43067822;43068716;43077190	-;-;-;-;-;-;-;-	1038	27.2076	20.8823	26.1451	21.5145	23.6572	25.1234	23.9928	23.7388	25.6074	26.7089	24.1829	21.3474
Solyc01g050010.3	SL4.0ch01;SL4.0ch01;SL4.0ch01;SL4.0ch01	43143640;43143930;43144258;43144573	43143786;43144176;43144338;43145300	+;+;+;+	1203	2.2119	2.07582	2.25149	3.48299	4.31082	3.99156	2.51537	2.70847	2.73972	4.33569	3.80871	3.94703
Solyc01g050040.4	SL4.0ch01;SL4.0ch01	43509587;43510102	43509888;43511024	-;-	1225	3.76024	4.05669	4.70392	5.22163	5.77985	4.27433	4.28286	5.2273	5.22618	4.43044	5.4697	5.48079
Solyc01g050045.1	SL4.0ch01;SL4.0ch01;SL4.0ch01;SL4.0ch01	43511036;43511380;43511713;43511895	43511095;43511425;43511876;43511918	-;-;-;-	294	4.18312	3.4825	4.33541	5.30653	5.47701	2.86693	3.70233	5.00257	4.35515	4.4752	6.36791	5.90452
Solyc01g050070.4	SL4.0ch01;SL4.0ch01;SL4.0ch01;SL4.0ch01;SL4.0ch01	43728900;43740727;43746602;43751044;43751312	43729048;43740822;43746920;43751237;43751674	-;-;-;-;-	1121	0.598412	0.490086	0.426386	0.994087	0.887208	0.820252	1.00983	0.524802	0.867232	1.29944	1.14269	1.22973
Solyc01g050050.1	SL4.0ch01	43734581	43734793	+	213	0	0	0	0	0	0.239829	0	0	0.445284	0.110304	0	0
Solyc01g056260.1	SL4.0ch01	46016079	46016291	-	213	0	0	0	0.209272	0.667042	0.359743	0.20441	0	0	0.330912	0.925212	1.07866
Solyc01g056310.3	SL4.0ch01	46551478	46553499	+	2022	0.0663521	0.0988016	0.0525309	0	0.0234224	0.0252638	0	0.0223808	0.0234534	0	0.0487315	0
Solyc01g056320.1	SL4.0ch01	46608549	46608719	+	171	0.130764	0	0	0	0.692398	0.149367	0.763849	0.529287	1.38663	0.412189	0	0
Solyc01g056340.4	SL4.0ch01;SL4.0ch01;SL4.0ch01;SL4.0ch01;SL4.0ch01;SL4.0ch01;SL4.0ch01;SL4.0ch01;SL4.0ch01;SL4.0ch01;SL4.0ch01	46851339;46853852;46854385;46855481;46859124;46859360;46860154;46860315;46861003;46871375;46871579	46851811;46854279;46854613;46855615;46859192;46859416;46860234;46860479;46861098;46871474;46871997	+;+;+;+;+;+;+;+;+;+;+	2252	0.456745	0.465732	0.389118	0.336489	0.546785	0.544407	0.444674	0.281331	0.273755	0.563374	0.404729	0.430763
Solyc01g056360.4	SL4.0ch01	46993650	46994072	+	423	0.211448	0.236143	0.125553	0	0	0.120765	0	0	0	0	0	0
Solyc01g056370.3	SL4.0ch01;SL4.0ch01	47136144;47138236	47136241;47138543	-;-	406	0	0	0	0	0	0	0	0	0.116805	0	0	0
Solyc01g056400.1	SL4.0ch01;SL4.0ch01;SL4.0ch01	47347156;47347310;47347544	47347221;47347405;47347582	+;+;+	201	0	0	0	0	0.235622	0	0	0	0	0	0	0
Solyc01g056480.3	SL4.0ch01	47667405	47667987	-	583	0.460254	0.856676	0.683217	0.305831	0.48741	0.657163	0.672135	0.776227	0.650741	0.282099	0.802815	1.22606
Solyc01g056520.3	SL4.0ch01;SL4.0ch01;SL4.0ch01;SL4.0ch01;SL4.0ch01;SL4.0ch01;SL4.0ch01;SL4.0ch01;SL4.0ch01;SL4.0ch01;SL4.0ch01;SL4.0ch01;SL4.0ch01;SL4.0ch01;SL4.0ch01;SL4.0ch01;SL4.0ch01;SL4.0ch01;SL4.0ch01;SL4.0ch01;SL4.0ch01;SL4.0ch01;SL4.0ch01;SL4.0ch01;SL4.0ch01;SL4.0ch01;SL4.0ch01;SL4.0ch01;SL4.0ch01	47804229;47805114;47805768;47809739;47810269;47814111;47814834;47823234;47823429;47823780;47824012;47824177;47824301;47824499;47824811;47824991;47825189;47825407;47825597;47825845;47830888;47832097;47832421;47832601;47832826;47833674;47840919;47841620;47844767	47804897;47805152;47805866;47809867;47810415;47814241;47815053;47823327;47823541;47823914;47824075;47824229;47824405;47824603;47824898;47825094;47825248;47825499;47825749;47825931;47830955;47832220;47832516;47832731;47832943;47833736;47841079;47842208;47844871	-;-;-;-;-;-;-;-;-;-;-;-;-;-;-;-;-;-;-;-;-;-;-;-;-;-;-;-;-	4143	3.42723	3.72502	3.81363	2.65749	2.32628	2.52767	2.99511	2.59422	2.86734	2.17198	2.42592	2.29219
Solyc01g056570.3	SL4.0ch01;SL4.0ch01;SL4.0ch01;SL4.0ch01;SL4.0ch01;SL4.0ch01;SL4.0ch01;SL4.0ch01;SL4.0ch01;SL4.0ch01	47964669;47965848;47968126;47969785;47970355;47971089;47971811;47972140;47973120;47974539	47965387;47966366;47968791;47970276;47970857;47971228;47972039;47972314;47973681;47974740	-;-;-;-;-;-;-;-;-;-	4207	9.89673	10.0316	9.247	8.84717	9.69265	10.5093	11.0582	9.0734	9.20951	9.73969	9.84296	9.75139
Solyc01g056580.4	SL4.0ch01;SL4.0ch01;SL4.0ch01	48151111;48152984;48153819	48151230;48153069;48154904	+;+;+	1292	0	0.077313	0	0.0345007	0	0.0395383	0	0	0	0.0909241	0	0
Solyc01g056600.2	SL4.0ch01;SL4.0ch01	48263385;48264009	48263692;48264150	+;+	450	1.93792	0.998884	1.8293	1.88205	1.63129	1.36223	1.11267	1.55875	1.42268	1.61853	1.3138	1.58843
Solyc01g056610.1	SL4.0ch01	48273843	48274070	+	228	0.882658	0.32858	0.465866	1.36853	1.35018	0.672151	0.668368	0.992413	0.519986	0.927425	0.864342	0.6718
Solyc01g056620.4	SL4.0ch01;SL4.0ch01;SL4.0ch01;SL4.0ch01	48287694;48288320;48294038;48294913	48287927;48288536;48294166;48295507	+;+;+;+	1175	2.41685	1.97651	2.82493	3.03489	3.4462	3.39107	2.64942	2.94633	2.60321	2.19951	2.49482	2.49852
Solyc01g056653.1	SL4.0ch01	48618601	48619805	+	1205	1.24329	1.90658	2.57831	2.03454	2.84946	1.97127	1.19237	1.61487	2.06614	1.65731	1.16525	1.7372
Solyc01g150133.1	SL4.0ch01;SL4.0ch01	48619845;48620004	48619847;48620075	+;+	75	15.2052	21.3095	31.8652	26.4478	38.8352	28.6068	20.8989	23.2304	26.8729	17.5428	15.7656	20.4227
Solyc01g056657.1	SL4.0ch01;SL4.0ch01;SL4.0ch01;SL4.0ch01	48620131;48620244;48621451;48621596	48620158;48620322;48621508;48621663	+;+;+;+	233	15.4509	17.3626	26.4404	24.2005	29.3713	26.3091	19.5273	19.4223	27.5785	18.7555	14.2728	18.2972
Solyc01g056690.4	SL4.0ch01;SL4.0ch01;SL4.0ch01;SL4.0ch01;SL4.0ch01;SL4.0ch01;SL4.0ch01;SL4.0ch01;SL4.0ch01;SL4.0ch01;SL4.0ch01;SL4.0ch01	49184801;49186428;49190675;49190861;49191179;49191351;49193982;49196879;49197223;49198358;49199675;49199874	49185187;49186523;49190779;49191080;49191248;49191882;49194033;49197102;49197290;49198524;49199792;49200084	-;-;-;-;-;-;-;-;-;-;-;-	2250	2.47458	2.67479	2.18336	2.75374	3.12576	2.80392	3.5025	2.61468	3.09829	3.28927	3.12028	3.36975
Solyc01g056720.4	SL4.0ch01;SL4.0ch01;SL4.0ch01;SL4.0ch01	49540917;49541477;49550473;49550640	49541389;49541737;49550567;49550964	-;-;-;-	1154	1.51138	1.51477	0.874407	1.89269	1.84679	2.19119	1.62235	1.5686	1.84924	1.75091	2.04926	1.637
Solyc01g056730.3	SL4.0ch01;SL4.0ch01;SL4.0ch01	49709497;49709905;49710415	49709645;49710114;49710450	+;+;+	395	7.01955	6.06917	8.87386	12.0183	14.0881	17.7176	11.2982	9.62365	15.2473	12.9073	16.6512	12.4087
Solyc01g056750.1	SL4.0ch01;SL4.0ch01;SL4.0ch01;SL4.0ch01	49723119;49723321;49723494;49725011	49723148;49723410;49723655;49725361	+;+;+;+	633	1.80157	1.22296	1.46825	3.8026	6.02288	5.28589	3.23278	2.96689	4.23284	5.1592	2.99652	4.63786
Solyc01g056760.3	SL4.0ch01;SL4.0ch01;SL4.0ch01;SL4.0ch01;SL4.0ch01	49731025;49731242;49734240;49734445;49736888	49731060;49731409;49734356;49734610;49737152	+;+;+;+;+	752	0.683903	0.697359	0.388428	0.978039	1.54298	1.49446	0.492134	1.23365	1.10359	1.18724	1.27755	1.2221
Solyc01g056770.1	SL4.0ch01	49743859	49744065	+	207	0.86418	1.68893	1.92423	2.47638	3.20309	2.59119	2.20852	1.96757	2.29095	2.83753	2.38007	2.21986
Solyc01g056780.3	SL4.0ch01;SL4.0ch01	49802386;49803226	49802700;49803609	+;+	699	2.01534	2.46506	1.89945	1.94497	3.01505	3.69058	2.86526	2.33068	1.83178	3.29397	4.86332	3.79821
Solyc01g056790.3	SL4.0ch01;SL4.0ch01	49805170;49807167	49805528;49807532	+;+	725	0	0.103333	0	0.0614826	0	0.38753	0.150136	0.187258	0.0981161	0.518505	0.237843	0.316904
Solyc01g056800.1	SL4.0ch01	49815373	49815864	+	492	0	0	0	0	0	0.0519141	0	0	0	0	0	0.103774
Solyc01g056810.4	SL4.0ch01;SL4.0ch01;SL4.0ch01;SL4.0ch01;SL4.0ch01;SL4.0ch01;SL4.0ch01;SL4.0ch01;SL4.0ch01;SL4.0ch01;SL4.0ch01	50003125;50006486;50007310;50008862;50009028;50009142;50009285;50010095;50010250;50013231;50013405	50003558;50006551;50007390;50008939;50009053;50009202;50009327;50010168;50010338;50013279;50013425	-;-;-;-;-;-;-;-;-;-;-	1022	1.55343	1.56381	2.02665	5.03757	9.33761	6.69784	3.04606	4.09589	5.12741	11.1497	12.1723	9.34209
Solyc01g056830.3	SL4.0ch01;SL4.0ch01;SL4.0ch01;SL4.0ch01	50025872;50026169;50026390;50028436	50025952;50026225;50026509;50028584	-;-;-;-	407	0.219761	0.613565	0.260977	1.14997	2.85091	2.44749	0.267441	1.33427	0.932143	2.88634	2.66311	3.07344
Solyc01g056850.3	SL4.0ch01;SL4.0ch01;SL4.0ch01;SL4.0ch01;SL4.0ch01;SL4.0ch01;SL4.0ch01;SL4.0ch01;SL4.0ch01;SL4.0ch01;SL4.0ch01;SL4.0ch01;SL4.0ch01;SL4.0ch01;SL4.0ch01;SL4.0ch01;SL4.0ch01;SL4.0ch01;SL4.0ch01;SL4.0ch01;SL4.0ch01;SL4.0ch01	50241563;50242324;50242508;50242725;50243635;50243825;50244163;50244276;50244749;50245103;50245289;50245423;50245586;50245720;50245886;50246103;50246245;50246442;50246587;50247005;50247881;50248095	50242210;50242417;50242588;50242773;50243720;50244052;50244201;50244365;50244811;50245172;50245335;50245485;50245636;50245803;50245950;50246159;50246362;50246492;50246673;50247084;50248011;50248332	-;-;-;-;-;-;-;-;-;-;-;-;-;-;-;-;-;-;-;-;-;-	2520	0.816342	0.237829	0.189674	3.45809	2.89422	2.58458	3.56781	1.4097	3.56612	4.64302	3.59731	5.55141
Solyc01g056890.1	SL4.0ch01;SL4.0ch01	50653711;50653949	50653837;50654226	+;+	405	0	0	0	0	0	0.126132	0	0	0	0	0.121648	0
Solyc01g056910.1	SL4.0ch01	50660399	50660617	+	219	0.204207	0	0	0	0	0	0	0	0	0.107282	0	0
Solyc01g056940.4	SL4.0ch01	50859088	50859841	+	754	132.8	133.604	111.852	175.166	206.65	212.328	137.317	102.452	120.003	260.499	209.681	208.358
Solyc01g056990.3	SL4.0ch01;SL4.0ch01;SL4.0ch01;SL4.0ch01;SL4.0ch01;SL4.0ch01;SL4.0ch01	51123228;51124679;51125168;51125537;51125690;51129494;51135965	51123653;51124787;51125238;51125602;51125802;51129593;51136228	+;+;+;+;+;+;+	1149	0.0389219	0.0434675	0	0	0.123655	0.0666886	0.0378933	0.0787712	0.0412731	0.490753	0.235832	0.222179
Solyc01g057000.3	SL4.0ch01;SL4.0ch01;SL4.0ch01;SL4.0ch01	51153163;51153727;51153898;51154673	51153597;51153830;51154016;51155590	+;+;+;+	1576	487.38	595.369	474.322	545.533	273.642	327.327	378.097	399.878	437.803	157.129	211.309	154.077
Solyc01g057010.1	SL4.0ch01	51188156	51189328	+	1173	0	0	0	0	0	0	0	0	0.0404286	0	0.0420013	0
Solyc01g057020.3	SL4.0ch01;SL4.0ch01	51203861;51204732	51204231;51204997	+;+	637	2.52742	2.39136	2.37614	1.43451	1.97024	1.16281	1.74294	1.59846	1.19115	1.32781	1.39217	1.68319
Solyc01g057080.1	SL4.0ch01	51546552	51546893	-	342	0	0	0	0	0.13848	0	0	0	0	0	0	0
Solyc01g057090.4	SL4.0ch01;SL4.0ch01;SL4.0ch01;SL4.0ch01;SL4.0ch01;SL4.0ch01;SL4.0ch01;SL4.0ch01;SL4.0ch01;SL4.0ch01	51601463;51606824;51608366;51610737;51612573;51612761;51616504;51616754;51617003;51623764	51602041;51606990;51608457;51610898;51612665;51612823;51616649;51616911;51617216;51623953	-;-;-;-;-;-;-;-;-;-	1864	2.69911	2.94735	2.93466	3.07289	3.35382	3.34345	3.48035	3.43533	3.73988	3.44103	3.17173	2.78018
Solyc01g057137.1	SL4.0ch01;SL4.0ch01;SL4.0ch01;SL4.0ch01;SL4.0ch01	52360743;52363116;52363892;52364558;52364704	52361730;52363176;52364077;52364695;52364763	-;-;-;-;-	1433	0	0	0	0	0.0165248	0	0	0.0315799	0	0	0	0
Solyc01g057160.1	SL4.0ch01	52610980	52611180	+	201	0.222494	0	0	0	0.471244	0.254147	0	0.225145	0	0.233779	0	0
Solyc01g057165.1	SL4.0ch01;SL4.0ch01;SL4.0ch01	52685398;52686738;52688340	52685455;52686861;52688980	+;+;+	823	0.326036	0.303428	0.225857	0.704099	0.374046	0.434489	0.185162	0.65984	0.489785	0.485311	0.598633	0.682411
Solyc01g057200.4	SL4.0ch01;SL4.0ch01;SL4.0ch01	52956115;52956649;52957793	52956561;52957488;52958191	-;-;-	1686	1.2732	1.4219	1.82699	2.6967	2.50002	3.36315	2.37582	2.30833	2.10955	2.77311	3.50658	2.54375
Solyc01g057210.3	SL4.0ch01;SL4.0ch01;SL4.0ch01;SL4.0ch01;SL4.0ch01;SL4.0ch01	53079911;53080589;53080945;53081352;53081630;53083380	53080508;53080847;53081125;53081499;53081852;53083865	+;+;+;+;+;+	1895	7.17429	4.86264	5.54909	12.7374	12.0712	13.182	9.92561	10.7941	10.911	12.5223	12.9083	12.1512
Solyc01g057260.4	SL4.0ch01;SL4.0ch01;SL4.0ch01;SL4.0ch01	53500340;53500762;53502040;53502471	53500446;53500849;53502379;53503555	+;+;+;+	1620	0.703947	0.431616	0.590097	0.522792	1.66637	0.756793	0.537524	0.279346	0.541556	0.88468	0.957979	0.740638
Solyc01g057270.4	SL4.0ch01;SL4.0ch01;SL4.0ch01;SL4.0ch01;SL4.0ch01;SL4.0ch01;SL4.0ch01;SL4.0ch01;SL4.0ch01;SL4.0ch01;SL4.0ch01;SL4.0ch01	53533919;53534123;53534315;53535850;53538120;53539565;53539880;53540750;53541252;53542549;53543914;53544387	53534042;53534245;53534430;53535938;53538201;53539754;53540127;53541127;53541937;53543128;53544222;53544661	+;+;+;+;+;+;+;+;+;+;+;+	3200	0.195656	0.0624302	0.0912806	0.236804	0.2146	0.263399	0.265318	0.282838	0.296392	0.10279	0.215545	0.175508
Solyc01g057300.2	SL4.0ch01;SL4.0ch01;SL4.0ch01	53696500;53697173;53698879	53696648;53697601;53699268	-;-;-	968	0.0923994	0.154786	0.384051	0	0.0489256	0	0.539745	0.4675	0.195962	0	0	0
Solyc01g057310.4	SL4.0ch01;SL4.0ch01;SL4.0ch01;SL4.0ch01;SL4.0ch01;SL4.0ch01;SL4.0ch01;SL4.0ch01;SL4.0ch01;SL4.0ch01;SL4.0ch01;SL4.0ch01;SL4.0ch01;SL4.0ch01	53724843;53725491;53725887;53726011;53726171;53727110;53727786;53727954;53728125;53728529;53728722;53730163;53732211;53732413	53725397;53725602;53725945;53726085;53726269;53727340;53727860;53728026;53728282;53728636;53729951;53732106;53732277;53732486	-;-;-;-;-;-;-;-;-;-;-;-;-;-	4860	0.0966201	0.14901	0.120205	0.637439	0.877037	0.741026	0.241886	0.260723	0.253702	1.65817	1.181	1.40249
Solyc01g057320.3	SL4.0ch01;SL4.0ch01;SL4.0ch01;SL4.0ch01;SL4.0ch01;SL4.0ch01;SL4.0ch01;SL4.0ch01;SL4.0ch01;SL4.0ch01;SL4.0ch01;SL4.0ch01;SL4.0ch01;SL4.0ch01;SL4.0ch01;SL4.0ch01;SL4.0ch01	53735214;53735475;53735626;53735966;53736147;53736415;53736632;53736779;53736928;53740862;53741011;53741409;53741587;53741788;53741998;53742216;53742528	53735276;53735544;53735861;53736070;53736314;53736480;53736695;53736837;53737015;53740936;53741171;53741501;53741700;53741907;53742081;53742371;53743004	-;-;-;-;-;-;-;-;-;-;-;-;-;-;-;-;-	2199	0.28472	0.238478	0.181135	0.222976	0.236908	0.243918	0.0989982	0.164635	0.172525	0.555584	0.481697	0.673327
Solyc01g057340.3	SL4.0ch01;SL4.0ch01;SL4.0ch01;SL4.0ch01;SL4.0ch01	53765609;53766347;53766753;53766879;53774446	53765815;53766420;53766791;53767037;53774733	-;-;-;-;-	767	0.524761	0.553488	0.380832	0.697391	0.895333	1.03233	1.13532	0.531012	0.927433	1.37844	1.41315	0.998503
Solyc01g150135.1	SL4.0ch01;SL4.0ch01	54071673;54072542	54071817;54073014	-;-	618	0	0	0.0429682	0	0	0	0	0	0	0	0	0
Solyc01g057430.3	SL4.0ch01;SL4.0ch01;SL4.0ch01	54164378;54164729;54164917	54164526;54164829;54165061	-;-;-	395	0.283046	0.695425	0.739489	0.564239	0.779342	0.452639	0.275566	0.286418	0.360173	1.07065	0.436548	0.710917
Solyc01g057440.3	SL4.0ch01;SL4.0ch01	54195690;54197603	54196367;54197742	-;-	818	0.382701	0.702149	0.649251	0.354201	0.926357	0.281022	0.31936	0.968149	0.86961	0.344667	0.481834	0.780207
Solyc01g057445.1	SL4.0ch01;SL4.0ch01	54262204;54263118	54262672;54263229	+;+	581	17.7038	11.0032	12.7973	16.0347	18.3	23.2557	16.4116	14.137	13.7126	19.6127	16.4932	19.2451
Solyc01g057520.4	SL4.0ch01;SL4.0ch01;SL4.0ch01;SL4.0ch01;SL4.0ch01;SL4.0ch01;SL4.0ch01;SL4.0ch01;SL4.0ch01;SL4.0ch01;SL4.0ch01;SL4.0ch01;SL4.0ch01;SL4.0ch01;SL4.0ch01;SL4.0ch01;SL4.0ch01;SL4.0ch01;SL4.0ch01;SL4.0ch01;SL4.0ch01	54532365;54532755;54533019;54533598;54533809;54534612;54534898;54535424;54535745;54535943;54536089;54536290;54537779;54537905;54538143;54538341;54539020;54540001;54541053;54542142;54542879	54532599;54532927;54533189;54533708;54533886;54534808;54534958;54535498;54535822;54536005;54536172;54536444;54537818;54538048;54538262;54538556;54539196;54540685;54541249;54542277;54543276	+;+;+;+;+;+;+;+;+;+;+;+;+;+;+;+;+;+;+;+;+	3594	8.18771	8.06695	8.17171	8.57639	11.2536	8.96875	4.4339	4.94848	5.02729	11.95	8.13586	9.39024
Solyc01g057527.1	SL4.0ch01;SL4.0ch01;SL4.0ch01	54692197;54694098;54694314	54692570;54694164;54694389	+;+;+	517	0	0.289812	0.564987	0.172437	0.0916054	0.197615	0.421078	0.525192	0.183454	0.954333	0.857655	0.345645
Solyc01g057530.1	SL4.0ch01	54695580	54695891	-	312	0	0	0.0851102	0.142868	0.0758975	0.163729	0	0	0	0.0753038	0.0789544	0
Solyc01g150136.1	SL4.0ch01	54821667	54821936	+	270	0	0	0	0	0	0	0	0	0.35128	0.174035	0	0
Solyc01g057570.3	SL4.0ch01;SL4.0ch01;SL4.0ch01;SL4.0ch01;SL4.0ch01;SL4.0ch01;SL4.0ch01	55157414;55157924;55158090;55163118;55163728;55164333;55164487	55157831;55157984;55158128;55163230;55163980;55164379;55164842	+;+;+;+;+;+;+	1287	4.48256	3.58962	3.87896	4.91813	6.58698	6.19194	6.15709	5.37985	4.91914	5.91477	5.8187	6.38705
Solyc01g057600.3	SL4.0ch01;SL4.0ch01	56045719;56047398	56045972;56047570	-;-	427	0	0	0	0.104391	0	0	0	0	0	0	0	0.0597854
Solyc01g057640.1	SL4.0ch01	56275793	56275963	+	171	0.261528	0	0.155289	0	0.13848	0.149367	0	0	0	0	0.144057	0
Solyc01g057680.4	SL4.0ch01;SL4.0ch01;SL4.0ch01	56695443;56698682;56702145	56695589;56698828;56702293	+;+;+	443	0.100951	0.225482	0.539479	0.402482	0.0534537	0.345938	0.196566	0.0510768	0.267623	0	0	0
Solyc01g057703.1	SL4.0ch01;SL4.0ch01;SL4.0ch01	56714826;56715884;56716057	56715001;56715928;56718241	-;-;-	2406	0	0	0	0	0	0.0106159	0	0	0	0	0	0
Solyc01g057705.1	SL4.0ch01;SL4.0ch01;SL4.0ch01	56718310;56720234;56721240	56720131;56720308;56721512	-;-;-	2170	0	0	0	0	0	0	0.0200642	0	0	0	0	0.0117642
Solyc01g057707.1	SL4.0ch01;SL4.0ch01	56733238;56740926	56733334;56741562	-;-	734	2.10202	2.7898	2.4239	1.94332	2.00022	2.08788	7.77066	2.99022	3.55348	5.40956	5.80605	10.26
Solyc01g057760.4	SL4.0ch01;SL4.0ch01;SL4.0ch01;SL4.0ch01;SL4.0ch01;SL4.0ch01;SL4.0ch01;SL4.0ch01;SL4.0ch01;SL4.0ch01;SL4.0ch01	56844804;56845154;56845948;56847535;56849439;56850050;56850398;56851406;56851850;56852213;56852342	56844938;56845275;56847154;56847765;56849507;56850319;56850748;56851683;56852153;56852250;56853371	+;+;+;+;+;+;+;+;+;+;+	4035	29.8142	28.5616	30.2002	29.5398	30.7576	32.049	30.5154	28.6104	28.0893	30.0163	27.8694	29.1093
Solyc01g057770.3	SL4.0ch01;SL4.0ch01;SL4.0ch01;SL4.0ch01;SL4.0ch01;SL4.0ch01;SL4.0ch01;SL4.0ch01;SL4.0ch01;SL4.0ch01;SL4.0ch01;SL4.0ch01	56906637;56907157;56907317;56907591;56907859;56908133;56908384;56908648;56908853;56909093;56909536;56909973	56907005;56907239;56907509;56907729;56908024;56908299;56908557;56908743;56908990;56909412;56909806;56910569	+;+;+;+;+;+;+;+;+;+;+;+	2713	0.857172	0.386593	1.10602	6.0052	2.46139	5.05563	1.70916	0.617176	1.02257	2.63266	3.8862	1.93839
Solyc01g057780.3	SL4.0ch01;SL4.0ch01;SL4.0ch01;SL4.0ch01;SL4.0ch01	57092396;57094410;57095395;57097064;57097749	57094308;57094508;57095678;57097181;57098269	-;-;-;-;-	2935	16.7229	19.5352	16.3126	11.7094	14.6033	16.0038	15.5466	16.8296	14.9458	14.385	15.4517	14.3081
Solyc01g057830.3	SL4.0ch01;SL4.0ch01;SL4.0ch01;SL4.0ch01;SL4.0ch01;SL4.0ch01;SL4.0ch01	57264027;57264513;57264903;57266059;57266423;57267073;57268510	57264381;57264788;57264983;57266340;57266533;57267159;57268863	+;+;+;+;+;+;+	1546	33.9026	33.8561	21.8824	22.0856	21.5509	24.2696	39.653	33.9405	34.8462	23.0085	29.7645	21.4663
Solyc01g057840.3	SL4.0ch01;SL4.0ch01;SL4.0ch01;SL4.0ch01;SL4.0ch01;SL4.0ch01;SL4.0ch01	57278768;57279319;57281538;57283150;57283703;57284156;57284925	57279121;57279675;57281625;57283564;57284070;57284315;57285079	-;-;-;-;-;-;-	1897	30.4232	27.5522	26.0504	29.5834	36.3751	40.4063	33.3374	28.5671	31.011	36.7594	35.7365	38.7434
Solyc01g057850.4	SL4.0ch01;SL4.0ch01;SL4.0ch01;SL4.0ch01;SL4.0ch01;SL4.0ch01;SL4.0ch01;SL4.0ch01;SL4.0ch01	57299889;57303391;57303765;57308946;57309255;57310320;57310585;57312618;57312812	57300178;57303543;57304058;57309131;57309789;57310444;57310681;57312730;57313024	-;-;-;-;-;-;-;-;-	2006	8.27099	8.1539	7.47917	8.78832	11.0963	10.6063	10.0275	7.6025	8.38054	10.5527	9.71351	10.3844
Solyc01g057853.1	SL4.0ch01;SL4.0ch01;SL4.0ch01	57324349;57324814;57325410	57324353;57324923;57325561	+;+;+	267	0.921226	1.12234	0.895091	8.68125	7.89334	11.0011	2.28297	1.52542	3.90749	4.39977	7.47316	4.68498
Solyc01g057900.3	SL4.0ch01;SL4.0ch01;SL4.0ch01;SL4.0ch01;SL4.0ch01;SL4.0ch01;SL4.0ch01;SL4.0ch01;SL4.0ch01;SL4.0ch01;SL4.0ch01;SL4.0ch01;SL4.0ch01;SL4.0ch01;SL4.0ch01;SL4.0ch01;SL4.0ch01;SL4.0ch01;SL4.0ch01;SL4.0ch01;SL4.0ch01;SL4.0ch01;SL4.0ch01;SL4.0ch01;SL4.0ch01;SL4.0ch01	57370600;57371368;57371552;57373318;57375624;57376545;57376769;57378258;57379430;57380256;57383578;57383847;57384513;57384686;57384901;57386218;57386435;57386911;57387179;57390764;57391192;57395128;57397047;57397972;57398296;57407650	57371196;57371457;57371623;57373391;57375704;57376634;57376939;57378324;57379497;57380354;57383703;57383987;57384599;57384769;57385044;57386314;57386739;57387020;57387260;57390943;57391371;57395308;57397158;57398099;57398393;57407985	-;-;-;-;-;-;-;-;-;-;-;-;-;-;-;-;-;-;-;-;-;-;-;-;-;-	3800	7.73208	9.27253	7.51908	7.47216	6.67402	7.88433	8.85111	7.60982	8.89801	6.99279	7.26696	7.90708
Solyc01g057910.3	SL4.0ch01;SL4.0ch01;SL4.0ch01	57551769;57552408;57552623	57552098;57552537;57553470	+;+;+	1308	0.205144	0.0763673	0.243618	0.886045	0.977615	0.781093	0.366157	0.172989	0.290047	0.790344	0.71566	1.01489
Solyc01g057940.1	SL4.0ch01;SL4.0ch01;SL4.0ch01	57862966;57863459;57864071	57863118;57863806;57864265	-;-;-	696	0	0	0	0	0	0	0	0.0650202	0	0.0675137	0	0.0733574
Solyc01g057960.3	SL4.0ch01;SL4.0ch01;SL4.0ch01;SL4.0ch01;SL4.0ch01	57866091;57866519;57866902;57867082;57867411	57866228;57866626;57866994;57867152;57867537	+;+;+;+;+	537	0	0	0	0	0	0.0951276	0	0	0.0883105	0	0	0
Solyc01g058010.3	SL4.0ch01;SL4.0ch01;SL4.0ch01;SL4.0ch01	58186183;58188735;58189238;58190578	58187181;58188900;58189449;58190958	+;+;+;+	1758	2.70923	3.72167	3.48923	4.47524	4.98385	5.05605	4.44558	4.01572	5.05789	3.92916	4.96038	4.70489
Solyc01g058020.4	SL4.0ch01;SL4.0ch01;SL4.0ch01	58191031;58191211;58191412	58191077;58191259;58191982	+;+;+	667	0.134097	0.187197	0.517551	0.0668289	0.568036	0.689283	0.489574	0.339236	0.391042	0.281796	0.295457	0.574102
Solyc01g058070.1	SL4.0ch01	58235068	58235325	-	258	0	0	0	0.172771	0	0.197998	0	0	0	0	0.190959	0
Solyc01g058140.3	SL4.0ch01;SL4.0ch01;SL4.0ch01;SL4.0ch01;SL4.0ch01;SL4.0ch01;SL4.0ch01;SL4.0ch01;SL4.0ch01;SL4.0ch01;SL4.0ch01	58657043;58658522;58659063;58665226;58665679;58667757;58668029;58668362;58668577;58669279;58673427	58657357;58658864;58659201;58665392;58665900;58667925;58668262;58668511;58668706;58669540;58673754	+;+;+;+;+;+;+;+;+;+;+	2459	12.9399	14.0347	15.0104	21.0639	26.1742	23.9421	18.3524	15.1368	20.2207	25.2146	23.3214	22.8188
Solyc01g058160.3	SL4.0ch01;SL4.0ch01;SL4.0ch01	58722899;58724538;58725127	58723430;58725017;58725240	+;+;+	1126	3.23693	2.59479	2.68845	8.23408	9.88419	8.12073	7.15346	7.2945	8.61275	9.80688	11.9887	10.4063
Solyc01g058170.4	SL4.0ch01;SL4.0ch01;SL4.0ch01	58725432;58725722;58726620	58725614;58726198;58726767	+;+;+	808	1.66045	1.29805	1.18312	3.55827	2.90139	4.89972	3.71809	3.61248	4.31383	4.88505	6.18893	5.46585
Solyc01g058190.4	SL4.0ch01;SL4.0ch01;SL4.0ch01;SL4.0ch01;SL4.0ch01	58768857;58769370;58769512;58770403;58770982	58769201;58769424;58769568;58770480;58771548	+;+;+;+;+	1102	177.323	181.286	152.651	66.9028	62.4232	71.1321	141.108	135.967	116.793	55.0486	70.5706	58.8635
Solyc01g058200.3	SL4.0ch01	58771180	58771572	-	393	241.529	243.367	208.516	92.042	84.6575	95.3429	192.05	187.58	163.506	70.1256	93.0818	82.6262
Solyc01g058205.1	SL4.0ch01;SL4.0ch01	58773243;58775604	58775574;58775654	-;-	2383	1.38874	1.38326	1.09204	1.10362	1.59987	1.62918	1.22415	1.3768	1.29353	1.05495	1.31284	1.51049
Solyc01g058220.3	SL4.0ch01;SL4.0ch01;SL4.0ch01;SL4.0ch01;SL4.0ch01	58828549;58828703;58828868;58829532;58829706	58828589;58828730;58828955;58829606;58829848	-;-;-;-;-	375	0	0	0	0	0	0	0	0.120677	0	0	0.13138	0
Solyc01g058225.1	SL4.0ch01;SL4.0ch01;SL4.0ch01	58841195;58842794;58843335	58841317;58842889;58843590	+;+;+	475	0	0	0	0	0	0	0	0.0952717	0	0.0494627	0	0
Solyc01g058240.1	SL4.0ch01	58934730	58934906	+	177	0.126331	0.282171	0	0	0	0	0.368978	0	0	0	0.278348	0
Solyc01g058245.1	SL4.0ch01;SL4.0ch01	58943239;58948087	58943891;58948129	+;+	696	0	0	0	0	0	0	0	0	0.0681361	0	0	0
Solyc01g058260.4	SL4.0ch01;SL4.0ch01;SL4.0ch01;SL4.0ch01;SL4.0ch01;SL4.0ch01;SL4.0ch01;SL4.0ch01;SL4.0ch01;SL4.0ch01	59095702;59097152;59097461;59097853;59098325;59098627;59098871;59099351;59099942;59100093	59096303;59097316;59097763;59097915;59098438;59098788;59098933;59099416;59100019;59100497	-;-;-;-;-;-;-;-;-;-	2021	7.23596	12.0721	15.8196	18.4607	16.7436	18.0347	13.9817	22.5487	24.0986	10.5093	18.0761	13.0105
Solyc01g058270.3	SL4.0ch01;SL4.0ch01;SL4.0ch01;SL4.0ch01;SL4.0ch01;SL4.0ch01;SL4.0ch01;SL4.0ch01;SL4.0ch01;SL4.0ch01;SL4.0ch01;SL4.0ch01;SL4.0ch01;SL4.0ch01;SL4.0ch01;SL4.0ch01	59106138;59107566;59108228;59108442;59108586;59109329;59110109;59110349;59110681;59110973;59111134;59111341;59111579;59112053;59112241;59112608	59106340;59107657;59108368;59108498;59108658;59109487;59110258;59110604;59110802;59111059;59111222;59111403;59111635;59112149;59112399;59112905	+;+;+;+;+;+;+;+;+;+;+;+;+;+;+;+	2103	0.127593	0.023749	0.0126269	0.551092	0.855768	0.607269	0.0828139	0.18291	0.1804	2.06683	1.27679	1.65091
Solyc01g058280.4	SL4.0ch01;SL4.0ch01;SL4.0ch01;SL4.0ch01;SL4.0ch01	59113171;59114075;59115010;59116252;59116854	59113521;59114094;59115205;59116384;59117002	-;-;-;-;-	849	2.31771	3.20608	2.12685	3.33393	4.60212	3.42963	2.10261	1.89225	3.3235	3.15478	4.29422	2.7964
Solyc01g058320.4	SL4.0ch01;SL4.0ch01;SL4.0ch01;SL4.0ch01	59260951;59261540;59262281;59262504	59261137;59262113;59262419;59263054	+;+;+;+	1451	0.30821	0.103262	0.219609	7.18851	16.2871	9.45274	2.28049	1.34109	2.14072	36.3513	22.953	43.5795
Solyc01g058325.1	SL4.0ch01;SL4.0ch01;SL4.0ch01;SL4.0ch01	59340057;59341118;59342178;59342715	59340125;59341180;59342264;59342821	+;+;+;+	326	0	0	0	0	0	0.156698	0	0	0	0	0	0.469848
Solyc01g058350.1	SL4.0ch01;SL4.0ch01	59514010;59514237	59514107;59514291	-;-	153	0	0	0	0.14567	0	0	0	0	0.619905	0	0.32201	0.333704
Solyc01g058360.1	SL4.0ch01;SL4.0ch01;SL4.0ch01;SL4.0ch01;SL4.0ch01;SL4.0ch01;SL4.0ch01;SL4.0ch01;SL4.0ch01;SL4.0ch01;SL4.0ch01;SL4.0ch01	59557750;59558509;59560321;59560476;59560711;59560874;59561078;59561252;59561426;59561581;59561727;59562173	59557806;59558580;59560381;59560582;59560771;59560976;59561180;59561305;59561488;59561630;59561802;59562409	+;+;+;+;+;+;+;+;+;+;+;+	1044	0	0	0	0	0	0	0	0	0.0454241	0	0	0
Solyc01g058390.3	SL4.0ch01;SL4.0ch01;SL4.0ch01;SL4.0ch01;SL4.0ch01;SL4.0ch01;SL4.0ch01;SL4.0ch01;SL4.0ch01;SL4.0ch01;SL4.0ch01;SL4.0ch01;SL4.0ch01	59577480;59578129;59578389;59578555;59578962;59579318;59580576;59580975;59581956;59582135;59582445;59582905;59583240	59578028;59578270;59578466;59578625;59579096;59579452;59580761;59581043;59582038;59582229;59582491;59583092;59583521	-;-;-;-;-;-;-;-;-;-;-;-;-	2060	1.32427	1.55166	1.67576	1.68779	2.82781	2.82695	1.22587	0.988559	1.08198	2.28105	2.08072	2.25542
Solyc01g058450.3	SL4.0ch01;SL4.0ch01;SL4.0ch01;SL4.0ch01;SL4.0ch01;SL4.0ch01;SL4.0ch01;SL4.0ch01;SL4.0ch01;SL4.0ch01;SL4.0ch01;SL4.0ch01;SL4.0ch01;SL4.0ch01;SL4.0ch01;SL4.0ch01;SL4.0ch01;SL4.0ch01	59718730;59722345;59722981;59726611;59726771;59726950;59727458;59729469;59729633;59729835;59729980;59731536;59731715;59732682;59732955;59733244;59736006;59736755	59719248;59722415;59723059;59726693;59726822;59727017;59727524;59729548;59729700;59729897;59730142;59731619;59732272;59732867;59733161;59733279;59736051;59737106	+;+;+;+;+;+;+;+;+;+;+;+;+;+;+;+;+;+	2782	3.98666	4.82925	3.73212	4.47832	5.01349	4.27838	5.46982	4.03415	4.90933	4.61112	4.19712	4.53308
Solyc01g058470.1	SL4.0ch01	59934253	59934447	-	195	0.34401	0	0.817057	1.48583	1.09292	0	1.00476	1.74054	2.06715	1.92778	2.14756	1.44006
Solyc01g058520.4	SL4.0ch01;SL4.0ch01	60041417;60042746	60042084;60043048	-;-	971	0	0.0514358	0	0	0.121936	0	0	0	0.0976782	0.0483929	0	0.0788725
Solyc01g058530.4	SL4.0ch01;SL4.0ch01;SL4.0ch01	60043593;60043808;60043926	60043724;60043867;60044269	-;-;-	536	0.208588	0.139769	0.0990835	0.249486	0.48597	0.667135	0.284306	0.422146	0.176951	0.789004	0.735336	0.714414
Solyc01g058535.1	SL4.0ch01	60046097	60046285	-	189	0	0	0	0.353769	0	0	0	0.478879	0	0.248622	0	0
Solyc01g058540.3	SL4.0ch01;SL4.0ch01;SL4.0ch01	60052506;60053306;60053649	60053094;60053449;60054037	-;-;-	1122	0.0398586	0.0445135	0	0.119184	0	0.182116	0	0.141167	0.0845325	0.376922	0.175642	0.318536
Solyc01g058597.1	SL4.0ch01;SL4.0ch01;SL4.0ch01;SL4.0ch01;SL4.0ch01;SL4.0ch01	60568561;60571495;60572267;60573327;60574351;60574477	60568638;60571533;60572338;60573384;60574391;60574518	-;-;-;-;-;-	330	0	0	0	0	0.0717576	0	0	0	0	0	0	0
Solyc01g058660.1	SL4.0ch01;SL4.0ch01	60584960;60585338	60585029;60585387	-;-	120	0.372678	0.416202	0	0.371457	0	0.212848	0	0.377117	0	0	0.410563	0.425473
Solyc01g058670.3	SL4.0ch01;SL4.0ch01	60700769;60702124	60701885;60702324	-;-	1318	4.86913	3.7515	3.9892	4.10914	6.05475	5.73623	4.42662	4.9443	4.5156	6.91652	8.72835	8.1931
Solyc01g058673.1	SL4.0ch01;SL4.0ch01	60765815;60766423	60766079;60766864	-;-	707	0.316275	0.247248	0.0751184	0.126096	0.535898	0.180635	0.307917	0.44806	0.50307	0.631401	0.174213	0.469405
Solyc01g058677.1	SL4.0ch01;SL4.0ch01;SL4.0ch01	60779738;60780017;60780195	60779762;60780180;60780284	+;+;+	279	0.881603	0.805551	0.190354	0.4793	0.169749	0.36619	0	0.324402	0	0.168421	0	0.365998
Solyc01g058680.2	SL4.0ch01;SL4.0ch01;SL4.0ch01	60805428;60805634;60806046	60805551;60805722;60806138	-;-;-	306	0	0.163216	0	0	0	0	0	0	0	0	0	0
Solyc01g058690.1	SL4.0ch01;SL4.0ch01	60877109;60877576	60877453;60877632	-;-	402	0	0	0	0.110883	0	0	0	0	0	0	0	0
Solyc01g058720.4	SL4.0ch01;SL4.0ch01	61158289;61158496	61158391;61159119	-;-	727	0.184545	0.137398	0.36526	1.10364	1.36803	2.03772	0.598892	0.373486	0.130462	0.904888	1.15206	1.12367
Solyc01g058730.4	SL4.0ch01;SL4.0ch01;SL4.0ch01;SL4.0ch01;SL4.0ch01;SL4.0ch01;SL4.0ch01;SL4.0ch01;SL4.0ch01;SL4.0ch01;SL4.0ch01;SL4.0ch01;SL4.0ch01;SL4.0ch01;SL4.0ch01;SL4.0ch01	61179538;61179922;61180108;61180355;61180516;61181646;61182835;61183141;61183790;61184557;61185086;61186074;61186517;61186793;61187785;61188381	61179830;61180031;61180281;61180414;61180741;61181765;61182992;61183227;61183978;61184683;61185304;61186237;61186684;61186867;61187979;61188774	-;-;-;-;-;-;-;-;-;-;-;-;-;-;-;-	2759	27.5557	28.9727	32.2425	40.0835	46.27	39.4467	36.7694	32.1486	34.7549	50.7365	40.1515	45.8567
Solyc01g059830.3	SL4.0ch01;SL4.0ch01;SL4.0ch01	61829190;61830603;61832488	61829565;61830885;61833092	-;-;-	1264	9.44667	10.3524	8.13017	10.5971	7.30633	7.82014	6.4758	6.4265	6.17171	5.27889	7.01594	5.47325
Solyc01g059860.3	SL4.0ch01;SL4.0ch01;SL4.0ch01;SL4.0ch01;SL4.0ch01;SL4.0ch01;SL4.0ch01;SL4.0ch01;SL4.0ch01;SL4.0ch01;SL4.0ch01;SL4.0ch01;SL4.0ch01	62089254;62090342;62090546;62090728;62090896;62091071;62092624;62092807;62093853;62094292;62094672;62095452;62097193	62090048;62090436;62090627;62090777;62090964;62091169;62092702;62092907;62093921;62094332;62095344;62095857;62098031	-;-;-;-;-;-;-;-;-;-;-;-;-	3398	1.15817	1.82257	1.64109	9.35312	16.4812	12.0944	3.32504	2.41719	3.46111	15.5433	14.3395	14.8753
Solyc01g059870.4	SL4.0ch01;SL4.0ch01;SL4.0ch01;SL4.0ch01	62126869;62128797;62130234;62131890	62127665;62129090;62131041;62134376	-;-;-;-	4386	3.23225	3.13148	2.6397	4.10077	8.72478	6.48735	4.2785	3.49775	3.80052	9.36898	9.37386	10.2614
Solyc01g059880.3	SL4.0ch01;SL4.0ch01;SL4.0ch01;SL4.0ch01;SL4.0ch01;SL4.0ch01;SL4.0ch01;SL4.0ch01;SL4.0ch01;SL4.0ch01;SL4.0ch01;SL4.0ch01;SL4.0ch01;SL4.0ch01;SL4.0ch01;SL4.0ch01;SL4.0ch01	62136814;62137348;62137770;62137955;62138107;62138347;62138724;62138945;62139259;62139838;62140009;62140414;62140889;62141138;62141742;62141957;62142761	62137244;62137632;62137840;62138031;62138212;62138474;62138856;62139073;62139414;62139914;62140069;62140548;62141012;62141203;62141844;62142078;62142996	-;-;-;-;-;-;-;-;-;-;-;-;-;-;-;-;-	2440	3.66568	2.57909	2.44866	8.50394	9.54964	10.9285	4.85357	4.74797	4.48961	12.8258	10.9741	13.5593
Solyc01g059885.1	SL4.0ch01;SL4.0ch01	62155478;62155777	62155648;62156028	-;-	423	0	0	0	0	0	0.120765	0	0	0	0	0	0
Solyc01g059900.4	SL4.0ch01	62412383	62412957	+	575	0	0.0868595	0	0	0	0	0	0	0	0	0.0856826	0
Solyc01g059910.2	SL4.0ch01	62498258	62500916	+	2659	0	0	0	0	0	0	0	0.0170192	0	0	0	0
Solyc01g059920.4	SL4.0ch01;SL4.0ch01;SL4.0ch01;SL4.0ch01;SL4.0ch01;SL4.0ch01;SL4.0ch01;SL4.0ch01;SL4.0ch01;SL4.0ch01;SL4.0ch01;SL4.0ch01;SL4.0ch01	62516811;62517871;62518550;62519665;62520928;62521158;62521393;62521610;62522334;62522639;62522877;62526038;62526708	62517107;62518057;62518622;62519812;62521037;62521298;62521534;62521753;62522485;62522713;62523015;62526307;62527178	+;+;+;+;+;+;+;+;+;+;+;+;+	2349	0.342692	0.489024	0.2487	0.531331	0.735905	0.478432	0.426312	0.4431	0.393676	0.74015	0.639702	0.717273
Solyc01g059930.3	SL4.0ch01;SL4.0ch01;SL4.0ch01;SL4.0ch01	62531840;62533553;62533752;62534188	62532235;62533662;62533870;62534492	+;+;+;+	930	68.5727	70.2172	71.3256	129.051	197.766	170.635	76.311	96.396	84.1117	124.244	166.662	134.916
Solyc01g059940.2	SL4.0ch01	62535507	62536575	+	1069	0.0836694	0.0467205	0	0	0	0	0	0	0	0	0	0
Solyc01g059950.1	SL4.0ch01;SL4.0ch01	62540347;62543166	62540931;62543423	+;+	843	0.0530502	0.0296229	0	0.158629	1.01125	0.757466	0.0516482	0.187887	0.590675	0.66889	1.02275	0.454242
Solyc01g059965.1	SL4.0ch01;SL4.0ch01	62572531;62573381	62572722;62574567	+;+	1379	17.1232	24.2658	15.5976	8.75982	13.3769	45.5084	1.13663	0.721964	1.34118	2.93046	4.00142	4.25782
Solyc01g060010.3	SL4.0ch01;SL4.0ch01	62590318;62590801	62590743;62591157	-;-	783	0	0	0	0	0	0.0326204	0	0	0	0	0	0
Solyc01g060020.4	SL4.0ch01;SL4.0ch01	62594996;62596902	62596243;62597083	-;-	1430	0.0312737	0.104778	0.074278	0.0311712	0.0662378	0.12503	0	0	0.0331628	0	0	0
Solyc01g060030.3	SL4.0ch01;SL4.0ch01	62629628;62630443	62629776;62631550	+;+	1257	329.789	306.976	341.024	321.811	409.907	351.387	374.848	333.699	346.446	383.711	391.553	353.234
Solyc01g060040.3	SL4.0ch01;SL4.0ch01;SL4.0ch01;SL4.0ch01;SL4.0ch01;SL4.0ch01;SL4.0ch01;SL4.0ch01	62636171;62636849;62636982;62637654;62639492;62639960;62640945;62641090	62636670;62636907;62637554;62639411;62639892;62640014;62641011;62641106	-;-;-;-;-;-;-;-	3430	7.19713	8.99869	7.80373	8.79152	7.98769	8.81674	9.3743	7.51375	9.74724	8.23345	7.85695	8.92377
Solyc01g060050.3	SL4.0ch01;SL4.0ch01;SL4.0ch01;SL4.0ch01;SL4.0ch01;SL4.0ch01;SL4.0ch01;SL4.0ch01;SL4.0ch01;SL4.0ch01;SL4.0ch01;SL4.0ch01;SL4.0ch01;SL4.0ch01;SL4.0ch01;SL4.0ch01;SL4.0ch01	62641414;62641609;62642202;62642611;62642894;62643128;62643297;62643508;62643811;62644907;62645099;62645256;62645816;62646509;62647079;62650959;62651312	62641488;62641689;62642272;62642779;62642972;62643205;62643400;62643623;62643905;62645013;62645176;62645365;62646052;62646662;62647429;62651083;62651420	-;-;-;-;-;-;-;-;-;-;-;-;-;-;-;-;-	2139	0.99311	1.58775	0.918664	1.18783	1.38382	1.21798	1.2213	0.878	1.39674	1.36202	1.26681	1.37249
Solyc01g060070.3	SL4.0ch01;SL4.0ch01;SL4.0ch01;SL4.0ch01;SL4.0ch01;SL4.0ch01;SL4.0ch01	62712265;62712936;62713618;62714016;62714198;62714868;62715003	62712603;62713003;62713651;62714047;62714272;62714919;62715267	-;-;-;-;-;-;-	865	1.75783	1.15478	1.16655	7.21443	8.54123	8.56313	3.52342	3.29596	4.87934	6.84472	7.80306	7.40766
Solyc01g060080.4	SL4.0ch01;SL4.0ch01;SL4.0ch01;SL4.0ch01;SL4.0ch01	62728282;62729381;62729552;62729744;62729959	62729309;62729482;62729661;62729851;62730078	-;-;-;-;-	1468	8.07299	8.0632	9.46045	7.87955	8.96872	8.59511	9.16463	7.92254	9.23904	6.83397	8.18888	7.87763
Solyc01g060090.1	SL4.0ch01;SL4.0ch01;SL4.0ch01;SL4.0ch01;SL4.0ch01;SL4.0ch01;SL4.0ch01;SL4.0ch01;SL4.0ch01	62744693;62747334;62747490;62757447;62757822;62758963;62759160;62759343;62759552	62744754;62747411;62747589;62757506;62757901;62759012;62759244;62759442;62759707	-;-;-;-;-;-;-;-;-	771	12.5289	14.2189	16.0497	12.5457	13.4217	13.5494	15.5296	10.5651	15.9306	11.5798	11.4382	11.357
Solyc01g060100.2	SL4.0ch01;SL4.0ch01;SL4.0ch01	62773675;62775728;62775914	62773785;62775780;62776060	-;-;-	311	33.0017	37.6589	45.595	31.6754	35.5581	34.3294	37.7295	27.1379	40.9422	28.8585	32.8714	32.0131
Solyc01g060130.3	SL4.0ch01;SL4.0ch01;SL4.0ch01	62871162;62872243;62872646	62871423;62872374;62873230	+;+;+	979	8.35955	9.51439	7.97445	19.6239	20.9226	19.5672	11.2962	11.1633	12.7397	22.7988	18.5697	22.6339
Solyc01g060140.4	SL4.0ch01;SL4.0ch01;SL4.0ch01;SL4.0ch01;SL4.0ch01	62874632;62875419;62876162;62877358;62878528	62875281;62875721;62876704;62878055;62878950	-;-;-;-;-	2617	29.0253	30.4684	27.4067	38.9626	46.9257	41.6944	45.4776	43.3519	42.5391	41.7465	46.133	43.7992
Solyc01g060170.4	SL4.0ch01;SL4.0ch01;SL4.0ch01;SL4.0ch01;SL4.0ch01;SL4.0ch01	62902430;62903016;62903230;62905008;62905592;62907642	62902444;62903061;62903318;62905123;62905717;62908051	-;-;-;-;-;-	802	23.699	27.9924	26.0246	32.653	43.994	37.5801	42.0736	33.3481	36.6019	36.6776	42.9094	38.3562
Solyc01g060180.4	SL4.0ch01;SL4.0ch01;SL4.0ch01	62939450;62941269;62943312	62940595;62941859;62943701	-;-;-	2127	6.53894	5.56501	6.51687	5.28109	8.17166	7.70936	7.51244	5.7658	5.42898	9.38907	9.17251	8.28142
Solyc01g060187.1	SL4.0ch01;SL4.0ch01;SL4.0ch01	62951810;62952388;62955935	62952307;62952543;62956134	-;-;-	854	0.811687	1.11117	2.45643	0	0	0	0.229423	0	0.0832952	0.0275114	0	0
Solyc01g060200.3	SL4.0ch01;SL4.0ch01;SL4.0ch01;SL4.0ch01;SL4.0ch01;SL4.0ch01;SL4.0ch01;SL4.0ch01;SL4.0ch01	62977663;62977774;62978764;62979478;62981291;62982001;62982137;62982801;62983689	62977753;62977909;62978801;62979694;62981359;62982036;62982268;62982976;62983750	-;-;-;-;-;-;-;-;-	957	0	0	0	0	0.024744	0	0	0	0	0.0245504	0.0514812	0
Solyc01g060210.4	SL4.0ch01;SL4.0ch01	62994467;62995500	62994636;62995978	-;-	649	6.40845	9.04228	10.3926	16.1404	13.4272	19.2842	15.6648	10.8428	18.3407	12.1275	16.587	13.9246
Solyc01g150139.1	SL4.0ch01;SL4.0ch01	62995994;62996334	62996120;62996431	-;-	225	3.37894	5.66034	5.19285	9.41025	9.26151	8.85447	8.70788	7.14008	11.6976	7.20506	11.3863	9.30368
Solyc01g060220.1	SL4.0ch01	62999709	62999993	-	285	0	0	0	0.156403	0	0	0	0	0	0	0	0
Solyc01g060240.4	SL4.0ch01;SL4.0ch01;SL4.0ch01;SL4.0ch01;SL4.0ch01;SL4.0ch01;SL4.0ch01	63110194;63110337;63111237;63111891;63112062;63112226;63112426	63110204;63110373;63111299;63111953;63112078;63112288;63112657	+;+;+;+;+;+;+	486	0.368077	0.205532	0.273193	0.733743	0.828313	0.10511	0.268762	0.279346	0.146367	0.435088	0.608241	1.15561
Solyc01g060250.2	SL4.0ch01;SL4.0ch01	63163643;63165693	63163858;63165861	+;+	385	1.62623	1.5567	1.93123	1.67879	2.33725	2.9854	1.80943	2.11577	1.5397	2.37999	1.72756	1.7903
Solyc01g060260.4	SL4.0ch01;SL4.0ch01;SL4.0ch01;SL4.0ch01	63172110;63172429;63172779;63173214	63172191;63172637;63173004;63173605	+;+;+;+	909	0	0	0.0584255	0	0.208405	0	0.0478982	0.0995689	0.104341	0	0.162599	0
Solyc01g060270.1	SL4.0ch01;SL4.0ch01;SL4.0ch01;SL4.0ch01;SL4.0ch01	63173925;63174497;63174767;63175038;63175369	63174418;63174689;63174960;63175196;63175726	+;+;+;+;+	1398	0.0319895	0	0	0	0	0	0	0	0	0	0	0
Solyc01g060280.4	SL4.0ch01;SL4.0ch01;SL4.0ch01;SL4.0ch01;SL4.0ch01;SL4.0ch01;SL4.0ch01;SL4.0ch01;SL4.0ch01;SL4.0ch01;SL4.0ch01;SL4.0ch01;SL4.0ch01;SL4.0ch01	63178605;63179499;63179657;63179981;63180580;63187645;63187834;63188068;63188553;63188743;63189299;63190112;63190389;63190863	63178894;63179563;63179732;63180181;63180674;63187749;63187880;63188395;63188642;63188805;63189373;63190174;63190441;63191303	+;+;+;+;+;+;+;+;+;+;+;+;+;+	1992	2.6267	2.73289	2.50614	2.57335	2.78169	3.25683	2.62286	2.38538	2.63063	2.45327	1.97862	2.49901
Solyc01g060390.1	SL4.0ch01	64062346	64062726	-	381	0	0	0.139393	0	0	0	0	0	0.124469	0.123332	0	0
Solyc01g060395.1	SL4.0ch01;SL4.0ch01;SL4.0ch01;SL4.0ch01;SL4.0ch01	64080456;64080728;64080945;64082293;64082758	64080546;64080850;64080973;64082394;64082814	+;+;+;+;+	402	0	0	0	0	0	0	0	0	0	0.116889	0.061278	0.254014
Solyc01g060410.4	SL4.0ch01;SL4.0ch01;SL4.0ch01;SL4.0ch01;SL4.0ch01	64082821;64083080;64083247;64085472;64085745	64082958;64083138;64085031;64085628;64086576	+;+;+;+;+	2971	0	0.0168106	0	0.0300067	0.0478223	0.0343881	0.0146548	0.0152319	0	0.0948964	0.0746226	0.120295
Solyc01g060450.3	SL4.0ch01;SL4.0ch01;SL4.0ch01	64212827;64213577;64213933	64213020;64213806;64214458	+;+;+	950	0.0470751	0	0.0559039	0	0.0997053	0.0537721	0	0	0.0499187	0	0.0518605	0.053744
Solyc01g060460.2	SL4.0ch01;SL4.0ch01;SL4.0ch01;SL4.0ch01	64215430;64215642;64218809;64219427	64215514;64217447;64219102;64219564	-;-;-;-	2323	0.0288773	0.0214999	0.0457243	0.0191885	0.0305812	0.0439806	0.0562283	0.126626	0.0816578	0.0404559	0.0424171	0.0219788
Solyc01g060470.3	SL4.0ch01;SL4.0ch01;SL4.0ch01;SL4.0ch01;SL4.0ch01;SL4.0ch01;SL4.0ch01;SL4.0ch01;SL4.0ch01;SL4.0ch01;SL4.0ch01;SL4.0ch01	64238804;64239024;64239458;64239638;64239811;64240031;64240383;64240648;64242648;64243046;64243253;64243783	64238931;64239259;64239554;64239729;64239942;64240216;64240546;64240726;64242776;64243173;64243660;64244237	+;+;+;+;+;+;+;+;+;+;+;+	2234	67.092	73.0383	63.4262	71.4016	77.2409	78.8319	78.5522	69.2383	76.6215	77.1205	76.3933	79.4877
Solyc01g060490.4	SL4.0ch01;SL4.0ch01	64458532;64458848	64458759;64459317	+;+	698	0	0	0	0	0.203553	0.365928	0	0	0.0679409	0.875164	0.141168	1.17036
Solyc01g065490.4	SL4.0ch01;SL4.0ch01;SL4.0ch01;SL4.0ch01;SL4.0ch01	64503793;64504282;64505128;64505334;64506577	64504038;64504479;64505236;64505422;64507127	+;+;+;+;+	1193	4.76078	5.17025	5.76495	6.18369	9.30924	7.45057	5.85757	7.09347	6.71789	6.61714	8.0736	7.25408
Solyc01g065500.3	SL4.0ch01	64511731	64515144	-	3414	0.484677	0.438877	0.233342	0.979237	1.59531	0.897777	0.816205	0.543473	0.680643	2.50501	2.10693	3.33499
Solyc01g065510.3	SL4.0ch01	64545264	64546203	-	940	0.0475759	0.106264	0	0.0948402	0.151149	0.108688	0.277911	0.0481426	0.201799	0.549878	0.47171	0.38021
Solyc01g065530.3	SL4.0ch01;SL4.0ch01	64574212;64575795	64575076;64577693	+;+	2764	4.1097	4.2102	5.96609	4.01561	2.89575	3.90889	3.08746	2.53776	4.68394	1.93806	3.1728	1.57936
Solyc01g065540.3	SL4.0ch01;SL4.0ch01;SL4.0ch01;SL4.0ch01;SL4.0ch01;SL4.0ch01	64577785;64578611;64579944;64581251;64581739;64582003	64578443;64579792;64580020;64581637;64581891;64582437	-;-;-;-;-;-	2893	6.47709	6.57751	6.90248	11.6714	15.3474	12.1396	9.75235	7.50845	8.80263	12.3281	12.8405	11.9127
Solyc01g065550.3	SL4.0ch01;SL4.0ch01;SL4.0ch01;SL4.0ch01;SL4.0ch01	64655468;64656343;64659204;64659467;64660183	64655851;64656485;64659281;64659726;64660851	+;+;+;+;+	1534	5.87441	5.53488	5.67786	7.75847	7.6412	9.49074	7.4789	6.46065	7.23398	7.70396	7.90079	8.45399
Solyc01g065560.4	SL4.0ch01;SL4.0ch01;SL4.0ch01;SL4.0ch01;SL4.0ch01;SL4.0ch01	64660915;64661883;64662069;64662244;64663571;64664448	64661774;64661977;64662154;64662529;64663782;64665045	-;-;-;-;-;-	2137	1.2347	1.43733	1.66508	1.33495	1.95025	1.9243	1.61974	1.82117	1.32038	1.97897	1.68298	1.55297
Solyc01g065570.2	SL4.0ch01;SL4.0ch01;SL4.0ch01;SL4.0ch01	64698801;64699092;64699211;64699577	64699005;64699143;64699278;64700274	+;+;+;+	1023	0	0	0	0	0.0462952	0.0249675	0	0	0	0	0	0.0249544
Solyc01g065580.4	SL4.0ch01;SL4.0ch01;SL4.0ch01;SL4.0ch01;SL4.0ch01;SL4.0ch01;SL4.0ch01;SL4.0ch01;SL4.0ch01;SL4.0ch01;SL4.0ch01;SL4.0ch01;SL4.0ch01;SL4.0ch01;SL4.0ch01;SL4.0ch01;SL4.0ch01	64700188;64700744;64701268;64701552;64701818;64702052;64702192;64702386;64702554;64702746;64703259;64703561;64703737;64703957;64704158;64704740;64705004	64700661;64700991;64701342;64701707;64701925;64702102;64702242;64702457;64702667;64702896;64703373;64703644;64703860;64704038;64704219;64704793;64705312	-;-;-;-;-;-;-;-;-;-;-;-;-;-;-;-;-	2330	18.7714	19.549	18.6906	23.0909	33.8431	30.8474	23.8813	20.3935	22.653	36.1598	33.5569	33.2855
Solyc01g065643.1	SL4.0ch01;SL4.0ch01;SL4.0ch01	64908634;64909312;64926442	64908816;64909401;64926680	+;+;+	512	0	0	0	0	0	0	0	0.0441934	0.0926226	0.0458882	0	0
Solyc01g065680.2	SL4.0ch01	65009995	65010447	+	453	0.0493613	0	0.0586189	0.541196	0.575011	0.281918	0.14417	0.0499493	0.104686	0.726108	0.489412	0.732603
Solyc01g065690.3	SL4.0ch01;SL4.0ch01;SL4.0ch01	65048560;65049871;65050056	65049777;65049955;65050164	-;-;-	1412	6.61952	7.78167	5.86754	9.54951	12.1754	7.01855	8.32553	4.83949	7.01937	9.48444	9.1766	11.9687
Solyc01g065700.3	SL4.0ch01;SL4.0ch01;SL4.0ch01;SL4.0ch01;SL4.0ch01;SL4.0ch01	65056062;65056645;65056957;65057844;65058232;65059787	65056456;65056868;65057074;65058143;65058500;65059956	-;-;-;-;-;-	1476	0	0	0.0359815	0	0.0320867	0.0346094	0.0589965	0	0	0.0318357	0	0
Solyc01g065710.3	SL4.0ch01;SL4.0ch01;SL4.0ch01;SL4.0ch01	65062790;65063711;65064393;65065513	65063120;65063861;65064532;65065661	-;-;-;-	771	0.40603	0.388671	0.413298	1.38754	1.22853	1.85517	1.04472	0.792386	1.1379	1.95028	1.75727	1.19199
Solyc01g065720.4	SL4.0ch01;SL4.0ch01;SL4.0ch01;SL4.0ch01;SL4.0ch01;SL4.0ch01;SL4.0ch01;SL4.0ch01;SL4.0ch01;SL4.0ch01;SL4.0ch01;SL4.0ch01;SL4.0ch01;SL4.0ch01;SL4.0ch01;SL4.0ch01;SL4.0ch01;SL4.0ch01;SL4.0ch01;SL4.0ch01	65078959;65080074;65080377;65080518;65081783;65087089;65087367;65089039;65090869;65091470;65093055;65093306;65094209;65094421;65094834;65096117;65097314;65097560;65097815;65098686	65079983;65080135;65080442;65080649;65081884;65087286;65087513;65089149;65091390;65091626;65093204;65093445;65094325;65094663;65095007;65096287;65097455;65097675;65097916;65099137	-;-;-;-;-;-;-;-;-;-;-;-;-;-;-;-;-;-;-;-	4329	11.1158	13.0946	13.2373	9.72019	9.80787	10.6911	11.8428	11.2116	11.4805	7.45168	9.79318	8.97533
Solyc01g065725.1	SL4.0ch01;SL4.0ch01;SL4.0ch01;SL4.0ch01;SL4.0ch01	65105822;65108397;65108741;65109452;65110097	65105921;65108465;65108753;65109519;65110165	+;+;+;+;+	319	1.12154	2.03534	1.58161	6.77706	6.01279	4.56389	7.37031	13.4769	12.9335	12.0788	20.0777	16.0053
Solyc01g065740.3	SL4.0ch01;SL4.0ch01;SL4.0ch01;SL4.0ch01	65116377;65117722;65118281;65120173	65117354;65117886;65118609;65120749	+;+;+;+	2049	0.545648	0.645935	0.38879	0.184913	0.173353	0.398895	0.658722	0.519019	0.613325	0.401326	0.252469	0.186884
Solyc01g065750.2	SL4.0ch01	65127233	65127710	+	478	1.96474	2.35093	4.72201	2.09819	3.66594	3.63355	2.45934	2.08282	2.08343	2.65422	3.81359	3.89869
Solyc01g065840.4	SL4.0ch01;SL4.0ch01;SL4.0ch01;SL4.0ch01	65197757;65199104;65199655;65200702	65198730;65199268;65199998;65201263	+;+;+;+	2045	2.31807	1.57526	1.84387	1.98353	2.77907	2.12327	1.92681	2.36782	2.96827	1.84971	2.03575	2.0223
Solyc01g065903.1	SL4.0ch01;SL4.0ch01;SL4.0ch01;SL4.0ch01	65336519;65337190;65338223;65338503	65336790;65337232;65338472;65338651	+;+;+;+	714	0	0	0	0	0	0.0715455	0	0	0.0332092	0	0	0
Solyc01g065930.1	SL4.0ch01;SL4.0ch01;SL4.0ch01;SL4.0ch01;SL4.0ch01;SL4.0ch01;SL4.0ch01	65428952;65429234;65430483;65431114;65432136;65432359;65442279	65429127;65429384;65430587;65431218;65432225;65432448;65442397	-;-;-;-;-;-;-	836	0.0534944	0.119484	0	0.186617	0.141627	0.091657	0.078121	0.0811974	0.453806	0.449661	0.117865	0.213754
Solyc01g065960.2	SL4.0ch01;SL4.0ch01	65478367;65478632	65478507;65478790	-;-	300	0	0	0.0885146	0	0.157867	0	0	0	0.0790379	0.156632	0.0821125	0.170189
Solyc01g065980.4	SL4.0ch01;SL4.0ch01	65548504;65550640	65549297;65550913	-;-	1068	315.541	325.573	338.543	412.255	203.187	320.468	204.427	175.148	223.038	139.781	135.624	118.607
Solyc01g065983.1	SL4.0ch01;SL4.0ch01	65628953;65629569	65629373;65629661	-;-	514	0	0	0	0	0	0	0.127061	0.0880429	0	0.137129	0.0958512	0
Solyc01g150141.1	SL4.0ch01	65645246	65645958	+	713	0	0	0	0	0.0332118	0	0	0	0	0	0.0690989	0
Solyc01g065987.1	SL4.0ch01	65646956	65647765	-	810	0	0	0	0	0	0.031533	0	0	0.0585466	0.0580118	0.030412	0.0945496
Solyc01g066020.3	SL4.0ch01;SL4.0ch01;SL4.0ch01;SL4.0ch01;SL4.0ch01	65651517;65651923;65652426;65653140;65654455	65651746;65652238;65652761;65654214;65654963	-;-;-;-;-	2466	0	0.0202531	0	0.0542273	0.115231	0.0621454	0.0529677	0.0367024	0.0384613	0.304879	0.319659	0.496903
Solyc01g066040.2	SL4.0ch01	65717891	65718339	+	449	0.099602	0.111234	0.118282	0.0992759	0.210958	0.227543	0	0	0	0	0	0
Solyc01g066050.3	SL4.0ch01;SL4.0ch01	65750977;65753392	65751492;65755182	-;-	2307	19.0264	19.7006	17.9101	21.1475	20.1901	21.7	21.0148	17.1836	19.7955	19.8692	18.163	20.4271
Solyc01g066060.4	SL4.0ch01;SL4.0ch01;SL4.0ch01;SL4.0ch01	65768298;65769010;65770204;65772257	65768907;65769075;65770301;65772666	-;-;-;-	1184	17.9981	16.9152	15.9236	10.9931	13.68	15.9204	18.4417	16.6263	16.0412	12.8785	11.0894	13.1739
Solyc01g066070.3	SL4.0ch01;SL4.0ch01;SL4.0ch01;SL4.0ch01;SL4.0ch01	65804922;65805526;65805839;65806217;65807188	65805431;65805742;65806128;65806531;65807498	-;-;-;-;-	1643	0.0272193	0	0	0	0	0	0.01325	0	0	0	0	0
Solyc01g066080.3	SL4.0ch01;SL4.0ch01;SL4.0ch01	65826330;65826764;65827029	65826643;65826860;65827121	-;-;-	504	0	0	0	0	0.0939683	0	0	0.0897898	0	0	0.195506	0
Solyc01g066100.2	SL4.0ch01	65858163	65859584	-	1422	0	0	0	0	0	0	0.244948	0.0636484	0.100048	0.148701	0.0346466	0.0359049
Solyc01g066110.2	SL4.0ch01;SL4.0ch01	65876623;65877183	65876936;65878041	-;-	1173	0	0	0	0.0190004	0	0	0	0.0385797	0.0404286	0.220326	0	0.152343
Solyc01g066145.1	SL4.0ch01;SL4.0ch01;SL4.0ch01	65932522;65932734;65932919	65932723;65932831;65933158	-;-;-	540	0	0.0462446	0.393398	0.0825461	0.131556	0	2.74137	1.42466	3.38107	1.43579	0.547417	0.283649
Solyc01g066150.1	SL4.0ch01;SL4.0ch01	65933165;65933547	65933431;65933675	-;-	396	0	0	0.134113	0.0562814	0.119596	0	1.20943	0.457112	0.958036	0.355981	0.559858	0.0644656
Solyc01g066160.1	SL4.0ch01	65984492	65984779	-	288	0	0	0	0.154774	0	0	0	0	0	0	0	0
Solyc01g066190.1	SL4.0ch01	66058035	66058349	-	315	0	0	0	0.283015	0.150349	0	0	0	0	0	0	0
Solyc01g066200.1	SL4.0ch01	66097822	66098091	-	270	0	0	0	0	0	0.189198	0	0.167608	0	0	0	0
Solyc01g150142.1	SL4.0ch01;SL4.0ch01	66144961;66145301	66145157;66146485	+;+	1382	0	0	0	0	0.0685384	0	0	0	0	0	0	0
Solyc01g066230.1	SL4.0ch01;SL4.0ch01;SL4.0ch01;SL4.0ch01;SL4.0ch01	66401955;66402246;66403509;66404137;66405039	66402130;66402396;66403613;66404241;66405117	-;-;-;-;-	616	0	0	0	0.0361809	0	0	0	0	0	0.0381409	0.0399899	0
Solyc01g066235.1	SL4.0ch01;SL4.0ch01;SL4.0ch01;SL4.0ch01	66436196;66436753;66437824;66438898	66436306;66436839;66437886;66438967	-;-;-;-	331	0	0.0754444	0	0	0	0.154331	0.131539	0	0	0.141962	0	0
Solyc01g066260.2	SL4.0ch01	66471030	66471571	-	542	0	0	0	0	0.0873801	0	0	0	0	0	0	0
Solyc01g066270.3	SL4.0ch01	66552916	66553462	-	547	0	0	0.0970909	0	0.259744	0	0	0.0827313	0	0	0.0900686	0
Solyc01g066290.2	SL4.0ch01	66678108	66678707	-	600	0.0745355	0.0832403	0.354058	0.594332	0.0789334	0.340557	0.0725657	0.22627	0.158076	0.156632	0.0821125	0.255284
Solyc01g066310.4	SL4.0ch01;SL4.0ch01;SL4.0ch01;SL4.0ch01;SL4.0ch01;SL4.0ch01;SL4.0ch01;SL4.0ch01;SL4.0ch01;SL4.0ch01;SL4.0ch01;SL4.0ch01;SL4.0ch01;SL4.0ch01;SL4.0ch01;SL4.0ch01;SL4.0ch01	66718612;66719629;66719867;66720135;66720602;66720922;66721183;66721665;66721874;66722440;66722795;66723303;66725252;66725419;66726068;66726343;66726530	66718992;66719763;66720007;66720266;66720787;66720999;66721302;66721763;66721991;66722702;66722986;66723445;66725336;66725628;66726220;66726447;66727222	+;+;+;+;+;+;+;+;+;+;+;+;+;+;+;+;+	3234	5.34471	6.99589	7.81687	7.21551	10.0241	9.02728	7.39793	7.57033	8.50501	7.30125	8.13508	7.08859
Solyc01g066320.1	SL4.0ch01;SL4.0ch01;SL4.0ch01	66822179;66822968;66823176	66822840;66823075;66823383	+;+;+	978	0	0.0510677	0	0	0	0	0	0	0	0	0	0
Solyc01g066340.4	SL4.0ch01	66896709	66897005	-	297	9.71221	5.71752	10.5502	8.02948	9.40822	10.2339	10.4084	11.7325	9.42068	9.96748	9.53832	9.02519
Solyc01g066360.3	SL4.0ch01;SL4.0ch01	66997142;66998414	66998325;66999503	+;+	2274	0	0	0	0	0	0.0224642	0	0	0.0208543	0	0	0
Solyc01g066420.3	SL4.0ch01	67010423	67012398	-	1976	0.0452645	0.0252754	0	0	0.0239676	0.025852	0	0.0229018	0	0	0	0
Solyc01g066425.1	SL4.0ch01;SL4.0ch01	67043486;67047450	67043840;67047724	-;-	630	0	0	0	0	0	0	0.0691102	0	0	0	0	0
Solyc01g066380.4	SL4.0ch01	67055260	67057152	+	1893	0	0.0527672	0	0	0	0.0269855	0	0.047812	0.0250516	0	0	0
Solyc01g066390.4	SL4.0ch01	67056232	67057143	-	912	0	0.109527	0	0	0	0	0	0.0992413	0	0	0	0
Solyc01g066430.3	SL4.0ch01	67083236	67084536	-	1301	4.3312	3.39743	11.1647	4.88234	17.9102	15.863	4.55139	6.81767	19.8658	2.1129	10.414	3.31614
Solyc01g066440.3	SL4.0ch01;SL4.0ch01	67106420;67106833	67106674;67107572	+;+	995	0	0	0	0.761581	0.999558	1.43753	0.0437582	0.0454815	0	0.991739	1.43594	1.33415
Solyc01g066450.3	SL4.0ch01;SL4.0ch01;SL4.0ch01	67179656;67181657;67181963	67180212;67181901;67182375	+;+;+	1215	0	0	0	0.0366871	0.0779589	0	0	0	0	0	0	0.0840441
Solyc01g150144.1	SL4.0ch01;SL4.0ch01;SL4.0ch01	67183075;67183768;67184086	67183658;67184000;67184562	+;+;+	1294	0	0	0.123127	4.49538	0.805193	0.868498	0.0336472	0.174861	0.256537	1.12572	0.304591	0.11837
Solyc01g066455.1	SL4.0ch01;SL4.0ch01;SL4.0ch01;SL4.0ch01	67185052;67185228;67185800;67185960	67185155;67185300;67185835;67186054	-;-;-;-	308	0	0	0	0	0	0	0.0706809	0	0	0	0	0
Solyc01g066457.1	SL4.0ch01;SL4.0ch01;SL4.0ch01	67243680;67244383;67244701	67244280;67244615;67245178	+;+;+	1312	0.0681727	0	0	0.32276	0.14439	0.214146	0	0.0689848	0	0.143261	0.0938786	0.0389152
Solyc01g066480.3	SL4.0ch01;SL4.0ch01;SL4.0ch01;SL4.0ch01;SL4.0ch01;SL4.0ch01;SL4.0ch01	67245451;67246405;67246598;67246779;67246983;67251709;67252095	67245808;67246522;67246648;67246841;67247035;67251874;67252485	-;-;-;-;-;-;-	1200	12.7083	11.6536	11.2413	10.0665	10.064	11.4938	10.2318	9.50335	10.354	11.4145	9.31977	10.2964
Solyc01g066510.3	SL4.0ch01;SL4.0ch01;SL4.0ch01;SL4.0ch01;SL4.0ch01;SL4.0ch01;SL4.0ch01;SL4.0ch01;SL4.0ch01;SL4.0ch01;SL4.0ch01;SL4.0ch01;SL4.0ch01;SL4.0ch01;SL4.0ch01;SL4.0ch01;SL4.0ch01	67260266;67260865;67261147;67261610;67262105;67263159;67263807;67264993;67265295;67265792;67266076;67266699;67267081;67268172;67268690;67269112;67269516	67260419;67260959;67261310;67261660;67262261;67263397;67264036;67265220;67265512;67265916;67266384;67266831;67267280;67268498;67269031;67269435;67269599	-;-;-;-;-;-;-;-;-;-;-;-;-;-;-;-;-	3380	0	0	0	0	0	0	0	0.0133888	0	0.0139022	0	0
Solyc01g066520.3	SL4.0ch01;SL4.0ch01;SL4.0ch01;SL4.0ch01;SL4.0ch01;SL4.0ch01;SL4.0ch01;SL4.0ch01	67289469;67290053;67291870;67292227;67293030;67293921;67294728;67295491	67289911;67290280;67291958;67292474;67293403;67294046;67294874;67295875	-;-;-;-;-;-;-;-	2040	20.5959	25.3393	22.415	18.4418	12.0606	13.4345	16.5941	14.9072	17.7138	10.8145	11.5199	12.176
Solyc01g066560.3	SL4.0ch01;SL4.0ch01	67377321;67377596	67377499;67381571	+;+	4155	0.269081	0.384648	0.40902	0.477396	0.832077	0.762257	0.639207	0.620814	0.542137	0.610695	0.818161	1.08749
Solyc01g066570.3	SL4.0ch01;SL4.0ch01	67406271;67406816	67406736;67407301	+;+	952	6.01295	4.40684	10.9899	8.70896	15.2229	11.0538	7.95783	6.98776	7.77096	6.16985	11.2818	10.5653
Solyc01g066590.3	SL4.0ch01;SL4.0ch01;SL4.0ch01	67457389;67460445;67460663	67457832;67460550;67461040	-;-;-	928	2.98785	1.93749	3.03315	2.7379	4.69517	4.21109	3.19039	3.31603	2.91282	2.78494	4.14102	4.04383
Solyc01g066610.4	SL4.0ch01;SL4.0ch01;SL4.0ch01;SL4.0ch01;SL4.0ch01;SL4.0ch01;SL4.0ch01;SL4.0ch01;SL4.0ch01;SL4.0ch01;SL4.0ch01;SL4.0ch01;SL4.0ch01;SL4.0ch01	67464296;67464622;67465137;67465433;67466046;67467413;67467578;67467894;67468131;67468754;67468992;67469200;67469756;67470370	67464557;67465047;67465327;67465940;67466989;67467497;67467766;67468010;67468376;67468913;67469056;67469388;67469837;67471418	-;-;-;-;-;-;-;-;-;-;-;-;-;-	4513	0.812574	0.996006	0.806104	0.528419	0.797554	0.905535	0.501673	0.621704	0.840643	1.52016	0.95522	1.33497
Solyc01g066612.1	SL4.0ch01;SL4.0ch01;SL4.0ch01	67492586;67493152;67493344	67492652;67493275;67493960	+;+;+	808	0	0	0	0	0	0	0	0.0560075	0	0	0.0609746	0
Solyc01g066616.1	SL4.0ch01;SL4.0ch01;SL4.0ch01;SL4.0ch01	67501775;67501897;67502057;67502311	67501821;67501975;67502192;67502445	+;+;+;+	397	0	0	0	0	0	0	0	0	0.0597264	0	0	0
Solyc01g066620.4	SL4.0ch01;SL4.0ch01;SL4.0ch01;SL4.0ch01;SL4.0ch01;SL4.0ch01;SL4.0ch01;SL4.0ch01;SL4.0ch01;SL4.0ch01;SL4.0ch01;SL4.0ch01;SL4.0ch01;SL4.0ch01;SL4.0ch01;SL4.0ch01;SL4.0ch01	67529517;67529734;67529906;67530623;67530778;67531146;67531300;67531696;67531860;67532103;67532308;67532543;67532973;67533187;67533405;67533746;67534562	67529656;67529799;67529962;67530690;67530859;67531201;67531605;67531782;67532034;67532224;67532474;67532797;67533094;67533308;67533553;67533884;67534673	+;+;+;+;+;+;+;+;+;+;+;+;+;+;+;+;+	2225	0.0401989	0.0112234	0.0358036	0.150252	0.170283	0.275507	0.0195683	0.254236	0.159852	0.242867	0.309998	0.160628
Solyc01g066640.2	SL4.0ch01	67603276	67604826	+	1551	0.173003	0.0322013	0.171208	5.74789	6.51925	6.45543	2.63875	2.39254	2.91997	11.5429	5.33652	9.21721
Solyc01g066690.3	SL4.0ch01;SL4.0ch01;SL4.0ch01;SL4.0ch01;SL4.0ch01;SL4.0ch01;SL4.0ch01;SL4.0ch01;SL4.0ch01;SL4.0ch01	67621326;67626932;67627590;67627892;67633871;67634060;67635081;67635402;67635824;67636419	67621475;67627053;67627738;67627953;67633983;67634162;67635308;67635620;67636084;67637123	+;+;+;+;+;+;+;+;+;+	2112	19.4068	21.8388	18.8974	19.8392	22.6261	19.6642	22.2129	18.1809	18.3	23.5949	22.8375	21.2737
Solyc01g066700.4	SL4.0ch01;SL4.0ch01;SL4.0ch01;SL4.0ch01;SL4.0ch01;SL4.0ch01	67637988;67638914;67639098;67639366;67639953;67640638	67638321;67639006;67639172;67639449;67640032;67640785	-;-;-;-;-;-	814	1.15374	1.04306	0.978662	3.4499	4.01455	3.5771	1.55116	0.778325	0.932143	1.81839	3.14731	2.50893
Solyc01g066710.4	SL4.0ch01;SL4.0ch01	67640922;67641255	67641179;67641553	-;-	557	0.642317	1.12083	0.667435	6.2821	5.3567	5.59442	2.1887	0.690591	1.19195	2.8683	3.27271	4.81235
Solyc01g066720.3	SL4.0ch01;SL4.0ch01;SL4.0ch01	67642028;67644013;67644191	67642460;67644103;67644404	-;-;-	738	181.855	262.105	206.174	256.155	120.55	122.933	169.615	159.83	161.803	97.5129	100.438	87.4122
Solyc01g066730.4	SL4.0ch01	67662385	67663723	+	1339	0.283892	0.205148	0.376798	1.38152	3.18327	2.91851	0.471487	0.574547	0.796872	5.05339	4.32333	4.97603
Solyc01g066740.3	SL4.0ch01;SL4.0ch01;SL4.0ch01;SL4.0ch01;SL4.0ch01;SL4.0ch01;SL4.0ch01;SL4.0ch01;SL4.0ch01;SL4.0ch01;SL4.0ch01;SL4.0ch01;SL4.0ch01;SL4.0ch01;SL4.0ch01;SL4.0ch01;SL4.0ch01	67663517;67664015;67664378;67664567;67664796;67665010;67665221;67665535;67666398;67666616;67667305;67667966;67668522;67669782;67669964;67670508;67670894	67663754;67664131;67664503;67664713;67664906;67665132;67665352;67665654;67666519;67666910;67667550;67668107;67669691;67669852;67670200;67670580;67671845	-;-;-;-;-;-;-;-;-;-;-;-;-;-;-;-;-	4422	0.798956	0.734141	1.45923	5.98767	17.6342	13.2676	1.7723	1.46344	2.43441	29.148	23.1074	27.6529
Solyc01g066760.2	SL4.0ch01	67712111	67712636	-	526	0	0	0	0	0	0	0	0	0	0.0893337	0.0936645	0.0970661
Solyc01g066770.3	SL4.0ch01;SL4.0ch01	67719278;67721688	67719592;67722794	-;-	1422	8.08255	8.56989	8.1045	10.8146	12.989	11.765	10.1653	12.9843	12.4727	13.9614	14.7248	12.6744
Solyc01g066810.4	SL4.0ch01;SL4.0ch01;SL4.0ch01	67758507;67759047;67759998	67758941;67759266;67760277	-;-;-	935	0.0956606	0.42733	0	0.0953473	0.759786	0.382443	0.139699	0.484	0.101439	0.301537	1.47539	0.982911
Solyc01g066820.4	SL4.0ch01;SL4.0ch01;SL4.0ch01;SL4.0ch01;SL4.0ch01;SL4.0ch01;SL4.0ch01;SL4.0ch01;SL4.0ch01;SL4.0ch01;SL4.0ch01;SL4.0ch01;SL4.0ch01	67766454;67767141;67767925;67769126;67769738;67769971;67770262;67771109;67771807;67772795;67773094;67773878;67774605	67766669;67767387;67768146;67769227;67769842;67770048;67770343;67771271;67772136;67773013;67773706;67773943;67774950	+;+;+;+;+;+;+;+;+;+;+;+;+	2789	0.240523	0.161168	0.228507	0.479472	1.18018	0.815065	0.265389	0.27584	0.510105	0.791864	0.618273	0.549194
Solyc01g066830.3	SL4.0ch01;SL4.0ch01;SL4.0ch01;SL4.0ch01;SL4.0ch01;SL4.0ch01;SL4.0ch01;SL4.0ch01;SL4.0ch01;SL4.0ch01	67775552;67776830;67783857;67784641;67784846;67787873;67788061;67788249;67788492;67789512	67776090;67776902;67783960;67784760;67784938;67787971;67788154;67788328;67789366;67789661	-;-;-;-;-;-;-;-;-;-	2227	5.26133	4.72081	5.73536	6.58515	8.29385	7.2829	6.40286	6.03523	6.27122	6.28778	7.24522	7.13006
Solyc01g066840.3	SL4.0ch01;SL4.0ch01;SL4.0ch01;SL4.0ch01	67824716;67825308;67825500;67826326	67824864;67825400;67825632;67826632	+;+;+;+	682	34.8853	40.6071	30.0975	46.8624	52.3252	54.3792	36.1977	33.2106	35.2542	57.4278	50.1705	46.7896
Solyc01g066850.4	SL4.0ch01;SL4.0ch01;SL4.0ch01;SL4.0ch01;SL4.0ch01;SL4.0ch01	67830806;67831262;67831414;67831641;67832606;67832862	67831170;67831324;67831530;67832049;67832757;67833112	+;+;+;+;+;+	1357	0	0	0	0	0	0	0	0	0	0.0346275	0	0
Solyc01g066860.3	SL4.0ch01	67833162	67833967	-	806	0.110971	0	0	2.26746	3.34928	1.83799	0.216077	0.168439	0.0588372	1.80729	3.66756	4.49756
Solyc01g066870.3	SL4.0ch01;SL4.0ch01;SL4.0ch01;SL4.0ch01	67861758;67863238;67864804;67865361	67861964;67864421;67865068;67865698	+;+;+;+	1994	1.48024	1.62807	1.03874	1.82189	3.46768	2.38253	1.39745	1.58866	1.9264	2.21515	2.68081	2.35568
Solyc01g066880.3	SL4.0ch01;SL4.0ch01;SL4.0ch01	67890780;67891932;67892093	67891765;67892007;67892209	-;-;-	1179	4.13454	3.32538	4.3469	9.225	12.4526	10.7453	7.01653	6.21811	7.34067	9.80444	10.5096	11.3026
Solyc01g066900.4	SL4.0ch01;SL4.0ch01;SL4.0ch01;SL4.0ch01;SL4.0ch01;SL4.0ch01;SL4.0ch01	67922942;67923837;67923951;67924094;67925283;67925422;67926140	67923246;67923875;67924004;67924147;67925336;67925493;67926566	+;+;+;+;+;+;+	1005	0.311492	0.298174	0.369912	1.59671	1.83785	2.64313	0.519874	0.878064	0.802176	1.75334	2.67172	2.51474
Solyc01g066905.1	SL4.0ch01	67940016	67940645	+	630	0	0	0	0	0.0751746	0	0	0	0	0	0	0
Solyc01g066910.3	SL4.0ch01	67948787	67949380	+	594	0	0	0	0	0	0	0	0	0	0.079107	0	0
Solyc01g066940.3	SL4.0ch01;SL4.0ch01;SL4.0ch01;SL4.0ch01;SL4.0ch01	67981097;67983644;67983887;67985826;67985973	67981491;67983785;67984007;67985888;67986507	+;+;+;+;+	1256	4.45077	4.07586	4.43982	5.28794	6.35363	7.36155	7.67833	5.4766	6.64523	7.10829	5.6485	6.66665
Solyc01g066970.2	SL4.0ch01	68057068	68057655	-	588	2.35776	1.69878	1.80642	7.58076	12.726	10.4252	4.59089	3.69421	3.70994	9.27005	13.6575	11.3749
Solyc01g066980.3	SL4.0ch01	68064440	68065069	-	630	2.12959	1.03059	3.20338	1.62734	3.00698	2.27038	1.45131	2.29862	1.65603	0.969626	2.42427	1.37772
Solyc01g066990.1	SL4.0ch01	68086878	68087084	-	207	0	0	0	0	0	0	0.420671	0	0.114548	0	0.238007	0
Solyc01g067000.4	SL4.0ch01	68106922	68108155	-	1234	7.35691	8.29705	8.22023	18.0611	29.0915	25.7487	10.0204	11.5152	13.1431	19.4584	25.1129	17.8326
Solyc01g067010.3	SL4.0ch01	68119870	68121342	+	1473	10.7477	11.1213	8.90554	9.9257	6.52687	11.2363	10.2567	8.41793	11.1394	4.27468	6.32149	4.02076
Solyc01g067020.4	SL4.0ch01;SL4.0ch01	68122838;68125869	68123468;68127487	-;-	2250	1.27207	0.59933	1.48704	2.11978	2.7995	5.15376	3.59926	5.04834	3.87813	1.04421	1.51087	0.771524
Solyc01g067030.2	SL4.0ch01	68137554	68138992	-	1439	0.932342	1.31889	1.60544	1.14612	1.44812	1.29572	1.39181	0.959172	1.12048	1.35515	1.18119	1.47245
Solyc01g067040.2	SL4.0ch01;SL4.0ch01;SL4.0ch01	68145104;68147229;68148778	68146463;68148019;68148870	-;-;-	2244	0	0.0333852	0	0	0	0	0	0	0	0	0	0
Solyc01g067070.3	SL4.0ch01;SL4.0ch01;SL4.0ch01;SL4.0ch01;SL4.0ch01;SL4.0ch01;SL4.0ch01;SL4.0ch01	68175444;68175838;68176946;68177776;68178150;68179162;68180202;68181259	68175648;68175983;68177068;68177887;68178277;68179314;68180345;68181983	+;+;+;+;+;+;+;+	1736	1.51991	1.43848	1.19311	1.66899	2.20977	1.73613	1.58006	0.860244	1.17464	1.51579	1.88726	1.3823
Solyc01g067080.3	SL4.0ch01;SL4.0ch01;SL4.0ch01	68182858;68184342;68191329	68183441;68184466;68191629	-;-;-	1010	52.1823	58.6473	44.9847	11.0113	7.99493	7.33377	63.7357	23.9264	40.2859	10.0958	8.48767	9.25088
Solyc01g067090.4	SL4.0ch01;SL4.0ch01;SL4.0ch01;SL4.0ch01	68198314;68201422;68202613;68204077	68200691;68202242;68202797;68204185	-;-;-;-	3493	9.34628	15.2635	11.0383	4.14739	3.51166	3.29052	6.56893	3.9126	4.97579	5.23302	4.96483	5.50326
Solyc01g067100.4	SL4.0ch01;SL4.0ch01;SL4.0ch01;SL4.0ch01;SL4.0ch01;SL4.0ch01;SL4.0ch01;SL4.0ch01;SL4.0ch01;SL4.0ch01;SL4.0ch01;SL4.0ch01;SL4.0ch01;SL4.0ch01;SL4.0ch01;SL4.0ch01;SL4.0ch01;SL4.0ch01;SL4.0ch01;SL4.0ch01	68235076;68235851;68236117;68236432;68236753;68236988;68237199;68237360;68237612;68237772;68240268;68240411;68240572;68240814;68241015;68241297;68241809;68242717;68242900;68244201	68235759;68236018;68236335;68236575;68236914;68237108;68237254;68237509;68237698;68237807;68240330;68240491;68240661;68240891;68241218;68241344;68241994;68242816;68243099;68244369	-;-;-;-;-;-;-;-;-;-;-;-;-;-;-;-;-;-;-;-	3046	67.2875	68.7429	75.775	66.9648	79.6227	71.0238	79.4244	65.0211	69.2814	65.972	71.0546	71.5733
Solyc01g067120.4	SL4.0ch01;SL4.0ch01;SL4.0ch01;SL4.0ch01	68253638;68255473;68255740;68256189	68253899;68255658;68255839;68256428	-;-;-;-	788	0.113506	0.158452	0.0336984	3.11119	5.34904	6.57992	2.48639	2.55559	5.4163	5.00904	6.12718	3.596
Solyc01g067130.4	SL4.0ch01	68280062	68280530	-	469	1.14426	1.27789	0.792668	3.18392	1.71667	4.9014	4.08472	3.95611	4.1457	1.40267	2.31106	1.08863
Solyc01g067140.2	SL4.0ch01;SL4.0ch01;SL4.0ch01;SL4.0ch01;SL4.0ch01;SL4.0ch01;SL4.0ch01;SL4.0ch01;SL4.0ch01	68313921;68314078;68314374;68314580;68314839;68315177;68315429;68315742;68316000	68314004;68314162;68314423;68314780;68315000;68315320;68315647;68315909;68316101	+;+;+;+;+;+;+;+;+	1215	0	0.0411063	0	0	0	0	0	0	0	0	0	0
Solyc01g067160.4	SL4.0ch01;SL4.0ch01;SL4.0ch01	68338806;68344558;68345212	68339128;68345052;68345390	+;+;+	997	0.179424	0.150283	0	0.223545	0.807543	0.563609	0.393034	0.340427	0.237827	0.471309	0.395326	0.358473
Solyc01g067177.1	SL4.0ch01	68378021	68378356	+	336	0.0665496	0.148643	0.0790309	0.39799	0.352381	0.380086	0.259163	0.134685	0.141139	0.13985	0.14663	0.455864
Solyc01g067200.1	SL4.0ch01;SL4.0ch01;SL4.0ch01;SL4.0ch01	68379934;68385091;68385375;68386209	68380131;68385290;68385474;68386553	+;+;+;+	843	0.0265251	0.118492	0.0629997	0	0.0561803	0.272688	0.12912	0.0536821	0.0843821	0.139352	0.175329	0
Solyc01g067190.1	SL4.0ch01;SL4.0ch01	68383054;68383588	68383474;68383712	-;-	546	0.0409536	0	0	0	0	0	0	0	0.0868549	0	0	0.0467553
Solyc01g067210.4	SL4.0ch01;SL4.0ch01;SL4.0ch01;SL4.0ch01;SL4.0ch01;SL4.0ch01;SL4.0ch01;SL4.0ch01;SL4.0ch01;SL4.0ch01;SL4.0ch01;SL4.0ch01;SL4.0ch01;SL4.0ch01;SL4.0ch01;SL4.0ch01;SL4.0ch01	68391271;68391432;68391758;68391966;68392136;68392298;68394086;68394195;68394654;68394800;68394994;68395331;68395582;68395893;68396150;68396589;68396750	68391351;68391635;68391835;68392055;68392216;68392360;68394121;68394236;68394709;68394920;68395155;68395474;68395800;68396060;68396557;68396720;68396877	+;+;+;+;+;+;+;+;+;+;+;+;+;+;+;+;+	2213	0.101042	0.180548	0.16799	0.322277	0.25681	0.450126	0.255767	0.163593	0.482156	0.456518	0.500912	0.44989
Solyc01g067220.1	SL4.0ch01;SL4.0ch01	68398579;68400077	68398680;68400193	+;+	219	0.102103	0.114028	0	0.101769	0.216256	0	0	0	0.216542	0	0.224966	0
Solyc01g067230.4	SL4.0ch01;SL4.0ch01;SL4.0ch01;SL4.0ch01	68400696;68401610;68401852;68402177	68400813;68401704;68401961;68402252	+;+;+;+	399	0.0560418	0	0.133105	0.0558582	0.237394	0.192043	0.163682	0.340256	0.118854	0.353305	0.802604	0.511847
Solyc01g067250.3	SL4.0ch01;SL4.0ch01;SL4.0ch01;SL4.0ch01;SL4.0ch01	68404066;68404363;68404830;68405007;68405219	68404284;68404459;68404928;68405125;68405361	+;+;+;+;+	677	0.264232	0.0368864	0.196118	0.658418	0.594623	0.565918	0.450186	0.13369	0.700484	0.589972	0.582186	0.263957
Solyc01g067255.1	SL4.0ch01;SL4.0ch01;SL4.0ch01;SL4.0ch01	68423737;68430829;68431019;68431274	68424081;68430877;68431203;68431324	+;+;+;+	630	2.83945	4.28093	4.80508	4.24523	5.60051	5.39215	6.70369	4.70498	5.94666	5.81775	4.10563	4.65994
Solyc01g067270.4	SL4.0ch01;SL4.0ch01;SL4.0ch01;SL4.0ch01;SL4.0ch01;SL4.0ch01;SL4.0ch01;SL4.0ch01;SL4.0ch01;SL4.0ch01;SL4.0ch01;SL4.0ch01	68436340;68441923;68442309;68442539;68442709;68442871;68444869;68444978;68445167;68445424;68445573;68445768	68436525;68442198;68442385;68442628;68442789;68442933;68444904;68445064;68445315;68445479;68445694;68445822	+;+;+;+;+;+;+;+;+;+;+;+	1278	2.93943	3.45858	4.09328	4.88301	4.91017	6.17559	5.07619	4.30232	6.19687	5.20268	4.74171	5.43327
Solyc01g067280.3	SL4.0ch01;SL4.0ch01;SL4.0ch01;SL4.0ch01	68464634;68466279;68466599;68467072	68465120;68466527;68466742;68467220	-;-;-;-	1029	10.0829	10.4354	8.74823	10.6997	12.9791	13.0067	10.7897	12.7758	11.222	9.33855	11.467	10.8167
Solyc01g067290.3	SL4.0ch01	68486731	68488337	+	1607	10.2411	9.26159	5.0564	26.8226	29.8837	32.3285	18.234	23.6267	25.5558	35.9659	48.1332	37.2203
Solyc01g067300.3	SL4.0ch01;SL4.0ch01;SL4.0ch01	68490037;68490784;68494151	68490508;68490910;68494453	-;-;-	902	0.768493	0.276852	0.971501	1.43312	3.38661	3.45465	0.699913	1.07867	1.57725	2.08379	0.791994	0.452832
Solyc01g067295.1	SL4.0ch01;SL4.0ch01	68510823;68511457	68511353;68511656	-;-	731	0.489426	0.204969	0.290609	1.46347	0.453516	0.279527	0.119123	0.804792	0	0	0.336987	0.209535
Solyc01g067330.3	SL4.0ch01;SL4.0ch01	68575370;68577263	68575666;68577838	+;+	873	0	0	0	0.0510594	0	0.0585149	0	0	0	0	0.0564347	0
Solyc01g067340.3	SL4.0ch01;SL4.0ch01	68579762;68580172	68580046;68580543	+;+	657	0	0	0	0	0	0	0	0	0	0	0	0.077712
Solyc01g067360.3	SL4.0ch01;SL4.0ch01;SL4.0ch01;SL4.0ch01;SL4.0ch01;SL4.0ch01;SL4.0ch01;SL4.0ch01;SL4.0ch01;SL4.0ch01;SL4.0ch01;SL4.0ch01	68583790;68584282;68585232;68585398;68585565;68586613;68586746;68586927;68587101;68587228;68587505;68588086	68584175;68584323;68585301;68585489;68585647;68586653;68586789;68587004;68587133;68587284;68587592;68588233	-;-;-;-;-;-;-;-;-;-;-;-	1162	0.423352	0.171925	0.228523	0.843931	5.01315	1.58262	0.562041	0.350505	0.857038	0.768332	1.35676	1.14241
Solyc01g067370.3	SL4.0ch01;SL4.0ch01;SL4.0ch01	68607188;68608129;68608508	68607877;68608271;68608853	+;+;+	1179	0.0758631	0.211807	0	0	0	0	0	0.0767668	0.0804457	0	0.125363	0
Solyc01g067380.4	SL4.0ch01;SL4.0ch01;SL4.0ch01;SL4.0ch01;SL4.0ch01;SL4.0ch01;SL4.0ch01;SL4.0ch01;SL4.0ch01;SL4.0ch01;SL4.0ch01	68610983;68612141;68612819;68613199;68613447;68615465;68615621;68615859;68616286;68617033;68617197	68611528;68612229;68613013;68613360;68613519;68615532;68615670;68615924;68616371;68617102;68617518	-;-;-;-;-;-;-;-;-;-;-	1727	7.38018	7.8806	7.9494	7.97547	8.65205	8.37095	5.496	7.83495	7.88091	7.03347	6.97505	5.76495
Solyc01g067390.4	SL4.0ch01;SL4.0ch01;SL4.0ch01;SL4.0ch01;SL4.0ch01;SL4.0ch01;SL4.0ch01;SL4.0ch01;SL4.0ch01;SL4.0ch01;SL4.0ch01;SL4.0ch01;SL4.0ch01;SL4.0ch01;SL4.0ch01;SL4.0ch01;SL4.0ch01;SL4.0ch01;SL4.0ch01;SL4.0ch01;SL4.0ch01;SL4.0ch01;SL4.0ch01;SL4.0ch01;SL4.0ch01	68634587;68635497;68635723;68636461;68639504;68639703;68639964;68640631;68640958;68641334;68641511;68641817;68642038;68642220;68642535;68642668;68642830;68643069;68643233;68643410;68643780;68644445;68644707;68644997;68645195	68634861;68635622;68635829;68636567;68639601;68639882;68640185;68640765;68641240;68641407;68641731;68641904;68642131;68642408;68642566;68642744;68642919;68643138;68643287;68643468;68643945;68644623;68644922;68645098;68645591	+;+;+;+;+;+;+;+;+;+;+;+;+;+;+;+;+;+;+;+;+;+;+;+;+	3642	138.265	139.143	174.433	184.731	219.076	205.652	216.771	176.183	199.398	207.853	214.913	208.629
Solyc01g067400.3	SL4.0ch01;SL4.0ch01;SL4.0ch01;SL4.0ch01;SL4.0ch01	68647280;68648350;68655125;68655524;68656428	68648139;68648741;68655314;68655723;68656827	-;-;-;-;-	2042	20.8495	18.9675	20.1303	23.2261	25.8833	24.0658	23.0064	20.6214	20.6923	26.1066	20.6649	25.0533
Solyc01g067407.1	SL4.0ch01	68679440	68680273	+	834	0	0	0.0318398	0	0	0	0	0	0	0	0	0
Solyc01g067440.4	SL4.0ch01	68890108	68890741	-	634	0.0705384	0.0787763	0.167535	0.773381	0.672303	1.12803	0.0686742	0.428272	0	0.592928	0.233127	0.322125
Solyc01g067443.1	SL4.0ch01;SL4.0ch01;SL4.0ch01;SL4.0ch01	68901861;68903835;68904221;68904789	68901875;68903867;68904269;68904907	+;+;+;+	216	0	0.115612	0	0.103183	0	0.236498	0	0	0	0	0	0.236374
Solyc01g067460.3	SL4.0ch01	68928660	68928965	+	306	0.292296	0.326433	0.433895	5.2441	10.3697	2.83797	0	0.443667	0	5.8353	3.62261	1.66852
Solyc01g067480.4	SL4.0ch01;SL4.0ch01;SL4.0ch01;SL4.0ch01;SL4.0ch01;SL4.0ch01;SL4.0ch01;SL4.0ch01;SL4.0ch01;SL4.0ch01;SL4.0ch01;SL4.0ch01;SL4.0ch01;SL4.0ch01;SL4.0ch01;SL4.0ch01;SL4.0ch01;SL4.0ch01	68948639;68948945;68950131;68950269;68950504;68951475;68953592;68953745;68954166;68955792;68956016;68956305;68958419;68958629;68959595;68959776;68960194;68960655	68948832;68949015;68950194;68950421;68950581;68951579;68953658;68953806;68954305;68955918;68956130;68956393;68958502;68958970;68959646;68960092;68960253;68961039	+;+;+;+;+;+;+;+;+;+;+;+;+;+;+;+;+;+	2505	0.392762	0.438632	0.572429	1.97517	3.63944	2.63065	1.095	0.903274	1.41984	4.03304	3.55985	4.31078
Solyc01g067490.4	SL4.0ch01;SL4.0ch01;SL4.0ch01;SL4.0ch01;SL4.0ch01;SL4.0ch01;SL4.0ch01;SL4.0ch01;SL4.0ch01;SL4.0ch01;SL4.0ch01;SL4.0ch01;SL4.0ch01;SL4.0ch01;SL4.0ch01;SL4.0ch01;SL4.0ch01;SL4.0ch01	68961735;68962551;68962812;68965930;68966197;68966379;68966505;68966788;68970027;68971675;68973786;68974953;68975403;68975763;68975920;68976250;68976502;68977229	68962254;68962611;68963041;68966075;68966290;68966423;68966705;68966838;68970100;68971720;68973844;68975037;68975518;68975825;68976057;68976300;68976570;68977411	-;-;-;-;-;-;-;-;-;-;-;-;-;-;-;-;-;-	2232	3.54645	4.5536	3.49775	4.20386	5.49563	5.51574	3.35519	4.0753	4.06875	5.33685	5.22033	4.80373
Solyc01g067500.3	SL4.0ch01;SL4.0ch01;SL4.0ch01;SL4.0ch01;SL4.0ch01;SL4.0ch01;SL4.0ch01;SL4.0ch01;SL4.0ch01;SL4.0ch01;SL4.0ch01;SL4.0ch01	68994209;68995327;68995520;68995848;68996854;68997831;68998039;68998375;68999545;69000461;69003078;69004015	68994697;68995418;68995582;68995946;68997012;68997902;68998171;68998439;68999620;69000562;69003270;69004680	+;+;+;+;+;+;+;+;+;+;+;+	2209	11.9547	11.6665	11.2036	14.1453	16.3584	14.9851	13.6689	12.5068	11.7859	15.9752	14.7981	14.1568
Solyc01g067510.3	SL4.0ch01;SL4.0ch01;SL4.0ch01;SL4.0ch01;SL4.0ch01;SL4.0ch01;SL4.0ch01;SL4.0ch01	69011842;69012084;69012682;69013103;69013300;69013453;69013719;69013941	69012004;69012583;69012890;69013229;69013371;69013636;69013851;69014562	+;+;+;+;+;+;+;+	2010	0.0222494	0	0	0.0332648	0.0706866	0.0254147	0	0.0450289	0.0235934	0.841604	0.0980448	1.06686
Solyc01g067520.3	SL4.0ch01;SL4.0ch01;SL4.0ch01;SL4.0ch01;SL4.0ch01;SL4.0ch01	69035437;69036001;69036464;69037355;69037853;69038260	69035867;69036381;69037268;69037762;69038187;69039347	+;+;+;+;+;+	3448	0.246434	0.362124	0.184833	0	0	0	0.151529	0	0.0412611	0	0	0.00740382
Solyc01g067530.3	SL4.0ch01;SL4.0ch01;SL4.0ch01;SL4.0ch01;SL4.0ch01;SL4.0ch01;SL4.0ch01;SL4.0ch01	69043521;69045009;69047393;69052546;69053584;69054023;69054357;69054847	69044741;69045282;69047678;69052705;69053692;69054247;69054458;69054932	+;+;+;+;+;+;+;+	2463	55.879	69.4717	46.1548	39.5165	29.9293	30.9757	59.069	30.4542	40.6261	30.0767	35.1054	28.0263
Solyc01g067550.3	SL4.0ch01;SL4.0ch01;SL4.0ch01;SL4.0ch01;SL4.0ch01;SL4.0ch01;SL4.0ch01	69071332;69074029;69074440;69074943;69077086;69077562;69077850	69072358;69074346;69074787;69075062;69077151;69077707;69078123	-;-;-;-;-;-;-	2299	5.56342	6.56074	6.32962	10.4312	8.45641	10.0767	7.11138	7.02727	6.92055	11.3335	10.715	11.9925
Solyc01g067560.3	SL4.0ch01;SL4.0ch01;SL4.0ch01;SL4.0ch01;SL4.0ch01;SL4.0ch01;SL4.0ch01;SL4.0ch01;SL4.0ch01;SL4.0ch01;SL4.0ch01;SL4.0ch01;SL4.0ch01;SL4.0ch01;SL4.0ch01;SL4.0ch01;SL4.0ch01;SL4.0ch01;SL4.0ch01;SL4.0ch01;SL4.0ch01;SL4.0ch01	69120610;69121798;69121982;69122965;69123257;69124380;69126886;69127913;69128325;69128583;69129031;69129169;69132573;69133942;69134376;69135120;69136088;69137852;69138041;69139001;69139788;69140670	69121041;69121896;69122086;69123180;69123400;69124541;69127113;69128195;69128503;69128888;69129087;69129422;69132650;69134278;69134635;69135294;69136165;69137914;69138139;69139130;69139953;69140715	-;-;-;-;-;-;-;-;-;-;-;-;-;-;-;-;-;-;-;-;-;-	3897	5.41086	5.77364	6.48017	8.68735	12.6512	10.4409	6.43539	7.21138	7.71517	11.5213	11.8396	10.7695
Solyc01g067570.3	SL4.0ch01;SL4.0ch01;SL4.0ch01;SL4.0ch01	69151230;69152585;69152829;69153117	69152144;69152683;69152912;69153544	+;+;+;+	1526	5.1872	7.16761	12.9988	12.3413	15.1298	14.1434	11.9405	17.0518	20.4483	13.3024	13.6244	11.9779
Solyc01g067580.4	SL4.0ch01;SL4.0ch01;SL4.0ch01;SL4.0ch01;SL4.0ch01	69154005;69154539;69154717;69156721;69156955	69154462;69154631;69154775;69156875;69157172	-;-;-;-;-	983	4.23101	4.03923	4.29516	4.87467	5.46832	5.24866	4.56212	4.07425	5.49969	4.68461	5.56327	4.62264
Solyc01g067590.3	SL4.0ch01;SL4.0ch01;SL4.0ch01;SL4.0ch01;SL4.0ch01;SL4.0ch01;SL4.0ch01;SL4.0ch01;SL4.0ch01;SL4.0ch01;SL4.0ch01;SL4.0ch01;SL4.0ch01	69158444;69158969;69160229;69160405;69160683;69160927;69161787;69163040;69167160;69167313;69168097;69169881;69170056	69158889;69159083;69160298;69160468;69160856;69161071;69161921;69163129;69167219;69167447;69168282;69169965;69170611	-;-;-;-;-;-;-;-;-;-;-;-;-	2261	4.21302	4.74923	4.47466	6.08198	6.48294	6.72151	5.34374	4.93371	5.61061	6.57771	5.7526	6.42444
Solyc01g067600.3	SL4.0ch01;SL4.0ch01;SL4.0ch01;SL4.0ch01;SL4.0ch01;SL4.0ch01;SL4.0ch01;SL4.0ch01;SL4.0ch01;SL4.0ch01;SL4.0ch01;SL4.0ch01;SL4.0ch01;SL4.0ch01;SL4.0ch01	69208357;69209420;69209582;69209833;69210338;69211796;69212305;69214334;69215052;69216497;69216866;69218019;69218269;69219244;69219468	69208881;69209492;69209715;69210225;69211623;69212214;69214166;69214491;69215212;69216651;69217921;69218114;69218319;69219344;69219849	+;+;+;+;+;+;+;+;+;+;+;+;+;+;+	6852	7.52535	8.56457	10.0373	10.4379	12.9874	11.5296	12.7848	10.3096	13.1015	11.137	12.3241	12.4438
Solyc01g067620.3	SL4.0ch01;SL4.0ch01;SL4.0ch01;SL4.0ch01	69222820;69223312;69223853;69224280	69223161;69223559;69224183;69224746	+;+;+;+	1388	0.25776	0.287863	0.0765256	0.75469	2.30317	1.76658	0.439158	0.489057	0.683325	2.4375	3.49629	2.5933
Solyc01g067630.3	SL4.0ch01;SL4.0ch01;SL4.0ch01;SL4.0ch01;SL4.0ch01;SL4.0ch01;SL4.0ch01;SL4.0ch01;SL4.0ch01	69241854;69242313;69242528;69242722;69242898;69243246;69243916;69244167;69245302	69242234;69242377;69242613;69242811;69243008;69243339;69244088;69244279;69245614	-;-;-;-;-;-;-;-;-	1426	3.85745	4.39551	4.89747	5.00139	6.89145	6.96756	5.98438	6.80715	6.70104	9.01237	7.94637	7.98433
Solyc01g067640.3	SL4.0ch01;SL4.0ch01;SL4.0ch01;SL4.0ch01;SL4.0ch01;SL4.0ch01;SL4.0ch01	69281293;69282285;69282657;69283890;69285019;69285506;69286517	69282190;69282569;69282974;69284117;69285119;69285623;69287073	+;+;+;+;+;+;+	2505	3.35633	3.31964	2.81975	7.79393	7.98787	8.99314	4.41478	4.28152	5.21556	12.2023	8.5751	12.0253
Solyc01g067650.2	SL4.0ch01;SL4.0ch01	69291361;69292456	69291575;69292686	+;+	446	0	0	0	0	0	0	0	0	0.265823	0	0	0
Solyc01g067660.3	SL4.0ch01;SL4.0ch01;SL4.0ch01	69323631;69324979;69325619	69324163;69325461;69326825	+;+;+	2223	126.7	136.038	111.258	82.0916	66.2252	84.1051	94.0808	69.072	71.8381	56.6496	62.0775	34.4283
Solyc01g067680.3	SL4.0ch01;SL4.0ch01;SL4.0ch01;SL4.0ch01;SL4.0ch01;SL4.0ch01	69330467;69331425;69332081;69332338;69332622;69333367	69330865;69331911;69332260;69332467;69332709;69334022	-;-;-;-;-;-	1940	40.7909	39.0286	47.8526	60.8654	52.9382	58.2457	67.5085	51.9488	59.4862	33.9948	37.6744	30.6209
Solyc01g067690.4	SL4.0ch01;SL4.0ch01	69350043;69350742	69350359;69351024	-;-	600	0.521749	0.291341	0.177029	0.928643	1.0656	0.723683	0.725657	0.188559	0.592784	1.25305	0.369506	0.170189
Solyc01g067700.3	SL4.0ch01;SL4.0ch01;SL4.0ch01;SL4.0ch01;SL4.0ch01;SL4.0ch01;SL4.0ch01;SL4.0ch01;SL4.0ch01;SL4.0ch01;SL4.0ch01	69358509;69359027;69364576;69365090;69365917;69366212;69368039;69371258;69371571;69371857;69373818	69358813;69359140;69364670;69365201;69366033;69366325;69368096;69371304;69371657;69371953;69374056	-;-;-;-;-;-;-;-;-;-;-	1385	0.678085	0.558942	0.536839	0.579313	0.889069	1.01429	0.691601	0.882209	0.479364	1.27228	0.764803	1.4377
Solyc01g067710.3	SL4.0ch01;SL4.0ch01;SL4.0ch01;SL4.0ch01;SL4.0ch01;SL4.0ch01;SL4.0ch01;SL4.0ch01;SL4.0ch01;SL4.0ch01;SL4.0ch01;SL4.0ch01;SL4.0ch01;SL4.0ch01;SL4.0ch01	69421362;69421816;69422158;69422975;69423181;69423334;69423495;69423806;69424119;69424317;69424527;69424733;69424955;69425134;69425547	69421570;69422042;69422276;69423072;69423240;69423380;69423689;69423852;69424185;69424417;69424628;69424871;69425017;69425217;69426317	+;+;+;+;+;+;+;+;+;+;+;+;+;+;+	2329	2.55386	2.74489	2.97582	2.56463	1.7488	1.9521	1.91618	2.14709	2.32125	2.03776	1.56539	1.61128
Solyc01g067720.4	SL4.0ch01;SL4.0ch01;SL4.0ch01;SL4.0ch01;SL4.0ch01;SL4.0ch01;SL4.0ch01;SL4.0ch01;SL4.0ch01;SL4.0ch01	69428041;69429430;69429754;69430060;69430495;69430752;69431219;69431419;69432182;69433030	69428407;69429507;69429984;69430200;69430677;69430867;69431300;69431489;69432237;69433241	-;-;-;-;-;-;-;-;-;-	1537	7.27412	7.37627	6.87615	15.7622	16.8857	18.2132	9.90047	6.65414	8.54659	13.7117	14.2642	16.0113
Solyc01g067730.3	SL4.0ch01;SL4.0ch01;SL4.0ch01;SL4.0ch01	69443967;69444864;69445185;69445677	69444126;69444959;69445307;69446073	+;+;+;+	776	160.732	122.64	149.231	222.702	222.824	298.601	166.695	169.615	174.81	307.642	229.132	292.918
Solyc01g067740.3	SL4.0ch01;SL4.0ch01;SL4.0ch01;SL4.0ch01;SL4.0ch01;SL4.0ch01;SL4.0ch01;SL4.0ch01	69452727;69453890;69454062;69454251;69454674;69454787;69456917;69457308	69452860;69453978;69454163;69454346;69454705;69454862;69456970;69457709	+;+;+;+;+;+;+;+	985	162.336	201.298	161.483	202.261	117.799	164.193	135.878	136.842	137.285	108.982	123.194	115.409
Solyc01g067750.3	SL4.0ch01;SL4.0ch01;SL4.0ch01;SL4.0ch01;SL4.0ch01;SL4.0ch01;SL4.0ch01;SL4.0ch01;SL4.0ch01;SL4.0ch01;SL4.0ch01;SL4.0ch01	69460665;69461101;69462624;69463284;69463855;69469100;69469793;69469992;69470179;69470454;69474369;69474620	69460839;69461339;69462680;69463389;69464073;69469446;69469856;69470097;69470316;69470602;69474531;69475138	+;+;+;+;+;+;+;+;+;+;+;+	2282	6.41816	8.37145	5.28295	10.4991	6.19499	7.93563	6.18176	5.04696	5.57976	8.40129	6.30417	7.55112
Solyc01g067760.1	SL4.0ch01;SL4.0ch01	69513318;69513674	69513450;69513804	-;-	264	0	0.189183	0	0	0	0	0	0	0	0	0	0
Solyc01g067780.1	SL4.0ch01	69528854	69531565	+	2712	0	0	0.0195829	0.0493085	0.0349263	0.0941805	0.0321087	0.0667464	0.0874313	0.173265	0.0908324	0.0564787
Solyc01g067790.3	SL4.0ch01;SL4.0ch01;SL4.0ch01;SL4.0ch01;SL4.0ch01;SL4.0ch01;SL4.0ch01;SL4.0ch01;SL4.0ch01	69539266;69539644;69540131;69541255;69543630;69543972;69544691;69544900;69545148	69539325;69539765;69540607;69543548;69543899;69544052;69544802;69544966;69545294	+;+;+;+;+;+;+;+;+	3630	0.628316	0.467797	0.512068	0.896409	1.21336	1.5902	0.647694	0.523601	0.66627	2.04528	1.48617	1.96913
Solyc01g067800.3	SL4.0ch01;SL4.0ch01;SL4.0ch01;SL4.0ch01;SL4.0ch01;SL4.0ch01;SL4.0ch01;SL4.0ch01;SL4.0ch01;SL4.0ch01	69547240;69547371;69548185;69548340;69551107;69551480;69552247;69553222;69554896;69555076	69547273;69547872;69548264;69548430;69551179;69551774;69552373;69553605;69554981;69555221	-;-;-;-;-;-;-;-;-;-	1818	3.0872	4.28564	4.1336	6.01933	8.23199	6.28007	5.8795	3.68405	5.517	8.3873	8.34675	8.03203
Solyc01g067820.3	SL4.0ch01;SL4.0ch01;SL4.0ch01;SL4.0ch01	69569523;69569923;69570684;69571281	69569671;69570040;69570837;69571658	+;+;+;+	799	8.2838	7.81355	7.94305	7.72668	8.06128	9.65408	10.626	8.72231	9.08095	8.14525	8.47845	9.01002
Solyc01g067830.3	SL4.0ch01;SL4.0ch01;SL4.0ch01;SL4.0ch01;SL4.0ch01	69572358;69573173;69573538;69576306;69576432	69572853;69573440;69573579;69576348;69576606	-;-;-;-;-	1024	5.59017	6.0967	4.82335	4.70126	5.11063	4.53965	4.67709	4.81708	4.65428	4.61177	5.67731	5.23531
Solyc01g067840.2	SL4.0ch01	69580509	69581042	+	534	0	0	0	0	0	0	0	0	0.0888067	0	0	0.191224
Solyc01g067860.3	SL4.0ch01;SL4.0ch01;SL4.0ch01;SL4.0ch01	69609966;69610346;69610643;69610917	69610259;69610537;69610808;69611564	+;+;+;+	1300	0	0	0	0.0342884	0	0	0	0	0	0	0	0
Solyc01g067890.4	SL4.0ch01;SL4.0ch01;SL4.0ch01;SL4.0ch01;SL4.0ch01;SL4.0ch01;SL4.0ch01;SL4.0ch01;SL4.0ch01;SL4.0ch01	69639734;69640279;69640665;69641065;69641644;69642003;69642597;69642842;69643094;69643688	69640192;69640563;69640946;69641372;69641917;69642274;69642747;69643006;69643222;69644123	-;-;-;-;-;-;-;-;-;-	2761	212.762	245.895	207.818	170.324	146.849	171.956	190.597	132.115	161.651	103.535	139.746	108.04
Solyc01g067895.1	SL4.0ch01;SL4.0ch01	69664370;69683246	69664662;69683473	-;-	521	0.0858375	0	0.203872	0.0855564	0.181804	0	0.0417845	0.08686	0.273068	0	0.189127	0.0979976
Solyc01g067900.3	SL4.0ch01	69694632	69695504	+	873	17.2123	13.1583	14.7828	17.6155	13.3454	15.5064	12.9671	15.9141	14.9384	17.0088	15.6324	16.785
Solyc01g067910.3	SL4.0ch01	69699954	69700270	-	317	4.51446	5.43557	3.09941	6.89012	3.28681	5.55956	3.91443	2.06998	3.36597	3.33522	3.18607	3.14072
Solyc01g067930.4	SL4.0ch01	69712795	69714193	+	1399	34.9076	34.8074	43.2956	62.545	83.1593	67.9896	43.804	36.8599	45.5245	107.246	92.2665	117.35
Solyc01g067940.2	SL4.0ch01	69713601	69714598	-	998	41.607	40.711	51.4325	75.8845	98.9435	80.976	52.4611	45.3221	55.0731	127.573	108.779	140.227
Solyc01g067965.1	SL4.0ch01;SL4.0ch01;SL4.0ch01;SL4.0ch01	69796225;69796643;69796849;69797256	69796493;69796696;69797096;69797675	+;+;+;+	991	0	0	0	0	0	0	0	0	0	0	0.0745724	0
Solyc01g068000.4	SL4.0ch01;SL4.0ch01;SL4.0ch01;SL4.0ch01	69825146;69828476;69828732;69829305	69825512;69828649;69828967;69830210	+;+;+;+	1683	16.714	16.1584	21.5843	15.4145	14.3234	14.2202	18.4713	21.6052	23.6832	15.2304	15.4711	13.3937
Solyc01g068020.4	SL4.0ch01;SL4.0ch01;SL4.0ch01;SL4.0ch01;SL4.0ch01;SL4.0ch01;SL4.0ch01	69836921;69837641;69837940;69838300;69838441;69839288;69839530	69837480;69837688;69837988;69838352;69838536;69839387;69839891	-;-;-;-;-;-;-	1268	0.352692	0.492352	0.125652	1.03703	0.653628	0.805733	0.343371	0.463961	0.598394	0.629986	0.56339	0.523453
Solyc01g068030.3	SL4.0ch01;SL4.0ch01;SL4.0ch01;SL4.0ch01;SL4.0ch01;SL4.0ch01;SL4.0ch01	69840098;69840928;69841190;69841446;69841586;69842437;69842682	69840740;69840975;69841238;69841498;69841681;69842536;69843094	-;-;-;-;-;-;-	1402	1.8182	1.35369	1.32582	1.14458	1.23298	1.96755	1.30432	1.51708	1.31918	0.888176	1.0718	1.00147
Solyc01g068040.1	SL4.0ch01	69844694	69845530	+	837	0	0	0	0	0	0	0	0	0	0	0	0.121999
Solyc01g068045.1	SL4.0ch01	69849549	69850258	-	710	17.0697	15.8274	13.3894	27.0588	34.8863	34.5353	17.1398	13.8312	16.1638	38.2535	31.2953	35.524
Solyc01g068050.3	SL4.0ch01;SL4.0ch01;SL4.0ch01;SL4.0ch01;SL4.0ch01;SL4.0ch01;SL4.0ch01;SL4.0ch01;SL4.0ch01	69852390;69852668;69852821;69853229;69853627;69855590;69855792;69856063;69856408	69852585;69852733;69853123;69853484;69853684;69855676;69855926;69856195;69856849	+;+;+;+;+;+;+;+;+	1676	1.20075	1.51978	1.41011	2.32715	2.99532	3.04794	2.2601	1.74158	2.40509	3.86907	2.8808	3.60992
Solyc01g068060.4	SL4.0ch01;SL4.0ch01;SL4.0ch01;SL4.0ch01;SL4.0ch01	69857087;69857552;69861362;69862912;69863065	69857449;69857670;69861414;69862967;69863214	-;-;-;-;-	741	24.2316	24.3318	19.9247	12.6626	12.7827	13.3051	18.8612	19.4208	16.0956	12.1437	12.9651	11.8512
Solyc01g068070.4	SL4.0ch01;SL4.0ch01;SL4.0ch01;SL4.0ch01;SL4.0ch01;SL4.0ch01;SL4.0ch01;SL4.0ch01;SL4.0ch01;SL4.0ch01;SL4.0ch01;SL4.0ch01;SL4.0ch01;SL4.0ch01;SL4.0ch01;SL4.0ch01;SL4.0ch01;SL4.0ch01;SL4.0ch01;SL4.0ch01	69872097;69872428;69872833;69873144;69875718;69876024;69876983;69877348;69878018;69878658;69879626;69881905;69882202;69882506;69882901;69883519;69883720;69886873;69889580;69889865	69872268;69872732;69872955;69873226;69875926;69876129;69877065;69877559;69878374;69878829;69879815;69882114;69882294;69882720;69883433;69883599;69883804;69887608;69889732;69890447	+;+;+;+;+;+;+;+;+;+;+;+;+;+;+;+;+;+;+;+	4701	1.83604	2.31607	2.1013	2.46058	2.94678	3.06979	2.64886	2.30073	2.64805	3.25358	3.17027	3.48633
Solyc01g068075.1	SL4.0ch01;SL4.0ch01	69891225;69891800	69891702;69892046	-;-	725	0	0	0	0	0.0653242	0	0	0	0	0	0	0
Solyc01g068080.4	SL4.0ch01;SL4.0ch01;SL4.0ch01;SL4.0ch01;SL4.0ch01;SL4.0ch01	69893239;69893984;69894487;69894806;69895589;69896178	69893616;69894173;69894649;69894994;69895761;69896528	-;-;-;-;-;-	1444	4.24295	7.4017	2.86875	4.7847	1.60709	1.91032	2.29155	0.376072	2.39741	2.11518	1.53535	1.82093
Solyc01g068100.4	SL4.0ch01;SL4.0ch01;SL4.0ch01;SL4.0ch01;SL4.0ch01;SL4.0ch01;SL4.0ch01;SL4.0ch01;SL4.0ch01;SL4.0ch01	69983917;69984794;69987271;69987556;69987845;69988058;69988310;69989041;69989738;69990289	69984691;69985423;69987420;69987699;69987965;69988165;69988383;69989594;69989917;69991326	-;-;-;-;-;-;-;-;-;-	3774	52.1452	61.0275	53.1791	76.8722	78.6761	77.5186	58.664	45.5658	48.8238	64.1157	73.0462	67.5413
Solyc01g068110.2	SL4.0ch01	70022580	70023568	-	989	0.180875	0.706996	0	0	0.239434	0.232432	0.0440237	0.274544	0.191801	0.0475122	0.0498155	0
Solyc01g068120.4	SL4.0ch01	70023470	70024356	+	887	0.0504186	0.0844603	0	0	0.0533935	0.115183	0	0.102038	0.0534642	0.0264879	0	0
Solyc01g068130.4	SL4.0ch01;SL4.0ch01;SL4.0ch01;SL4.0ch01;SL4.0ch01	70026324;70027180;70028532;70029476;70030149	70026746;70027696;70029109;70029871;70030258	-;-;-;-;-	2024	4.56272	3.86179	1.77117	9.26074	13.5481	10.4741	11.229	2.75012	5.18979	32.9786	17.3191	30.4222
Solyc01g068140.4	SL4.0ch01;SL4.0ch01;SL4.0ch01	70039120;70039729;70040308	70039641;70040185;70040902	+;+;+	1574	0.355157	0.158654	0.253059	0.198236	0.270801	0.275864	0.373432	0.230008	0.37661	0.343316	0.125203	0.27572
Solyc01g068150.3	SL4.0ch01;SL4.0ch01;SL4.0ch01;SL4.0ch01;SL4.0ch01;SL4.0ch01;SL4.0ch01	70041184;70043519;70043961;70046068;70046236;70046862;70047012	70041659;70043587;70044023;70046123;70046293;70046936;70047180	-;-;-;-;-;-;-	966	7.31467	7.83286	7.53198	9.39026	11.1046	9.20138	8.13547	7.12072	9.49928	9.92326	11.2713	9.96294
Solyc01g068160.4	SL4.0ch01;SL4.0ch01	70050411;70055494	70051394;70056936	-;-	2427	8.88161	8.12853	8.75298	7.9434	8.97635	8.54549	8.93392	8.91283	8.75377	8.45115	8.3432	8.41479
Solyc01g068170.3	SL4.0ch01;SL4.0ch01	70064609;70068466	70064845;70070109	+;+	1881	5.74173	4.93866	4.48926	8.3178	11.2294	10.2656	7.36073	7.69872	8.74838	8.96823	12.1794	9.79877
Solyc01g068180.3	SL4.0ch01;SL4.0ch01;SL4.0ch01;SL4.0ch01;SL4.0ch01	70072861;70073943;70076132;70076527;70076891	70073311;70075676;70076247;70076635;70077149	+;+;+;+;+	2669	2.18664	1.9929	2.27836	2.6137	3.84168	3.36856	3.17288	2.06856	2.64743	3.48592	2.78733	2.79291
Solyc01g068190.3	SL4.0ch01;SL4.0ch01	70079198;70082089	70079600;70082449	-;-	764	1.7268	1.43818	1.66834	1.80867	1.42576	1.2704	1.70966	0.829263	1.61386	1.23009	2.06356	1.47022
Solyc01g068200.4	SL4.0ch01;SL4.0ch01;SL4.0ch01;SL4.0ch01;SL4.0ch01;SL4.0ch01;SL4.0ch01;SL4.0ch01;SL4.0ch01;SL4.0ch01;SL4.0ch01	70083355;70084990;70085232;70086144;70086490;70087119;70087295;70087507;70088262;70088634;70089684	70084066;70085077;70085278;70086285;70086677;70087163;70087429;70087615;70088314;70088783;70090071	-;-;-;-;-;-;-;-;-;-;-	2057	6.22881	5.82723	8.01666	7.2594	9.46279	9.1389	8.583	9.87801	7.94222	11.2848	10.6223	12.6339
Solyc01g068210.3	SL4.0ch01;SL4.0ch01;SL4.0ch01;SL4.0ch01;SL4.0ch01;SL4.0ch01;SL4.0ch01;SL4.0ch01;SL4.0ch01;SL4.0ch01;SL4.0ch01;SL4.0ch01;SL4.0ch01;SL4.0ch01;SL4.0ch01;SL4.0ch01	70094093;70097665;70099549;70099757;70100153;70100414;70100570;70103180;70103337;70104519;70105108;70105290;70105585;70106478;70107001;70107277	70094423;70098264;70099678;70099958;70100239;70100473;70100656;70103251;70103392;70104604;70105198;70105447;70105676;70106552;70107074;70107657	+;+;+;+;+;+;+;+;+;+;+;+;+;+;+;+	2582	17.0693	18.9177	22.2349	25.6625	28.2289	25.156	22.9585	22.7147	26.2276	26.625	27.9348	27.3081
Solyc01g068240.3	SL4.0ch01;SL4.0ch01;SL4.0ch01;SL4.0ch01;SL4.0ch01;SL4.0ch01	70144334;70149538;70150826;70152004;70153305;70153833	70144740;70150370;70151070;70152146;70153481;70154382	+;+;+;+;+;+	2355	3.47516	3.94464	3.31507	4.37231	4.14274	4.57691	3.34634	3.07458	2.89974	4.58921	4.63387	4.55283
Solyc01g068250.2	SL4.0ch01	70160184	70161557	-	1374	1.65996	1.49033	0.811706	0.58395	0	0.223072	1.93297	0.922208	2.58858	0.0341991	0.215142	0.520229
Solyc01g068260.4	SL4.0ch01;SL4.0ch01;SL4.0ch01;SL4.0ch01;SL4.0ch01;SL4.0ch01;SL4.0ch01;SL4.0ch01;SL4.0ch01;SL4.0ch01;SL4.0ch01;SL4.0ch01;SL4.0ch01;SL4.0ch01;SL4.0ch01;SL4.0ch01;SL4.0ch01	70167149;70167986;70168896;70169068;70169210;70169713;70171897;70172864;70173394;70176019;70176653;70177482;70177633;70178006;70178756;70180352;70180558	70167787;70168076;70168981;70169112;70169626;70170003;70172064;70173198;70173536;70176553;70176745;70177553;70177777;70178113;70178877;70180394;70180796	-;-;-;-;-;-;-;-;-;-;-;-;-;-;-;-;-	3572	3.18007	4.85879	4.05898	3.3506	2.98983	3.71828	2.63284	3.99077	3.85675	2.2495	3.62748	2.5657
Solyc01g068270.3	SL4.0ch01;SL4.0ch01;SL4.0ch01;SL4.0ch01;SL4.0ch01;SL4.0ch01;SL4.0ch01;SL4.0ch01;SL4.0ch01	70199672;70200767;70201399;70202243;70202580;70202816;70203000;70203243;70203489	70200116;70200846;70202164;70202491;70202743;70202895;70203147;70203392;70204202	+;+;+;+;+;+;+;+;+	2796	7.88541	7.93998	8.75648	11.9408	13.7202	11.5924	8.78263	5.54346	7.31864	11.3524	11.4535	11.5499
Solyc01g068280.3	SL4.0ch01;SL4.0ch01;SL4.0ch01;SL4.0ch01;SL4.0ch01;SL4.0ch01;SL4.0ch01;SL4.0ch01;SL4.0ch01;SL4.0ch01;SL4.0ch01;SL4.0ch01;SL4.0ch01;SL4.0ch01;SL4.0ch01;SL4.0ch01;SL4.0ch01;SL4.0ch01;SL4.0ch01;SL4.0ch01;SL4.0ch01;SL4.0ch01;SL4.0ch01;SL4.0ch01;SL4.0ch01;SL4.0ch01;SL4.0ch01	70204590;70205003;70205214;70206724;70207035;70207287;70208086;70209673;70209866;70210101;70211815;70212026;70214051;70214220;70214379;70214911;70215595;70215748;70215959;70216960;70217136;70217378;70217709;70217935;70218099;70218282;70218468	70204936;70205132;70205282;70206852;70207132;70207355;70208197;70209791;70210018;70210310;70211892;70212160;70214141;70214275;70214486;70215033;70215649;70215878;70216842;70217046;70217222;70217476;70217801;70218021;70218185;70218380;70218561	-;-;-;-;-;-;-;-;-;-;-;-;-;-;-;-;-;-;-;-;-;-;-;-;-;-;-	3830	4.13935	3.89252	2.66237	7.61148	7.53061	8.82291	6.24671	5.6538	7.55297	7.76002	7.29365	7.3919
Solyc01g068290.4	SL4.0ch01;SL4.0ch01;SL4.0ch01;SL4.0ch01;SL4.0ch01;SL4.0ch01;SL4.0ch01;SL4.0ch01;SL4.0ch01;SL4.0ch01;SL4.0ch01;SL4.0ch01;SL4.0ch01	70223905;70224828;70225086;70225464;70226993;70227295;70229006;70229870;70230876;70232037;70232624;70235036;70236011	70224570;70224920;70225303;70225630;70227135;70227513;70229086;70230049;70231206;70232150;70232715;70235190;70236213	-;-;-;-;-;-;-;-;-;-;-;-;-	2662	4.51917	6.20081	5.04752	4.73043	4.00301	4.79747	6.0108	5.06601	5.34441	3.77752	4.34006	4.15244
Solyc01g068320.3	SL4.0ch01;SL4.0ch01	70325286;70328183	70327106;70328368	-;-	2007	0.0222827	0	0	0	0	0	0	0.0225481	0.070886	0.0468257	0.0490957	0.0508787
Solyc01g068330.4	SL4.0ch01;SL4.0ch01;SL4.0ch01;SL4.0ch01;SL4.0ch01;SL4.0ch01;SL4.0ch01;SL4.0ch01;SL4.0ch01;SL4.0ch01	70336587;70337134;70337485;70337759;70337914;70338681;70338886;70339756;70340690;70341703	70337001;70337271;70337687;70337823;70337979;70338785;70339002;70339908;70341342;70342619	-;-;-;-;-;-;-;-;-;-	2832	17.4811	17.1154	17.5154	19.1867	23.4626	19.1473	18.3259	16.6187	17.5993	20.0602	20.1193	20.7418
Solyc01g068340.3	SL4.0ch01;SL4.0ch01;SL4.0ch01;SL4.0ch01;SL4.0ch01;SL4.0ch01;SL4.0ch01;SL4.0ch01;SL4.0ch01;SL4.0ch01;SL4.0ch01;SL4.0ch01	70347998;70348477;70349227;70349387;70349584;70351723;70352885;70353172;70353439;70354775;70357138;70357406	70348379;70348577;70349305;70349473;70349706;70352026;70353017;70353305;70353578;70354832;70357296;70357441	+;+;+;+;+;+;+;+;+;+;+;+	1736	0.566745	0.647318	0.351815	1.05275	1.82783	1.2506	1.26656	0.742938	0.805859	1.27218	1.33386	1.30877
Solyc01g068350.3	SL4.0ch01;SL4.0ch01;SL4.0ch01;SL4.0ch01;SL4.0ch01	70360242;70360659;70360866;70361324;70362183	70360382;70360738;70361097;70361410;70362701	+;+;+;+;+	1059	0.105574	0.165066	0.125375	0.273595	0.447214	0.554731	0.164455	0.23503	0.156732	0.288416	0.209352	0.458016
Solyc01g068360.4	SL4.0ch01;SL4.0ch01;SL4.0ch01;SL4.0ch01;SL4.0ch01;SL4.0ch01;SL4.0ch01;SL4.0ch01	70364003;70364437;70365482;70366784;70367116;70367423;70367586;70368042	70364370;70365435;70365614;70367024;70367320;70367460;70367697;70368525	+;+;+;+;+;+;+;+	2580	0.0606685	0.087112	0.0617543	0.129578	0.256992	0.287097	0.0843787	0.140323	0.119476	0.154811	0.286439	0.395789
Solyc01g068370.4	SL4.0ch01;SL4.0ch01;SL4.0ch01	70369821;70371485;70373441	70369873;70371859;70374062	-;-;-	1050	1.00091	1.1178	1.2392	1.44338	1.51101	1.16762	1.45131	1.78861	1.33235	1.2083	1.07919	1.50739
Solyc01g068380.3	SL4.0ch01;SL4.0ch01;SL4.0ch01;SL4.0ch01;SL4.0ch01;SL4.0ch01;SL4.0ch01;SL4.0ch01;SL4.0ch01;SL4.0ch01;SL4.0ch01;SL4.0ch01;SL4.0ch01	70374483;70374714;70374886;70376000;70376312;70376483;70377219;70378248;70378515;70378731;70379886;70382784;70384066	70374635;70374794;70375074;70376096;70376379;70376669;70377406;70378380;70378629;70378839;70380155;70382871;70384403	-;-;-;-;-;-;-;-;-;-;-;-;-	2016	0.465847	0.421156	0.316123	0.486432	0.399365	0.582798	0.237566	0.0897898	0.117616	0.198121	0.195506	0.126629
Solyc01g068390.3	SL4.0ch01;SL4.0ch01;SL4.0ch01;SL4.0ch01;SL4.0ch01;SL4.0ch01;SL4.0ch01	70391789;70394091;70394322;70394506;70394645;70395921;70396783	70393905;70394153;70394411;70394554;70394853;70396223;70397080	-;-;-;-;-;-;-	3129	13.3206	13.4717	13.5106	13.8184	13.8341	13.5341	14.8819	12.6622	13.3448	13.2754	12.3602	12.2135
Solyc01g068400.3	SL4.0ch01;SL4.0ch01;SL4.0ch01;SL4.0ch01	70412591;70415010;70416827;70420715	70412747;70415181;70416913;70421117	+;+;+;+	819	200.345	251.063	244.923	225.487	309.864	226.632	224.395	251.163	231.15	273.848	268.475	267.627
Solyc01g068410.4	SL4.0ch01;SL4.0ch01;SL4.0ch01;SL4.0ch01;SL4.0ch01	70460393;70461582;70462416;70462871;70463083	70461141;70461667;70462573;70462947;70463398	+;+;+;+;+	1386	0	0.0360348	0	0	0	0	0	0	0	0	0.0355465	0
Solyc01g068430.3	SL4.0ch01;SL4.0ch01;SL4.0ch01;SL4.0ch01;SL4.0ch01	70471234;70472020;70472741;70473120;70474203	70471527;70472191;70472917;70473278;70474578	+;+;+;+;+	1178	0.455565	0.127192	0.721341	0.189197	0.0804075	0.650469	0.406565	0.345744	0.322056	0	0.376407	0.130026
Solyc01g068440.2	SL4.0ch01;SL4.0ch01;SL4.0ch01;SL4.0ch01;SL4.0ch01	70482212;70482789;70483649;70484220;70485667	70482582;70482960;70483827;70484378;70485964	+;+;+;+;+	1179	0	0	0	0	0	0	0.0738582	0.0383834	0	0	0	0
Solyc01g068450.4	SL4.0ch01;SL4.0ch01;SL4.0ch01;SL4.0ch01	70491311;70491829;70492059;70492312	70491458;70491950;70492180;70492869	+;+;+;+	950	18.6653	19.82	20.6845	15.5308	18.1214	17.3953	18.6532	19.1496	17.0223	14.3936	14.2098	12.7373
Solyc01g068460.4	SL4.0ch01;SL4.0ch01	70493222;70493724	70493566;70496281	-;-	2903	7.71031	6.22797	6.03716	37.2276	79.9883	43.7456	18.1327	10.6627	15.7477	51.4004	58.8987	55.8758
Solyc01g068470.4	SL4.0ch01;SL4.0ch01;SL4.0ch01;SL4.0ch01;SL4.0ch01;SL4.0ch01;SL4.0ch01	70499403;70500227;70504323;70504956;70506646;70507416;70508788	70499738;70500320;70504381;70505048;70506798;70507783;70509181	-;-;-;-;-;-;-	1497	1.70282	1.70151	1.5255	2.12899	3.0213	2.95172	1.74507	1.90448	1.34634	2.80933	4.45942	3.34239
Solyc01g068480.4	SL4.0ch01;SL4.0ch01;SL4.0ch01;SL4.0ch01;SL4.0ch01;SL4.0ch01;SL4.0ch01;SL4.0ch01;SL4.0ch01;SL4.0ch01;SL4.0ch01;SL4.0ch01;SL4.0ch01;SL4.0ch01;SL4.0ch01;SL4.0ch01	70513362;70514210;70516196;70517221;70517884;70518059;70518294;70518794;70519174;70520562;70521713;70523750;70524055;70525601;70526549;70527297	70513881;70514352;70516285;70517283;70517970;70518208;70518451;70519028;70519284;70521620;70521976;70523935;70525209;70525951;70527270;70527441	+;+;+;+;+;+;+;+;+;+;+;+;+;+;+;+	5439	10.8042	10.9411	12.9037	13.7355	20.2405	15.8444	16.8866	14.1695	14.5651	20.5185	18.361	19.3141
Solyc01g068490.4	SL4.0ch01;SL4.0ch01;SL4.0ch01	70530099;70531053;70531425	70530968;70531353;70532899	+;+;+	2646	2.40001	2.13292	1.58563	2.42584	2.7385	4.53689	4.04788	3.07851	4.22969	1.10104	2.32745	1.50507
Solyc01g068500.4	SL4.0ch01;SL4.0ch01;SL4.0ch01;SL4.0ch01;SL4.0ch01;SL4.0ch01;SL4.0ch01;SL4.0ch01;SL4.0ch01;SL4.0ch01	70534084;70534976;70537587;70538962;70539942;70541473;70542433;70542941;70543957;70544383	70534412;70535116;70537650;70539174;70540100;70541771;70542712;70543219;70544190;70544757	+;+;+;+;+;+;+;+;+;+	2373	1.03652	1.5259	1.3764	0.366292	0.46901	0.344432	0.880696	1.78308	0.839341	0.168315	0.24914	0.139852
Solyc01g068510.1	SL4.0ch01	70546037	70546549	-	513	0.174352	0.146036	0	0.260672	0	0.049789	0.0848722	0.529287	0.184884	0	0	0
Solyc01g068520.1	SL4.0ch01	70547309	70547509	-	201	0.222494	0	0	0	0.117811	0.254147	0	0	0	0	0	0.254014
Solyc01g068530.3	SL4.0ch01	70548533	70549252	-	720	38.8206	46.129	36.0697	54.2947	74.4276	63.1449	48.0748	38.9688	42.9439	75.0528	66.3743	64.3173
Solyc01g068540.3	SL4.0ch01;SL4.0ch01	70552809;70558155	70553760;70559139	+;+	1937	1.01587	1.16029	0.795123	0.851456	1.12471	0.870292	1.03398	0.911155	0.807925	1.09165	0.788484	0.922554
Solyc01g068550.2	SL4.0ch01;SL4.0ch01	70562813;70563657	70563577;70563959	+;+	1068	0	0	0	0	0	0.047831	0	0	0	0.0439977	0	0
Solyc01g068560.3	SL4.0ch01;SL4.0ch01;SL4.0ch01	70564529;70565000;70570930	70564898;70565360;70571246	-;-;-	1048	10.3695	10.8895	9.98323	23.5422	32.3341	26.2729	14.1877	15.4157	17.7835	34.3903	30.7922	36.4413
Solyc01g068580.4	SL4.0ch01;SL4.0ch01;SL4.0ch01;SL4.0ch01;SL4.0ch01;SL4.0ch01	70580707;70580930;70585703;70587415;70587988;70589406	70580840;70581172;70585826;70587488;70588145;70589995	+;+;+;+;+;+	1323	76.6989	69.5368	71.2733	65.0261	61.321	72.3972	80.8096	68.1889	78.554	62.12	65.5038	64.7954
Solyc01g068590.4	SL4.0ch01;SL4.0ch01;SL4.0ch01;SL4.0ch01;SL4.0ch01;SL4.0ch01;SL4.0ch01;SL4.0ch01;SL4.0ch01;SL4.0ch01;SL4.0ch01;SL4.0ch01;SL4.0ch01;SL4.0ch01;SL4.0ch01;SL4.0ch01;SL4.0ch01;SL4.0ch01;SL4.0ch01	70593150;70595340;70596510;70598307;70598938;70599131;70605683;70607707;70607928;70608234;70609413;70610993;70611462;70612144;70614218;70614525;70615710;70621185;70621788	70593576;70595471;70596581;70598377;70599037;70599229;70605809;70607840;70607987;70608469;70609842;70611316;70612061;70612317;70614448;70614808;70615994;70621307;70622390	+;+;+;+;+;+;+;+;+;+;+;+;+;+;+;+;+;+;+	4512	11.101	11.7001	12.3238	17.6393	18.7467	17.509	17.741	11.81	14.4833	15.6632	16.5099	15.3555
Solyc01g068620.4	SL4.0ch01;SL4.0ch01;SL4.0ch01	70623117;70625388;70626061	70623689;70625555;70626479	+;+;+	1160	16.3079	17.3298	15.1085	11.9507	10.7785	15.5012	18.8421	19.311	17.9471	13.8133	13.7609	14.3487
Solyc01g068630.3	SL4.0ch01;SL4.0ch01;SL4.0ch01;SL4.0ch01;SL4.0ch01;SL4.0ch01;SL4.0ch01;SL4.0ch01	70628562;70629893;70630089;70630293;70630628;70630867;70631559;70631778	70628759;70629966;70630154;70630390;70630753;70631061;70631624;70632110	+;+;+;+;+;+;+;+	1156	1.43139	0.928893	1.05666	4.87779	4.85481	3.71195	2.01502	0.88081	2.21525	2.74377	4.34713	4.68168
Solyc01g068640.3	SL4.0ch01;SL4.0ch01;SL4.0ch01;SL4.0ch01;SL4.0ch01;SL4.0ch01;SL4.0ch01;SL4.0ch01	70635979;70638191;70640571;70641302;70641878;70642213;70645696;70646293	70636722;70638416;70640723;70641460;70642037;70642322;70645812;70647086	+;+;+;+;+;+;+;+	2463	0.453931	0.425834	0.582191	1.24875	1.09603	1.55553	0.928063	0.817623	0.760536	1.55487	1.3402	1.48216
Solyc01g079060.4	SL4.0ch01;SL4.0ch01;SL4.0ch01;SL4.0ch01	70715222;70715705;70717938;70718621	70715623;70715761;70718108;70718803	+;+;+;+	813	3.02543	3.34804	3.23356	4.00242	5.76709	5.278	4.28432	3.86858	4.08314	5.43299	5.63577	4.55303
Solyc01g079080.3	SL4.0ch01;SL4.0ch01;SL4.0ch01;SL4.0ch01;SL4.0ch01;SL4.0ch01;SL4.0ch01;SL4.0ch01;SL4.0ch01;SL4.0ch01;SL4.0ch01	70731350;70732079;70732495;70733121;70733253;70733549;70733753;70735002;70735230;70736979;70737558	70731628;70732170;70732629;70733179;70733402;70733609;70733884;70735134;70736711;70737055;70737704	-;-;-;-;-;-;-;-;-;-;-	2747	0.0162801	0	0.00966668	0.0973605	0.0517219	0.0929805	0	0.016474	0	0.171058	0.17935	0.130105
Solyc01g079090.4	SL4.0ch01;SL4.0ch01;SL4.0ch01;SL4.0ch01;SL4.0ch01;SL4.0ch01;SL4.0ch01;SL4.0ch01	70741075;70741931;70742170;70742432;70742713;70743410;70743774;70745979	70741753;70742015;70742317;70742512;70742884;70743569;70743877;70746536	+;+;+;+;+;+;+;+	1987	15.316	15.8605	14.4599	10.8577	12.6921	12.1217	18.5596	15.0657	15.919	13.2313	12.7942	12.1282
Solyc01g079100.3	SL4.0ch01;SL4.0ch01;SL4.0ch01;SL4.0ch01;SL4.0ch01;SL4.0ch01;SL4.0ch01;SL4.0ch01;SL4.0ch01	70748817;70749011;70749226;70750129;70750290;70750456;70750696;70751478;70751772	70748924;70749124;70749552;70750197;70750361;70750584;70750776;70751651;70752329	+;+;+;+;+;+;+;+;+	1632	0	0.0918092	0.0325421	0	0.0290196	0.0626023	0	0.0277292	0.0581161	0	0.0301884	0.0312848
Solyc01g079110.4	SL4.0ch01	70753656	70754276	+	621	1.4403	0.643403	0.598649	4.59387	3.96573	5.10012	0.911453	0.218619	0.687286	13.0905	5.87085	13.4836
Solyc01g079140.2	SL4.0ch01	70805754	70806324	+	571	0.0783211	0.0874679	0	0.390323	0.580596	2.77336	0.0762512	0	0	0	0.345131	0.268249
Solyc01g079150.4	SL4.0ch01;SL4.0ch01;SL4.0ch01;SL4.0ch01;SL4.0ch01;SL4.0ch01;SL4.0ch01;SL4.0ch01;SL4.0ch01;SL4.0ch01;SL4.0ch01;SL4.0ch01	70818917;70819522;70819877;70820304;70820526;70820725;70820988;70821263;70821558;70821774;70822220;70822385	70819439;70819789;70820196;70820441;70820621;70820898;70821154;70821428;70821696;70821966;70822302;70822807	-;-;-;-;-;-;-;-;-;-;-;-	2690	0.382376	0.352766	0.157944	1.07709	2.50005	1.59517	0.534127	0.403754	0.405473	0.89088	1.26374	2.2017
Solyc01g079155.1	SL4.0ch01	70830056	70830787	+	732	0	0	0	0	0	0	0.02974	0	0	0	0	0
Solyc01g079160.4	SL4.0ch01;SL4.0ch01;SL4.0ch01;SL4.0ch01;SL4.0ch01	70833700;70834148;70835121;70835968;70837204	70834057;70834421;70835275;70836141;70837486	-;-;-;-;-	1244	0	0	0	0	0	0	0	0	0.0381212	0	0	0
Solyc01g079170.3	SL4.0ch01;SL4.0ch01;SL4.0ch01;SL4.0ch01	70839480;70840171;70840407;70841475	70840068;70840305;70840730;70841993	-;-;-;-	1567	4.95159	3.98406	4.84655	8.14978	18.2398	15.061	5.19583	13.8332	7.33888	7.70665	13.3937	10.6871
Solyc01g079180.4	SL4.0ch01;SL4.0ch01;SL4.0ch01;SL4.0ch01;SL4.0ch01	70857811;70858856;70859364;70859695;70860012	70858270;70859045;70859567;70859930;70860420	+;+;+;+;+	1499	0	0	0	0	0.0315944	0	0	0	0	0	0	0
Solyc01g079200.4	SL4.0ch01;SL4.0ch01;SL4.0ch01	70863795;70864184;70866466	70864112;70864580;70866932	-;-;-	1182	0.0378353	0.042254	0	0	0.0400677	0.108045	0	0	0	0	0.0416815	0
Solyc01g079210.3	SL4.0ch01;SL4.0ch01;SL4.0ch01;SL4.0ch01;SL4.0ch01;SL4.0ch01;SL4.0ch01;SL4.0ch01;SL4.0ch01;SL4.0ch01;SL4.0ch01;SL4.0ch01;SL4.0ch01;SL4.0ch01;SL4.0ch01;SL4.0ch01;SL4.0ch01	70877971;70878332;70879363;70879515;70879651;70880172;70880424;70880674;70880968;70881141;70881732;70882063;70884155;70884380;70884569;70884687;70884924	70878247;70878421;70879428;70879574;70879707;70880301;70880491;70880763;70881015;70881305;70881842;70882158;70884229;70884440;70884598;70884775;70885440	+;+;+;+;+;+;+;+;+;+;+;+;+;+;+;+;+	2030	2.42332	2.65713	2.61619	3.37056	4.0361	3.24619	3.52819	2.85346	4.00641	3.18279	3.49484	3.54631
Solyc01g079220.4	SL4.0ch01;SL4.0ch01;SL4.0ch01	70885685;70886195;70890640	70886117;70886331;70891049	-;-;-	980	8.35102	7.92482	6.77407	4.412	4.34939	4.63922	5.73121	7.34224	5.41974	4.05165	5.22839	4.3242
Solyc01g079230.4	SL4.0ch01;SL4.0ch01;SL4.0ch01;SL4.0ch01;SL4.0ch01;SL4.0ch01;SL4.0ch01;SL4.0ch01;SL4.0ch01	70902311;70903263;70904534;70906775;70906924;70907284;70907462;70907934;70908158	70902790;70903676;70904958;70906853;70907129;70907374;70907722;70908089;70909273	+;+;+;+;+;+;+;+;+	3228	15.1357	14.6831	14.3137	20.2783	21.0024	21.1265	21.4999	18.5895	20.1561	19.2369	20.2305	19.2886
Solyc01g079240.3	SL4.0ch01;SL4.0ch01;SL4.0ch01;SL4.0ch01;SL4.0ch01;SL4.0ch01;SL4.0ch01;SL4.0ch01;SL4.0ch01;SL4.0ch01;SL4.0ch01;SL4.0ch01;SL4.0ch01;SL4.0ch01;SL4.0ch01;SL4.0ch01;SL4.0ch01;SL4.0ch01;SL4.0ch01	70913896;70914921;70915099;70915269;70915429;70915648;70915832;70915945;70916171;70916539;70916855;70917035;70917181;70917433;70917895;70918230;70918444;70918716;70918916	70914181;70914984;70915188;70915325;70915477;70915724;70915871;70916039;70916338;70916649;70916942;70917101;70917256;70917550;70918140;70918369;70918626;70918835;70919241	+;+;+;+;+;+;+;+;+;+;+;+;+;+;+;+;+;+;+	2401	3.40858	2.51697	1.15021	14.0631	8.7185	11.489	8.06957	3.61882	6.08339	18.3574	12.6093	22.2642
Solyc01g079250.3	SL4.0ch01;SL4.0ch01;SL4.0ch01;SL4.0ch01;SL4.0ch01;SL4.0ch01;SL4.0ch01	70921030;70921935;70922166;70922502;70923035;70924762;70926494	70921499;70922053;70922404;70922627;70924119;70924964;70926877	-;-;-;-;-;-;-	2626	29.1046	33.0837	37.2125	45.466	59.7681	54.3808	41.4586	42.1693	46.2489	64.8119	61.6032	61.8378
Solyc01g079260.4	SL4.0ch01;SL4.0ch01;SL4.0ch01	70935936;70936712;70937801	70936438;70936858;70938394	+;+;+	1244	49.7003	51.9516	50.227	31.8187	11.288	23.8171	58.6067	47.2366	45.3642	5.21267	7.10894	6.60783
Solyc01g079280.1	SL4.0ch01	70948854	70949018	+	165	0	0	0	0	0	0	0	0	0	0.284785	0	0
Solyc01g079285.1	SL4.0ch01;SL4.0ch01;SL4.0ch01	70950784;70951153;70951361	70950825;70951191;70951561	+;+;+	282	0.0792931	0	0.0941644	0.158067	0	0.362294	0.154395	0.0802377	0	0.249944	0.174708	0.271579
Solyc01g079290.1	SL4.0ch01	70952218	70953072	-	855	0	0.116829	0.124231	0.156403	0.166175	0.17924	0.101847	0	0.166396	0.109917	0.20168	0.119431
Solyc01g079300.4	SL4.0ch01;SL4.0ch01;SL4.0ch01;SL4.0ch01	70958233;70958980;70959579;70959826	70958811;70959347;70959756;70961376	-;-;-;-	2676	0.016712	0	0	0	0.0176981	0	0.0162703	0	0	0.0175596	0	0
Solyc01g079310.3	SL4.0ch01;SL4.0ch01;SL4.0ch01;SL4.0ch01;SL4.0ch01;SL4.0ch01;SL4.0ch01;SL4.0ch01;SL4.0ch01	70967551;70968468;70969202;70969391;70969647;70970426;70972188;70972574;70973350	70967970;70968535;70969268;70969545;70969717;70970491;70972288;70972989;70973364	+;+;+;+;+;+;+;+;+	1379	1.44315	1.0141	0.731737	2.65057	3.1768	2.90794	1.95754	1.75569	2.14933	3.11787	2.96534	3.72096
Solyc01g079320.4	SL4.0ch01;SL4.0ch01;SL4.0ch01	70973382;70974135;70975420	70974062;70974752;70975719	-;-;-	1599	8.86595	5.18495	6.16114	10.3283	15.1054	16.1653	14.7582	11.5611	11.9817	19.1602	16.5149	18.6633
Solyc01g079330.3	SL4.0ch01;SL4.0ch01;SL4.0ch01;SL4.0ch01;SL4.0ch01;SL4.0ch01	70978178;70978959;70979127;70979746;70981829;70987006	70978777;70979022;70979526;70979785;70983057;70987875	-;-;-;-;-;-	3203	12.7685	12.2716	12.0295	12.9564	16.5901	14.8482	15.3197	12.5321	15.2351	15.5947	15.6278	16.0439
Solyc01g079340.3	SL4.0ch01;SL4.0ch01;SL4.0ch01;SL4.0ch01;SL4.0ch01;SL4.0ch01;SL4.0ch01;SL4.0ch01	71012264;71014183;71016026;71016563;71017492;71018436;71018753;71019098	71012638;71014611;71016400;71016775;71017863;71018679;71018900;71019833	+;+;+;+;+;+;+;+	2892	1.72421	1.64063	1.90986	3.16741	3.87297	3.6299	2.24321	1.9873	2.54988	4.00516	4.10563	4.02522
Solyc01g079350.3	SL4.0ch01;SL4.0ch01;SL4.0ch01;SL4.0ch01;SL4.0ch01;SL4.0ch01;SL4.0ch01	71021753;71023365;71024569;71025294;71025483;71025652;71025932	71021795;71024007;71025193;71025394;71025572;71025779;71026271	+;+;+;+;+;+;+	1970	42.7577	44.2779	64.6471	46.2719	74.9346	42.7986	54.9216	54.5001	54.5843	57.9021	65.9484	54.5426
Solyc01g079360.4	SL4.0ch01;SL4.0ch01;SL4.0ch01	71028518;71029606;71029946	71029354;71029743;71030182	-;-;-	1212	0.959368	0.494497	0.657286	3.45713	3.98574	3.60366	1.88599	2.22163	1.44772	2.28745	2.68288	2.16949
Solyc01g079370.4	SL4.0ch01;SL4.0ch01;SL4.0ch01;SL4.0ch01	71033919;71034570;71035796;71036437	71034342;71035018;71036277;71037664	+;+;+;+	2583	0	0.0193357	0.0102804	0	0	0	0.0505684	0	0	0	0	0
Solyc01g079380.1	SL4.0ch01	71040839	71042326	+	1488	0.045082	0	0.0356914	0	0.0954839	0.120156	0.0585207	0.0608253	0	0.031579	0.0662198	0
Solyc01g079390.4	SL4.0ch01;SL4.0ch01;SL4.0ch01;SL4.0ch01;SL4.0ch01;SL4.0ch01;SL4.0ch01;SL4.0ch01;SL4.0ch01;SL4.0ch01;SL4.0ch01;SL4.0ch01;SL4.0ch01;SL4.0ch01;SL4.0ch01;SL4.0ch01;SL4.0ch01;SL4.0ch01	71043531;71044303;71045051;71045954;71051238;71051518;71051754;71051874;71052466;71052704;71055076;71056378;71057105;71057310;71057497;71057638;71058356;71058501	71043701;71044404;71045322;71046115;71051322;71051673;71051801;71051945;71052583;71053103;71055220;71056598;71057236;71057397;71057544;71057766;71058433;71059040	+;+;+;+;+;+;+;+;+;+;+;+;+;+;+;+;+;+	2967	14.9146	19.03	20.5042	25.2997	27.91	24.9391	22.8776	17.8683	23.3118	24.6351	28.1374	25.3477
Solyc01g079400.3	SL4.0ch01;SL4.0ch01;SL4.0ch01;SL4.0ch01;SL4.0ch01	71059016;71059682;71060500;71060778;71061149	71059594;71059840;71060690;71060970;71061990	-;-;-;-;-	1964	4.28086	3.07701	2.02808	4.01719	3.56888	4.55174	3.52483	3.52539	3.01825	5.17986	5.33062	5.73219
Solyc01g079410.3	SL4.0ch01;SL4.0ch01	71064709;71069968	71065472;71070495	-;-	1292	0.899965	0.502534	0.369952	3.88133	4.36211	3.75614	0.505489	0.437829	0.513869	12.9658	5.94871	26.2397
Solyc01g079420.4	SL4.0ch01;SL4.0ch01;SL4.0ch01	71073979;71074299;71076656	71074055;71074408;71077259	+;+;+	791	48.4528	37.8212	40.889	44.2649	41.0134	45.5295	46.4017	36.7296	41.1277	46.3064	42.4162	47.7003
Solyc01g079430.2	SL4.0ch01	71078639	71080066	-	1428	4.00863	3.81227	3.49595	3.96429	5.24011	4.91875	5.10704	4.80111	4.48324	5.26494	4.57139	4.91618
Solyc01g079440.1	SL4.0ch01	71080539	71080742	+	204	5.48055	5.87579	5.20674	5.89962	10.2149	6.00982	5.65586	7.32051	4.88175	7.37091	5.19241	7.50835
Solyc01g079450.3	SL4.0ch01;SL4.0ch01;SL4.0ch01;SL4.0ch01;SL4.0ch01;SL4.0ch01;SL4.0ch01;SL4.0ch01;SL4.0ch01;SL4.0ch01;SL4.0ch01;SL4.0ch01;SL4.0ch01;SL4.0ch01;SL4.0ch01	71081676;71082762;71083289;71083552;71083785;71085911;71086096;71086630;71087688;71088483;71089082;71089386;71089559;71089957;71091495	71082013;71083063;71083426;71083701;71083845;71085976;71086554;71086929;71087816;71088986;71089191;71089431;71089669;71090176;71092011	-;-;-;-;-;-;-;-;-;-;-;-;-;-;-	3451	36.6933	40.7325	40.0585	30.8317	31.0701	33.0318	36.7391	31.7473	30.8365	24.2369	28.6811	25.8983
Solyc01g079460.2	SL4.0ch01;SL4.0ch01	71092719;71093631	71093431;71093735	-;-	818	0.0546715	0	0	0.0544925	0.144743	0.124899	0	0	0	0	0.301146	0.312083
Solyc01g079470.4	SL4.0ch01	71095300	71096006	+	707	0.12651	0	0.225355	5.80041	7.3686	12.8612	1.1085	0.512068	0.939065	2.25975	13.7977	7.29382
Solyc01g079480.3	SL4.0ch01	71097204	71098337	-	1134	10.155	8.78648	10.0691	18.7104	17.4155	17.6585	15.9337	9.77711	18.0867	19.8483	21.6143	20.7559
Solyc01g079490.2	SL4.0ch01;SL4.0ch01;SL4.0ch01;SL4.0ch01;SL4.0ch01;SL4.0ch01;SL4.0ch01;SL4.0ch01;SL4.0ch01;SL4.0ch01;SL4.0ch01;SL4.0ch01;SL4.0ch01;SL4.0ch01;SL4.0ch01;SL4.0ch01;SL4.0ch01;SL4.0ch01;SL4.0ch01;SL4.0ch01	71106661;71110018;71110505;71110695;71111833;71112013;71112331;71114215;71114699;71114932;71117518;71117689;71118517;71119435;71119788;71122934;71123090;71123321;71123630;71124111	71107016;71110157;71110559;71110802;71111931;71112090;71112408;71114352;71114799;71114999;71117591;71117755;71118635;71119701;71119901;71123005;71123140;71123551;71123806;71124814	+;+;+;+;+;+;+;+;+;+;+;+;+;+;+;+;+;+;+;+	3097	0.462087	0.378976	0.38584	0.957129	1.29984	1.1876	0.948954	0.840203	1.20969	2.13175	1.77376	2.08546
Solyc01g079500.4	SL4.0ch01;SL4.0ch01;SL4.0ch01;SL4.0ch01;SL4.0ch01;SL4.0ch01;SL4.0ch01;SL4.0ch01;SL4.0ch01;SL4.0ch01;SL4.0ch01;SL4.0ch01;SL4.0ch01;SL4.0ch01;SL4.0ch01	71127766;71127945;71128154;71128334;71128974;71129307;71129508;71129818;71130373;71130634;71130976;71131348;71131667;71132282;71133437	71127853;71128012;71128213;71128557;71129151;71129429;71129597;71129960;71130550;71130825;71131148;71131551;71131832;71132503;71133880	+;+;+;+;+;+;+;+;+;+;+;+;+;+;+	2553	2.17213	2.46493	1.37296	2.30469	1.87362	1.68077	0.665115	0.85084	0.91019	4.50938	2.64381	3.77976
Solyc01g079510.3	SL4.0ch01;SL4.0ch01;SL4.0ch01;SL4.0ch01;SL4.0ch01;SL4.0ch01;SL4.0ch01;SL4.0ch01;SL4.0ch01;SL4.0ch01;SL4.0ch01;SL4.0ch01;SL4.0ch01;SL4.0ch01;SL4.0ch01;SL4.0ch01;SL4.0ch01;SL4.0ch01;SL4.0ch01;SL4.0ch01;SL4.0ch01;SL4.0ch01;SL4.0ch01;SL4.0ch01	71137670;71138837;71139726;71140258;71140468;71140668;71147455;71147632;71148179;71148351;71148638;71149057;71153255;71153717;71153885;71154248;71154432;71154995;71155154;71155624;71157419;71158079;71158326;71159059	71138094;71138988;71139965;71140367;71140545;71140774;71147549;71147765;71148282;71148428;71148719;71149228;71153325;71153797;71153955;71154344;71154491;71155049;71155551;71157264;71157988;71158137;71158894;71159126	+;+;+;+;+;+;+;+;+;+;+;+;+;+;+;+;+;+;+;+;+;+;+;+	5517	4.13005	4.28196	5.69882	7.45339	9.45569	8.56947	8.539	6.1889	8.40664	6.96709	8.55953	8.16242
Solyc01g079520.3	SL4.0ch01;SL4.0ch01;SL4.0ch01;SL4.0ch01;SL4.0ch01;SL4.0ch01;SL4.0ch01;SL4.0ch01;SL4.0ch01;SL4.0ch01;SL4.0ch01;SL4.0ch01;SL4.0ch01;SL4.0ch01;SL4.0ch01;SL4.0ch01;SL4.0ch01;SL4.0ch01;SL4.0ch01;SL4.0ch01;SL4.0ch01	71159965;71161448;71161639;71161825;71162010;71162398;71162573;71162756;71164183;71164807;71165266;71165459;71165711;71165993;71166773;71167920;71168283;71168897;71169109;71169448;71169740	71160859;71161541;71161741;71161878;71162084;71162466;71162656;71162950;71164733;71164936;71165357;71165637;71165913;71166094;71166935;71168209;71168420;71168976;71169208;71169577;71170277	+;+;+;+;+;+;+;+;+;+;+;+;+;+;+;+;+;+;+;+;+	4265	1.30546	1.21787	1.02731	1.12352	1.2881	1.55107	1.28628	1.32632	1.06743	2.07129	1.54791	1.86749
Solyc01g079530.4	SL4.0ch01;SL4.0ch01;SL4.0ch01;SL4.0ch01;SL4.0ch01;SL4.0ch01;SL4.0ch01	71170437;71170765;71170987;71171460;71171977;71172663;71172865	71170660;71170860;71171067;71171616;71172065;71172734;71173056	-;-;-;-;-;-;-	911	4.71267	3.48129	6.32524	9.22323	10.1114	11.9157	7.79026	5.6878	8.06864	2.52743	4.65094	1.96157
Solyc01g079535.1	SL4.0ch01;SL4.0ch01;SL4.0ch01	71189866;71190198;71195169	71190111;71190329;71195770	+;+;+	980	131.974	123.281	146.103	134.521	136.378	149.341	168.76	135.323	151.148	167.268	124.928	155.984
Solyc01g079550.2	SL4.0ch01	71196421	71197243	+	823	0.0543394	0.0606855	0	0.162484	0.287728	0.12414	0	0	0.115244	0.0570954	0.119727	0.0620374
Solyc01g079570.3	SL4.0ch01;SL4.0ch01;SL4.0ch01;SL4.0ch01;SL4.0ch01	71219136;71222305;71222746;71223463;71223995	71219587;71222586;71223364;71223876;71224803	+;+;+;+;+	2576	0	0	0	0.0173039	0.110311	0.00991528	0.0338039	0	0.0368189	0.237137	0.0956279	0.277482
Solyc01g079580.3	SL4.0ch01;SL4.0ch01;SL4.0ch01	71253077;71253341;71254045	71253242;71253768;71255625	+;+;+	2175	0.0616846	0.0459257	0.0488356	0.860756	1.8073	1.25654	0.380344	0.187258	0.152625	3.52152	1.76684	3.16904
Solyc01g079590.3	SL4.0ch01;SL4.0ch01;SL4.0ch01	71271554;71272113;71278686	71271961;71272332;71279095	+;+;+	1038	17.7507	17.3939	17.2168	17.3705	11.11	12.1065	14.8906	16.7196	15.9446	11.4758	11.3676	10.2556
Solyc01g079600.4	SL4.0ch01;SL4.0ch01;SL4.0ch01;SL4.0ch01;SL4.0ch01	71281381;71282353;71282941;71283263;71284358	71282240;71282769;71283000;71283793;71285138	-;-;-;-;-	2649	54.4371	65.1122	72.2752	69.1508	58.2212	72.2478	55.3981	50.4218	62.7738	32.2576	56.9952	45.8432
Solyc01g079610.3	SL4.0ch01;SL4.0ch01;SL4.0ch01;SL4.0ch01;SL4.0ch01;SL4.0ch01;SL4.0ch01;SL4.0ch01;SL4.0ch01;SL4.0ch01	71290110;71290719;71291430;71291605;71292581;71292761;71293253;71295307;71295581;71295823	71290618;71290790;71291507;71291664;71292667;71292877;71293367;71295433;71295729;71296115	-;-;-;-;-;-;-;-;-;-	1607	21.2892	23.8377	18.0444	73.2143	45.9159	63.0199	20.8214	24.3026	26.2197	73.54	48.5777	62.4627
Solyc01g079615.1	SL4.0ch01	71314425	71315192	+	768	1.07727	0.650315	0.311184	0.290201	0.123333	0	0.793687	0.294623	0.802729	0.0611843	0	0
Solyc01g079620.4	SL4.0ch01;SL4.0ch01;SL4.0ch01;SL4.0ch01	71322725;71323004;71324573;71325517	71322913;71323133;71324922;71326073	+;+;+;+	1226	14.7186	8.84004	5.89134	36.4852	10.1789	16.3126	20.4557	18.659	22.8604	8.25958	11.2921	16.2624
Solyc01g079630.3	SL4.0ch01;SL4.0ch01;SL4.0ch01;SL4.0ch01;SL4.0ch01;SL4.0ch01;SL4.0ch01	71328780;71329010;71331701;71331944;71332345;71333134;71333696	71328930;71329094;71331845;71332258;71332604;71333584;71333714	+;+;+;+;+;+;+	1426	0.90948	0.893111	1.02419	0.859614	0.797083	0.877662	0.625917	0.587097	0.548721	1.07094	0.794637	1.02042
Solyc01g079640.4	SL4.0ch01;SL4.0ch01;SL4.0ch01	71333961;71337982;71338500	71334778;71338079;71338736	-;-;-	1153	1.60966	1.38614	1.70427	1.933	1.37603	2.03802	1.75593	1.45221	1.48068	2.07846	1.66646	1.54986
Solyc01g079650.3	SL4.0ch01;SL4.0ch01;SL4.0ch01;SL4.0ch01;SL4.0ch01;SL4.0ch01;SL4.0ch01;SL4.0ch01;SL4.0ch01;SL4.0ch01;SL4.0ch01;SL4.0ch01;SL4.0ch01;SL4.0ch01;SL4.0ch01;SL4.0ch01;SL4.0ch01;SL4.0ch01;SL4.0ch01;SL4.0ch01;SL4.0ch01;SL4.0ch01;SL4.0ch01	71351023;71353181;71354001;71354209;71354354;71354653;71354841;71355005;71356368;71356512;71356655;71356973;71357120;71357526;71357695;71358386;71358621;71358805;71359593;71359717;71359967;71360782;71361098	71351424;71353260;71354087;71354259;71354471;71354709;71354905;71355088;71356418;71356574;71356701;71357042;71357182;71357615;71357733;71358535;71358698;71358890;71359641;71359797;71360060;71360894;71361570	+;+;+;+;+;+;+;+;+;+;+;+;+;+;+;+;+;+;+;+;+;+;+	2491	7.48647	8.25052	7.79255	5.26989	6.24559	6.53155	7.02643	6.0587	7.63409	6.44196	6.83337	6.76384
Solyc01g079660.2	SL4.0ch01	71361598	71362534	-	937	1.90913	0.266511	2.2105	1.33201	0.454899	0.926808	0.511135	0.0482967	0.354279	0.0501489	1.26192	0.0544896
Solyc01g079670.2	SL4.0ch01	71367601	71368284	-	684	0.065382	0	0	0.065168	0	0	0	0	0	0	0	0
Solyc01g079680.3	SL4.0ch01;SL4.0ch01	71371977;71373051	71372155;71375005	+;+	2134	3.79314	3.4638	4.34277	6.6737	9.22122	8.06708	5.43733	5.52422	5.7334	9.44635	7.95345	8.70884
Solyc01g079690.4	SL4.0ch01;SL4.0ch01;SL4.0ch01;SL4.0ch01;SL4.0ch01;SL4.0ch01;SL4.0ch01;SL4.0ch01;SL4.0ch01;SL4.0ch01;SL4.0ch01	71375382;71376695;71377620;71377892;71378432;71378766;71379927;71380498;71380982;71382190;71382364	71376324;71377297;71377773;71378099;71378650;71379025;71380316;71380647;71381170;71382254;71382454	-;-;-;-;-;-;-;-;-;-;-	3272	15.5814	15.7068	15.2331	16.3954	20.3509	18.1493	21.8629	17.3575	17.1458	17.4344	18.9722	19.1463
Solyc01g079700.3	SL4.0ch01;SL4.0ch01	71389772;71390769	71389948;71391194	-;-	603	12.0147	12.3825	13.7396	11.9014	14.9227	15.3335	17.9068	13.8089	13.6055	14.4943	15.1969	15.4102
Solyc01g079710.3	SL4.0ch01;SL4.0ch01;SL4.0ch01;SL4.0ch01;SL4.0ch01;SL4.0ch01;SL4.0ch01;SL4.0ch01;SL4.0ch01;SL4.0ch01;SL4.0ch01	71393093;71393648;71394177;71395380;71395539;71396150;71397472;71398936;71399424;71399819;71400529	71393529;71393725;71394246;71395459;71395657;71396228;71397536;71399002;71399600;71399866;71400821	-;-;-;-;-;-;-;-;-;-;-	1513	9.44379	7.85639	11.215	9.57491	17.9048	13.674	11.0503	11.8743	11.8792	17.9821	16.3954	12.6039
Solyc01g079720.3	SL4.0ch01;SL4.0ch01;SL4.0ch01;SL4.0ch01;SL4.0ch01;SL4.0ch01;SL4.0ch01;SL4.0ch01;SL4.0ch01;SL4.0ch01;SL4.0ch01;SL4.0ch01;SL4.0ch01	71402160;71402644;71403365;71403579;71406860;71407296;71407816;71407956;71411912;71412200;71412479;71412751;71416835	71402564;71402698;71403494;71403694;71406954;71407431;71407877;71408096;71412070;71412375;71412676;71412931;71417279	-;-;-;-;-;-;-;-;-;-;-;-;-	2299	19.8124	24.0054	22.9275	24.0809	23.8963	24.4085	26.7789	21.6034	23.9486	25.3547	24.3123	26.017
Solyc01g079750.3	SL4.0ch01;SL4.0ch01;SL4.0ch01;SL4.0ch01;SL4.0ch01;SL4.0ch01;SL4.0ch01;SL4.0ch01;SL4.0ch01;SL4.0ch01;SL4.0ch01;SL4.0ch01;SL4.0ch01;SL4.0ch01;SL4.0ch01;SL4.0ch01;SL4.0ch01	71481165;71483164;71483307;71483927;71484242;71484560;71484688;71484937;71485191;71485393;71486453;71486621;71486797;71487297;71487483;71487874;71488055	71481520;71483225;71483641;71484160;71484464;71484606;71484747;71484976;71485291;71485474;71486535;71486698;71486877;71487407;71487548;71487915;71488524	-;-;-;-;-;-;-;-;-;-;-;-;-;-;-;-;-	2471	0.199083	0.101061	0.128957	0.252549	0.134164	0.279088	0.193822	0.238083	0.134342	0.418361	0.388797	0.413248
Solyc01g079760.3	SL4.0ch01;SL4.0ch01;SL4.0ch01;SL4.0ch01;SL4.0ch01	71490718;71496150;71497285;71497651;71498207	71491091;71496381;71497431;71497811;71498801	+;+;+;+;+	1509	13.7365	15.5724	13.9723	19.2153	14.0762	16.0461	12.4501	9.83653	11.8635	12.2223	12.5862	13.1448
Solyc01g079770.2	SL4.0ch01	71499576	71500897	+	1322	0.541257	0.264455	0.321384	0.404613	0.179123	0.193205	0.592821	0.410778	0.860928	0.24881	0.298139	0.231725
Solyc01g079780.3	SL4.0ch01;SL4.0ch01	71501162;71504403	71501912;71504557	-;-	906	4.02294	4.60302	3.34128	7.13395	6.84786	7.10433	4.92582	5.29462	3.82104	7.46854	6.68864	8.05863
Solyc01g079790.4	SL4.0ch01;SL4.0ch01;SL4.0ch01;SL4.0ch01;SL4.0ch01;SL4.0ch01;SL4.0ch01;SL4.0ch01;SL4.0ch01;SL4.0ch01;SL4.0ch01;SL4.0ch01;SL4.0ch01;SL4.0ch01;SL4.0ch01	71507448;71508025;71508235;71508494;71508987;71509168;71509363;71509543;71509951;71510220;71510477;71510648;71510977;71511180;71511337	71507777;71508138;71508408;71508586;71509070;71509223;71509456;71509655;71510023;71510300;71510563;71510752;71511083;71511240;71511691	+;+;+;+;+;+;+;+;+;+;+;+;+;+;+	1927	0.20887	0.155509	0.192922	1.58452	2.31024	4.20173	0.316322	0.798463	0.35684	3.24318	5.54803	3.25894
Solyc01g079800.4	SL4.0ch01;SL4.0ch01;SL4.0ch01;SL4.0ch01;SL4.0ch01;SL4.0ch01;SL4.0ch01;SL4.0ch01;SL4.0ch01;SL4.0ch01	71512476;71512919;71513704;71514160;71514333;71515468;71516318;71516546;71517418;71517986	71512775;71513059;71513793;71514228;71514491;71515572;71516440;71516659;71517511;71518254	-;-;-;-;-;-;-;-;-;-	1464	3.52822	4.33259	3.77275	1.30923	1.40721	1.88423	2.43868	3.97209	3.32024	1.36411	2.52395	1.83093
Solyc01g079805.1	SL4.0ch01	71519985	71520398	-	414	0	0	0	0	0	0	0	0	0.0572739	0	0	0
Solyc01g079810.4	SL4.0ch01;SL4.0ch01;SL4.0ch01;SL4.0ch01;SL4.0ch01;SL4.0ch01;SL4.0ch01;SL4.0ch01;SL4.0ch01	71524828;71525065;71526235;71526414;71526702;71526879;71527384;71527558;71530282	71524982;71525200;71526281;71526476;71526792;71527186;71527479;71527933;71530644	+;+;+;+;+;+;+;+;+	1635	3.337	2.44375	2.24129	2.98529	4.33047	3.32746	3.16892	4.38701	2.95848	2.93146	3.13384	3.34133
Solyc01g079820.3	SL4.0ch01;SL4.0ch01;SL4.0ch01;SL4.0ch01;SL4.0ch01	71532119;71532715;71533818;71535473;71535612	71532458;71532809;71533976;71535502;71535934	-;-;-;-;-	947	11.4046	12.6838	8.27195	8.89615	12.7027	12.2719	9.76993	9.86796	8.38787	10.9411	11.1593	10.2167
Solyc01g079840.3	SL4.0ch01;SL4.0ch01;SL4.0ch01;SL4.0ch01;SL4.0ch01;SL4.0ch01;SL4.0ch01;SL4.0ch01;SL4.0ch01	71547507;71549557;71549832;71550152;71550318;71550462;71557058;71558706;71558961	71548101;71549674;71549953;71550208;71550380;71550694;71557260;71558869;71559175	-;-;-;-;-;-;-;-;-	1770	31.3681	35.4971	28.7147	27.4627	24.563	24.8058	28.6696	25.9891	29.5655	25.4593	29.3517	28.1245
Solyc01g079850.3	SL4.0ch01;SL4.0ch01;SL4.0ch01;SL4.0ch01	71560579;71561749;71562145;71563564	71561157;71561907;71562534;71564199	-;-;-;-	1764	0.0507044	0	0.030107	0.176884	0.107392	0.0868767	0.0246822	0.48743	0.215069	0.0266381	0.0837883	0.0868312
Solyc01g079855.1	SL4.0ch01;SL4.0ch01;SL4.0ch01	71571068;71572801;71573185	71571178;71572838;71573254	+;+;+	219	0	0	0.121253	0.305307	0.216256	0.116629	0	0.206639	0	0.107282	0.112483	0
Solyc01g079860.3	SL4.0ch01;SL4.0ch01;SL4.0ch01;SL4.0ch01;SL4.0ch01;SL4.0ch01;SL4.0ch01;SL4.0ch01;SL4.0ch01;SL4.0ch01;SL4.0ch01	71575456;71576227;71579007;71579236;71579469;71581192;71581349;71583223;71584574;71584903;71585153	71575615;71576442;71579083;71579345;71579583;71581254;71581512;71583284;71584640;71585082;71585537	+;+;+;+;+;+;+;+;+;+;+	1599	21.9551	25.5812	20.1773	18.9562	13.9799	19.2801	18.5839	20.3912	20.1673	10.6527	14.466	12.8839
Solyc01g079870.4	SL4.0ch01;SL4.0ch01;SL4.0ch01	71585414;71587431;71588016	71585562;71587549;71589006	-;-;-	1259	79.9407	87.7494	71.9225	76.3686	76.7578	72.7098	64.0123	79.7966	68.0454	55.0513	72.3164	59.3905
Solyc01g079880.3	SL4.0ch01;SL4.0ch01;SL4.0ch01;SL4.0ch01;SL4.0ch01	71608167;71609472;71609761;71609973;71612026	71608541;71609581;71609881;71610213;71612366	-;-;-;-;-	1188	75.2508	92.8676	70.2528	119.167	161.973	130.138	65.5473	69.2905	74.8465	123.328	155.931	123.172
Solyc01g079930.3	SL4.0ch01;SL4.0ch01	71668787;71670148	71669396;71670839	-;-	1302	0.0343482	0	0	0	0	0	0	0	0	0	0	0
Solyc01g079940.4	SL4.0ch01;SL4.0ch01	71675100;71676736	71676119;71677297	-;-	1582	0.0282688	0	0	0.0281763	0.0898104	0.0322905	0.0275218	0	0.0299765	0.0297026	0	0
Solyc01g079950.3	SL4.0ch01;SL4.0ch01	71679275;71680559	71680181;71681108	-;-	1457	0	0.102836	0	0.152968	0.357557	0.140243	0.0896488	0	0.0976447	0.322509	0.304329	0.105127
Solyc01g080000.1	SL4.0ch01	71709561	71710898	-	1338	0	0	0	0	0	0	0	0	0	0	0.0368218	0
Solyc01g080010.2	SL4.0ch01	71718357	71719893	-	1537	1.39663	0.552408	1.07116	4.35018	4.80687	4.65302	1.78463	4.35758	2.15979	5.41129	7.75715	7.14197
Solyc01g080020.2	SL4.0ch01	71725137	71726767	-	1631	2.55002	2.23539	2.93059	17.3271	15.7818	17.3515	3.79068	2.55265	3.19835	9.50739	14.59	9.64162
Solyc01g080030.3	SL4.0ch01;SL4.0ch01;SL4.0ch01;SL4.0ch01	71732939;71733612;71733846;71734103	71733274;71733766;71734001;71734259	-;-;-;-	804	0	0	0	0.0554414	0	0	0	0	0	0.0584447	0	0
Solyc01g080040.3	SL4.0ch01;SL4.0ch01;SL4.0ch01;SL4.0ch01;SL4.0ch01;SL4.0ch01	71735648;71737348;71737563;71738378;71739878;71742849	71735790;71737489;71737698;71738498;71740023;71743155	+;+;+;+;+;+	995	3.10128	3.18739	2.69547	3.56151	3.80784	3.56814	3.78509	2.59244	3.21712	2.97522	3.49081	3.33537
Solyc01g080070.4	SL4.0ch01;SL4.0ch01;SL4.0ch01;SL4.0ch01	71799398;71800357;71801335;71801666	71799978;71801250;71801410;71802036	-;-;-;-	1922	2.12903	0.896501	0.925673	19.7247	33.0313	26.0069	8.57423	4.12043	7.11835	62.6364	38.5015	58.3885
Solyc01g080080.3	SL4.0ch01;SL4.0ch01;SL4.0ch01	71823467;71824574;71834866	71824398;71825081;71835150	-;-;-	1725	2.24255	2.89532	3.27889	2.94582	3.66525	3.06501	3.73556	2.49225	3.34021	2.83299	3.42731	3.30019
Solyc01g080100.3	SL4.0ch01	71837770	71838350	-	581	0	0	0.0914092	0.460326	0.163029	0.307732	0.149878	0.0778899	0.244868	0.566139	1.18717	0.790897
Solyc01g080110.3	SL4.0ch01;SL4.0ch01;SL4.0ch01;SL4.0ch01;SL4.0ch01;SL4.0ch01;SL4.0ch01;SL4.0ch01;SL4.0ch01	71839682;71841669;71845053;71846331;71846604;71847057;71847389;71850215;71851384	71840274;71841699;71845145;71846447;71846690;71847155;71847443;71850276;71851857	-;-;-;-;-;-;-;-;-	1611	1.91544	2.06163	1.51645	1.27278	1.55809	1.55375	2.02697	1.54499	1.45712	2.14384	1.55968	1.77479
Solyc01g080120.2	SL4.0ch01	71855264	71857330	-	2067	0	0	0	0	0	0	0	0	0	0	0.0238353	0
Solyc01g080130.2	SL4.0ch01	71861763	71864312	-	2550	1.02596	0.92054	0.895559	1.17118	3.17591	1.74285	1.43424	1.50847	1.9713	3.94344	3.2845	5.00557
Solyc01g080140.3	SL4.0ch01;SL4.0ch01;SL4.0ch01;SL4.0ch01;SL4.0ch01;SL4.0ch01;SL4.0ch01;SL4.0ch01;SL4.0ch01	71873708;71874211;71874518;71875340;71876445;71876626;71881250;71882112;71887857	71874086;71874275;71874626;71875485;71876510;71876718;71881355;71882188;71888231	-;-;-;-;-;-;-;-;-	1416	3.88469	3.52713	3.26304	3.11646	2.40814	4.07658	3.35155	2.14126	3.38256	2.8207	2.50513	2.57808
Solyc01g080150.3	SL4.0ch01;SL4.0ch01	71905883;71906422	71906170;71907823	+;+	1690	0.185236	0.147764	0.0942759	1.10778	0.812687	0.604538	0.386445	0.32133	0.224486	1.66827	1.19525	1.45013
Solyc01g080160.4	SL4.0ch01;SL4.0ch01;SL4.0ch01;SL4.0ch01;SL4.0ch01;SL4.0ch01;SL4.0ch01;SL4.0ch01;SL4.0ch01;SL4.0ch01;SL4.0ch01;SL4.0ch01;SL4.0ch01	71927014;71928822;71929438;71929603;71931700;71931899;71932277;71933702;71933879;71934037;71934500;71934636;71934918	71927299;71928898;71929521;71929716;71931783;71931970;71932344;71933789;71933952;71934406;71934546;71934717;71935327	+;+;+;+;+;+;+;+;+;+;+;+;+	1856	3.55409	3.49825	3.46237	4.335	7.09379	5.9313	4.551	2.86495	4.84193	4.91162	5.309	7.48246
Solyc01g080170.3	SL4.0ch01;SL4.0ch01;SL4.0ch01;SL4.0ch01;SL4.0ch01;SL4.0ch01;SL4.0ch01;SL4.0ch01	71965080;71966338;71966702;71968231;71968442;71969944;71971262;71973970	71965407;71966509;71966881;71968311;71968605;71970080;71971377;71974742	+;+;+;+;+;+;+;+	1951	6.63599	7.83338	6.73727	7.07121	7.34311	7.85497	6.44946	4.89421	5.71212	5.8767	8.33331	6.49005
Solyc01g080180.3	SL4.0ch01;SL4.0ch01	71975629;71981580	71976495;71981841	+;+	1129	6.39725	5.83936	6.11527	7.32386	5.13871	7.14897	5.97751	6.29308	6.30063	5.20256	5.14931	5.35893
Solyc01g080190.3	SL4.0ch01	71982526	71984760	+	2235	1.4607	1.8771	1.35445	1.25647	1.77997	1.82849	1.2078	1.19463	1.27309	1.74503	1.30057	0.959456
Solyc01g080200.3	SL4.0ch01;SL4.0ch01;SL4.0ch01;SL4.0ch01;SL4.0ch01;SL4.0ch01;SL4.0ch01;SL4.0ch01;SL4.0ch01;SL4.0ch01;SL4.0ch01;SL4.0ch01	71984776;71986729;71987240;71989031;71989334;71989852;71991641;71993061;71993257;71993938;71994799;71996024	71986160;71986935;71987900;71989192;71989448;71990062;71991992;71993152;71993564;71994282;71994909;71996449	-;-;-;-;-;-;-;-;-;-;-;-	4375	0.424214	0.479464	0.861879	2.73562	3.72385	2.50455	1.06983	0.899909	0.780443	3.00733	3.58668	3.53605
Solyc01g080210.3	SL4.0ch01;SL4.0ch01;SL4.0ch01;SL4.0ch01;SL4.0ch01;SL4.0ch01;SL4.0ch01;SL4.0ch01;SL4.0ch01	72002429;72003556;72003722;72004056;72004287;72004825;72005092;72005947;72008203	72003084;72003626;72003884;72004172;72004352;72004951;72005140;72006107;72008457	-;-;-;-;-;-;-;-;-	1665	8.76968	9.20893	10.5261	3.3063	2.09067	3.54363	3.8048	4.38951	3.38937	1.4111	1.42032	2.23852
Solyc01g080220.3	SL4.0ch01;SL4.0ch01;SL4.0ch01;SL4.0ch01;SL4.0ch01;SL4.0ch01;SL4.0ch01	72012518;72012823;72013318;72013620;72013793;72013963;72014156	72012692;72012844;72013438;72013710;72013885;72014063;72014500	+;+;+;+;+;+;+	948	29.0122	29.7663	26.0782	15.6576	10.8408	24.8682	14.7887	43.1059	19.4593	6.71633	15.6949	11.7948
Solyc01g080230.3	SL4.0ch01;SL4.0ch01;SL4.0ch01;SL4.0ch01;SL4.0ch01;SL4.0ch01;SL4.0ch01;SL4.0ch01	72019339;72019561;72019852;72020050;72020464;72020632;72020841;72021229	72019466;72019730;72019873;72020173;72020554;72020721;72020941;72021588	+;+;+;+;+;+;+;+	1086	0.0411799	0	0.0244515	0.041045	0	0	0	0	0	0	0	0.0235068
Solyc01g080240.4	SL4.0ch01;SL4.0ch01;SL4.0ch01;SL4.0ch01;SL4.0ch01;SL4.0ch01;SL4.0ch01;SL4.0ch01;SL4.0ch01;SL4.0ch01	72038841;72040316;72040891;72041124;72041308;72041543;72041789;72042983;72043251;72045620	72039593;72040724;72041018;72041183;72041457;72041698;72042000;72043087;72043411;72046500	+;+;+;+;+;+;+;+;+;+	3015	4.18289	4.11646	4.34206	8.02052	9.61338	8.79348	5.45145	4.46537	5.52872	7.9329	9.1917	8.72961
Solyc01g080250.3	SL4.0ch01;SL4.0ch01;SL4.0ch01;SL4.0ch01	72050416;72051470;72056082;72058938	72051087;72051746;72056430;72059695	-;-;-;-	2056	16.814	18.0246	15.7828	24.4663	21.2613	22.9205	18.1908	17.1464	17.23	18.3981	19.2661	19.196
Solyc01g080260.3	SL4.0ch01;SL4.0ch01	72071206;72073731	72073643;72074379	+;+	3087	0.318714	0.194147	0.894608	0.620901	0.138076	0.794301	0.437228	0.630361	0.906363	0.167439	0.175556	0.132314
Solyc01g080270.3	SL4.0ch01;SL4.0ch01;SL4.0ch01;SL4.0ch01;SL4.0ch01;SL4.0ch01;SL4.0ch01;SL4.0ch01;SL4.0ch01;SL4.0ch01;SL4.0ch01;SL4.0ch01;SL4.0ch01;SL4.0ch01	72074646;72075663;72076145;72083312;72083528;72083682;72084286;72084628;72084877;72086669;72088181;72088467;72093012;72094220	72075567;72075839;72076189;72083388;72083579;72083840;72084384;72084708;72085000;72086763;72088307;72088570;72093093;72094529	-;-;-;-;-;-;-;-;-;-;-;-;-;-	2454	9.67686	11.2853	11.1671	13.0419	12.4865	13.947	12.7833	11.0277	13.4017	12.1782	10.6807	11.4847
Solyc01g080280.3	SL4.0ch01;SL4.0ch01;SL4.0ch01;SL4.0ch01;SL4.0ch01;SL4.0ch01;SL4.0ch01;SL4.0ch01;SL4.0ch01;SL4.0ch01;SL4.0ch01;SL4.0ch01;SL4.0ch01;SL4.0ch01	72107158;72108518;72108952;72109093;72109338;72109487;72110208;72110429;72110650;72111021;72111166;72111518;72111766;72112145	72107364;72108788;72108991;72109196;72109386;72109593;72110295;72110557;72110724;72111074;72111203;72111677;72111826;72112587	+;+;+;+;+;+;+;+;+;+;+;+;+;+	1826	1.37152	2.46165	0.814373	33.6509	30.605	53.7552	14.1157	6.3321	17.6342	46.1146	79.9855	41.4102
Solyc01g080290.3	SL4.0ch01;SL4.0ch01;SL4.0ch01;SL4.0ch01	72113071;72113426;72113912;72114097	72113292;72113645;72113957;72114359	+;+;+;+	751	0.059549	0.0665036	0	0.118708	0.0630626	0.374113	0.144938	0.0602584	0.126292	0.281562	0.426417	0.781828
Solyc01g080300.4	SL4.0ch01;SL4.0ch01;SL4.0ch01;SL4.0ch01;SL4.0ch01;SL4.0ch01;SL4.0ch01	72115522;72116964;72117232;72118046;72118366;72118845;72119617	72115908;72117080;72117468;72118210;72118441;72118909;72119769	+;+;+;+;+;+;+	1200	2.29197	2.0602	1.61539	2.71164	2.76267	2.53289	2.30396	1.64046	2.01547	2.03621	2.29915	1.87208
Solyc01g080310.4	SL4.0ch01;SL4.0ch01;SL4.0ch01	72119936;72121894;72122444	72120021;72121996;72124249	+;+;+	1995	1.58038	2.65368	2.88837	2.80408	4.65291	3.70003	2.40067	3.18706	4.10046	4.62829	5.13666	5.10568
Solyc01g080320.3	SL4.0ch01;SL4.0ch01	72130000;72130244	72130085;72130550	-;-	393	0.170692	0.190627	0.0675684	0	0.0602545	0	0.553937	0.287876	0.362006	0	0.0626813	0
Solyc01g080330.4	SL4.0ch01;SL4.0ch01;SL4.0ch01;SL4.0ch01	72135655;72137076;72137300;72137566	72136089;72137189;72137457;72138149	+;+;+;+	1291	24.2659	29.363	24.4563	26.8278	27.1467	30.9627	23.9787	23.924	23.2155	27.1346	25.3779	27.8815
Solyc01g080340.3	SL4.0ch01	72138493	72140147	-	1655	50.5581	51.7549	46.5945	55.0789	59.5219	53.2133	67.69	54.7424	58.5693	61.9524	64.5687	76.9708
Solyc01g080350.3	SL4.0ch01;SL4.0ch01;SL4.0ch01;SL4.0ch01;SL4.0ch01;SL4.0ch01;SL4.0ch01;SL4.0ch01;SL4.0ch01;SL4.0ch01;SL4.0ch01	72142694;72143098;72143984;72145641;72145821;72145976;72146121;72146473;72147865;72148090;72150038	72143008;72143194;72144028;72145739;72145886;72146035;72146214;72146547;72147983;72148254;72150300	-;-;-;-;-;-;-;-;-;-;-	1398	3.07099	3.41178	3.64695	4.73489	4.55645	5.07912	4.14216	2.76768	4.17239	4.63845	4.03514	4.34603
Solyc01g080360.3	SL4.0ch01;SL4.0ch01;SL4.0ch01;SL4.0ch01;SL4.0ch01;SL4.0ch01;SL4.0ch01;SL4.0ch01	72171508;72171798;72175606;72183694;72184084;72185339;72188191;72188398	72171728;72171941;72175914;72183977;72184979;72185395;72188238;72188469	+;+;+;+;+;+;+;+	2031	4.95436	5.44689	6.05351	5.73921	6.844	6.03645	5.68092	6.29457	5.68559	6.60538	6.22212	5.1283
Solyc01g080370.3	SL4.0ch01	72190378	72190700	+	323	0.138456	0.463878	0.411058	0.414008	0.0733127	0.316306	0.539188	0.560422	0.587279	0.436435	0.305062	0.790352
Solyc01g080380.4	SL4.0ch01	72204905	72206003	+	1099	0.0406927	0	0.0483246	0	0.0430937	0	0.0990433	0	0	0.0855133	0	0.0464575
Solyc01g080400.3	SL4.0ch01;SL4.0ch01;SL4.0ch01;SL4.0ch01;SL4.0ch01;SL4.0ch01	72226765;72226865;72231124;72231585;72231872;72232059	72226836;72228011;72231255;72231778;72231940;72232522	+;+;+;+;+;+	2078	5.46642	5.93658	5.94215	5.5236	6.90572	7.0922	7.38578	6.95797	6.44703	6.56904	7.32611	7.19905
Solyc01g080410.3	SL4.0ch01;SL4.0ch01;SL4.0ch01	72234148;72234484;72234716	72234362;72234640;72236166	+;+;+	1823	71.3505	95.135	82.5181	15.7589	3.96182	5.14198	10.5087	15.0433	13.2279	2.08785	3.20252	2.92673
Solyc01g080420.1	SL4.0ch01;SL4.0ch01	72237081;72238171	72237154;72238186	-;-	90	0.745355	0.554935	0.590097	0.990553	0	1.41899	0	1.25706	2.10768	0.783159	0.547417	0.283649
Solyc01g080430.4	SL4.0ch01;SL4.0ch01	72246188;72250464	72248308;72251239	+;+	2897	67.383	63.2707	63.5857	73.0631	71.0727	69.2546	76.2954	69.8493	68.9979	54.5319	66.8266	58.547
Solyc01g080440.2	SL4.0ch01;SL4.0ch01	72262661;72263024	72262931;72263549	-;-	797	0	0.0313326	0	0	0	0	0	0	0	0	0	0
Solyc01g080450.4	SL4.0ch01	72267617	72269410	-	1794	1.02206	1.29454	0.917709	1.52807	1.63675	2.36339	1.52898	1.1982	1.65213	1.96445	1.73013	2.00641
Solyc01g080460.3	SL4.0ch01;SL4.0ch01;SL4.0ch01;SL4.0ch01;SL4.0ch01;SL4.0ch01;SL4.0ch01;SL4.0ch01;SL4.0ch01;SL4.0ch01;SL4.0ch01;SL4.0ch01;SL4.0ch01;SL4.0ch01;SL4.0ch01;SL4.0ch01;SL4.0ch01;SL4.0ch01;SL4.0ch01;SL4.0ch01;SL4.0ch01	72273344;72274142;72275660;72276003;72276700;72276981;72277282;72277618;72277898;72278187;72278657;72278900;72279153;72279391;72279783;72280285;72280571;72280855;72281081;72281282;72281471	72273518;72274452;72275716;72276233;72276837;72277143;72277517;72277746;72278077;72278324;72278821;72279061;72279242;72279529;72279960;72280414;72280699;72280992;72281158;72281373;72281771	+;+;+;+;+;+;+;+;+;+;+;+;+;+;+;+;+;+;+;+;+	3360	659.147	739.211	550.094	1001.82	817.193	944.056	908.756	857.248	867.78	832.358	1178.39	1056.45
Solyc01g080470.3	SL4.0ch01;SL4.0ch01;SL4.0ch01;SL4.0ch01	72285718;72286215;72286782;72288839	72286098;72286316;72286908;72289415	+;+;+;+	1187	8.06265	6.77423	6.57707	7.43541	6.96236	7.12243	8.47313	6.13808	6.75185	6.74955	6.3089	5.54871
Solyc01g080480.4	SL4.0ch01;SL4.0ch01;SL4.0ch01;SL4.0ch01	72290436;72291570;72291874;72292116	72291414;72291777;72292003;72292538	+;+;+;+	1740	0.385529	0.0861107	0.0610445	0.0256177	1.11595	0.17615	0.0250227	0.13004	0.109018	0.0810165	0.368091	0.0733574
Solyc01g080490.2	SL4.0ch01	72299948	72300784	-	837	0	0	0	0	0	0	0.104037	0.108134	0	0	0	0
Solyc01g080500.2	SL4.0ch01	72309136	72310471	-	1336	78.3962	64.0377	84.5526	101.962	166.398	139.83	90.403	84.5126	106.559	87.2965	130.507	84.4577
Solyc01g080510.3	SL4.0ch01;SL4.0ch01;SL4.0ch01;SL4.0ch01;SL4.0ch01;SL4.0ch01;SL4.0ch01;SL4.0ch01;SL4.0ch01	72335081;72335549;72336644;72336923;72337471;72337696;72338345;72339133;72339303	72335470;72335617;72336700;72336965;72337563;72337950;72338387;72339211;72339692	+;+;+;+;+;+;+;+;+	1419	5.15288	3.11491	4.24795	5.01035	5.45691	6.33594	5.58434	5.16642	5.81505	4.85128	6.38846	4.82143
Solyc01g080520.3	SL4.0ch01;SL4.0ch01;SL4.0ch01;SL4.0ch01;SL4.0ch01;SL4.0ch01;SL4.0ch01;SL4.0ch01;SL4.0ch01	72340985;72341758;72341958;72342579;72342924;72343244;72343414;72343643;72344032	72341191;72341864;72342380;72342830;72343078;72343323;72343549;72343792;72344536	+;+;+;+;+;+;+;+;+	2015	0	0.0247862	0	0	0	0	0.0216077	0	0	0	0	0
Solyc01g080530.3	SL4.0ch01;SL4.0ch01;SL4.0ch01;SL4.0ch01;SL4.0ch01;SL4.0ch01;SL4.0ch01	72346213;72347169;72347335;72349698;72350610;72354019;72354179	72346475;72347226;72347439;72349755;72350785;72354088;72354722	+;+;+;+;+;+;+	1274	6.73979	5.8412	4.75227	12.1759	17.5091	15.4373	10.2184	10.1591	11.8929	21.5768	15.2753	18.5351
Solyc01g080540.3	SL4.0ch01;SL4.0ch01;SL4.0ch01;SL4.0ch01;SL4.0ch01;SL4.0ch01;SL4.0ch01	72366237;72366530;72366891;72367119;72367310;72367993;72368215	72366331;72366622;72367021;72367187;72367381;72368065;72368506	+;+;+;+;+;+;+	825	1.78885	0.968615	1.28748	2.35031	7.5202	5.13931	2.21655	3.34606	2.52921	4.44265	7.58421	5.07473
Solyc01g080550.3	SL4.0ch01;SL4.0ch01;SL4.0ch01;SL4.0ch01;SL4.0ch01	72369624;72369920;72370322;72370671;72371238	72369851;72370228;72370526;72370924;72371435	-;-;-;-;-	1194	0	0	0	0	0	0	0	0	0	0.0196774	0	0
Solyc01g080570.4	SL4.0ch01;SL4.0ch01;SL4.0ch01;SL4.0ch01;SL4.0ch01;SL4.0ch01;SL4.0ch01;SL4.0ch01;SL4.0ch01;SL4.0ch01;SL4.0ch01;SL4.0ch01	72385269;72385733;72386162;72386449;72387052;72387370;72387663;72388046;72388338;72388759;72388956;72391915	72385614;72386038;72386366;72386702;72387249;72387492;72387947;72388222;72388673;72388869;72389135;72392130	-;-;-;-;-;-;-;-;-;-;-;-	2737	0.0163395	0	0	0	0	0.0373281	0	0	0	0	0	0
Solyc01g080580.4	SL4.0ch01;SL4.0ch01;SL4.0ch01;SL4.0ch01;SL4.0ch01;SL4.0ch01;SL4.0ch01;SL4.0ch01;SL4.0ch01;SL4.0ch01;SL4.0ch01;SL4.0ch01	72396527;72397076;72397482;72397821;72398222;72398519;72398846;72399251;72399517;72400361;72400609;72400884	72396995;72397381;72397686;72397930;72398419;72398641;72399130;72399337;72399852;72400471;72400788;72401129	-;-;-;-;-;-;-;-;-;-;-;-	2656	0.0673514	0.0752171	0.0599873	0.142653	0.0713253	0.134633	0.0491786	0	0.0357099	0.0884592	0.102022	0.173009
Solyc01g080590.3	SL4.0ch01;SL4.0ch01	72411041;72412682	72411383;72412982	-;-	644	18.1941	13.8044	12.6174	11.2822	12.6489	14.9522	16.5977	18.5513	18.7776	10.0692	13.5409	11.7335
Solyc01g080600.4	SL4.0ch01	72416224	72416897	+	674	0	0	0.236389	1.12429	0.421602	1.21266	0.0645985	0	0.14072	1.95209	0.657875	1.81805
Solyc01g080610.3	SL4.0ch01;SL4.0ch01;SL4.0ch01	72416511;72417534;72419208	72417441;72417617;72419885	-;-;-	1693	0	0	0.0627392	0.131645	0.0839221	0.165953	0	0	0.0280111	0.430206	0.101853	0.407127
Solyc01g080620.3	SL4.0ch01;SL4.0ch01;SL4.0ch01;SL4.0ch01;SL4.0ch01;SL4.0ch01;SL4.0ch01;SL4.0ch01;SL4.0ch01;SL4.0ch01;SL4.0ch01;SL4.0ch01	72426707;72428457;72431545;72431691;72432778;72432967;72433944;72435507;72435741;72435881;72436154;72436308	72427093;72428640;72431613;72431789;72432857;72433789;72434626;72435591;72435792;72435930;72436201;72436722	+;+;+;+;+;+;+;+;+;+;+;+	2975	5.65217	5.28821	5.30195	4.67474	6.00159	5.23713	5.94185	4.88287	5.45162	4.72265	5.29936	5.11426
Solyc01g080640.3	SL4.0ch01;SL4.0ch01;SL4.0ch01;SL4.0ch01;SL4.0ch01;SL4.0ch01;SL4.0ch01;SL4.0ch01;SL4.0ch01;SL4.0ch01	72463998;72466529;72467066;72467337;72468063;72468660;72469075;72469431;72469819;72470239	72466256;72466849;72467152;72467975;72468227;72468954;72469289;72469736;72470122;72470567	+;+;+;+;+;+;+;+;+;+	4920	25.3966	29.4539	26.0308	31.4017	23.4057	28.3711	44.1235	15.5584	28.1645	19.9133	19.8021	19.2397
Solyc01g080660.3	SL4.0ch01;SL4.0ch01;SL4.0ch01;SL4.0ch01;SL4.0ch01;SL4.0ch01;SL4.0ch01;SL4.0ch01	72472725;72473426;72473943;72475362;72475522;72475700;72476947;72478513	72473009;72473728;72474493;72475401;72475580;72475864;72477024;72478794	-;-;-;-;-;-;-;-	1763	3.67816	3.96607	3.52452	4.26028	4.99658	5.34595	5.09977	4.35086	5.43358	5.31731	4.33152	5.11147
Solyc01g080670.3	SL4.0ch01;SL4.0ch01;SL4.0ch01;SL4.0ch01;SL4.0ch01;SL4.0ch01;SL4.0ch01;SL4.0ch01;SL4.0ch01;SL4.0ch01	72490919;72492474;72492910;72493217;72493389;72493878;72494182;72496812;72497688;72498979	72491769;72492649;72493121;72493291;72493496;72493995;72494317;72496971;72498164;72499619	+;+;+;+;+;+;+;+;+;+	2954	8.63694	9.31593	11.794	15.897	22.9906	19.8783	15.6382	14.7681	15.4437	16.3684	19.9472	16.8259
Solyc01g080680.3	SL4.0ch01;SL4.0ch01;SL4.0ch01;SL4.0ch01;SL4.0ch01;SL4.0ch01;SL4.0ch01;SL4.0ch01;SL4.0ch01;SL4.0ch01;SL4.0ch01;SL4.0ch01;SL4.0ch01;SL4.0ch01;SL4.0ch01;SL4.0ch01	72502052;72502319;72502471;72502667;72502833;72503030;72503230;72503753;72503913;72504190;72504363;72504511;72504666;72504818;72505078;72505282	72502243;72502381;72502560;72502726;72502898;72503095;72503305;72503817;72504086;72504274;72504409;72504573;72504725;72504931;72505192;72505955	+;+;+;+;+;+;+;+;+;+;+;+;+;+;+;+	2010	0.0667482	0.0248479	0.0792668	0.997945	0.989612	0.81327	0.0433228	0.112572	0.14156	0.748092	1.3236	1.53678
Solyc01g080690.3	SL4.0ch01;SL4.0ch01;SL4.0ch01;SL4.0ch01;SL4.0ch01;SL4.0ch01;SL4.0ch01;SL4.0ch01;SL4.0ch01;SL4.0ch01	72506682;72507273;72507796;72508333;72509691;72510678;72511150;72511687;72512751;72513403	72506887;72507688;72507915;72508410;72509873;72510755;72511325;72511845;72512811;72514003	+;+;+;+;+;+;+;+;+;+	2078	23.5874	25.5609	19.6155	15.3374	15.6233	17.3925	22.4507	17.6944	18.8048	11.9509	14.9486	12.8379
Solyc01g080700.4	SL4.0ch01;SL4.0ch01;SL4.0ch01;SL4.0ch01;SL4.0ch01;SL4.0ch01;SL4.0ch01;SL4.0ch01;SL4.0ch01;SL4.0ch01;SL4.0ch01;SL4.0ch01	72522077;72525551;72525887;72526990;72527441;72527702;72528229;72528511;72529048;72529475;72530053;72530486	72522351;72525730;72525997;72527067;72527617;72527986;72528351;72528708;72529301;72529679;72530355;72531095	+;+;+;+;+;+;+;+;+;+;+;+	2799	0.551227	0.419324	0.379484	2.15788	3.40099	2.41821	1.79664	1.79464	1.7451	3.80248	4.02202	4.05864
Solyc01g080720.4	SL4.0ch01;SL4.0ch01;SL4.0ch01;SL4.0ch01	72534117;72534836;72535749;72539063	72534336;72534945;72538482;72539348	+;+;+;+	3350	1.60863	1.58032	1.23656	0.731826	1.47028	1.43339	1.27369	1.27657	1.44392	1.43073	1.12506	1.56981
Solyc01g080740.1	SL4.0ch01;SL4.0ch01;SL4.0ch01;SL4.0ch01;SL4.0ch01;SL4.0ch01;SL4.0ch01	72546799;72547611;72547992;72548227;72548417;72551565;72551901	72546910;72547645;72548159;72548343;72548866;72551731;72552139	-;-;-;-;-;-;-	1288	0	0	0	0	0	0.0198306	0	0	0	0	0	0
Solyc01g080750.3	SL4.0ch01;SL4.0ch01;SL4.0ch01;SL4.0ch01;SL4.0ch01	72552917;72553278;72553466;72553687;72553962	72553199;72553384;72553613;72553881;72554326	+;+;+;+;+	1098	0	0.0454865	0	0	0.172532	0	0.0396534	0.041215	0	0.0855912	0	0.139499
Solyc01g080760.4	SL4.0ch01;SL4.0ch01;SL4.0ch01;SL4.0ch01;SL4.0ch01	72554402;72555170;72556308;72560473;72561651	72554920;72555373;72556474;72561492;72562221	-;-;-;-;-	2481	33.0678	30.2866	27.9993	19.1703	24.3195	25.2535	31.0093	30.5433	27.9548	26.8471	28.0592	27.9361
Solyc01g080770.3	SL4.0ch01;SL4.0ch01	72571114;72571884	72571767;72574578	-;-	3349	0.467377	0.477221	0.348878	1.06479	1.00405	0.518614	0.975054	0.513483	0.948738	1.50131	1.44169	2.45451
Solyc01g080780.2	SL4.0ch01	72590208	72593669	+	3462	7.47293	7.95616	6.77282	5.38838	5.62246	6.45553	7.19369	6.06524	6.26687	4.58087	5.72795	5.74425
Solyc01g080790.3	SL4.0ch01;SL4.0ch01	72640380;72641054	72640848;72641388	-;-	804	0	0	0	0	0	0	0	0.0562861	0.0589835	0	0	0
Solyc01g080810.3	SL4.0ch01;SL4.0ch01;SL4.0ch01;SL4.0ch01;SL4.0ch01;SL4.0ch01;SL4.0ch01;SL4.0ch01;SL4.0ch01;SL4.0ch01;SL4.0ch01;SL4.0ch01;SL4.0ch01;SL4.0ch01;SL4.0ch01;SL4.0ch01;SL4.0ch01;SL4.0ch01;SL4.0ch01;SL4.0ch01;SL4.0ch01;SL4.0ch01	72664782;72665663;72666013;72666245;72671021;72672159;72672381;72672717;72673582;72674885;72675654;72676072;72676300;72676988;72678710;72679370;72679581;72680051;72682725;72686098;72686717;72687250	72665015;72665861;72666167;72666346;72671090;72672271;72672449;72672824;72673729;72675116;72675940;72676208;72676447;72677119;72678838;72679497;72679745;72680176;72682798;72686347;72686896;72687720	+;+;+;+;+;+;+;+;+;+;+;+;+;+;+;+;+;+;+;+;+;+	3657	5.20954	6.692	4.50923	3.98578	4.06646	4.35125	5.16711	4.28781	4.78507	5.13968	5.22718	4.29312
Solyc01g080820.1	SL4.0ch01	72688859	72689386	+	528	0.0423497	0	0	0	0	0.0483745	0	0.128563	0	0	0	0
Solyc01g080830.3	SL4.0ch01;SL4.0ch01;SL4.0ch01;SL4.0ch01;SL4.0ch01;SL4.0ch01	72699099;72699405;72699536;72699902;72700241;72700495	72699309;72699452;72699593;72700015;72700408;72700878	+;+;+;+;+;+	983	3.86705	3.8614	3.07955	3.06084	2.24033	3.01408	3.34408	1.8875	2.94282	2.31841	1.47853	2.07759
Solyc01g080840.3	SL4.0ch01;SL4.0ch01;SL4.0ch01;SL4.0ch01;SL4.0ch01;SL4.0ch01;SL4.0ch01;SL4.0ch01;SL4.0ch01;SL4.0ch01;SL4.0ch01;SL4.0ch01;SL4.0ch01;SL4.0ch01;SL4.0ch01;SL4.0ch01;SL4.0ch01;SL4.0ch01;SL4.0ch01;SL4.0ch01	72700517;72701215;72702871;72703211;72703371;72703989;72704204;72704593;72705115;72705349;72705680;72706022;72708256;72708488;72709350;72709789;72710095;72713115;72713719;72716803	72701087;72701454;72702988;72703278;72703622;72704090;72704272;72704688;72705261;72705415;72705855;72706189;72708369;72708601;72709568;72709968;72710192;72713321;72713791;72717290	-;-;-;-;-;-;-;-;-;-;-;-;-;-;-;-;-;-;-;-	3567	21.8905	26.7013	25.4228	24.3556	25.665	26.2292	31.9802	31.3175	33.5895	29.3306	35.5729	30.4236
Solyc01g080850.4	SL4.0ch01;SL4.0ch01;SL4.0ch01;SL4.0ch01;SL4.0ch01;SL4.0ch01	72718012;72720425;72720575;72721712;72723888;72724795	72718605;72720496;72720691;72723531;72724475;72724900	-;-;-;-;-;-	3297	4.61184	4.79446	5.07408	5.77297	6.57898	6.04263	6.06805	4.55697	5.01269	6.20684	6.64969	6.82151
Solyc01g080860.3	SL4.0ch01;SL4.0ch01;SL4.0ch01;SL4.0ch01;SL4.0ch01;SL4.0ch01;SL4.0ch01	72750349;72752385;72752884;72753594;72753851;72754342;72758708	72750952;72752488;72753009;72753727;72753988;72754471;72759137	-;-;-;-;-;-;-	1666	4.10706	4.37686	3.87318	3.65214	3.51078	3.40352	4.28599	3.993	3.80008	3.97691	3.44518	3.47836
Solyc01g080870.3	SL4.0ch01;SL4.0ch01;SL4.0ch01;SL4.0ch01;SL4.0ch01	72759534;72760810;72761610;72761991;72763458	72760691;72761372;72761827;72762111;72763693	-;-;-;-;-	2296	3.1749	3.04538	2.93763	11.1146	9.05533	11.4471	7.21548	11.3726	10.0071	5.54624	9.10891	7.48284
Solyc01g080880.4	SL4.0ch01;SL4.0ch01;SL4.0ch01;SL4.0ch01;SL4.0ch01;SL4.0ch01;SL4.0ch01;SL4.0ch01;SL4.0ch01;SL4.0ch01;SL4.0ch01	72768767;72769155;72770200;72770627;72770894;72771669;72772487;72772794;72774160;72774742;72775553	72768941;72769362;72770313;72770785;72771082;72771754;72772592;72772927;72774295;72774962;72775846	-;-;-;-;-;-;-;-;-;-;-	1822	14.1748	20.737	17.562	19.7431	22.6013	20.467	15.3177	13.375	13.3002	21.6895	22.2272	20.1481
Solyc01g080890.2	SL4.0ch01	72789918	72790537	+	620	262.305	257.092	190.549	65.8558	60.3076	58.0869	85.6041	55.4727	82.6074	68.2864	54.0353	59.6211
Solyc01g080900.4	SL4.0ch01;SL4.0ch01;SL4.0ch01;SL4.0ch01;SL4.0ch01;SL4.0ch01;SL4.0ch01;SL4.0ch01	72814804;72816958;72817553;72817914;72818096;72818258;72818497;72818728	72815084;72817435;72817816;72818003;72818174;72818364;72818618;72819072	+;+;+;+;+;+;+;+	1766	16.2957	12.684	8.48056	10.0584	11.3171	15.649	9.43025	11.4673	9.78799	14.5279	12.3866	12.4895
Solyc01g080910.2	SL4.0ch01	72823239	72824515	+	1277	31.4135	24.9916	28.9873	80.2138	121.571	84.9258	44.8691	49.3294	51.2106	126.71	135.11	132.34
Solyc01g080930.4	SL4.0ch01;SL4.0ch01;SL4.0ch01;SL4.0ch01;SL4.0ch01;SL4.0ch01;SL4.0ch01;SL4.0ch01;SL4.0ch01;SL4.0ch01;SL4.0ch01;SL4.0ch01;SL4.0ch01;SL4.0ch01	72842648;72842959;72843071;72844508;72844731;72845014;72846075;72846979;72847420;72847588;72848803;72850195;72852269;72852536	72842878;72843000;72843172;72844606;72844791;72845135;72846160;72847063;72847503;72847667;72848866;72850263;72852386;72852743	-;-;-;-;-;-;-;-;-;-;-;-;-;-	1451	25.6585	29.8942	26.1701	24.6375	20.1223	22.1268	23.4651	21.1612	22.2733	20.2725	20.1348	20.1975
Solyc01g080940.3	SL4.0ch01;SL4.0ch01;SL4.0ch01;SL4.0ch01;SL4.0ch01;SL4.0ch01	72853388;72853728;72854603;72854837;72856025;72856527	72853656;72853819;72854660;72854938;72856184;72857269	+;+;+;+;+;+	1424	6.53233	6.73405	6.58265	7.60653	7.4	6.63655	6.75717	6.26057	6.36078	6.73165	7.26557	6.02355
Solyc01g080950.3	SL4.0ch01;SL4.0ch01	72859183;72860397	72859331;72860637	+;+	390	0	0.256124	0	0	0	0	0	0	0	0	0	0
Solyc01g080970.3	SL4.0ch01;SL4.0ch01;SL4.0ch01	72878814;72879404;72879739	72879332;72879655;72880243	+;+;+	1276	0	0.0391412	0	0	0	0	0	0.0354656	0	0	0	0
Solyc01g080990.3	SL4.0ch01;SL4.0ch01;SL4.0ch01;SL4.0ch01	72887921;72888177;72888695;72889083	72888052;72888566;72888943;72889634	+;+;+;+	1323	0	0	0	0	0	0.0386119	0	0	0	0.0532761	0	0
Solyc01g081000.3	SL4.0ch01	72889525	72890625	-	1101	2.01063	2.49494	1.71241	1.68016	2.15077	1.7631	2.15522	2.3223	2.13209	2.21931	1.94654	1.5535
Solyc01g081010.4	SL4.0ch01;SL4.0ch01;SL4.0ch01	72892774;72893400;72896571	72893152;72895473;72896706	-;-;-	2589	527.967	459.664	620.299	792.775	1140.83	861.928	681.806	700.302	708.53	1314.84	1136.48	1206.48
Solyc01g081020.1	SL4.0ch01	72898653	72900527	-	1875	0	0.0266369	0.0283247	0.130753	0.164181	0.286068	0.023221	0.048271	0.0505843	0	0.13138	0.136151
Solyc01g081030.4	SL4.0ch01;SL4.0ch01;SL4.0ch01;SL4.0ch01;SL4.0ch01;SL4.0ch01;SL4.0ch01;SL4.0ch01;SL4.0ch01;SL4.0ch01	72901836;72903941;72904160;72906806;72908883;72909188;72909757;72910142;72911135;72912275	72902353;72904077;72904342;72906897;72909077;72909254;72909999;72910342;72911522;72912652	-;-;-;-;-;-;-;-;-;-	2402	7.2984	7.55816	8.29133	7.96113	8.83317	9.53828	9.48006	9.17515	9.93074	8.45108	8.65566	8.22605
Solyc01g081033.1	SL4.0ch01;SL4.0ch01;SL4.0ch01;SL4.0ch01	72919517;72919933;72920156;72920603	72919650;72920054;72920214;72920791	-;-;-;-	504	0.177466	0.44593	0.263436	0.221106	0.187937	0.101356	0.172775	0.17958	0.658649	0.13985	0	0.151955
Solyc01g081040.4	SL4.0ch01	72926828	72927931	+	1104	0	0	0	0	0	0.0462713	0	0	0	0	0	0
Solyc01g081050.4	SL4.0ch01;SL4.0ch01;SL4.0ch01;SL4.0ch01;SL4.0ch01;SL4.0ch01;SL4.0ch01;SL4.0ch01;SL4.0ch01;SL4.0ch01;SL4.0ch01;SL4.0ch01;SL4.0ch01;SL4.0ch01;SL4.0ch01;SL4.0ch01;SL4.0ch01;SL4.0ch01;SL4.0ch01	72931918;72933299;72933925;72935465;72939238;72941296;72942393;72942545;72944424;72944509;72944592;72946694;72947179;72949441;72950389;72951909;72952865;72954925;72955132	72932351;72933796;72934121;72935668;72939948;72941912;72942468;72942631;72944467;72944513;72944679;72946802;72947238;72949525;72950453;72951968;72952909;72955034;72955647	+;+;+;+;+;+;+;+;+;+;+;+;+;+;+;+;+;+;+	4011	2.10171	3.74177	4.13774	2.92276	2.98731	2.80189	4.28773	4.56376	6.23081	2.68277	2.63473	2.60948
Solyc01g081060.4	SL4.0ch01;SL4.0ch01;SL4.0ch01;SL4.0ch01	72962048;72962495;72962901;72964537	72962354;72962595;72963109;72965366	+;+;+;+	1447	669.46	566.558	618.898	325.409	213.071	343.446	680.322	500.14	509.59	104.501	106.23	67.2877
Solyc01g081070.3	SL4.0ch01;SL4.0ch01;SL4.0ch01;SL4.0ch01;SL4.0ch01;SL4.0ch01;SL4.0ch01;SL4.0ch01;SL4.0ch01;SL4.0ch01;SL4.0ch01;SL4.0ch01;SL4.0ch01	72970278;72975519;72976458;72978580;72979873;72984907;72985062;72985331;72989252;72989486;72989746;72990652;72991440	72970856;72975797;72976631;72978741;72980015;72984982;72985237;72985412;72989329;72989647;72990009;72990756;72991924	+;+;+;+;+;+;+;+;+;+;+;+;+	2765	10.8932	12.7976	10.8618	9.06007	7.34808	8.55395	9.84164	8.78076	8.76421	7.36708	6.78876	7.79239
Solyc01g081080.3	SL4.0ch01;SL4.0ch01;SL4.0ch01;SL4.0ch01;SL4.0ch01;SL4.0ch01;SL4.0ch01;SL4.0ch01;SL4.0ch01;SL4.0ch01	72997923;72998293;72998733;72998948;72999203;72999464;72999774;73000060;73000276;73000929	72998204;72998362;72998828;72999084;72999381;72999638;72999806;73000173;73000848;73001303	-;-;-;-;-;-;-;-;-;-	2034	0	0	0	0	0	0	0	0	0	0	0.024222	0.0251017
Solyc01g081090.2	SL4.0ch01;SL4.0ch01;SL4.0ch01	73004325;73004774;73005734	73004423;73005193;73006405	-;-;-	1191	0.0375494	0.0419347	0	0.0748529	0.119295	0.128674	0.036557	0.0189983	0.0398176	0.157815	0.082733	0.128606
Solyc01g081100.3	SL4.0ch01;SL4.0ch01;SL4.0ch01	73010334;73010505;73011023	73010426;73010927;73011919	-;-;-	1413	0	0	0.0187929	0	0	0	0	0	0.0335618	0	0.0348673	0
Solyc01g081110.4	SL4.0ch01	73018132	73020071	-	1940	1.84418	1.9437	1.42353	1.76921	2.92949	2.71217	2.36774	2.63593	1.88224	2.85813	2.43798	2.23702
Solyc01g081120.2	SL4.0ch01;SL4.0ch01;SL4.0ch01	73022075;73024419;73024580	73022555;73024483;73024681	-;-;-	648	0.724651	1.23319	1.14741	1.61653	1.97333	2.28614	1.31021	0.942793	1.68322	2.4655	2.12884	1.22127
Solyc01g081140.1	SL4.0ch01;SL4.0ch01;SL4.0ch01	73033552;73033720;73033889	73033586;73033789;73035499	+;+;+	1716	0	0	0	0	0	0	0	0	0	0	0	0.0297534
Solyc01g081150.3	SL4.0ch01;SL4.0ch01;SL4.0ch01;SL4.0ch01;SL4.0ch01	73035779;73036829;73037419;73038227;73038705	73036220;73036917;73037573;73038334;73038724	-;-;-;-;-	814	14.2295	11.2589	10.4717	11.089	18.6764	15.438	15.0837	11.8695	14.9434	15.0955	14.2537	15.1163
Solyc01g081160.4	SL4.0ch01;SL4.0ch01;SL4.0ch01;SL4.0ch01;SL4.0ch01;SL4.0ch01	73042901;73043124;73043654;73043771;73044343;73044588	73043023;73043146;73043720;73043870;73044453;73044929	-;-;-;-;-;-	766	0	0	0	0	0.0309138	0.133377	0	0.0590784	0.123819	0.122688	0.0964769	0.0333269
Solyc01g081170.3	SL4.0ch01;SL4.0ch01;SL4.0ch01;SL4.0ch01;SL4.0ch01;SL4.0ch01;SL4.0ch01;SL4.0ch01;SL4.0ch01	73044976;73045294;73045548;73046400;73046551;73047702;73048093;73048460;73048657	73045220;73045390;73045603;73046463;73046627;73047919;73048374;73048573;73048766	-;-;-;-;-;-;-;-;-	1263	0	0	0.0210248	0.0352929	0.0749961	0.0606692	0	0.0358306	0.0375477	0.260433	0.117025	0.141487
Solyc01g081180.2	SL4.0ch01;SL4.0ch01;SL4.0ch01;SL4.0ch01	73048988;73049169;73049314;73049468	73049058;73049240;73049389;73049563	-;-;-;-	315	0	0	0	0	0	0	0	0	0	0	0	0.162085
Solyc01g081185.1	SL4.0ch01;SL4.0ch01;SL4.0ch01;SL4.0ch01	73055002;73055579;73055739;73056049	73055190;73055637;73055860;73056110	+;+;+;+	432	0.776412	1.44514	2.76608	1.34137	2.24741	2.48323	1.66296	2.40936	2.90903	1.90351	1.42556	1.53643
Solyc01g081190.4	SL4.0ch01;SL4.0ch01;SL4.0ch01;SL4.0ch01	73060141;73060744;73060944;73061383	73060422;73060870;73061016;73061854	+;+;+;+	954	9.49273	8.82138	10.8556	8.52717	12.3116	11.4054	12.2997	11.0289	11.1349	7.11739	10.3028	6.98418
Solyc01g081200.3	SL4.0ch01;SL4.0ch01;SL4.0ch01;SL4.0ch01;SL4.0ch01	73062155;73065285;73065445;73065865;73065991	73062479;73065343;73065550;73065914;73066263	-;-;-;-;-	813	5.55579	4.23881	5.81387	6.85346	8.24286	8.19975	7.01558	7.598	7.87463	6.58894	6.66596	5.80904
Solyc01g081210.4	SL4.0ch01;SL4.0ch01	73072375;73073323	73072854;73074105	-;-	1263	0	0	0	0.176464	0.299984	0.849369	0.103419	0.0358306	0.0750954	0.186024	0.273058	0
Solyc01g081230.2	SL4.0ch01	73088375	73088640	-	266	0	0.37552	0.299485	0.335149	0.178045	0.480108	0.163682	0.085064	0.267422	0.264979	0.277824	0.6718
Solyc01g081240.3	SL4.0ch01	73091198	73093219	-	2022	3.29549	3.63096	4.18934	3.42799	5.62137	4.66118	4.51113	3.89427	4.37406	5.08937	5.36046	5.46676
Solyc01g081250.3	SL4.0ch01;SL4.0ch01;SL4.0ch01	73096202;73096452;73096988	73096303;73096778;73097558	+;+;+	1000	3.39882	2.64704	0.42487	0	0	0	0	0	0.426805	0	0	0
Solyc01g081270.2	SL4.0ch01;SL4.0ch01	73101147;73101859	73101697;73102488	+;+	1181	14.8819	9.81122	11.1974	6.11442	12.4716	11.2462	5.19819	12.76	5.42089	5.72946	8.71881	5.7066
Solyc01g081290.4	SL4.0ch01;SL4.0ch01;SL4.0ch01;SL4.0ch01;SL4.0ch01;SL4.0ch01;SL4.0ch01	73104303;73105527;73107864;73108002;73111948;73112623;73114293	73105243;73106118;73107922;73110769;73112297;73112919;73115148	-;-;-;-;-;-;-	5863	8.92062	8.80391	11.3047	7.18459	8.28376	7.66296	9.28267	12.3883	11.5342	8.56359	9.07537	8.12049
Solyc01g081280.3	SL4.0ch01	73104955	73105233	+	279	0	0.537034	0.0951769	0.0798833	0.0848746	0.73238	0.0780276	0.0811004	0.254961	0.505264	0.176586	0.365998
Solyc01g081300.4	SL4.0ch01;SL4.0ch01;SL4.0ch01;SL4.0ch01;SL4.0ch01;SL4.0ch01;SL4.0ch01;SL4.0ch01;SL4.0ch01;SL4.0ch01;SL4.0ch01;SL4.0ch01	73119146;73119832;73120029;73122598;73122804;73123317;73124772;73124947;73125202;73125340;73125563;73125690	73119532;73119933;73120158;73122690;73122892;73123397;73124861;73125036;73125252;73125386;73125620;73126136	+;+;+;+;+;+;+;+;+;+;+;+	1665	4.9959	5.63934	4.52939	2.50315	3.27111	3.14478	4.00092	3.65566	3.24696	3.44308	2.54475	3.2198
Solyc01g081310.3	SL4.0ch01;SL4.0ch01	73126647;73127325	73127225;73128177	+;+	1432	162.24	120.361	87.062	179.436	223.174	205.101	336.716	366.314	286.325	134.389	236.739	183.316
Solyc01g081320.4	SL4.0ch01;SL4.0ch01;SL4.0ch01	73128329;73130721;73131049	73130470;73130967;73131185	-;-;-	2526	0.566541	0.741452	0.777919	1.44701	2.28738	2.58855	1.52543	1.20033	1.59578	2.66014	2.84761	3.06219
Solyc01g081330.3	SL4.0ch01;SL4.0ch01;SL4.0ch01;SL4.0ch01;SL4.0ch01;SL4.0ch01;SL4.0ch01;SL4.0ch01;SL4.0ch01;SL4.0ch01;SL4.0ch01;SL4.0ch01;SL4.0ch01;SL4.0ch01;SL4.0ch01;SL4.0ch01;SL4.0ch01;SL4.0ch01;SL4.0ch01	73137052;73138979;73139134;73140676;73143192;73145582;73147347;73147495;73147692;73148812;73149940;73150072;73150287;73150447;73151019;73151209;73152505;73152694;73153556	73137357;73139048;73139182;73140732;73143263;73145673;73147419;73147557;73147756;73148899;73149981;73150191;73150325;73150530;73151110;73151295;73152598;73152756;73153649	-;-;-;-;-;-;-;-;-;-;-;-;-;-;-;-;-;-;-	1650	2.12765	2.95125	2.17263	2.53942	3.20039	3.00309	2.17697	2.20785	3.219	3.75916	3.67267	3.86794
Solyc01g081340.4	SL4.0ch01;SL4.0ch01;SL4.0ch01;SL4.0ch01	73164662;73164835;73165656;73166000	73164760;73165260;73165910;73166396	+;+;+;+	1177	1.59583	1.42152	1.30854	0.302973	0.442617	0.60762	0.314431	1.15346	0.805824	0.199616	0.355798	0.260272
Solyc01g081350.1	SL4.0ch01	73168235	73169536	-	1302	0	0	0	0	0	0.0196173	0	0	0	0	0	0
Solyc01g081370.4	SL4.0ch01	73175120	73176479	-	1360	0	0	0	0.0327756	0	0	0	0	0	0	0.0724522	0.112625
Solyc01g081380.4	SL4.0ch01;SL4.0ch01;SL4.0ch01;SL4.0ch01;SL4.0ch01;SL4.0ch01;SL4.0ch01;SL4.0ch01;SL4.0ch01	73178537;73179298;73179598;73179828;73180881;73181136;73184067;73184542;73184723	73178934;73179396;73179705;73179918;73181006;73181227;73184128;73184627;73184964	-;-;-;-;-;-;-;-;-	1304	2.04058	1.80014	1.83274	2.01681	2.2881	2.1546	2.43741	1.87402	1.81836	3.31521	1.96466	3.05401
Solyc01g081390.4	SL4.0ch01	73186880	73188686	+	1807	1.36119	1.50634	0.911107	1.52941	1.52013	2.21918	1.8553	1.92837	1.99454	2.00232	1.77221	1.87896
Solyc01g081400.3	SL4.0ch01;SL4.0ch01;SL4.0ch01	73193873;73194101;73194619	73194014;73194280;73195185	+;+;+	889	0.67912	1.26405	0.627269	1.75492	3.06322	1.78131	0.808099	1.60349	1.20024	2.6164	2.3276	2.46956
Solyc01g081410.4	SL4.0ch01;SL4.0ch01;SL4.0ch01;SL4.0ch01	73196478;73196864;73197055;73198582	73196528;73196975;73197932;73199036	-;-;-;-	1496	0.373674	0.267081	0.337255	0.744901	0.886417	0.921962	0.305591	0.363	0.332847	0.596792	0.938586	1.04093
Solyc01g081420.3	SL4.0ch01;SL4.0ch01;SL4.0ch01;SL4.0ch01;SL4.0ch01;SL4.0ch01	73201150;73202874;73204530;73207507;73207863;73208041	73201486;73202954;73204667;73207617;73207913;73208176	+;+;+;+;+;+	854	0.942604	1.11117	0.995011	0.756833	0.776394	0.807526	1.52949	0.423925	1.1106	0.962901	0.807664	1.01635
Solyc01g081430.4	SL4.0ch01;SL4.0ch01;SL4.0ch01;SL4.0ch01;SL4.0ch01;SL4.0ch01;SL4.0ch01;SL4.0ch01;SL4.0ch01;SL4.0ch01;SL4.0ch01;SL4.0ch01;SL4.0ch01;SL4.0ch01;SL4.0ch01;SL4.0ch01;SL4.0ch01;SL4.0ch01;SL4.0ch01;SL4.0ch01;SL4.0ch01	73210997;73211334;73213521;73213899;73214264;73215473;73215649;73216135;73216319;73216438;73216749;73218756;73222338;73222594;73225408;73225556;73225907;73226761;73226980;73229340;73230508	73211043;73211427;73213652;73214162;73214342;73215561;73215732;73216209;73216366;73216533;73216978;73222231;73222417;73222674;73225479;73225661;73225961;73226889;73227097;73229416;73231213	+;+;+;+;+;+;+;+;+;+;+;+;+;+;+;+;+;+;+;+;+	6138	22.2769	26.3513	25.4685	20.0652	18.1979	20.2195	23.5289	19.9249	24.7467	16.134	19.3522	18.6077
Solyc01g081440.3	SL4.0ch01;SL4.0ch01;SL4.0ch01;SL4.0ch01	73231530;73232710;73235550;73235738	73232475;73233372;73235629;73235935	-;-;-;-	1887	3.72085	4.02306	3.40549	5.42127	7.62981	6.267	6.04522	4.56857	4.9383	10.5708	6.84053	9.17236
Solyc01g081450.3	SL4.0ch01;SL4.0ch01;SL4.0ch01;SL4.0ch01	73243348;73244989;73246461;73246606	73243862;73245302;73246498;73246683	-;-;-;-	945	20.1837	16.5952	20.4286	19.7875	18.8688	17.9738	26.7917	18.6763	17.7647	13.525	16.2661	15.6952
Solyc01g081460.3	SL4.0ch01;SL4.0ch01;SL4.0ch01;SL4.0ch01;SL4.0ch01;SL4.0ch01;SL4.0ch01;SL4.0ch01	73254703;73256897;73257116;73257276;73257480;73258873;73259098;73259442	73255263;73256995;73257200;73257325;73257559;73258948;73259154;73259708	-;-;-;-;-;-;-;-	1275	1.05227	0.861782	1.04135	1.01386	1.02149	0.841375	1.10983	1.04705	0.929858	0.737091	1.46837	0.88098
Solyc01g081470.4	SL4.0ch01;SL4.0ch01;SL4.0ch01;SL4.0ch01;SL4.0ch01;SL4.0ch01;SL4.0ch01;SL4.0ch01	73260313;73261568;73262614;73264587;73264880;73266171;73266339;73267427	73260830;73261676;73262685;73264731;73265038;73266232;73266465;73267601	-;-;-;-;-;-;-;-	1367	15.376	18.5053	13.4617	18.293	17.4092	20.1232	15.7022	13.5067	17.3629	21.5183	24.1112	20.6356
Solyc01g081480.3	SL4.0ch01;SL4.0ch01;SL4.0ch01;SL4.0ch01;SL4.0ch01;SL4.0ch01;SL4.0ch01	73268032;73268906;73269155;73270182;73270433;73271035;73271328	73268256;73269078;73269207;73270302;73270555;73271203;73271720	+;+;+;+;+;+;+	1257	0.142311	0.119199	0.0845008	0.726957	0.979602	0.934702	0.450288	0.43202	0.43386	1.25231	2.21449	1.3607
Solyc01g081490.3	SL4.0ch01;SL4.0ch01;SL4.0ch01;SL4.0ch01;SL4.0ch01;SL4.0ch01;SL4.0ch01	73273198;73275226;73275943;73277375;73277736;73278010;73278342	73273574;73275518;73276548;73277605;73277876;73278210;73278911	+;+;+;+;+;+;+	2419	21.2237	25.5192	17.7834	20.9515	16.7786	22.3213	26.0715	21.3268	20.7609	18.6093	25.7845	19.798
Solyc01g081500.4	SL4.0ch01;SL4.0ch01;SL4.0ch01;SL4.0ch01;SL4.0ch01;SL4.0ch01	73284947;73285515;73286935;73287138;73290186;73290623	73285342;73285540;73287021;73287800;73290246;73290962	+;+;+;+;+;+	1573	161.941	148.166	170.451	196.946	221.731	228.788	218.569	190.639	211.126	215.217	223.63	237.886
Solyc01g081510.4	SL4.0ch01	73293141	73294373	+	1233	41.7834	37.1847	38.9809	27.7825	31.2661	31.6113	49.4365	49.8418	45.9805	34.0512	30.7672	31.3049
Solyc01g081520.3	SL4.0ch01;SL4.0ch01;SL4.0ch01;SL4.0ch01;SL4.0ch01;SL4.0ch01;SL4.0ch01;SL4.0ch01;SL4.0ch01;SL4.0ch01;SL4.0ch01;SL4.0ch01;SL4.0ch01;SL4.0ch01;SL4.0ch01;SL4.0ch01;SL4.0ch01;SL4.0ch01	73296428;73297033;73297315;73297502;73297688;73297926;73298077;73299981;73300125;73300288;73301796;73303191;73303367;73303493;73303666;73305091;73305363;73306472	73296909;73297104;73297419;73297600;73297771;73297992;73298108;73300043;73300171;73300345;73301868;73303267;73303411;73303570;73303726;73305181;73305454;73307321	-;-;-;-;-;-;-;-;-;-;-;-;-;-;-;-;-;-	2476	9.97921	12.3448	10.9821	11.8998	12.6434	12.9359	12.1422	9.6503	12.21	15.2773	13.1824	13.8777
Solyc01g081530.3	SL4.0ch01;SL4.0ch01;SL4.0ch01;SL4.0ch01;SL4.0ch01	73308374;73308756;73309400;73309703;73310264	73308586;73308845;73309627;73309848;73310351	-;-;-;-;-	765	0	0	0	0	0	0.0333879	0	0	0	0	0	0
Solyc01g081540.4	SL4.0ch01;SL4.0ch01;SL4.0ch01;SL4.0ch01;SL4.0ch01;SL4.0ch01;SL4.0ch01;SL4.0ch01;SL4.0ch01;SL4.0ch01;SL4.0ch01;SL4.0ch01;SL4.0ch01;SL4.0ch01;SL4.0ch01;SL4.0ch01;SL4.0ch01;SL4.0ch01;SL4.0ch01;SL4.0ch01;SL4.0ch01;SL4.0ch01;SL4.0ch01;SL4.0ch01;SL4.0ch01;SL4.0ch01;SL4.0ch01;SL4.0ch01;SL4.0ch01;SL4.0ch01;SL4.0ch01;SL4.0ch01;SL4.0ch01;SL4.0ch01;SL4.0ch01;SL4.0ch01;SL4.0ch01;SL4.0ch01;SL4.0ch01;SL4.0ch01	73313720;73314201;73314960;73315335;73315474;73315608;73315797;73315959;73316192;73316473;73316739;73317014;73317180;73317354;73317851;73318071;73318636;73319250;73319461;73319855;73320346;73320647;73320931;73321152;73321375;73321623;73321910;73322034;73322232;73322370;73323241;73323465;73323686;73323921;73324183;73324334;73324568;73324806;73325521;73325749	73314132;73314283;73315040;73315391;73315530;73315707;73315867;73316108;73316398;73316628;73316909;73317070;73317266;73317465;73317952;73318210;73318851;73319348;73319580;73320060;73320523;73320707;73321037;73321283;73321545;73321749;73321947;73322135;73322289;73322471;73323387;73323601;73323835;73324080;73324241;73324490;73324713;73324949;73325649;73327042	-;-;-;-;-;-;-;-;-;-;-;-;-;-;-;-;-;-;-;-;-;-;-;-;-;-;-;-;-;-;-;-;-;-;-;-;-;-;-;-	6284	7.69671	8.94529	8.73454	14.4067	18.2423	16.0185	13.5697	8.84701	13.5876	31.4024	20.1414	33.5598
Solyc01g081560.2	SL4.0ch01	73332616	73335753	+	3138	0.342037	0.238739	0.245404	0.255688	0.452773	0.309301	0.346872	0.245162	0.27958	0.389333	0.298306	0.439303
Solyc01g081570.3	SL4.0ch01;SL4.0ch01;SL4.0ch01;SL4.0ch01;SL4.0ch01;SL4.0ch01;SL4.0ch01;SL4.0ch01	73349807;73350413;73350586;73350934;73351247;73351437;73351899;73352207	73350314;73350499;73350858;73351098;73351300;73351583;73352123;73352828	+;+;+;+;+;+;+;+	2081	2.64331	2.01601	2.15651	10.1102	15.4984	13.182	3.84971	4.32751	5.42365	20.8868	16.8092	18.0698
Solyc01g081586.1	SL4.0ch01;SL4.0ch01;SL4.0ch01	73369716;73369925;73370468	73369851;73370110;73370614	-;-;-	469	0.381419	0.425963	0.339715	0.237606	0.908828	0.5446	0.464173	0.723679	1.16282	0.601146	0.945432	0.381021
Solyc01g081600.3	SL4.0ch01;SL4.0ch01	73376664;73377592	73376975;73377978	-;-	699	0.319895	0.142902	0	0	0.135508	0.0730808	0	0.194223	0.135687	0	0.211449	0
Solyc01g081605.1	SL4.0ch01;SL4.0ch01;SL4.0ch01	73383924;73384431;73384709	73384301;73384610;73385502	-;-;-	1352	0	0.0738819	0.0392816	0	0	0	0.0322037	0	0	0	0	0
Solyc01g081610.3	SL4.0ch01;SL4.0ch01	73386798;73388740	73387957;73389638	-;-	2059	8.54679	10.6001	7.73804	11.0409	5.29034	7.61663	7.09445	4.91223	6.19559	5.07779	5.16842	4.81059
Solyc01g081620.3	SL4.0ch01;SL4.0ch01	73399155;73399697	73399375;73401358	+;+	1883	0.451251	0.265237	0.84613	0.331412	0.326968	0.298417	0.578059	1.10552	0.80591	0.199637	0.261644	0.271146
Solyc01g081630.4	SL4.0ch01;SL4.0ch01;SL4.0ch01;SL4.0ch01;SL4.0ch01;SL4.0ch01	73410730;73410993;73411918;73412695;73413774;73415066	73410874;73411062;73412036;73413259;73413878;73415363	+;+;+;+;+;+	1302	0	0.0383596	0	0	0	0	0	0.0347573	0	0	0	0
Solyc01g081640.4	SL4.0ch01;SL4.0ch01;SL4.0ch01;SL4.0ch01;SL4.0ch01	73415471;73417336;73417550;73418550;73419180	73416492;73417427;73417909;73419095;73419369	-;-;-;-;-	2210	0	0	0	0.100848	0.642896	0.358278	0.0197011	0	0.0214583	0.85049	0.345541	1.14358
Solyc01g073650.3	SL4.0ch01;SL4.0ch01;SL4.0ch01;SL4.0ch01;SL4.0ch01;SL4.0ch01;SL4.0ch01;SL4.0ch01;SL4.0ch01;SL4.0ch01;SL4.0ch01	73456811;73457540;73457732;73457925;73459040;73460217;73461018;73461610;73463256;73463769;73464479	73457419;73457647;73457821;73458116;73459106;73460257;73461089;73461681;73463339;73463825;73464864	-;-;-;-;-;-;-;-;-;-;-	1778	25.6934	21.3344	26.7933	40.6263	51.9815	47.449	30.0711	24.625	28.0056	39.92	41.7998	42.3272
Solyc01g073660.3	SL4.0ch01;SL4.0ch01;SL4.0ch01;SL4.0ch01;SL4.0ch01;SL4.0ch01;SL4.0ch01;SL4.0ch01;SL4.0ch01;SL4.0ch01;SL4.0ch01;SL4.0ch01;SL4.0ch01	73467197;73468154;73469091;73469353;73469510;73469706;73470254;73470414;73470602;73472408;73473061;73473887;73475357	73467712;73468286;73469249;73469403;73469569;73469832;73470333;73470497;73470677;73472604;73473130;73474086;73475768	-;-;-;-;-;-;-;-;-;-;-;-;-	2165	1.41497	1.04964	1.04255	2.25448	2.1219	2.9022	1.91051	1.04513	2.34376	1.43248	1.41089	1.6508
Solyc01g073670.3	SL4.0ch01;SL4.0ch01;SL4.0ch01;SL4.0ch01;SL4.0ch01;SL4.0ch01;SL4.0ch01;SL4.0ch01;SL4.0ch01;SL4.0ch01;SL4.0ch01;SL4.0ch01	73480068;73480580;73480860;73481113;73481253;73481417;73481639;73481799;73481971;73482154;73482507;73483076	73480491;73480712;73481018;73481163;73481312;73481543;73481718;73481876;73482046;73482353;73482576;73483385	-;-;-;-;-;-;-;-;-;-;-;-	1768	0	0.028249	0.0300389	0.0756361	0.107149	0.0288934	0	0.0255962	0	0	0.111465	0.0288783
Solyc01g073680.4	SL4.0ch01;SL4.0ch01;SL4.0ch01	73484533;73485189;73485686	73484915;73485299;73486088	-;-;-	897	0.0498565	0	0.118414	0.795093	0.739175	0.911188	0.0485389	0.100901	0.0528682	0.838164	0.714022	0.796873
Solyc01g073690.2	SL4.0ch01	73492870	73493952	-	1083	201.514	191.199	187.744	174.534	153.209	172.825	201.616	179.01	173.84	176.287	158.925	176.766
Solyc01g073700.3	SL4.0ch01;SL4.0ch01	73508287;73510025	73509866;73510069	-;-	1625	0.0275208	0	0.0326823	0.274307	0.37888	0.15718	0.107174	0.0835459	0.116733	0.60725	1.51592	3.11054
Solyc01g073710.2	SL4.0ch01	73514129	73514872	+	744	0.300547	0.134259	0.107074	0.179737	0.127312	0.617946	0	0.182476	0.191221	0.252632	0.463538	0.548997
Solyc01g073730.4	SL4.0ch01;SL4.0ch01;SL4.0ch01;SL4.0ch01;SL4.0ch01;SL4.0ch01;SL4.0ch01	73535439;73537427;73537764;73538386;73538656;73539337;73542133	73535537;73537560;73537832;73538577;73538823;73539957;73542380	-;-;-;-;-;-;-	1531	7.93066	6.81799	6.08791	7.48252	9.91436	9.75958	10.3232	9.4735	8.71947	9.92888	12.0031	13.056
Solyc01g073740.4	SL4.0ch01;SL4.0ch01;SL4.0ch01;SL4.0ch01;SL4.0ch01;SL4.0ch01;SL4.0ch01;SL4.0ch01;SL4.0ch01;SL4.0ch01;SL4.0ch01;SL4.0ch01;SL4.0ch01;SL4.0ch01;SL4.0ch01;SL4.0ch01;SL4.0ch01;SL4.0ch01;SL4.0ch01;SL4.0ch01	73546581;73546951;73547167;73548989;73549332;73549474;73549650;73550138;73550412;73551610;73551736;73552010;73552274;73552513;73553292;73553968;73554158;73554709;73554869;73554996	73546743;73547026;73547229;73549030;73549397;73549539;73549767;73550209;73550494;73551659;73551813;73552138;73552316;73552599;73553393;73554075;73554208;73554782;73554920;73555421	+;+;+;+;+;+;+;+;+;+;+;+;+;+;+;+;+;+;+;+	1949	5.15133	5.9195	4.95936	6.06072	7.97028	8.66244	4.55723	4.14461	4.72038	8.12493	7.1285	9.31282
Solyc01g073750.4	SL4.0ch01;SL4.0ch01;SL4.0ch01;SL4.0ch01;SL4.0ch01;SL4.0ch01;SL4.0ch01;SL4.0ch01;SL4.0ch01;SL4.0ch01;SL4.0ch01;SL4.0ch01;SL4.0ch01;SL4.0ch01;SL4.0ch01;SL4.0ch01;SL4.0ch01;SL4.0ch01;SL4.0ch01;SL4.0ch01;SL4.0ch01;SL4.0ch01;SL4.0ch01;SL4.0ch01;SL4.0ch01;SL4.0ch01;SL4.0ch01;SL4.0ch01;SL4.0ch01;SL4.0ch01;SL4.0ch01;SL4.0ch01;SL4.0ch01;SL4.0ch01;SL4.0ch01;SL4.0ch01;SL4.0ch01;SL4.0ch01;SL4.0ch01;SL4.0ch01…	73557489;73558342;73559195;73560005;73560221;73560497;73560691;73560914;73561097;73564885;73565679;73565909;73566055;73567869;73568096;73569571;73570035;73570185;73573274;73573468;73573607;73574116;73574330;73574614;73574794;73575059;73575264;73575443;73576167;73581551;73581765;73581988;73582141;73582422;73583075;73583282;73583542;73584166;73584357;73584683;73585561;73586191;73586450	73558130;73558576;73559295;73560126;73560314;73560607;73560807;73561006;73561188;73565011;73565816;73565982;73566139;73567991;73568213;73569905;73570087;73570245;73573355;73573517;73573693;73574250;73574424;73574698;73574954;73575182;73575361;73575566;73576318;73581660;73581890;73582056;73582330;73582578;73583194;73583397;73583625;73584278;73584586;73585480;73585611;73586376;73587090	+;+;+;+;+;+;+;+;+;+;+;+;+;+;+;+;+;+;+;+;+;+;+;+;+;+;+;+;+;+;+;+;+;+;+;+;+;+;+;+;+;+;+	6905	10.952	11.0159	13.8598	21.416	32.7439	25.1238	20.7545	18.1016	21.2458	29.3506	29.8388	29.1885
Solyc01g073770.2	SL4.0ch01	73588302	73589385	+	1084	115.516	91.9637	109.5	115.632	98.6084	109.566	107.804	111.528	113.657	52.6682	82.764	68.9078
Solyc01g073780.2	SL4.0ch01	73591675	73593030	-	1356	0	0	0	0	0	0	0	0.0166866	0	0	0	0
Solyc01g073820.4	SL4.0ch01	73612543	73613488	-	946	0.0472741	0	0.0561403	0	0.100127	0.0539995	0	0	0	0	0	0
Solyc01g073870.4	SL4.0ch01;SL4.0ch01;SL4.0ch01;SL4.0ch01;SL4.0ch01;SL4.0ch01;SL4.0ch01;SL4.0ch01	73636715;73640297;73641667;73641914;73642079;73642689;73645230;73647957	73636996;73640677;73641783;73642006;73642294;73642933;73645544;73648185	-;-;-;-;-;-;-;-	1878	29.3499	34.1338	37.8237	35.1876	37.0709	35.7013	35.7148	35.7599	43.7613	32.2772	36.9638	34.0243
Solyc01g073880.2	SL4.0ch01	73652271	73652879	-	609	0	0	0	0.0731936	0	0.0838809	0	0.0743088	0	0.0771585	0.080899	0.0838371
Solyc01g073890.3	SL4.0ch01;SL4.0ch01	73656428;73657206	73657094;73657920	+;+	1382	0.0323599	0	0.153716	0.161269	0.205615	0.443561	0.0315046	0.0654907	0	0	0.0356494	0
Solyc01g073900.4	SL4.0ch01;SL4.0ch01;SL4.0ch01	73660369;73660704;73662201	73660589;73661302;73662523	+;+;+	1143	30.6163	31.1987	31.5493	44.3214	41.4555	39.4858	34.9877	32.5845	32.3827	33.7313	35.6036	34.4399
Solyc01g073905.1	SL4.0ch01;SL4.0ch01;SL4.0ch01;SL4.0ch01;SL4.0ch01	73662749;73663343;73663885;73664153;73664800	73662802;73663381;73664025;73664281;73665162	+;+;+;+;+	726	0	0.137587	0	0.122796	0.0326171	0.105544	0.0599717	0.0311667	0.0326603	0.129448	0	0.0351631
Solyc01g073910.4	SL4.0ch01;SL4.0ch01;SL4.0ch01;SL4.0ch01	73685644;73686277;73686713;73687162	73686001;73686617;73686792;73687528	+;+;+;+	1146	0.546334	0.261488	0.532941	0.777921	1.69438	1.15896	0.949813	0.434376	0.537955	0.451034	1.20374	0.289589
Solyc01g073920.3	SL4.0ch01;SL4.0ch01;SL4.0ch01;SL4.0ch01;SL4.0ch01;SL4.0ch01;SL4.0ch01	73695033;73696314;73698146;73699808;73700760;73700892;73704631	73695544;73696393;73698253;73699885;73700805;73700944;73705248	-;-;-;-;-;-;-	1495	2.06406	2.27171	2.09593	1.69951	1.97993	2.05017	1.42704	1.92216	1.72879	2.4202	1.64774	2.01495
Solyc01g073930.3	SL4.0ch01;SL4.0ch01;SL4.0ch01;SL4.0ch01;SL4.0ch01;SL4.0ch01;SL4.0ch01;SL4.0ch01;SL4.0ch01;SL4.0ch01	73706714;73707556;73709005;73709157;73709363;73709501;73711670;73712286;73712513;73712852	73706854;73707741;73709069;73709256;73709401;73709686;73711848;73712405;73712714;73713088	+;+;+;+;+;+;+;+;+;+	1455	2.0286	2.38565	2.11705	2.11386	1.98554	2.33474	2.48369	1.8817	2.02076	2.14763	1.65918	2.66688
Solyc01g073940.3	SL4.0ch01;SL4.0ch01;SL4.0ch01	73713356;73716586;73716921	73714334;73716646;73717172	-;-;-	1292	6.83627	6.78421	6.00145	5.55461	5.16855	4.86321	6.03216	5.88443	6.82712	5.29178	5.49112	5.67078
Solyc01g073950.4	SL4.0ch01;SL4.0ch01;SL4.0ch01;SL4.0ch01	73733288;73733903;73736368;73737632	73733761;73734548;73737380;73737785	+;+;+;+	2287	58.2922	51.3309	60.4469	97.3553	115.791	105.797	100.082	78.7444	87.4428	77.2852	95.8853	94.7798
Solyc01g073960.4	SL4.0ch01;SL4.0ch01;SL4.0ch01;SL4.0ch01;SL4.0ch01;SL4.0ch01;SL4.0ch01;SL4.0ch01;SL4.0ch01;SL4.0ch01	73743956;73746508;73746653;73746804;73748186;73748338;73748638;73748995;73749190;73750166	73744372;73746571;73746721;73747043;73748254;73748538;73748890;73749104;73749404;73750493	-;-;-;-;-;-;-;-;-;-	1966	25.7273	24.8451	25.4603	31.0165	37.6519	35.3765	34.1827	27.8752	31.1287	27.7133	33.3921	31.1638
Solyc01g073970.3	SL4.0ch01	73753584	73754158	+	575	0.388881	0.0868595	0.092363	0.697694	0.576557	1.06609	0.302883	0.0787027	0.0824744	0.653768	0.942509	0.887944
Solyc01g073980.1	SL4.0ch01	73756203	73757222	-	1020	0	0.0244824	0	0.0437009	0.0464314	0	0	0	0.0464929	0.0921364	0.096603	0.100111
Solyc01g073985.1	SL4.0ch01;SL4.0ch01;SL4.0ch01;SL4.0ch01	73760657;73761770;73762230;73764468	73760699;73762133;73763804;73764689	+;+;+;+	2204	6.81777	7.27409	6.89161	9.96058	14.5045	12.458	11.112	9.43477	9.74706	11.2464	13.401	13.5981
Solyc01g074000.3	SL4.0ch01	73767133	73767773	-	641	3.2791	1.09082	1.49135	7.30166	6.50184	8.92567	0.883015	0.423595	0.88779	19.6462	11.7596	19.1164
Solyc01g074010.4	SL4.0ch01;SL4.0ch01;SL4.0ch01;SL4.0ch01;SL4.0ch01;SL4.0ch01;SL4.0ch01	73768407;73769105;73770399;73770626;73770964;73771100;73772003	73769015;73769883;73770498;73770814;73771014;73771265;73772502	-;-;-;-;-;-;-	2394	21.9123	18.2545	22.8829	22.4085	22.9678	22.9172	24.2886	22.9767	20.3042	27.2045	22.9565	29.9537
Solyc01g074020.3	SL4.0ch01;SL4.0ch01;SL4.0ch01;SL4.0ch01;SL4.0ch01	73776522;73778847;73781075;73781276;73782017	73776861;73779048;73781143;73781408;73782944	+;+;+;+;+	1672	2.52761	2.59877	2.00111	1.22634	1.38794	1.77204	1.32806	1.73221	1.33306	1.65812	1.19338	1.52682
Solyc01g074030.3	SL4.0ch01;SL4.0ch01;SL4.0ch01;SL4.0ch01;SL4.0ch01;SL4.0ch01;SL4.0ch01;SL4.0ch01;SL4.0ch01;SL4.0ch01;SL4.0ch01;SL4.0ch01;SL4.0ch01	73792469;73793233;73796464;73796631;73796804;73796988;73797528;73797854;73798076;73798392;73798514;73798709;73798996	73792704;73793302;73796522;73796706;73796881;73797075;73797783;73797969;73798296;73798423;73798616;73798811;73799448	+;+;+;+;+;+;+;+;+;+;+;+;+	1891	0	0	0.05617	0.990029	6.87484	3.0796	0.322344	0.335038	0.752344	7.72805	8.01151	6.99297
Solyc01g086640.2	SL4.0ch01;SL4.0ch01;SL4.0ch01;SL4.0ch01;SL4.0ch01;SL4.0ch01	73870124;73871299;73872130;73872709;73873085;73873460	73870991;73871467;73872219;73872992;73873343;73874050	+;+;+;+;+;+	2261	0.395589	0.165671	0.516759	0.88716	1.34058	1.57024	0.914694	0.9307	0.901892	2.06787	1.40546	1.45651
Solyc01g086650.3	SL4.0ch01;SL4.0ch01;SL4.0ch01;SL4.0ch01;SL4.0ch01	73874834;73876519;73877510;73877685;73878408	73875545;73876796;73877579;73877762;73879184	-;-;-;-;-	1915	2.47544	1.90388	1.55305	1.80394	1.53333	1.49383	1.90982	1.51241	2.35257	1.74217	1.77517	1.8663
Solyc01g086660.2	SL4.0ch01	73881966	73882432	-	467	0.095763	0	0	0	0	0.218773	0.652625	0	0	0.10062	0	0
Solyc01g086670.3	SL4.0ch01	73885257	73885870	-	614	0.145672	0	0	0.217793	0.231401	1.16477	0.0709111	0.0737037	0	0.15306	0.240721	0
Solyc01g086680.4	SL4.0ch01;SL4.0ch01	73893774;73894644	73894123;73895242	+;+	949	0.40056	0.210513	0.335777	0.0234852	0.149716	1.69561	0.275276	0.572232	0.57467	0.297089	0.389364	0.242103
Solyc01g086690.2	SL4.0ch01;SL4.0ch01;SL4.0ch01;SL4.0ch01;SL4.0ch01;SL4.0ch01;SL4.0ch01;SL4.0ch01;SL4.0ch01;SL4.0ch01;SL4.0ch01;SL4.0ch01;SL4.0ch01;SL4.0ch01	73894995;73895787;73896137;73896340;73896582;73896917;73897476;73897696;73897906;73898360;73898521;73898664;73898784;73900966	73895268;73895915;73896269;73896412;73896621;73897401;73897612;73897807;73898279;73898427;73898570;73898710;73899045;73901226	-;-;-;-;-;-;-;-;-;-;-;-;-;-	2445	0.0274364	0.0204271	0	0.0729241	0.116221	0.125358	0	0.0185088	0.0387916	0.384373	0.201503	0.250585
Solyc01g086700.4	SL4.0ch01	73906119	73908556	+	2438	0	0.0102429	0	0.00914169	0	0	0	0	0	0	0.0101041	0
Solyc01g086710.4	SL4.0ch01;SL4.0ch01;SL4.0ch01;SL4.0ch01;SL4.0ch01;SL4.0ch01;SL4.0ch01;SL4.0ch01;SL4.0ch01;SL4.0ch01;SL4.0ch01;SL4.0ch01;SL4.0ch01;SL4.0ch01;SL4.0ch01;SL4.0ch01;SL4.0ch01;SL4.0ch01;SL4.0ch01;SL4.0ch01;SL4.0ch01;SL4.0ch01;SL4.0ch01;SL4.0ch01;SL4.0ch01;SL4.0ch01;SL4.0ch01	73909342;73910343;73910515;73910936;73911180;73911392;73912454;73912611;73914290;73914555;73914717;73914898;73917751;73918522;73920480;73920701;73921420;73921736;73922037;73922297;73923134;73923312;73923855;73924059;73924744;73925192;73925927	73909633;73910430;73910634;73911015;73911243;73911462;73912531;73912656;73914470;73914607;73914790;73915015;73917838;73918637;73920607;73920780;73921661;73921900;73922201;73922371;73923237;73923387;73923983;73924199;73924956;73925434;73926899	+;+;+;+;+;+;+;+;+;+;+;+;+;+;+;+;+;+;+;+;+;+;+;+;+;+;+	4203	3.94224	4.74725	4.23935	2.99605	5.39744	4.80693	5.52142	4.98516	4.72761	5.79124	5.49761	5.35106
Solyc01g086720.3	SL4.0ch01	73926921	73930410	-	3490	0	0	0	0.0638609	0.223908	0.117097	0.024951	0	0.0271764	0.188497	0.338802	0.26333
Solyc01g086730.4	SL4.0ch01	73935057	73936571	+	1515	0	0.0988994	0.0350553	0.176534	0.468911	0.370903	0.201172	0.0298707	0.219115	0.124065	0.162599	0
Solyc01g086740.3	SL4.0ch01;SL4.0ch01;SL4.0ch01;SL4.0ch01;SL4.0ch01;SL4.0ch01;SL4.0ch01;SL4.0ch01;SL4.0ch01;SL4.0ch01;SL4.0ch01;SL4.0ch01;SL4.0ch01;SL4.0ch01;SL4.0ch01;SL4.0ch01;SL4.0ch01;SL4.0ch01	73937782;73938189;73938360;73940245;73940498;73940694;73940898;73942040;73942188;73942716;73942886;73943602;73944371;73944558;73945199;73946307;73946655;73946939	73938105;73938282;73938437;73940327;73940581;73940732;73941008;73942087;73942275;73942780;73942960;73943674;73944462;73944629;73945255;73946355;73946721;73947362	+;+;+;+;+;+;+;+;+;+;+;+;+;+;+;+;+;+	1923	26.8607	31.2573	24.7454	24.2577	23.9509	28.0122	22.8225	23.1683	28.1873	25.584	27.3623	26.0063
Solyc01g086750.4	SL4.0ch01;SL4.0ch01;SL4.0ch01;SL4.0ch01;SL4.0ch01;SL4.0ch01;SL4.0ch01;SL4.0ch01;SL4.0ch01;SL4.0ch01;SL4.0ch01;SL4.0ch01;SL4.0ch01;SL4.0ch01;SL4.0ch01;SL4.0ch01;SL4.0ch01;SL4.0ch01;SL4.0ch01;SL4.0ch01;SL4.0ch01;SL4.0ch01;SL4.0ch01;SL4.0ch01;SL4.0ch01;SL4.0ch01;SL4.0ch01;SL4.0ch01	73950394;73951758;73952022;73952471;73952740;73952865;73953071;73954468;73954635;73955577;73956223;73956451;73956707;73957559;73957895;73958392;73959048;73959838;73961598;73961882;73963104;73963350;73963639;73963890;73964251;73964881;73966073;73966767	73951377;73951937;73952331;73952590;73952780;73952921;73953229;73954536;73954783;73955705;73956309;73956621;73956829;73957699;73958003;73958510;73959152;73960228;73961726;73962017;73963205;73963543;73963795;73964027;73964440;73964942;73966292;73966874	-;-;-;-;-;-;-;-;-;-;-;-;-;-;-;-;-;-;-;-;-;-;-;-;-;-;-;-	4880	11.4873	13.9138	12.3685	17.6336	20.0358	18.6643	15.676	13.5067	14.6155	21.1501	19.8282	19.3189
Solyc01g086780.1	SL4.0ch01	73987895	73988407	+	513	0.0871761	0	0	0	0	0	0	0	0	0	0	0
Solyc01g086790.1	SL4.0ch01	73988504	73988920	+	417	0	0	0	0	0	0	0	0	0.113724	0	0	0
Solyc01g086800.4	SL4.0ch01	73999408	74000006	-	599	0.29864	0.0833793	0.0886623	0.446493	0.553456	0.68225	0	0.0755493	0.0791699	0.784467	0.904746	0.76713
Solyc01g086810.2	SL4.0ch01	74002775	74005957	-	3183	1.51741	1.10621	1.27641	1.52644	2.17234	2.19869	1.85347	1.55681	1.80275	1.73461	2.10505	2.13338
Solyc01g086815.1	SL4.0ch01;SL4.0ch01;SL4.0ch01	74010595;74012938;74014215	74011125;74013031;74014258	-;-;-	669	0	0	0	0	0	0	0	0	0	0	0	0.038159
Solyc01g086820.4	SL4.0ch01	74014420	74015147	-	728	1.35147	0.274419	0.510661	2.44917	2.66725	3.01729	0.358841	0.0621622	0.455988	5.35733	3.51911	6.10156
Solyc01g086850.3	SL4.0ch01;SL4.0ch01	74021798;74026027	74022547;74026541	-;-	1265	13.5048	12.5749	15.2399	17.8828	20.6287	19.6661	18.0353	15.669	15.1828	17.4586	18.8891	15.3776
Solyc01g086860.3	SL4.0ch01;SL4.0ch01;SL4.0ch01;SL4.0ch01	74029698;74033479;74036680;74037851	74029845;74033600;74036798;74038297	+;+;+;+	836	4.78775	4.60012	7.33739	11.2504	13.2279	9.56288	6.82256	6.76645	6.97727	12.5343	11.4034	12.6726
Solyc01g086870.3	SL4.0ch01;SL4.0ch01;SL4.0ch01;SL4.0ch01;SL4.0ch01;SL4.0ch01	74048038;74048520;74048686;74048878;74049129;74049661	74048413;74048588;74048751;74049054;74049370;74050364	-;-;-;-;-;-	1634	9.33291	9.5059	9.23065	46.88	46.6209	50.5208	17.9327	11.7982	13.4664	33.5742	36.7848	26.3095
Solyc01g086890.3	SL4.0ch01;SL4.0ch01;SL4.0ch01;SL4.0ch01;SL4.0ch01;SL4.0ch01;SL4.0ch01;SL4.0ch01;SL4.0ch01;SL4.0ch01	74058862;74059665;74060329;74060656;74061263;74061708;74062237;74063063;74064151;74065281	74059198;74059843;74060508;74060790;74061403;74061811;74062363;74063517;74064349;74065493	-;-;-;-;-;-;-;-;-;-	2070	38.3264	45.7339	48.8369	55.6971	64.0047	57.8946	53.1307	53.3976	67.5946	56.5804	58.6212	53.6466
Solyc01g086900.4	SL4.0ch01;SL4.0ch01;SL4.0ch01;SL4.0ch01;SL4.0ch01;SL4.0ch01;SL4.0ch01;SL4.0ch01	74068010;74068402;74071911;74072118;74073000;74073142;74074460;74074979	74068304;74068493;74071979;74072176;74073060;74073195;74074826;74075308	+;+;+;+;+;+;+;+	1327	1.17954	1.78775	1.18064	0.503861	0.78517	0.577432	1.03353	0.988973	0.750473	1.25707	1.05812	1.28892
Solyc01g086920.3	SL4.0ch01	74077409	74078838	+	1430	0.0312737	0.069852	0	0.49874	4.0405	1.46463	0.0456707	0	0.0331628	31.5126	10.4392	36.4181
Solyc01g086930.4	SL4.0ch01;SL4.0ch01	74085518;74086757	74086443;74087966	-;-	2136	0.732793	0.54948	0.882659	0.918209	1.39685	1.56646	1.00899	0.614404	0.976873	1.28693	1.63764	1.70906
Solyc01g086940.2	SL4.0ch01;SL4.0ch01;SL4.0ch01;SL4.0ch01;SL4.0ch01;SL4.0ch01;SL4.0ch01	74099254;74099556;74100248;74107685;74109141;74110418;74113663	74099451;74099707;74100925;74107797;74109200;74110468;74113674	+;+;+;+;+;+;+	1264	12.5071	14.679	13.6343	15.1639	15.9053	15.2361	15.3456	13.1215	12.7186	13.3831	14.4996	16.7025
Solyc01g086950.4	SL4.0ch01;SL4.0ch01;SL4.0ch01;SL4.0ch01;SL4.0ch01	74113726;74114923;74116658;74117167;74117612	74113730;74115140;74116723;74117232;74118445	+;+;+;+;+	1189	6.78906	6.15376	5.44934	6.57939	6.67183	7.17489	5.89558	5.86133	5.66361	5.69091	6.44331	7.02084
Solyc01g086960.3	SL4.0ch01	74124902	74125975	-	1074	98.3536	82.4963	116.454	145.47	167.678	162.407	101.166	123.901	164.081	86.06	142.734	90.8944
Solyc01g086970.4	SL4.0ch01	74137337	74138153	-	817	230.394	272.492	272.077	213.026	277.523	213.994	243.064	296.118	236.707	205.96	257.102	214.507
Solyc01g086975.1	SL4.0ch01;SL4.0ch01;SL4.0ch01;SL4.0ch01;SL4.0ch01;SL4.0ch01	74140569;74140714;74141015;74141046;74141199;74141461	74140667;74140811;74141023;74141073;74141243;74141472	-;-;-;-;-;-	291	49.4854	66.249	58.7664	47.6384	56.1485	44.325	51.6937	56.7619	47.8302	44.7289	55.4471	50.2672
Solyc01g086980.4	SL4.0ch01;SL4.0ch01;SL4.0ch01;SL4.0ch01;SL4.0ch01;SL4.0ch01;SL4.0ch01;SL4.0ch01;SL4.0ch01;SL4.0ch01;SL4.0ch01;SL4.0ch01	74146996;74149704;74149893;74152323;74152681;74153292;74153684;74153845;74154032;74157355;74158938;74159543	74147469;74149804;74150238;74152602;74153201;74153349;74153745;74153951;74154119;74158406;74159370;74159667	+;+;+;+;+;+;+;+;+;+;+;+	3647	5.62235	6.457	6.66954	7.01562	7.20724	7.73186	8.12409	6.8123	7.2493	7.71778	8.03789	6.92983
Solyc01g086990.3	SL4.0ch01;SL4.0ch01;SL4.0ch01;SL4.0ch01;SL4.0ch01	74164814;74167889;74169217;74170490;74172626	74166545;74168073;74169387;74170942;74173359	+;+;+;+;+	3275	39.9283	36.5546	40.3464	48.6309	56.1668	52.1988	58.1235	46.1108	51.7668	59.5297	53.1864	54.3228
Solyc01g087000.3	SL4.0ch01;SL4.0ch01	74178333;74179477	74178504;74179620	-;-	316	2.19361	1.89661	2.85712	1.76325	2.32304	2.82899	2.68677	2.64937	2.77633	2.08182	2.4166	2.26201
Solyc01g087005.1	SL4.0ch01;SL4.0ch01	74180668;74181845	74180834;74181869	-;-	192	3.84324	3.77183	4.42573	4.29498	5.42667	6.25241	3.5149	6.246	5.92784	3.79343	4.36223	5.05249
Solyc01g087015.1	SL4.0ch01	74186612	74187454	-	843	0.0530502	0.0592458	0	0.105753	0.0561803	0.0605973	0.413185	0.214729	0.140637	0.0557409	0.116886	0.54509
Solyc01g087020.2	SL4.0ch01	74192840	74193462	+	623	1.29211	0.801672	0.852468	1.28788	2.66067	1.9679	2.06166	1.88861	1.97912	2.18731	2.68876	2.86836
Solyc01g087030.3	SL4.0ch01;SL4.0ch01;SL4.0ch01;SL4.0ch01;SL4.0ch01;SL4.0ch01;SL4.0ch01;SL4.0ch01;SL4.0ch01	74197198;74198274;74198669;74198853;74201756;74203271;74204147;74204850;74205142	74197400;74198337;74198733;74198941;74201825;74204058;74204234;74205108;74205153	-;-;-;-;-;-;-;-;-	1638	28.3672	29.8202	33.655	28.0566	38.8306	24.3567	24.2683	27.0198	25.6367	29.1318	32.0931	23.9387
Solyc01g087040.2	SL4.0ch01	74214735	74215703	+	969	7.19972	5.05111	4.05578	7.03814	5.66952	7.32777	6.29052	5.65092	6.65583	7.61337	9.71114	6.11206
Solyc01g087050.3	SL4.0ch01;SL4.0ch01	74219901;74223460	74220332;74224084	-;-	1057	0	0	0	0.0421711	0	0	0	0	0	0	0.0466107	0.0483035
Solyc01g087060.4	SL4.0ch01;SL4.0ch01;SL4.0ch01;SL4.0ch01;SL4.0ch01;SL4.0ch01;SL4.0ch01;SL4.0ch01	74243664;74243902;74244853;74246306;74247057;74247469;74248007;74248348	74243810;74244010;74244980;74246350;74247091;74247697;74248164;74248714	-;-;-;-;-;-;-;-	1218	0.110151	0	0.0436032	0.146387	0.0972086	0.0629107	0	0	0	0.0771585	0.202248	0.167674
Solyc01g087070.4	SL4.0ch01;SL4.0ch01;SL4.0ch01	74261145;74262322;74262783	74261765;74262693;74263154	-;-;-	1365	0.491443	0.402481	0.46689	2.30222	3.31347	5.08964	2.05736	1.6245	2.154	2.25481	4.58386	3.42249
Solyc01g087080.4	SL4.0ch01;SL4.0ch01;SL4.0ch01;SL4.0ch01;SL4.0ch01;SL4.0ch01	74266045;74266384;74266598;74266752;74267395;74268063	74266303;74266448;74266650;74267219;74267569;74268492	+;+;+;+;+;+	1450	0.0616846	0.0172221	0.0915668	0.0922239	0.375614	0.17615	0.0300272	0.109234	0.0327054	0.19444	0.441709	0.193664
Solyc01g087090.3	SL4.0ch01	74268770	74269409	-	640	1.71199	2.2631	1.57667	1.32332	2.146	2.55417	1.5647	1.66167	1.44491	1.54184	1.07773	1.19664
Solyc01g087095.2	SL4.0ch01;SL4.0ch01;SL4.0ch01;SL4.0ch01;SL4.0ch01;SL4.0ch01;SL4.0ch01;SL4.0ch01;SL4.0ch01;SL4.0ch01;SL4.0ch01;SL4.0ch01;SL4.0ch01	74276230;74277765;74278008;74278172;74281294;74281446;74282242;74282669;74283907;74284423;74286301;74287541;74287982	74276683;74277842;74278073;74278337;74281357;74281740;74282368;74282813;74284045;74285583;74286860;74287813;74288604	+;+;+;+;+;+;+;+;+;+;+;+;+	4151	0	0.0120318	0	0	0.00570465	0	0	0	0	0	0.00593442	0
Solyc01g087120.3	SL4.0ch01;SL4.0ch01;SL4.0ch01;SL4.0ch01;SL4.0ch01;SL4.0ch01	74288932;74289917;74291642;74293342;74293833;74294014	74289168;74289967;74291885;74293454;74293919;74294457	+;+;+;+;+;+	1176	79.3841	81.7539	72.3923	88.6002	80.2019	93.0449	77.3787	65.8416	74.3602	83.7101	85.1499	88.0903
Solyc01g087140.4	SL4.0ch01;SL4.0ch01;SL4.0ch01	74316388;74319202;74320388	74317047;74319387;74320859	+;+;+	1318	0	0	0.0201475	0	0	0	0	0	0	0	0	0.0774761
Solyc01g087150.3	SL4.0ch01;SL4.0ch01;SL4.0ch01;SL4.0ch01;SL4.0ch01;SL4.0ch01;SL4.0ch01;SL4.0ch01;SL4.0ch01;SL4.0ch01;SL4.0ch01;SL4.0ch01;SL4.0ch01;SL4.0ch01	74331802;74336387;74336583;74336879;74337194;74337467;74337704;74337876;74338061;74338288;74338437;74338639;74338810;74339010	74331891;74336507;74336704;74337121;74337357;74337602;74337800;74337976;74338224;74338359;74338553;74338734;74338931;74339308	+;+;+;+;+;+;+;+;+;+;+;+;+;+	1944	0.0460096	0.0770744	0.0546386	0.0687884	0.267984	0.183943	0.0447936	0	0.0243944	0.0966863	0.101373	0.0787913
Solyc01g087160.2	SL4.0ch01	74350230	74352133	+	1904	15.5021	16.1584	14.1977	21.1403	18.0709	19.8807	17.2877	14.7004	17.8333	14.8447	14.2187	14.7217
Solyc01g087170.3	SL4.0ch01;SL4.0ch01;SL4.0ch01	74350297;74350378;74354101	74350350;74352834;74354376	-;-;-	2787	13.2704	14.1392	12.8341	18.8807	15.5912	17.651	15.7317	12.9413	15.1695	13.1004	13.0107	13.2268
Solyc01g087180.4	SL4.0ch01;SL4.0ch01	74367554;74369150	74368170;74369251	-;-	719	5.84674	3.33424	11.5229	4.64967	1.94314	3.12611	22.2542	20.3297	20.2487	0.980311	1.57601	1.13617
Solyc01g087190.4	SL4.0ch01;SL4.0ch01;SL4.0ch01;SL4.0ch01;SL4.0ch01	74370103;74370466;74370741;74372713;74374010	74370284;74370531;74370798;74372804;74374580	-;-;-;-;-	969	10.1534	10.3857	8.60482	12.6272	12.7808	12.5468	12.3339	12.4927	15.3916	10.4017	16.3208	14.4898
Solyc01g087200.3	SL4.0ch01;SL4.0ch01;SL4.0ch01	74376378;74376792;74379098	74376656;74378861;74379614	-;-;-	2866	0.702184	0.78419	0.509592	1.13537	1.52854	1.30115	1.71666	1.12109	1.17481	0.426283	1.03142	0.49881
Solyc01g087210.3	SL4.0ch01;SL4.0ch01;SL4.0ch01;SL4.0ch01;SL4.0ch01;SL4.0ch01;SL4.0ch01;SL4.0ch01;SL4.0ch01;SL4.0ch01;SL4.0ch01;SL4.0ch01;SL4.0ch01;SL4.0ch01;SL4.0ch01	74379951;74381556;74382377;74384030;74384433;74384737;74385085;74385303;74385751;74386144;74386440;74386673;74387257;74387873;74388268	74380997;74381906;74382579;74384294;74384645;74384862;74385222;74385648;74386017;74386342;74386557;74386893;74387452;74387992;74388524	-;-;-;-;-;-;-;-;-;-;-;-;-;-;-	4067	13.3603	11.8628	14.3447	37.6207	73.567	47.9245	27.8397	16.5182	21.7058	140.888	100.794	139.612
Solyc01g087230.3	SL4.0ch01;SL4.0ch01	74400138;74404092	74400398;74405664	+;+	1834	1.29238	1.27992	1.15831	0.972189	1.45902	1.78263	0.925865	0.925314	1.31874	1.48604	1.1014	1.60074
Solyc01g087240.3	SL4.0ch01;SL4.0ch01;SL4.0ch01;SL4.0ch01;SL4.0ch01;SL4.0ch01	74424802;74426418;74427580;74427835;74428414;74430437	74424934;74426647;74427686;74427897;74428578;74431229	+;+;+;+;+;+	1491	10.0181	8.84324	13.7491	16.9211	29.2705	25.9871	16.9661	22.1869	18.7655	24.6136	30.3998	28.4733
Solyc01g087250.3	SL4.0ch01;SL4.0ch01;SL4.0ch01;SL4.0ch01;SL4.0ch01;SL4.0ch01;SL4.0ch01;SL4.0ch01;SL4.0ch01;SL4.0ch01;SL4.0ch01;SL4.0ch01;SL4.0ch01;SL4.0ch01	74432005;74432394;74433038;74433552;74433736;74434902;74435585;74436713;74437212;74437422;74439190;74439833;74439971;74442270	74432292;74432505;74433289;74433653;74433853;74435040;74435769;74436823;74437274;74437521;74439301;74439847;74440041;74442676	-;-;-;-;-;-;-;-;-;-;-;-;-;-	2075	2.37077	2.55137	2.09875	4.57564	6.28804	5.13297	3.56708	4.13284	4.25091	4.84615	5.21167	5.17949
Solyc01g087260.4	SL4.0ch01;SL4.0ch01;SL4.0ch01;SL4.0ch01;SL4.0ch01;SL4.0ch01;SL4.0ch01;SL4.0ch01;SL4.0ch01;SL4.0ch01;SL4.0ch01;SL4.0ch01;SL4.0ch01;SL4.0ch01	74444645;74445029;74447000;74447508;74447687;74448614;74449770;74450512;74450945;74451185;74452448;74453280;74453497;74454322	74444851;74445140;74447251;74447609;74447807;74448752;74449954;74450622;74451007;74451284;74452559;74453294;74453567;74454599	-;-;-;-;-;-;-;-;-;-;-;-;-;-	1868	167.262	167.84	163.079	129.262	145.769	127.545	148.437	215.308	162.387	120.958	168.137	129.46
Solyc01g087270.3	SL4.0ch01;SL4.0ch01	74456696;74457098	74456716;74457375	-;-	299	0	0	0	0.0745399	0	0.0854239	0.145617	0.454054	0.0793023	0	0.741484	0.170758
Solyc01g087280.2	SL4.0ch01;SL4.0ch01;SL4.0ch01;SL4.0ch01;SL4.0ch01;SL4.0ch01;SL4.0ch01;SL4.0ch01;SL4.0ch01	74463065;74463563;74463811;74464435;74464576;74464864;74465570;74466362;74467123	74463241;74463691;74463978;74464467;74464783;74464945;74465678;74466478;74467374	+;+;+;+;+;+;+;+;+	1275	0	0	0	0	0.0371451	0	0	0	0	0	0	0
[truncated: 27,609 more rows]
