# Supplementary material for: Dissection of mRNA ac4C acetylation modifications in AC and Nr fruits: insights into the regulation of fruit ripening by ethylene
Source: Mol Hortic. 2024 Feb 19;4:5. doi: 10.1186/s43897-024-00082-7 (PMC10875755; doi:10.1186/s43897-024-00082-7)
Supplement: Supplementary file 1 — Additional file 1: Table S1. The differentially expressed genes (DEGs) identified in AC-Br6 vs AC-MG, Nr-Br6 vs Nr-MG, Nr-MG vs AC-MG and Nr-Br6 vs AC-Br6. Table S2. The differentially expressed (DE) lncRNAs in AC-Br6 vs AC-MG, Nr-Br6 vs Nr-MG, Nr-MG vs AC-MG and Nr-Br6 vs AC-Br6. Table S3. The DE lncRNAs and corresponding DE target genes identified in AC-Br6 vs AC-MG, Nr-Br6 vs Nr-MG, Nr-MG vs AC-MG and Nr-Br6 vs AC-Br6. Table S4. The DEGs in the overlap of between Nr-Br6 vs Nr-MG and AC-Br6 vs AC-MG. Table S5. The DE lncRNAs in the overlap of between Nr-Br6 vs Nr-MG and AC-Br6 vs AC-MG. Table S6. The common DE lncRNAs and DE target genes during the ripening process of Nr and AC tomatoes. Table S7. The DEGs related to fruit ripening in the overlap of between Nr-Br6 vs Nr-MG and AC-Br6 vs AC-MG. Table S8. The common DE lncRNAs and DE target genes related to fruit ripening in Nr and AC tomatoes. Table S9. The DAS identified in AC-Br6 vs AC-MG and Nr-Br6 vs Nr-MG. Table S10. The DAS on transcripts identified in AC-Br6 vs AC-MG and Nr-Br6 vs Nr-MG. Table S11. The intersection of differentially acetylated mRNAs (DA mRNAs) and differentially expressed mRNAs (DE mRNAs) in AC-Br6 vs AC-MG and Nr-Br6 vs Nr-MG. Table S12. The intersection of DA mRNAs and DE mRNAs in the overlap of Nr-Br6 vs Nr-MG and AC-Br6 vs AC-MG. Table S13. The DAS identified in Nr-MG vs AC-MG and Nr-Br6 vs AC-Br6. Table S14. The DAS on transcripts identified in Nr-MG vs AC-MG and Nr-Br6 vs AC-Br6. Table S15. The intersection of DA mRNAs and DE mRNAs in Nr-MG vs AC-MG and Nr-Br6 vs AC-Br6. Table S16. The DEGs related to plant hormones synthesis and signal transduction in Nr-MG vs AC-MG and Nr-Br6 vs AC-Br6. Table S17. The DEGs related to fruit texture in Nr-Br6 vs AC-Br6. Table S18. The RNA (mRNA and lncRNA) identified in four tomato samples. Table S19. Transcripts containing acetylation modification sites. [file 43897_2024_82_MOESM1_ESM.zip › Table S19.xlsx]

## Sheet: AC_BR6.snv.anno
Table S19 Transcripts containing acetylation modification sites.
chr	start	end	id	strand	base	diff	pvalue	geneName	geneId	geneStart	geneEnd	transcriptId	transcriptStart	transcriptEnd	segment
SL4.0ch00	1513907	1513908	SL4.0ch00:1513908_-	-	C	0.0232583	0.0297924	Solyc00g500063.1	Solyc00g500063.1	1512451	1516659	Solyc00g500063.1.1	1512450	1515204	5_UTR
SL4.0ch00	1513921	1513922	SL4.0ch00:1513922_-	-	C	0.0149758	0.000156394	Solyc00g500063.1	Solyc00g500063.1	1512451	1516659	Solyc00g500063.1.1	1512450	1515204	5_UTR
SL4.0ch00	1513907	1513908	SL4.0ch00:1513908_-	-	C	0.0172029	0.00224738	Solyc00g500063.1	Solyc00g500063.1	1512451	1516659	Solyc00g500063.1.1	1512450	1515204	5_UTR
SL4.0ch00	1513907	1513908	SL4.0ch00:1513908_-	-	C	0.0139512	0.00251678	Solyc00g500063.1	Solyc00g500063.1	1512451	1516659	Solyc00g500063.1.1	1512450	1515204	5_UTR
SL4.0ch00	1513922	1513923	SL4.0ch00:1513923_-	-	C	0.0150191	4.63566e-05	Solyc00g500063.1	Solyc00g500063.1	1512451	1516659	Solyc00g500063.1.1	1512450	1515204	5_UTR
SL4.0ch00	1513907	1513908	SL4.0ch00:1513908_-	-	C	0.0147131	0.000917326	Solyc00g500063.1	Solyc00g500063.1	1512451	1516659	Solyc00g500063.1.1	1512450	1515204	5_UTR
SL4.0ch01	420366	420367	SL4.0ch01:420367_-	-	C	0.0266185	0.00191579	Solyc01g005580.2	Solyc01g005580.2	419691	421725	Solyc01g005580.2.1	420170	420453	cds
SL4.0ch01	841761	841762	SL4.0ch01:841762_+	+	C	0.102564	0.0199517	Solyc01g006200.3	Solyc01g006200.3	839587	842600	Solyc01g006200.3.1	841717	841876	cds
SL4.0ch01	2064742	2064743	SL4.0ch01:2064743_+	+	C	0.0196284	0.00521043	Solyc01g007920.2	Solyc01g007920.2	2064295	2067558	Solyc01g007920.2.1	2064462	2064805	cds
SL4.0ch01	2390050	2390051	SL4.0ch01:2390051_+	+	C	0.0339871	2.86455e-06	Solyc01g008320.3	Solyc01g008320.3	2374818	2394375	Solyc01g008320.3.1	2390035	2390139	cds
SL4.0ch01	2390052	2390053	SL4.0ch01:2390053_+	+	C	0.0172209	0.0147384	Solyc01g008320.3	Solyc01g008320.3	2374818	2394375	Solyc01g008320.3.1	2390035	2390139	cds
SL4.0ch01	3150047	3150048	SL4.0ch01:3150048_-	-	C	0.0332283	0.0412701	Solyc01g009170.4	Solyc01g009170.4	3148567	3151060	Solyc01g009170.4.1	3148963	3150808	cds
SL4.0ch01	8735432	8735433	SL4.0ch01:8735433_-	-	C	0.0279224	0.000381988	Solyc01g011350.3	Solyc01g011350.3	8728804	8739466	Solyc01g011350.3.1	8735382	8735439	cds
SL4.0ch01	56852555	56852556	SL4.0ch01:56852556_+	+	C	0.018042	0.00342668	Solyc01g057760.4	Solyc01g057760.4	56844804	56853371	Solyc01g057760.4.1	56852341	56853002	cds
SL4.0ch01	62533648	62533649	SL4.0ch01:62533649_+	+	C	0.0311054	8.57493e-06	Solyc01g059930.3	Solyc01g059930.3	62531840	62534492	Solyc01g059930.3.1	62533552	62533662	cds
SL4.0ch01	70392144	70392145	SL4.0ch01:70392145_-	-	C	0.0361504	0.00842357	Solyc01g068390.3	Solyc01g068390.3	70391789	70397080	Solyc01g068390.3.1	70391788	70392147	3_UTR
SL4.0ch01	72893721	72893722	SL4.0ch01:72893722_-	-	C	0.0281848	4.35984e-07	Solyc01g081010.4	Solyc01g081010.4	72892774	72896706	Solyc01g081010.4.1	72893399	72895438	cds
SL4.0ch01	73275369	73275370	SL4.0ch01:73275370_+	+	C	0.09375	0.0211471	Solyc01g081490.3	Solyc01g081490.3	73273198	73278911	Solyc01g081490.3.1	73275225	73275518	cds
SL4.0ch01	73769345	73769346	SL4.0ch01:73769346_-	-	C	0.0288306	0.0173688	Solyc01g074010.4	Solyc01g074010.4	73768407	73772502	Solyc01g074010.4.1	73769104	73769883	cds
SL4.0ch01	75071333	75071334	SL4.0ch01:75071334_+	+	C	0.0231988	0.0115106	Solyc01g087980.4	Solyc01g087980.4	75070499	75071749	Solyc01g087980.4.1	75070498	75071384	cds
SL4.0ch01	75595523	75595524	SL4.0ch01:75595524_+	+	C	0.0451143	0.00269656	Solyc01g088570.3	Solyc01g088570.3	75592324	75595933	Solyc01g088570.3.1	75595471	75595648	cds
SL4.0ch01	78835293	78835294	SL4.0ch01:78835294_-	-	C	0.0299022	0.0269267	Solyc01g095230.4	Solyc01g095230.4	78833590	78838806	Solyc01g095230.4.1	78834966	78835349	cds
SL4.0ch01	79304807	79304808	SL4.0ch01:79304808_+	+	C	0.0249335	0.0181595	Solyc01g095900.4	Solyc01g095900.4	79299592	79314008	Solyc01g095900.4.1	79304447	79304967	cds
SL4.0ch01	79311903	79311904	SL4.0ch01:79311904_+	+	C	0.0247126	0.000219981	Solyc01g095900.4	Solyc01g095900.4	79299592	79314008	Solyc01g095900.4.1	79311558	79313739	cds
SL4.0ch01	79580432	79580433	SL4.0ch01:79580433_-	-	C	0.0182499	0.0159424	Solyc01g096230.4	Solyc01g096230.4	79580059	79581899	Solyc01g096230.4.1	79580228	79581704	cds
SL4.0ch01	79652156	79652157	SL4.0ch01:79652157_-	-	C	0.0535354	0.00699039	Solyc01g096320.3	Solyc01g096320.3	79651572	79652851	Solyc01g096320.3.1	79651850	79652177	cds
SL4.0ch01	79944252	79944253	SL4.0ch01:79944253_+	+	C	0.12561	0.000909986	Solyc01g096610.4	Solyc01g096610.4	79941740	79945858	Solyc01g096610.4.1	79944040	79944282	cds
SL4.0ch01	80735006	80735007	SL4.0ch01:80735007_+	+	C	0.0128969	0.0335632	Solyc01g097760.3	Solyc01g097760.3	80733315	80735542	Solyc01g097760.3.1	80734966	80735059	cds
SL4.0ch01	80775425	80775426	SL4.0ch01:80775426_-	-	C	0.0301366	0.00346901	Solyc01g097810.3	Solyc01g097810.3	80774381	80782390	Solyc01g097810.3.1	80775365	80775530	cds
SL4.0ch01	82523549	82523550	SL4.0ch01:82523550_-	-	C	0.0331596	0.0123351	Solyc01g100200.3	Solyc01g100200.3	82523176	82525640	Solyc01g100200.3.1	82523387	82525388	cds
SL4.0ch01	82682158	82682159	SL4.0ch01:82682159_-	-	C	0.0224615	0.0304801	Solyc01g100360.4	Solyc01g100360.4	82680440	82687822	Solyc01g100360.4.1	82682048	82682162	cds
SL4.0ch01	82790833	82790834	SL4.0ch01:82790834_-	-	C	0.0180129	0.0199946	Solyc01g100520.3	Solyc01g100520.3	82790636	82795366	Solyc01g100520.3.1	82790635	82790949	3_UTR
SL4.0ch01	83566097	83566098	SL4.0ch01:83566098_-	-	C	0.0522436	5.98132e-05	Solyc01g102500.3	Solyc01g102500.3	83562613	83566643	Solyc01g102500.3.1	83565901	83566412	cds
SL4.0ch01	84104402	84104403	SL4.0ch01:84104403_-	-	C	0.0119169	0.012237	Solyc01g103170.4	Solyc01g103170.4	84102014	84109719	Solyc01g103170.4.1	84104396	84104498	cds
SL4.0ch01	84351073	84351074	SL4.0ch01:84351074_+	+	C	0.0229463	0.0206411	Solyc01g103450.3	Solyc01g103450.3	84348449	84352958	Solyc01g103450.3.1	84351015	84351114	cds
SL4.0ch01	84422861	84422862	SL4.0ch01:84422862_+	+	C	0.0133306	0.0197551	Solyc01g103540.3	Solyc01g103540.3	84417121	84423261	Solyc01g103540.3.1	84422832	84422964	cds
SL4.0ch01	84521804	84521805	SL4.0ch01:84521805_-	-	C	0.0277513	0.0217003	Solyc01g103680.3	Solyc01g103680.3	84516779	84521960	Solyc01g103680.3.1	84520796	84521864	cds
SL4.0ch01	84770066	84770067	SL4.0ch01:84770067_-	-	C	0.0170667	0.0443863	Solyc01g103990.3	Solyc01g103990.3	84767850	84775049	Solyc01g103990.3.1	84769930	84770152	cds
SL4.0ch01	85074152	85074153	SL4.0ch01:85074153_-	-	C	0.049557	0.0100782	Solyc01g104370.4	Solyc01g104370.4	85074064	85075087	Solyc01g104370.4.1	85074063	85074282	3_UTR
SL4.0ch01	85407879	85407880	SL4.0ch01:85407880_-	-	C	0.0131178	0.00933676	Solyc01g104680.4	Solyc01g104680.4	85406477	85410507	Solyc01g104680.4.1	85407844	85407922	cds
SL4.0ch01	85408136	85408137	SL4.0ch01:85408137_-	-	C	0.0232604	0.0150173	Solyc01g104680.4	Solyc01g104680.4	85406477	85410507	Solyc01g104680.4.1	85408011	85408191	cds
SL4.0ch01	85778474	85778475	SL4.0ch01:85778475_+	+	C	0.0216216	0.0344405	Solyc01g105230.4	Solyc01g105230.4	85771568	85782389	Solyc01g105230.4.1	85778131	85778823	cds
SL4.0ch01	85849532	85849533	SL4.0ch01:85849533_+	+	C	0.0169283	9.56868e-05	Solyc01g105340.4	Solyc01g105340.4	85846647	85853227	Solyc01g105340.4.1	85849489	85849762	5_UTR
SL4.0ch01	85852801	85852802	SL4.0ch01:85852802_+	+	C	0.0137396	0.00592364	Solyc01g105340.4	Solyc01g105340.4	85846647	85853227	Solyc01g105340.4.1	85852027	85852885	cds
SL4.0ch01	86299914	86299915	SL4.0ch01:86299915_-	-	C	0.0228173	2.98824e-05	Solyc01g105970.3	Solyc01g105970.3	86299213	86302988	Solyc01g105970.3.1	86299819	86299936	cds
SL4.0ch01	86370809	86370810	SL4.0ch01:86370810_-	-	C	0.0715227	0.000310289	Solyc01g106060.3	Solyc01g106060.3	86370578	86373914	Solyc01g106060.3.1	86370758	86370860	cds
SL4.0ch01	86770739	86770740	SL4.0ch01:86770740_-	-	C	0.0363812	0.0127437	Solyc01g106690.3	Solyc01g106690.3	86770339	86772178	Solyc01g106690.3.1	86770588	86771297	cds
SL4.0ch01	87058730	87058731	SL4.0ch01:87058731_+	+	C	0.0305305	0.0394177	Solyc01g107130.4	Solyc01g107130.4	87056514	87062949	Solyc01g107130.4.1	87058664	87058734	cds
SL4.0ch01	87814918	87814919	SL4.0ch01:87814919_-	-	C	0.0165992	0.0399964	Solyc01g108150.3	Solyc01g108150.3	87814445	87830782	Solyc01g108150.3.1	87814875	87814962	cds
SL4.0ch01	88123362	88123363	SL4.0ch01:88123363_-	-	C	0.0196533	0.00372794	Solyc01g108500.4	Solyc01g108500.4	88119621	88125574	Solyc01g108500.4.1	88122919	88123397	cds
SL4.0ch01	88561427	88561428	SL4.0ch01:88561428_+	+	C	0.0279024	2.4882e-05	Solyc01g109180.4	Solyc01g109180.4	88561391	88567324	Solyc01g109180.4.1	88561390	88562400	3_UTR
SL4.0ch01	88906044	88906045	SL4.0ch01:88906045_+	+	C	0.03113	8.13036e-21	Solyc01g109660.2	Solyc01g109660.2	88905459	88906741	Solyc01g109660.2.1	88905949	88906369	cds
SL4.0ch01	89033659	89033660	SL4.0ch01:89033660_-	-	C	0.0186275	0.0310782	Solyc01g109850.3	Solyc01g109850.3	89032763	89038256	Solyc01g109850.3.1	89033646	89033736	cds
SL4.0ch01	89113638	89113639	SL4.0ch01:89113639_-	-	C	0.0100493	0.0372679	Solyc01g109940.3	Solyc01g109940.3	89113291	89118626	Solyc01g109940.3.1	89113290	89113684	3_UTR
SL4.0ch01	89456197	89456198	SL4.0ch01:89456198_+	+	C	0.0262811	0.0338378	Solyc01g110390.2	Solyc01g110390.2	89452587	89456788	Solyc01g110390.2.1	89456190	89456617	3_UTR
SL4.0ch01	90212171	90212172	SL4.0ch01:90212172_+	+	C	0.0232427	0.0345677	Solyc01g111650.3	Solyc01g111650.3	90210534	90212499	Solyc01g111650.3.1	90212092	90212266	cds
SL4.0ch01	41303	41304	SL4.0ch01:41304_+	+	C	0.0539346	0.033371	Solyc01g005010.4	Solyc01g005010.4	38668	41605	Solyc01g005010.4.1	41034	41312	cds
SL4.0ch01	637208	637209	SL4.0ch01:637209_+	+	C	0.048437	0.0184624	Solyc01g005960.3	Solyc01g005960.3	636344	643757	Solyc01g005960.3.1	636343	637233	5_UTR
SL4.0ch01	1100185	1100186	SL4.0ch01:1100186_+	+	C	0.0100931	0.0292659	Solyc01g006510.3	Solyc01g006510.3	1100167	1104497	Solyc01g006510.3.1	1100166	1100436	5_UTR
SL4.0ch01	1408972	1408973	SL4.0ch01:1408973_-	-	C	0.0140824	0.0277844	Solyc01g006830.3	Solyc01g006830.3	1406957	1409906	Solyc01g006830.3.1	1408932	1409013	cds
SL4.0ch01	2064741	2064742	SL4.0ch01:2064742_+	+	C	0.0167394	1.47026e-05	Solyc01g007920.2	Solyc01g007920.2	2064295	2067558	Solyc01g007920.2.1	2064462	2064805	cds
SL4.0ch01	2064742	2064743	SL4.0ch01:2064743_+	+	C	0.0219947	0.000190991	Solyc01g007920.2	Solyc01g007920.2	2064295	2067558	Solyc01g007920.2.1	2064462	2064805	cds
SL4.0ch01	2112953	2112954	SL4.0ch01:2112954_+	+	C	0.0815435	9.21611e-05	Solyc01g007980.4	Solyc01g007980.4	2111760	2114557	Solyc01g007980.4.1	2112844	2112984	cds
SL4.0ch01	2390052	2390053	SL4.0ch01:2390053_+	+	C	0.0236863	0.000487337	Solyc01g008320.3	Solyc01g008320.3	2374818	2394375	Solyc01g008320.3.1	2390035	2390139	cds
SL4.0ch01	3831985	3831986	SL4.0ch01:3831986_+	+	C	0.104147	0.0112373	Solyc01g009630.3	Solyc01g009630.3	3827000	3835893	Solyc01g009630.3.1	3831926	3832000	cds
SL4.0ch01	6260541	6260542	SL4.0ch01:6260542_+	+	C	0.0203398	0.00321399	Solyc01g010820.3	Solyc01g010820.3	6253773	6261096	Solyc01g010820.3.1	6258734	6260775	cds
SL4.0ch01	8735432	8735433	SL4.0ch01:8735433_-	-	C	0.0291844	6.85087e-11	Solyc01g011350.3	Solyc01g011350.3	8728804	8739466	Solyc01g011350.3.1	8735382	8735439	cds
SL4.0ch01	42199602	42199603	SL4.0ch01:42199603_-	-	C	0.0117115	0.0405835	Solyc01g049890.3	Solyc01g049890.3	42198838	42206937	Solyc01g049890.3.1	42199572	42199684	cds
SL4.0ch01	54542245	54542246	SL4.0ch01:54542246_+	+	C	0.0307468	0.0329136	Solyc01g057520.4	Solyc01g057520.4	54532365	54543276	Solyc01g057520.4.1	54542141	54542277	cds
SL4.0ch01	56847045	56847046	SL4.0ch01:56847046_+	+	C	0.153846	0.00146291	Solyc01g057760.4	Solyc01g057760.4	56844804	56853371	Solyc01g057760.4.1	56845947	56847154	cds
SL4.0ch01	62533648	62533649	SL4.0ch01:62533649_+	+	C	0.0304908	7.4909e-10	Solyc01g059930.3	Solyc01g059930.3	62531840	62534492	Solyc01g059930.3.1	62533552	62533662	cds
SL4.0ch01	62533774	62533775	SL4.0ch01:62533775_+	+	C	0.0126126	0.0272725	Solyc01g059930.3	Solyc01g059930.3	62531840	62534492	Solyc01g059930.3.1	62533751	62533870	cds
SL4.0ch01	69429951	69429952	SL4.0ch01:69429952_-	-	C	0.0371644	0.00437193	Solyc01g067720.4	Solyc01g067720.4	69428041	69433241	Solyc01g067720.4.1	69429753	69429984	cds
SL4.0ch01	70494327	70494328	SL4.0ch01:70494328_-	-	C	0.0171632	2.20068e-05	Solyc01g068460.4	Solyc01g068460.4	70493222	70496281	Solyc01g068460.4.1	70493723	70496070	cds
SL4.0ch01	71025530	71025531	SL4.0ch01:71025531_+	+	C	0.0286922	0.0228486	Solyc01g079350.3	Solyc01g079350.3	71021753	71026271	Solyc01g079350.3.1	71025482	71025572	cds
SL4.0ch01	71407856	71407857	SL4.0ch01:71407857_-	-	C	0.0214538	0.0226954	Solyc01g079720.3	Solyc01g079720.3	71402160	71417279	Solyc01g079720.3.1	71407815	71407877	cds
SL4.0ch01	72139125	72139126	SL4.0ch01:72139126_-	-	C	0.0160095	0.018746	Solyc01g080340.3	Solyc01g080340.3	72138493	72140147	Solyc01g080340.3.1	72138662	72140147	cds
SL4.0ch01	72856068	72856069	SL4.0ch01:72856069_+	+	C	0.031746	0.0310815	Solyc01g080940.3	Solyc01g080940.3	72853388	72857269	Solyc01g080940.3.1	72856024	72856184	cds
SL4.0ch01	72892992	72892993	SL4.0ch01:72892993_-	-	C	0.0147691	0.0046149	Solyc01g081010.4	Solyc01g081010.4	72892774	72896706	Solyc01g081010.4.1	72892773	72893100	3_UTR
SL4.0ch01	72893721	72893722	SL4.0ch01:72893722_-	-	C	0.0146211	3.51088e-08	Solyc01g081010.4	Solyc01g081010.4	72892774	72896706	Solyc01g081010.4.1	72893399	72895438	cds
SL4.0ch01	73585263	73585264	SL4.0ch01:73585264_+	+	C	0.0225515	0.0396101	Solyc01g073750.4	Solyc01g073750.4	73557489	73587090	Solyc01g073750.4.1	73584682	73585480	cds
SL4.0ch01	73951271	73951272	SL4.0ch01:73951272_-	-	C	0.0272556	0.0337615	Solyc01g086750.4	Solyc01g086750.4	73950394	73966874	Solyc01g086750.4.1	73950393	73952741	3_UTR
SL4.0ch01	74384613	74384614	SL4.0ch01:74384614_-	-	C	0.017906	0.0354417	Solyc01g087210.3	Solyc01g087210.3	74379951	74388524	Solyc01g087210.3.1	74384432	74384645	cds
SL4.0ch01	75835552	75835553	SL4.0ch01:75835553_-	-	C	0.0216382	0.0427363	Solyc01g089857.1	Solyc01g089857.1	75834123	75835743	Solyc01g089857.1.1	75835422	75835743	cds
SL4.0ch01	75836368	75836369	SL4.0ch01:75836369_-	-	C	0.0407207	0.013216	Solyc01g089870.3	Solyc01g089870.3	75836081	75839267	Solyc01g089870.3.1	75836080	75836459	3_UTR
SL4.0ch01	78474568	78474569	SL4.0ch01:78474569_+	+	C	0.0132045	0.0353405	Solyc01g094800.4	Solyc01g094800.4	78469682	78481814	Solyc01g094800.4.1	78473542	78474874	cds
SL4.0ch01	79592492	79592493	SL4.0ch01:79592493_+	+	C	0.0139493	0.033519	Solyc01g096240.4	Solyc01g096240.4	79591769	79595258	Solyc01g096240.4.1	79592233	79592497	cds
SL4.0ch01	79979875	79979876	SL4.0ch01:79979876_-	-	C	0.0108379	0.00108366	Solyc01g096700.4	Solyc01g096700.4	79979300	79981639	Solyc01g096700.4.1	79979580	79980570	cds
SL4.0ch01	80046190	80046191	SL4.0ch01:80046191_+	+	C	0.0652174	1.67783e-06	Solyc01g096780.4	Solyc01g096780.4	80045269	80050923	Solyc01g096780.4.1	80045268	80046468	cds
SL4.0ch01	80383988	80383989	SL4.0ch01:80383989_+	+	C	0.0157512	0.00752334	Solyc01g097190.4	Solyc01g097190.4	80383709	80397137	Solyc01g097190.4.1	80383958	80384021	cds
SL4.0ch01	80550892	80550893	SL4.0ch01:80550893_+	+	C	0.0659968	0.000826346	Solyc01g097440.3	Solyc01g097440.3	80549915	80564119	Solyc01g097440.3.1	80550786	80550957	cds
SL4.0ch01	80571576	80571577	SL4.0ch01:80571577_+	+	C	0.0695652	0.0220652	Solyc01g097460.3	Solyc01g097460.3	80571517	80572679	Solyc01g097460.3.1	80571516	80572398	cds
SL4.0ch01	80734802	80734803	SL4.0ch01:80734803_+	+	C	0.0134878	3.23115e-09	Solyc01g097760.3	Solyc01g097760.3	80733315	80735542	Solyc01g097760.3.1	80734763	80734892	cds
SL4.0ch01	80735006	80735007	SL4.0ch01:80735007_+	+	C	0.0165379	0.000767662	Solyc01g097760.3	Solyc01g097760.3	80733315	80735542	Solyc01g097760.3.1	80734966	80735059	cds
SL4.0ch01	80735007	80735008	SL4.0ch01:80735008_+	+	C	0.0216363	4.80226e-07	Solyc01g097760.3	Solyc01g097760.3	80733315	80735542	Solyc01g097760.3.1	80734966	80735059	cds
SL4.0ch01	80775425	80775426	SL4.0ch01:80775426_-	-	C	0.0349099	0.00999596	Solyc01g097810.3	Solyc01g097810.3	80774381	80782390	Solyc01g097810.3.1	80775365	80775530	cds
SL4.0ch01	82427747	82427748	SL4.0ch01:82427748_+	+	C	0.0159	0.00694865	Solyc01g100060.4	Solyc01g100060.4	82424308	82428188	Solyc01g100060.4.1	82427500	82427945	cds
SL4.0ch01	82490807	82490808	SL4.0ch01:82490808_+	+	C	0.0359477	0.0357781	Solyc01g100130.3	Solyc01g100130.3	82489129	82493074	Solyc01g100130.3.1	82489244	82491086	cds
SL4.0ch01	82523549	82523550	SL4.0ch01:82523550_-	-	C	0.0285002	0.00348632	Solyc01g100200.3	Solyc01g100200.3	82523176	82525640	Solyc01g100200.3.1	82523387	82525388	cds
SL4.0ch01	83037395	83037396	SL4.0ch01:83037396_+	+	C	0.0140642	0.0456904	Solyc01g100850.3	Solyc01g100850.3	83034950	83038436	Solyc01g100850.3.1	83037254	83037407	cds
SL4.0ch01	83164654	83164655	SL4.0ch01:83164655_+	+	C	0.0145392	0.0427954	Solyc01g101020.4	Solyc01g101020.4	83162583	83166010	Solyc01g101020.4.1	83162582	83165786	cds
SL4.0ch01	83884247	83884248	SL4.0ch01:83884248_+	+	C	0.0137581	2.28503e-14	Solyc01g102960.3	Solyc01g102960.3	83883949	83884828	Solyc01g102960.3.1	83884040	83884610	cds
SL4.0ch01	84029720	84029721	SL4.0ch01:84029721_-	-	C	0.0191319	0.00906721	Solyc01g103090.4	Solyc01g103090.4	84028925	84037192	Solyc01g103090.4.1	84029168	84030168	cds
SL4.0ch01	85532857	85532858	SL4.0ch01:85532858_-	-	C	0.0163668	0.0320567	Solyc01g104910.3	Solyc01g104910.3	85532394	85537117	Solyc01g104910.3.1	85532737	85534657	cds
SL4.0ch01	86299914	86299915	SL4.0ch01:86299915_-	-	C	0.0173633	0.00326733	Solyc01g105970.3	Solyc01g105970.3	86299213	86302988	Solyc01g105970.3.1	86299819	86299936	cds
SL4.0ch01	86370809	86370810	SL4.0ch01:86370810_-	-	C	0.0350099	0.00859456	Solyc01g106060.3	Solyc01g106060.3	86370578	86373914	Solyc01g106060.3.1	86370758	86370860	cds
SL4.0ch01	87058310	87058311	SL4.0ch01:87058311_+	+	C	0.0140547	0.0108882	Solyc01g107130.4	Solyc01g107130.4	87056514	87062949	Solyc01g107130.4.1	87057720	87058413	cds
SL4.0ch01	88123362	88123363	SL4.0ch01:88123363_-	-	C	0.0208317	2.56319e-06	Solyc01g108500.4	Solyc01g108500.4	88119621	88125574	Solyc01g108500.4.1	88122919	88123397	cds
SL4.0ch01	88154648	88154649	SL4.0ch01:88154649_+	+	C	0.023835	0.0330687	Solyc01g108530.3	Solyc01g108530.3	88153386	88155173	Solyc01g108530.3.1	88154399	88154842	cds
SL4.0ch01	88561427	88561428	SL4.0ch01:88561428_+	+	C	0.0274652	0.0464156	Solyc01g109180.4	Solyc01g109180.4	88561391	88567324	Solyc01g109180.4.1	88561390	88562400	3_UTR
SL4.0ch01	88906044	88906045	SL4.0ch01:88906045_+	+	C	0.0272618	4.54764e-06	Solyc01g109660.2	Solyc01g109660.2	88905459	88906741	Solyc01g109660.2.1	88905949	88906369	cds
SL4.0ch01	89033661	89033662	SL4.0ch01:89033662_-	-	C	0.0184766	0.00358451	Solyc01g109850.3	Solyc01g109850.3	89032763	89038256	Solyc01g109850.3.1	89033646	89033736	cds
SL4.0ch01	89243953	89243954	SL4.0ch01:89243954_-	-	C	0.0344828	0.000772378	Solyc01g110120.3	Solyc01g110120.3	89238887	89249452	Solyc01g110120.3.1	89243815	89243964	cds
SL4.0ch01	89456197	89456198	SL4.0ch01:89456198_+	+	C	0.0213967	0.0113786	Solyc01g110390.2	Solyc01g110390.2	89452587	89456788	Solyc01g110390.2.1	89456190	89456617	3_UTR
SL4.0ch01	89525357	89525358	SL4.0ch01:89525358_+	+	C	0.0255192	0.011177	Solyc01g110480.4	Solyc01g110480.4	89524048	89527072	Solyc01g110480.4.1	89524493	89525767	cds
SL4.0ch01	90004717	90004718	SL4.0ch01:90004718_+	+	C	0.0152123	0.00240476	Solyc01g111380.3	Solyc01g111380.3	90003975	90005061	Solyc01g111380.3.1	90004664	90004815	cds
SL4.0ch01	90035157	90035158	SL4.0ch01:90035158_+	+	C	0.0267288	0.012616	Solyc01g111430.2	Solyc01g111430.2	90032907	90035284	Solyc01g111430.2.1	90035082	90036870	5_UTR
SL4.0ch01	90461372	90461373	SL4.0ch01:90461373_-	-	C	0.0301308	0.0321935	Solyc01g111970.4	Solyc01g111970.4	90460516	90464049	Solyc01g111970.4.1	90461262	90461628	cds
SL4.0ch01	2128798	2128799	SL4.0ch01:2128799_+	+	C	0.01855	0.0123085	Solyc01g008000.3	Solyc01g008000.3	2125274	2129393	Solyc01g008000.3.1	2128718	2128837	cds
SL4.0ch01	2930327	2930328	SL4.0ch01:2930328_+	+	C	0.0327869	0.000367312	Solyc01g008960.3	Solyc01g008960.3	2923839	2932586	Solyc01g008960.3.1	2930284	2930350	cds
SL4.0ch01	51153573	51153574	SL4.0ch01:51153574_+	+	C	0.0143141	0.000121127	Solyc01g057000.3	Solyc01g057000.3	51153163	51155590	Solyc01g057000.3.1	51153398	51153597	cds
SL4.0ch01	56852555	56852556	SL4.0ch01:56852556_+	+	C	0.0190692	0.0144079	Solyc01g057760.4	Solyc01g057760.4	56844804	56853371	Solyc01g057760.4.1	56852341	56853002	cds
SL4.0ch01	62533648	62533649	SL4.0ch01:62533649_+	+	C	0.0282234	0.000645958	Solyc01g059930.3	Solyc01g059930.3	62531840	62534492	Solyc01g059930.3.1	62533552	62533662	cds
SL4.0ch01	62875132	62875133	SL4.0ch01:62875133_-	-	C	0.0160684	0.0137107	Solyc01g060140.4	Solyc01g060140.4	62874632	62878950	Solyc01g060140.4.1	62874631	62876068	3_UTR
SL4.0ch01	70341231	70341232	SL4.0ch01:70341232_-	-	C	0.0436293	0.0397958	Solyc01g068330.4	Solyc01g068330.4	70336587	70342619	Solyc01g068330.4.1	70340689	70341342	cds
SL4.0ch01	70979260	70979261	SL4.0ch01:70979261_-	-	C	0.0202703	0.020105	Solyc01g079330.3	Solyc01g079330.3	70978178	70987875	Solyc01g079330.3.1	70979126	70979526	cds
SL4.0ch01	71086294	71086295	SL4.0ch01:71086295_-	-	C	0.0304986	0.0249212	Solyc01g079450.3	Solyc01g079450.3	71081676	71092011	Solyc01g079450.3.1	71086095	71086554	cds
SL4.0ch01	71155515	71155516	SL4.0ch01:71155516_+	+	C	0.0629657	0.00107434	Solyc01g079510.3	Solyc01g079510.3	71137670	71159126	Solyc01g079510.3.1	71155153	71155551	cds
SL4.0ch01	72893721	72893722	SL4.0ch01:72893722_-	-	C	0.0195197	1.48991e-05	Solyc01g081010.4	Solyc01g081010.4	72892774	72896706	Solyc01g081010.4.1	72893399	72895438	cds
SL4.0ch01	73585263	73585264	SL4.0ch01:73585264_+	+	C	0.0407184	0.000405326	Solyc01g073750.4	Solyc01g073750.4	73557489	73587090	Solyc01g073750.4.1	73584682	73585480	cds
SL4.0ch01	74137675	74137676	SL4.0ch01:74137676_-	-	C	0.011217	3.55825e-05	Solyc01g086970.4	Solyc01g086970.4	74137337	74138153	Solyc01g086970.4.1	74137640	74138153	cds
SL4.0ch01	74430498	74430499	SL4.0ch01:74430499_+	+	C	0.0317968	0.00233749	Solyc01g087240.3	Solyc01g087240.3	74424802	74431229	Solyc01g087240.3.1	74430436	74430811	cds
SL4.0ch01	74595484	74595485	SL4.0ch01:74595485_-	-	C	0.0238286	0.0260773	Solyc01g087400.4	Solyc01g087400.4	74594431	74600917	Solyc01g087400.4.1	74595364	74595998	cds
SL4.0ch01	74758322	74758323	SL4.0ch01:74758323_+	+	C	0.0622807	0.0493625	Solyc01g087560.3	Solyc01g087560.3	74752862	74758862	Solyc01g087560.3.1	74758251	74758349	cds
SL4.0ch01	75837514	75837515	SL4.0ch01:75837515_-	-	C	0.0340605	0.0355743	Solyc01g089870.3	Solyc01g089870.3	75836081	75839267	Solyc01g089870.3.1	75836459	75837695	cds
SL4.0ch01	76651415	76651416	SL4.0ch01:76651416_+	+	C	0.0117503	0.01234	Solyc01g090750.3	Solyc01g090750.3	76646632	76656238	Solyc01g090750.3.1	76651319	76651537	cds
SL4.0ch01	77125609	77125610	SL4.0ch01:77125610_+	+	C	0.0202895	0.0330495	Solyc01g091190.3	Solyc01g091190.3	77119669	77126357	Solyc01g091190.3.1	77125602	77125664	cds
SL4.0ch01	77143232	77143233	SL4.0ch01:77143233_-	-	C	0.0152034	0.0320736	Solyc01g091220.3	Solyc01g091220.3	77141944	77144307	Solyc01g091220.3.1	77143179	77143318	cds
SL4.0ch01	77165559	77165560	SL4.0ch01:77165560_-	-	C	0.027027	0.00204656	Solyc01g091260.3	Solyc01g091260.3	77165342	77169586	Solyc01g091260.3.1	77165341	77165571	3_UTR
SL4.0ch01	77171270	77171271	SL4.0ch01:77171271_-	-	C	0.0156826	3.20909e-06	Solyc01g091270.3	Solyc01g091270.3	77170025	77172934	Solyc01g091270.3.1	77171231	77171324	cds
SL4.0ch01	77265201	77265202	SL4.0ch01:77265202_-	-	C	0.0202068	0.0128051	Solyc01g091390.2	Solyc01g091390.2	77261431	77266766	Solyc01g091390.2.1	77264532	77266518	cds
SL4.0ch01	78249876	78249877	SL4.0ch01:78249877_-	-	C	0.0273973	0.0236544	Solyc01g094560.4	Solyc01g094560.4	78249294	78251968	Solyc01g094560.4.1	78249709	78249909	cds
SL4.0ch01	78458941	78458942	SL4.0ch01:78458942_+	+	C	0.0187198	0.00637953	Solyc01g094790.3	Solyc01g094790.3	78457714	78460651	Solyc01g094790.3.1	78458902	78458960	cds
SL4.0ch01	78459334	78459335	SL4.0ch01:78459335_+	+	C	0.0352941	0.0109816	Solyc01g094790.3	Solyc01g094790.3	78457714	78460651	Solyc01g094790.3.1	78459141	78459405	cds
SL4.0ch01	78837159	78837160	SL4.0ch01:78837160_-	-	C	0.0203906	0.039992	Solyc01g095230.4	Solyc01g095230.4	78833590	78838806	Solyc01g095230.4.1	78837118	78837464	cds
SL4.0ch01	78942048	78942049	SL4.0ch01:78942049_-	-	C	0.028596	0.016537	Solyc01g095430.3	Solyc01g095430.3	78941754	78945047	Solyc01g095430.3.1	78942012	78942078	cds
SL4.0ch01	80361800	80361801	SL4.0ch01:80361801_-	-	C	0.111111	0.00922085	Solyc01g097150.4	Solyc01g097150.4	80360926	80361839	Solyc01g097150.4.1	80361642	80361839	cds
SL4.0ch01	80718502	80718503	SL4.0ch01:80718503_+	+	C	0.043956	1.44267e-05	Solyc01g097740.3	Solyc01g097740.3	80717112	80723461	Solyc01g097740.3.1	80718472	80718521	cds
SL4.0ch01	80734802	80734803	SL4.0ch01:80734803_+	+	C	0.0109007	0.000221401	Solyc01g097760.3	Solyc01g097760.3	80733315	80735542	Solyc01g097760.3.1	80734763	80734892	cds
SL4.0ch01	82643808	82643809	SL4.0ch01:82643809_+	+	C	0.0297052	0.0367481	Solyc01g100310.2	Solyc01g100310.2	82643018	82644400	Solyc01g100310.2.1	82643017	82644172	cds
SL4.0ch01	82691851	82691852	SL4.0ch01:82691852_-	-	C	0.0188522	0.000144221	Solyc01g100380.4	Solyc01g100380.4	82691439	82695149	Solyc01g100380.4.1	82691846	82691858	cds
SL4.0ch01	83267201	83267202	SL4.0ch01:83267202_+	+	C	0.0253866	0.00778858	Solyc01g101140.4	Solyc01g101140.4	83262500	83268121	Solyc01g101140.4.1	83266990	83267832	3_UTR
SL4.0ch01	84021141	84021142	SL4.0ch01:84021142_-	-	C	0.0314676	0.0275142	Solyc01g103080.3	Solyc01g103080.3	84019037	84027392	Solyc01g103080.3.1	84021123	84021273	cds
SL4.0ch01	84137531	84137532	SL4.0ch01:84137532_+	+	C	0.0191839	0.000235769	Solyc01g103220.3	Solyc01g103220.3	84137365	84141825	Solyc01g103220.3.1	84137461	84137573	cds
SL4.0ch01	84768932	84768933	SL4.0ch01:84768933_-	-	C	0.014088	0.00221884	Solyc01g103990.3	Solyc01g103990.3	84767850	84775049	Solyc01g103990.3.1	84768770	84768960	cds
SL4.0ch01	84770066	84770067	SL4.0ch01:84770067_-	-	C	0.0109365	0.0268639	Solyc01g103990.3	Solyc01g103990.3	84767850	84775049	Solyc01g103990.3.1	84769930	84770152	cds
SL4.0ch01	85419356	85419357	SL4.0ch01:85419357_-	-	C	0.0212885	0.00593543	Solyc01g104700.4	Solyc01g104700.4	85418350	85421920	Solyc01g104700.4.1	85419231	85419411	cds
SL4.0ch01	85478817	85478818	SL4.0ch01:85478818_-	-	C	0.0156491	0.00530828	Solyc01g104840.4	Solyc01g104840.4	85478301	85481858	Solyc01g104840.4.1	85478683	85478842	cds
SL4.0ch01	86066802	86066803	SL4.0ch01:86066803_+	+	C	0.0333333	0.00469244	Solyc01g105660.4	Solyc01g105660.4	86065566	86067472	Solyc01g105660.4.1	86066738	86066908	intron
SL4.0ch01	86137130	86137131	SL4.0ch01:86137131_-	-	C	0.0299869	0.0190936	Solyc01g105780.4	Solyc01g105780.4	86135569	86138192	Solyc01g105780.4.1	86135794	86137187	cds
SL4.0ch01	86299914	86299915	SL4.0ch01:86299915_-	-	C	0.0172142	0.00347747	Solyc01g105970.3	Solyc01g105970.3	86299213	86302988	Solyc01g105970.3.1	86299819	86299936	cds
SL4.0ch01	86370809	86370810	SL4.0ch01:86370810_-	-	C	0.0414729	0.00390339	Solyc01g106060.3	Solyc01g106060.3	86370578	86373914	Solyc01g106060.3.1	86370758	86370860	cds
SL4.0ch01	86668517	86668518	SL4.0ch01:86668518_+	+	C	0.0186042	0.00339044	Solyc01g106480.4	Solyc01g106480.4	86668253	86671764	Solyc01g106480.4.1	86668252	86668552	3_UTR
SL4.0ch01	87563890	87563891	SL4.0ch01:87563891_-	-	C	0.0263158	0.024933	Solyc01g107860.3	Solyc01g107860.3	87558597	87565376	Solyc01g107860.3.1	87563837	87563902	cds
SL4.0ch01	87569214	87569215	SL4.0ch01:87569215_+	+	C	0.0205309	0.0164829	Solyc01g107870.3	Solyc01g107870.3	87569011	87575935	Solyc01g107870.3.1	87569010	87569400	5_UTR
SL4.0ch01	88119883	88119884	SL4.0ch01:88119884_-	-	C	0.0223523	0.00752427	Solyc01g108500.4	Solyc01g108500.4	88119621	88125574	Solyc01g108500.4.1	88119856	88120006	cds
SL4.0ch01	88123236	88123237	SL4.0ch01:88123237_-	-	C	0.0133306	0.0462757	Solyc01g108500.4	Solyc01g108500.4	88119621	88125574	Solyc01g108500.4.1	88122919	88123397	cds
SL4.0ch01	88123362	88123363	SL4.0ch01:88123363_-	-	C	0.0172166	0.0273954	Solyc01g108500.4	Solyc01g108500.4	88119621	88125574	Solyc01g108500.4.1	88122919	88123397	cds
SL4.0ch01	88154648	88154649	SL4.0ch01:88154649_+	+	C	0.019279	0.00508265	Solyc01g108530.3	Solyc01g108530.3	88153386	88155173	Solyc01g108530.3.1	88154399	88154842	cds
SL4.0ch01	88488444	88488445	SL4.0ch01:88488445_+	+	C	0.0272181	0.01815	Solyc01g109100.2	Solyc01g109100.2	88488327	88488824	Solyc01g109100.2.1	88488425	88488656	cds
SL4.0ch01	88561427	88561428	SL4.0ch01:88561428_+	+	C	0.0307226	1.15713e-05	Solyc01g109180.4	Solyc01g109180.4	88561391	88567324	Solyc01g109180.4.1	88561390	88562400	3_UTR
SL4.0ch01	88669243	88669244	SL4.0ch01:88669244_-	-	C	0.0259219	0.00472115	Solyc01g109350.3	Solyc01g109350.3	88658583	88676998	Solyc01g109350.3.1	88669186	88669275	cds
SL4.0ch01	88683051	88683052	SL4.0ch01:88683052_+	+	C	0.0200061	0.00162144	Solyc01g109360.3	Solyc01g109360.3	88681184	88686750	Solyc01g109360.3.1	88682894	88683184	cds
SL4.0ch01	88906044	88906045	SL4.0ch01:88906045_+	+	C	0.0279614	9.97694e-16	Solyc01g109660.2	Solyc01g109660.2	88905459	88906741	Solyc01g109660.2.1	88905949	88906369	cds
SL4.0ch01	89007703	89007704	SL4.0ch01:89007704_+	+	C	0.0176935	7.44206e-06	Solyc01g109800.2	Solyc01g109800.2	89007206	89008376	Solyc01g109800.2.1	89007263	89008220	cds
SL4.0ch01	89033659	89033660	SL4.0ch01:89033660_-	-	C	0.02076	0.0234548	Solyc01g109850.3	Solyc01g109850.3	89032763	89038256	Solyc01g109850.3.1	89033646	89033736	cds
SL4.0ch01	89033661	89033662	SL4.0ch01:89033662_-	-	C	0.0214228	0.0117111	Solyc01g109850.3	Solyc01g109850.3	89032763	89038256	Solyc01g109850.3.1	89033646	89033736	cds
SL4.0ch01	89034684	89034685	SL4.0ch01:89034685_-	-	C	0.030096	0.0333201	Solyc01g109850.3	Solyc01g109850.3	89032763	89038256	Solyc01g109850.3.1	89034545	89034731	cds
SL4.0ch01	89760935	89760936	SL4.0ch01:89760936_+	+	C	0.0157343	0.0394798	Solyc01g110990.2	Solyc01g110990.2	89759912	89763590	Solyc01g110990.2.1	89759911	89763424	cds
SL4.0ch01	89913228	89913229	SL4.0ch01:89913229_-	-	C	0.0110698	0.0077791	Solyc01g111240.4	Solyc01g111240.4	89910202	89914525	Solyc01g111240.4.1	89911663	89914525	cds
SL4.0ch01	90097641	90097642	SL4.0ch01:90097642_-	-	C	0.03125	0.0404597	Solyc01g111520.3	Solyc01g111520.3	90097370	90105903	Solyc01g111520.3.1	90097599	90097731	cds
SL4.0ch01	90295433	90295434	SL4.0ch01:90295434_+	+	C	0.0261369	0.00288785	Solyc01g111760.4	Solyc01g111760.4	90293558	90299454	Solyc01g111760.4.1	90295338	90295437	cds
SL4.0ch01	90714549	90714550	SL4.0ch01:90714550_+	+	C	0.0238095	0.0159818	Solyc01g112290.4	Solyc01g112290.4	90704563	90719885	Solyc01g112290.4.1	90714512	90714614	cds
SL4.0ch01	411312	411313	SL4.0ch01:411313_+	+	C	0.0162286	0.0450754	Solyc01g005560.3	Solyc01g005560.3	407818	412751	Solyc01g005560.3.1	411261	411330	cds
SL4.0ch01	2174482	2174483	SL4.0ch01:2174483_-	-	C	0.0179731	4.03918e-07	Solyc01g008090.4	Solyc01g008090.4	2174465	2176458	Solyc01g008090.4.1	2174464	2174591	cds
SL4.0ch01	2936009	2936010	SL4.0ch01:2936010_-	-	C	0.037451	0.0230822	Solyc01g008970.4	Solyc01g008970.4	2935776	2937582	Solyc01g008970.4.1	2935775	2936131	3_UTR
SL4.0ch01	3280164	3280165	SL4.0ch01:3280165_-	-	C	0.0145746	0.0110793	Solyc01g009300.3	Solyc01g009300.3	3279781	3287691	Solyc01g009300.3.1	3280030	3281626	cds
SL4.0ch01	3805353	3805354	SL4.0ch01:3805354_-	-	C	0.0275787	0.00641945	Solyc01g009610.3	Solyc01g009610.3	3804243	3808666	Solyc01g009610.3.1	3805252	3805387	cds
SL4.0ch01	8722097	8722098	SL4.0ch01:8722098_+	+	C	0.0347161	0.0221867	Solyc01g011340.3	Solyc01g011340.3	8721710	8728084	Solyc01g011340.3.1	8722073	8722326	cds
SL4.0ch01	8735432	8735433	SL4.0ch01:8735433_-	-	C	0.018716	0.000276626	Solyc01g011350.3	Solyc01g011350.3	8728804	8739466	Solyc01g011350.3.1	8735382	8735439	cds
SL4.0ch01	62533774	62533775	SL4.0ch01:62533775_+	+	C	0.0221449	0.0323896	Solyc01g059930.3	Solyc01g059930.3	62531840	62534492	Solyc01g059930.3.1	62533751	62533870	cds
SL4.0ch01	70495134	70495135	SL4.0ch01:70495135_-	-	C	0.0137647	0.0108648	Solyc01g068460.4	Solyc01g068460.4	70493222	70496281	Solyc01g068460.4.1	70493723	70496070	cds
SL4.0ch01	73585263	73585264	SL4.0ch01:73585264_+	+	C	0.022764	0.0228257	Solyc01g073750.4	Solyc01g073750.4	73557489	73587090	Solyc01g073750.4.1	73584682	73585480	cds
SL4.0ch01	75595523	75595524	SL4.0ch01:75595524_+	+	C	0.0364962	0.00221895	Solyc01g088570.3	Solyc01g088570.3	75592324	75595933	Solyc01g088570.3.1	75595471	75595648	cds
SL4.0ch01	75765004	75765005	SL4.0ch01:75765005_+	+	C	0.0259508	0.0232751	Solyc01g088760.4	Solyc01g088760.4	75763749	75766025	Solyc01g088760.4.1	75764983	75765359	cds
SL4.0ch01	77081698	77081699	SL4.0ch01:77081699_-	-	C	0.0230078	0.0369067	Solyc01g091130.4	Solyc01g091130.4	77078560	77082669	Solyc01g091130.4.1	77081133	77082669	cds
SL4.0ch01	77562314	77562315	SL4.0ch01:77562315_-	-	C	0.0275176	0.00384482	Solyc01g091730.3	Solyc01g091730.3	77561667	77565497	Solyc01g091730.3.1	77562162	77562336	cds
SL4.0ch01	78773798	78773799	SL4.0ch01:78773799_+	+	C	0.0559785	0.00635425	Solyc01g095120.3	Solyc01g095120.3	78768504	78774414	Solyc01g095120.3.1	78773732	78773858	cds
SL4.0ch01	78837325	78837326	SL4.0ch01:78837326_-	-	C	0.0167779	0.0395112	Solyc01g095230.4	Solyc01g095230.4	78833590	78838806	Solyc01g095230.4.1	78837118	78837464	cds
SL4.0ch01	79311903	79311904	SL4.0ch01:79311904_+	+	C	0.0333475	0.029134	Solyc01g095900.4	Solyc01g095900.4	79299592	79314008	Solyc01g095900.4.1	79311558	79313739	cds
SL4.0ch01	79459913	79459914	SL4.0ch01:79459914_-	-	C	0.0169641	0.0263119	Solyc01g096100.2	Solyc01g096100.2	79459412	79463859	Solyc01g096100.2.1	79459774	79460261	cds
SL4.0ch01	80718502	80718503	SL4.0ch01:80718503_+	+	C	0.0308436	0.00177535	Solyc01g097740.3	Solyc01g097740.3	80717112	80723461	Solyc01g097740.3.1	80718472	80718521	cds
SL4.0ch01	80749376	80749377	SL4.0ch01:80749377_-	-	C	0.0173178	0.0393397	Solyc01g097770.4	Solyc01g097770.4	80737814	80750672	Solyc01g097770.4.1	80749211	80749792	cds
SL4.0ch01	81666346	81666347	SL4.0ch01:81666347_-	-	C	0.0115987	0.0399627	Solyc01g099090.3	Solyc01g099090.3	81666050	81673908	Solyc01g099090.3.1	81666049	81666847	cds
SL4.0ch01	82643790	82643791	SL4.0ch01:82643791_+	+	C	0.0305825	0.0310859	Solyc01g100310.2	Solyc01g100310.2	82643018	82644400	Solyc01g100310.2.1	82643017	82644172	cds
SL4.0ch01	82682158	82682159	SL4.0ch01:82682159_-	-	C	0.0231835	0.0122178	Solyc01g100360.4	Solyc01g100360.4	82680440	82687822	Solyc01g100360.4.1	82682048	82682162	cds
SL4.0ch01	83164652	83164653	SL4.0ch01:83164653_+	+	C	0.0230458	0.0393578	Solyc01g101020.4	Solyc01g101020.4	83162583	83166010	Solyc01g101020.4.1	83162582	83165786	cds
SL4.0ch01	83403643	83403644	SL4.0ch01:83403644_-	-	C	0.0148221	0.00560847	Solyc01g102310.3	Solyc01g102310.3	83401958	83405534	Solyc01g102310.3.1	83402266	83404474	cds
SL4.0ch01	83623844	83623845	SL4.0ch01:83623845_-	-	C	0.0582272	0.0312973	Solyc01g102570.4	Solyc01g102570.4	83623511	83624819	Solyc01g102570.4.1	83623510	83624548	cds
SL4.0ch01	84281819	84281820	SL4.0ch01:84281820_+	+	C	0.0365398	0.0431351	Solyc01g103370.3	Solyc01g103370.3	84277547	84282562	Solyc01g103370.3.1	84281734	84281838	cds
SL4.0ch01	84799541	84799542	SL4.0ch01:84799542_+	+	C	0.0410959	0.00103738	Solyc01g104020.2	Solyc01g104020.2	84799228	84800148	Solyc01g104020.2.1	84799353	84799842	cds
SL4.0ch01	85478793	85478794	SL4.0ch01:85478794_-	-	C	0.0212402	0.000960946	Solyc01g104840.4	Solyc01g104840.4	85478301	85481858	Solyc01g104840.4.1	85478683	85478842	cds
SL4.0ch01	85852801	85852802	SL4.0ch01:85852802_+	+	C	0.01217	0.022805	Solyc01g105340.4	Solyc01g105340.4	85846647	85853227	Solyc01g105340.4.1	85852027	85852885	cds
SL4.0ch01	86393830	86393831	SL4.0ch01:86393831_-	-	C	0.0100874	0.0245352	Solyc01g106080.4	Solyc01g106080.4	86392638	86398452	Solyc01g106080.4.1	86393755	86393833	cds
SL4.0ch01	87402418	87402419	SL4.0ch01:87402419_+	+	C	0.0344719	0.00823948	Solyc01g107590.3	Solyc01g107590.3	87399828	87403587	Solyc01g107590.3.1	87401982	87402422	cds
SL4.0ch01	87417569	87417570	SL4.0ch01:87417570_+	+	C	0.0167632	0.0256406	Solyc01g107610.4	Solyc01g107610.4	87414842	87417930	Solyc01g107610.4.1	87417454	87417718	cds
SL4.0ch01	88564233	88564234	SL4.0ch01:88564234_-	-	C	0.0298483	0.000264018	Solyc01g109180.4	Solyc01g109180.4	88561391	88567324	Solyc01g109180.4.1	88564229	88564317	cds
SL4.0ch01	88822733	88822734	SL4.0ch01:88822734_-	-	C	0.0497175	0.0199895	Solyc01g109570.4	Solyc01g109570.4	88821063	88825779	Solyc01g109570.4.1	88822490	88822814	cds
SL4.0ch01	89014079	89014080	SL4.0ch01:89014080_+	+	C	0.0176341	0.0213547	Solyc01g109810.2	Solyc01g109810.2	89013553	89014604	Solyc01g109810.2.1	89013636	89014338	cds
SL4.0ch01	89036455	89036456	SL4.0ch01:89036456_-	-	C	0.0266282	0.02001	Solyc01g109850.3	Solyc01g109850.3	89032763	89038256	Solyc01g109850.3.1	89036403	89036578	cds
SL4.0ch01	89113631	89113632	SL4.0ch01:89113632_-	-	C	0.0184533	0.0290933	Solyc01g109940.3	Solyc01g109940.3	89113291	89118626	Solyc01g109940.3.1	89113290	89113684	3_UTR
SL4.0ch01	89760508	89760509	SL4.0ch01:89760509_+	+	C	0.0293079	0.000261229	Solyc01g110990.2	Solyc01g110990.2	89759912	89763590	Solyc01g110990.2.1	89759911	89763424	cds
SL4.0ch01	89861766	89861767	SL4.0ch01:89861767_+	+	C	0.0100209	0.0173832	Solyc01g111140.3	Solyc01g111140.3	89860382	89865741	Solyc01g111140.3.1	89861709	89861774	cds
SL4.0ch01	89939288	89939289	SL4.0ch01:89939289_-	-	C	0.0222983	0.0293149	Solyc01g111280.3	Solyc01g111280.3	89938809	89939645	Solyc01g111280.3.1	89939093	89939609	cds
SL4.0ch01	90035157	90035158	SL4.0ch01:90035158_+	+	C	0.0488935	0.0137043	Solyc01g111430.2	Solyc01g111430.2	90032907	90035284	Solyc01g111430.2.1	90035082	90036870	5_UTR
SL4.0ch01	90614840	90614841	SL4.0ch01:90614841_-	-	C	0.0230769	0.00534532	Solyc01g112210.3	Solyc01g112210.3	90612505	90617979	Solyc01g112210.3.1	90614684	90615630	cds
SL4.0ch02	10226463	10226464	SL4.0ch02:10226464_-	-	C	0.0126315	0.0399906	Solyc02g005603.1	Solyc02g005603.1	10225708	10230575	Solyc02g005603.1.1	10226461	10226533	cds
SL4.0ch02	14573252	14573253	SL4.0ch02:14573253_-	-	C	0.0232692	0.00171266	Solyc02g014310.4	Solyc02g014310.4	14570367	14575173	Solyc02g014310.4.1	14573213	14573291	cds
SL4.0ch02	14636642	14636643	SL4.0ch02:14636643_+	+	C	0.0307692	0.0144963	Solyc02g014350.4	Solyc02g014350.4	14623886	14657317	Solyc02g014350.4.1	14636540	14636648	cds
SL4.0ch02	14647941	14647942	SL4.0ch02:14647942_+	+	C	0.0234674	0.00394772	Solyc02g014350.4	Solyc02g014350.4	14623886	14657317	Solyc02g014350.4.1	14647882	14647990	cds
SL4.0ch02	21801886	21801887	SL4.0ch02:21801887_-	-	C	0.0165339	0.0416783	Solyc02g021650.3	Solyc02g021650.3	21799951	21820357	Solyc02g021650.3.1	21801775	21802127	cds
SL4.0ch02	25694385	25694386	SL4.0ch02:25694386_-	-	C	0.0352113	0.0114002	Solyc02g031860.3	Solyc02g031860.3	25688423	25697595	Solyc02g031860.3.1	25693001	25696004	cds
SL4.0ch02	25758194	25758195	SL4.0ch02:25758195_-	-	C	0.0533063	0.0433034	Solyc02g031910.2	Solyc02g031910.2	25750945	25758880	Solyc02g031910.2.1	25755575	25758608	cds
SL4.0ch02	30447095	30447096	SL4.0ch02:30447096_+	+	C	0.0590505	0.000607647	Solyc02g038803.1	Solyc02g038803.1	30443807	30447488	Solyc02g038803.1.1	30447014	30447272	cds
SL4.0ch02	31874065	31874066	SL4.0ch02:31874066_+	+	C	0.0187907	2.37818e-05	Solyc02g062280.3	Solyc02g062280.3	31873470	31874337	Solyc02g062280.3.1	31873682	31874336	5_UTR
SL4.0ch02	33359878	33359879	SL4.0ch02:33359879_-	-	C	0.0152753	0.0337275	Solyc02g063270.4	Solyc02g063270.4	33359359	33362571	Solyc02g063270.4.1	33359679	33359885	cds
SL4.0ch02	33455322	33455323	SL4.0ch02:33455323_-	-	C	0.0156175	0.000666702	Solyc02g063355.1	Solyc02g063355.1	33454943	33457980	Solyc02g063355.1.1	33455138	33455432	cds
SL4.0ch02	34603889	34603890	SL4.0ch02:34603890_+	+	C	0.0148062	0.0362037	Solyc02g065400.3	Solyc02g065400.3	34601839	34604721	Solyc02g065400.3.1	34603236	34603992	cds
SL4.0ch02	35345916	35345917	SL4.0ch02:35345917_+	+	C	0.0226795	0.00325015	Solyc02g067090.4	Solyc02g067090.4	35338851	35348093	Solyc02g067090.4.1	35345898	35346028	cds
SL4.0ch02	35741880	35741881	SL4.0ch02:35741881_+	+	C	0.0203298	0.0273918	Solyc02g067570.3	Solyc02g067570.3	35738487	35751306	Solyc02g067570.3.1	35741847	35742041	cds
SL4.0ch02	35969866	35969867	SL4.0ch02:35969867_+	+	C	0.0243902	0.00589686	Solyc02g067840.3	Solyc02g067840.3	35966289	35970357	Solyc02g067840.3.1	35969614	35969921	cds
SL4.0ch02	36166598	36166599	SL4.0ch02:36166599_+	+	C	0.0211015	0.010097	Solyc02g068100.3	Solyc02g068100.3	36163870	36166910	Solyc02g068100.3.1	36166543	36166613	cds
SL4.0ch02	36717008	36717009	SL4.0ch02:36717009_+	+	C	0.0193878	0.0144928	Solyc02g068790.4	Solyc02g068790.4	36715811	36722297	Solyc02g068790.4.1	36715967	36717346	cds
SL4.0ch02	37825387	37825388	SL4.0ch02:37825388_-	-	C	0.0150084	0.0484867	Solyc02g070020.1	Solyc02g070020.1	37824156	37825595	Solyc02g070020.1.1	37824155	37825595	cds
SL4.0ch02	39323378	39323379	SL4.0ch02:39323379_+	+	C	0.0422535	0.0026529	Solyc02g071980.3	Solyc02g071980.3	39321071	39326475	Solyc02g071980.3.1	39322849	39324244	cds
SL4.0ch02	40996564	40996565	SL4.0ch02:40996565_+	+	C	0.0192147	0.0268247	Solyc02g078260.3	Solyc02g078260.3	40989446	40996965	Solyc02g078260.3.1	40996473	40996593	cds
SL4.0ch02	41315110	41315111	SL4.0ch02:41315111_-	-	C	0.0155226	0.00306293	Solyc02g078670.3	Solyc02g078670.3	41314302	41319500	Solyc02g078670.3.1	41315085	41316770	cds
SL4.0ch02	41466137	41466138	SL4.0ch02:41466138_+	+	C	0.0451639	0.00354955	Solyc02g078820.3	Solyc02g078820.3	41458959	41466535	Solyc02g078820.3.1	41466043	41466202	cds
SL4.0ch02	41503116	41503117	SL4.0ch02:41503117_-	-	C	0.023622	0.000303482	Solyc02g078880.4	Solyc02g078880.4	41502585	41508545	Solyc02g078880.4.1	41502950	41503236	cds
SL4.0ch02	42715230	42715231	SL4.0ch02:42715231_-	-	C	0.0276186	0.000119168	Solyc02g080520.4	Solyc02g080520.4	42713946	42716601	Solyc02g080520.4.1	42714144	42715725	cds
SL4.0ch02	42745930	42745931	SL4.0ch02:42745931_+	+	C	0.0398589	0.0107243	Solyc02g080570.3	Solyc02g080570.3	42740905	42758352	Solyc02g080570.3.1	42745895	42746003	cds
SL4.0ch02	43300409	43300410	SL4.0ch02:43300410_+	+	C	0.0349421	0.00726418	Solyc02g081290.4	Solyc02g081290.4	43298984	43301456	Solyc02g081290.4.1	43300175	43301119	cds
SL4.0ch02	43734475	43734476	SL4.0ch02:43734476_-	-	C	0.0125448	0.00116606	Solyc02g082000.3	Solyc02g082000.3	43733923	43736576	Solyc02g082000.3.1	43734255	43734504	cds
SL4.0ch02	44173750	44173751	SL4.0ch02:44173751_+	+	C	0.0892857	0.0148501	Solyc02g082470.4	Solyc02g082470.4	44170978	44178422	Solyc02g082470.4.1	44173514	44174908	cds
SL4.0ch02	45038681	45038682	SL4.0ch02:45038682_-	-	C	0.0457037	0.00915313	Solyc02g083750.1	Solyc02g083750.1	45037948	45039213	Solyc02g083750.1.1	45037947	45039213	cds
SL4.0ch02	46448337	46448338	SL4.0ch02:46448338_-	-	C	0.013705	0.0411521	Solyc02g085610.4	Solyc02g085610.4	46444893	46450443	Solyc02g085610.4.1	46448312	46448390	cds
SL4.0ch02	47798974	47798975	SL4.0ch02:47798975_+	+	C	0.0174041	0.00980545	Solyc02g087340.3	Solyc02g087340.3	47798880	47802187	Solyc02g087340.3.1	47798879	47799043	5_UTR
SL4.0ch02	48292542	48292543	SL4.0ch02:48292543_-	-	C	0.0654608	0.0378695	Solyc02g088040.1	Solyc02g088040.1	48292469	48293143	Solyc02g088040.1.1	48292468	48293143	cds
SL4.0ch02	49771341	49771342	SL4.0ch02:49771342_+	+	C	0.0249305	0.00496874	Solyc02g090100.1	Solyc02g090100.1	49771059	49771547	Solyc02g090100.1.1	49771058	49771547	cds
SL4.0ch02	51381399	51381400	SL4.0ch02:51381400_-	-	C	0.0179881	0.0327635	Solyc02g092160.3	Solyc02g092160.3	51377714	51381899	Solyc02g092160.3.1	51381133	51381737	cds
SL4.0ch02	51460992	51460993	SL4.0ch02:51460993_-	-	C	0.0178139	0.0371484	Solyc02g092330.3	Solyc02g092330.3	51460272	51464546	Solyc02g092330.3.1	51460983	51461145	cds
SL4.0ch02	52418294	52418295	SL4.0ch02:52418295_+	+	C	0.042649	0.00186648	Solyc02g093520.3	Solyc02g093520.3	52417982	52422105	Solyc02g093520.3.1	52417981	52418349	5_UTR
SL4.0ch02	52419983	52419984	SL4.0ch02:52419984_+	+	C	0.030303	0.0085617	Solyc02g093520.3	Solyc02g093520.3	52417982	52422105	Solyc02g093520.3.1	52419948	52420062	cds
SL4.0ch02	53184369	53184370	SL4.0ch02:53184370_+	+	C	0.0182692	0.015231	Solyc02g094560.3	Solyc02g094560.3	53176340	53194207	Solyc02g094560.3.1	53184361	53184487	cds
SL4.0ch02	14570862	14570863	SL4.0ch02:14570863_-	-	C	0.030956	5.66395e-06	Solyc02g014310.4	Solyc02g014310.4	14570367	14575173	Solyc02g014310.4.1	14570810	14571145	cds
SL4.0ch02	14636562	14636563	SL4.0ch02:14636563_+	+	C	0.025405	0.010072	Solyc02g014350.4	Solyc02g014350.4	14623886	14657317	Solyc02g014350.4.1	14636540	14636648	cds
SL4.0ch02	18057188	18057189	SL4.0ch02:18057189_+	+	C	0.0904412	0.0121062	Solyc02g014860.3	Solyc02g014860.3	18055275	18057373	Solyc02g014860.3.1	18056612	18057206	cds
SL4.0ch02	19253119	19253120	SL4.0ch02:19253120_-	-	C	0.0264901	0.015981	Solyc02g020980.4	Solyc02g020980.4	19216012	19258372	Solyc02g020980.4.1	19252942	19253139	cds
SL4.0ch02	25439808	25439809	SL4.0ch02:25439809_+	+	C	0.0208333	0.0108436	Solyc02g031740.3	Solyc02g031740.3	25439119	25440312	Solyc02g031740.3.1	25439667	25440046	cds
SL4.0ch02	25693610	25693611	SL4.0ch02:25693611_-	-	C	0.0463492	0.000344816	Solyc02g031860.3	Solyc02g031860.3	25688423	25697595	Solyc02g031860.3.1	25693001	25696004	cds
SL4.0ch02	29254266	29254267	SL4.0ch02:29254267_+	+	C	0.0107428	8.85082e-06	Solyc02g036350.3	Solyc02g036350.3	29253625	29255841	Solyc02g036350.3.1	29254153	29254380	cds
SL4.0ch02	32876660	32876661	SL4.0ch02:32876661_-	-	C	0.0354432	0.0259012	Solyc02g062910.3	Solyc02g062910.3	32876535	32877785	Solyc02g062910.3.1	32876534	32877785	cds
SL4.0ch02	33384329	33384330	SL4.0ch02:33384330_+	+	C	0.0197916	0.000591624	Solyc02g063280.4	Solyc02g063280.4	33382345	33385028	Solyc02g063280.4.1	33384224	33384344	cds
SL4.0ch02	35202478	35202479	SL4.0ch02:35202479_+	+	C	0.022875	0.0142442	Solyc02g066930.3	Solyc02g066930.3	35200158	35203231	Solyc02g066930.3.1	35202472	35202919	cds
SL4.0ch02	35741880	35741881	SL4.0ch02:35741881_+	+	C	0.0211029	0.0170204	Solyc02g067570.3	Solyc02g067570.3	35738487	35751306	Solyc02g067570.3.1	35741847	35742041	cds
SL4.0ch02	35826511	35826512	SL4.0ch02:35826512_+	+	C	0.0134459	0.0246526	Solyc02g067670.4	Solyc02g067670.4	35819111	35828362	Solyc02g067670.4.1	35826372	35826897	cds
SL4.0ch02	36659207	36659208	SL4.0ch02:36659208_-	-	C	0.0616883	0.039944	Solyc02g068720.3	Solyc02g068720.3	36654775	36673163	Solyc02g068720.3.1	36659138	36659264	cds
SL4.0ch02	37071406	37071407	SL4.0ch02:37071407_-	-	C	0.0155284	0.0135023	Solyc02g069090.3	Solyc02g069090.3	37071091	37075683	Solyc02g069090.3.1	37071280	37071415	cds
SL4.0ch02	37732459	37732460	SL4.0ch02:37732460_-	-	C	0.031746	0.000863281	Solyc02g069940.4	Solyc02g069940.4	37727897	37735376	Solyc02g069940.4.1	37732297	37734697	cds
SL4.0ch02	37751014	37751015	SL4.0ch02:37751015_+	+	C	0.0187189	0.00990775	Solyc02g069950.3	Solyc02g069950.3	37744472	37751921	Solyc02g069950.3.1	37750959	37751103	cds
SL4.0ch02	38122492	38122493	SL4.0ch02:38122493_+	+	C	0.0233827	0.00226079	Solyc02g070340.3	Solyc02g070340.3	38120860	38130053	Solyc02g070340.3.1	38122481	38122916	cds
SL4.0ch02	38517745	38517746	SL4.0ch02:38517746_+	+	C	0.0172297	9.50847e-07	Solyc02g070940.1	Solyc02g070940.1	38517238	38518035	Solyc02g070940.1.1	38517237	38518035	cds
SL4.0ch02	40177529	40177530	SL4.0ch02:40177530_-	-	C	0.0526316	8.9373e-05	Solyc02g077160.3	Solyc02g077160.3	40177370	40178906	Solyc02g077160.3.1	40177444	40178053	cds
SL4.0ch02	40496566	40496567	SL4.0ch02:40496567_-	-	C	0.0220757	0.0273842	Solyc02g077630.3	Solyc02g077630.3	40496095	40500144	Solyc02g077630.3.1	40496401	40496793	cds
SL4.0ch02	41108428	41108429	SL4.0ch02:41108429_-	-	C	0.0272077	0.0204467	Solyc02g078460.3	Solyc02g078460.3	41105723	41110368	Solyc02g078460.3.1	41108271	41108506	cds
SL4.0ch02	41186940	41186941	SL4.0ch02:41186941_-	-	C	0.012169	0.0102241	Solyc02g078540.4	Solyc02g078540.4	41186517	41190448	Solyc02g078540.4.1	41186516	41187240	3_UTR
SL4.0ch02	41315110	41315111	SL4.0ch02:41315111_-	-	C	0.0145069	5.22641e-08	Solyc02g078670.3	Solyc02g078670.3	41314302	41319500	Solyc02g078670.3.1	41315085	41316770	cds
SL4.0ch02	41562721	41562722	SL4.0ch02:41562722_-	-	C	0.0169454	0.00919431	Solyc02g078970.4	Solyc02g078970.4	41558513	41563119	Solyc02g078970.4.1	41561320	41563026	cds
SL4.0ch02	42139641	42139642	SL4.0ch02:42139642_+	+	C	0.0187757	0.0146538	Solyc02g079640.3	Solyc02g079640.3	42137463	42141447	Solyc02g079640.3.1	42139589	42139800	cds
SL4.0ch02	43033404	43033405	SL4.0ch02:43033405_-	-	C	0.0825359	0.0450786	Solyc02g080990.2	Solyc02g080990.2	43032857	43050143	Solyc02g080990.2.1	43033229	43033475	cds
SL4.0ch02	43711548	43711549	SL4.0ch02:43711549_-	-	C	0.0279559	0.0108862	Solyc02g081970.4	Solyc02g081970.4	43708553	43712779	Solyc02g081970.4.1	43710958	43711651	cds
SL4.0ch02	44196230	44196231	SL4.0ch02:44196231_+	+	C	0.0285714	0.0101084	Solyc02g082510.1	Solyc02g082510.1	44195586	44196863	Solyc02g082510.1.1	44195585	44196863	cds
SL4.0ch02	46344308	46344309	SL4.0ch02:46344309_-	-	C	0.0139422	0.0272861	Solyc02g085420.4	Solyc02g085420.4	46339659	46345634	Solyc02g085420.4.1	46344306	46344386	cds
SL4.0ch02	46665474	46665475	SL4.0ch02:46665475_+	+	C	0.0218889	0.000411459	Solyc02g085870.3	Solyc02g085870.3	46663799	46666123	Solyc02g085870.3.1	46665431	46665655	cds
SL4.0ch02	49037957	49037958	SL4.0ch02:49037958_+	+	C	0.0918415	0.00469923	Solyc02g089090.3	Solyc02g089090.3	49036746	49039966	Solyc02g089090.3.1	49036914	49038787	cds
SL4.0ch02	50758027	50758028	SL4.0ch02:50758028_-	-	C	0.0205218	0.0441385	Solyc02g091430.4	Solyc02g091430.4	50757247	50760449	Solyc02g091430.4.1	50757651	50758444	cds
SL4.0ch02	51868000	51868001	SL4.0ch02:51868001_+	+	C	0.0229008	0.00179919	Solyc02g092840.1	Solyc02g092840.1	51866463	51868007	Solyc02g092840.1.1	51866462	51868007	cds
SL4.0ch02	52419984	52419985	SL4.0ch02:52419985_+	+	C	0.022419	0.0174922	Solyc02g093520.3	Solyc02g093520.3	52417982	52422105	Solyc02g093520.3.1	52419948	52420062	cds
SL4.0ch02	52666558	52666559	SL4.0ch02:52666559_-	-	C	0.0146354	0.0404933	Solyc02g093880.3	Solyc02g093880.3	52666173	52674477	Solyc02g093880.3.1	52666367	52666640	cds
SL4.0ch02	52844163	52844164	SL4.0ch02:52844164_-	-	C	0.0184498	0.030309	Solyc02g094120.3	Solyc02g094120.3	52843958	52850907	Solyc02g094120.3.1	52843957	52844211	3_UTR
SL4.0ch02	53184369	53184370	SL4.0ch02:53184370_+	+	C	0.0232431	0.00045116	Solyc02g094560.3	Solyc02g094560.3	53176340	53194207	Solyc02g094560.3.1	53184361	53184487	cds
SL4.0ch02	10226256	10226257	SL4.0ch02:10226257_-	-	C	0.0239857	0.00911888	Solyc02g005603.1	Solyc02g005603.1	10225708	10230575	Solyc02g005603.1.1	10226179	10226385	cds
SL4.0ch02	18057188	18057189	SL4.0ch02:18057189_+	+	C	0.125	0.0173043	Solyc02g014860.3	Solyc02g014860.3	18055275	18057373	Solyc02g014860.3.1	18056612	18057206	cds
SL4.0ch02	21242804	21242805	SL4.0ch02:21242805_-	-	C	0.0245386	0.00483745	Solyc02g021470.4	Solyc02g021470.4	21239997	21270751	Solyc02g021470.4.1	21242732	21242813	cds
SL4.0ch02	25757204	25757205	SL4.0ch02:25757205_-	-	C	0.0155462	0.0324733	Solyc02g031910.2	Solyc02g031910.2	25750945	25758880	Solyc02g031910.2.1	25755575	25758608	cds
SL4.0ch02	30447097	30447098	SL4.0ch02:30447098_+	+	C	0.0270936	0.0330624	Solyc02g038803.1	Solyc02g038803.1	30443807	30447488	Solyc02g038803.1.1	30447014	30447272	cds
SL4.0ch02	33568758	33568759	SL4.0ch02:33568759_-	-	C	0.012963	0.0161565	Solyc02g063450.4	Solyc02g063450.4	33568384	33574247	Solyc02g063450.4.1	33568383	33568814	3_UTR
SL4.0ch02	35202478	35202479	SL4.0ch02:35202479_+	+	C	0.0271811	0.0454745	Solyc02g066930.3	Solyc02g066930.3	35200158	35203231	Solyc02g066930.3.1	35202472	35202919	cds
SL4.0ch02	35741880	35741881	SL4.0ch02:35741881_+	+	C	0.0398917	0.0159741	Solyc02g067570.3	Solyc02g067570.3	35738487	35751306	Solyc02g067570.3.1	35741847	35742041	cds
SL4.0ch02	37073062	37073063	SL4.0ch02:37073063_-	-	C	0.0138731	0.0144425	Solyc02g069090.3	Solyc02g069090.3	37071091	37075683	Solyc02g069090.3.1	37072987	37073113	cds
SL4.0ch02	37112886	37112887	SL4.0ch02:37112887_+	+	C	0.013309	0.0134549	Solyc02g069150.3	Solyc02g069150.3	37112508	37117899	Solyc02g069150.3.1	37112743	37112936	cds
SL4.0ch02	37190941	37190942	SL4.0ch02:37190942_+	+	C	0.0231115	0.00243201	Solyc02g069230.3	Solyc02g069230.3	37190560	37196363	Solyc02g069230.3.1	37190919	37191393	cds
SL4.0ch02	38236606	38236607	SL4.0ch02:38236607_+	+	C	0.027027	0.00127986	Solyc02g070480.4	Solyc02g070480.4	38235560	38237118	Solyc02g070480.4.1	38236404	38236842	cds
SL4.0ch02	40989613	40989614	SL4.0ch02:40989614_+	+	C	0.0150498	0.00176818	Solyc02g078260.3	Solyc02g078260.3	40989446	40996965	Solyc02g078260.3.1	40989445	40989617	5_UTR
SL4.0ch02	41246621	41246622	SL4.0ch02:41246622_+	+	C	0.0118577	0.0480508	Solyc02g078610.4	Solyc02g078610.4	41242522	41252917	Solyc02g078610.4.1	41246557	41246683	cds
SL4.0ch02	41704340	41704341	SL4.0ch02:41704341_+	+	C	0.0268848	0.00185427	Solyc02g079100.3	Solyc02g079100.3	41699699	41704778	Solyc02g079100.3.1	41704301	41704442	cds
SL4.0ch02	42426653	42426654	SL4.0ch02:42426654_+	+	C	0.0170117	0.00570995	Solyc02g080130.4	Solyc02g080130.4	42423254	42427865	Solyc02g080130.4.1	42426595	42426713	cds
SL4.0ch02	42962845	42962846	SL4.0ch02:42962846_-	-	C	0.0334586	0.0018687	Solyc02g080880.4	Solyc02g080880.4	42961604	42967316	Solyc02g080880.4.1	42962724	42962878	cds
SL4.0ch02	44450490	44450491	SL4.0ch02:44450491_-	-	C	0.0406926	0.00475439	Solyc02g082800.3	Solyc02g082800.3	44444172	44452488	Solyc02g082800.3.1	44450091	44450847	cds
SL4.0ch02	44808624	44808625	SL4.0ch02:44808625_+	+	C	0.0127438	0.049194	Solyc02g083380.3	Solyc02g083380.3	44808390	44809193	Solyc02g083380.3.1	44808389	44808625	5_UTR
SL4.0ch02	47143543	47143544	SL4.0ch02:47143544_+	+	C	0.0377964	0.000739631	Solyc02g086452.1	Solyc02g086452.1	47137803	47144326	Solyc02g086452.1.1	47143437	47143821	cds
SL4.0ch02	47145124	47145125	SL4.0ch02:47145125_+	+	C	0.0270287	0.0365315	Solyc02g086454.1	Solyc02g086454.1	47144355	47147316	Solyc02g086454.1.1	47145015	47145432	cds
SL4.0ch02	47887467	47887468	SL4.0ch02:47887468_+	+	C	0.0177547	0.0401069	Solyc02g087400.1	Solyc02g087400.1	47886735	47887841	Solyc02g087400.1.1	47886734	47887841	cds
SL4.0ch02	47914696	47914697	SL4.0ch02:47914697_-	-	C	0.0266269	0.0242291	Solyc02g087430.4	Solyc02g087430.4	47912997	47916399	Solyc02g087430.4.1	47914489	47914753	cds
SL4.0ch02	49522065	49522066	SL4.0ch02:49522066_+	+	C	0.0244558	0.00480932	Solyc02g089780.3	Solyc02g089780.3	49519591	49524875	Solyc02g089780.3.1	49521696	49522207	5_UTR
SL4.0ch02	49771341	49771342	SL4.0ch02:49771342_+	+	C	0.0106358	0.00257074	Solyc02g090100.1	Solyc02g090100.1	49771059	49771547	Solyc02g090100.1.1	49771058	49771547	cds
SL4.0ch02	50311708	50311709	SL4.0ch02:50311709_+	+	C	0.054321	0.00455361	Solyc02g090760.4	Solyc02g090760.4	50309791	50318746	Solyc02g090760.4.1	50309991	50314722	cds
SL4.0ch02	53112457	53112458	SL4.0ch02:53112458_-	-	C	0.0308968	0.0206058	Solyc02g094510.4	Solyc02g094510.4	53112233	53126208	Solyc02g094510.4.1	53112393	53112548	cds
SL4.0ch02	21018757	21018758	SL4.0ch02:21018758_-	-	C	0.0197117	0.00509393	Solyc02g021420.3	Solyc02g021420.3	21018023	21042394	Solyc02g021420.3.1	21018748	21018990	cds
SL4.0ch02	22565348	22565349	SL4.0ch02:22565349_+	+	C	0.0257754	0.040573	Solyc02g022830.3	Solyc02g022830.3	22558481	22592039	Solyc02g022830.3.1	22565327	22565408	cds
SL4.0ch02	30447097	30447098	SL4.0ch02:30447098_+	+	C	0.0220377	0.0199906	Solyc02g038803.1	Solyc02g038803.1	30443807	30447488	Solyc02g038803.1.1	30447014	30447272	cds
SL4.0ch02	31511774	31511775	SL4.0ch02:31511775_+	+	C	0.0211612	0.000510663	Solyc02g061960.3	Solyc02g061960.3	31506463	31512398	Solyc02g061960.3.1	31511498	31511795	cds
SL4.0ch02	35202478	35202479	SL4.0ch02:35202479_+	+	C	0.0160618	0.00392973	Solyc02g066930.3	Solyc02g066930.3	35200158	35203231	Solyc02g066930.3.1	35202472	35202919	cds
SL4.0ch02	35347643	35347644	SL4.0ch02:35347644_+	+	C	0.0358392	0.0214005	Solyc02g067090.4	Solyc02g067090.4	35338851	35348093	Solyc02g067090.4.1	35347598	35347777	cds
SL4.0ch02	35388955	35388956	SL4.0ch02:35388956_-	-	C	0.0167077	0.0232774	Solyc02g067180.3	Solyc02g067180.3	35383760	35389362	Solyc02g067180.3.1	35388670	35389148	cds
SL4.0ch02	36233866	36233867	SL4.0ch02:36233867_+	+	C	0.068254	0.01506	Solyc02g068200.1	Solyc02g068200.1	36233080	36233898	Solyc02g068200.1.1	36233079	36233898	cds
SL4.0ch02	36390367	36390368	SL4.0ch02:36390368_-	-	C	0.0273973	0.0105182	Solyc02g068420.4	Solyc02g068420.4	36384954	36395348	Solyc02g068420.4.1	36390229	36390399	cds
SL4.0ch02	38924673	38924674	SL4.0ch02:38924674_-	-	C	0.0254931	0.000503731	Solyc02g071510.3	Solyc02g071510.3	38923906	38929282	Solyc02g071510.3.1	38924582	38924704	cds
SL4.0ch02	41315110	41315111	SL4.0ch02:41315111_-	-	C	0.0109042	5.53782e-05	Solyc02g078670.3	Solyc02g078670.3	41314302	41319500	Solyc02g078670.3.1	41315085	41316770	cds
SL4.0ch02	43016561	43016562	SL4.0ch02:43016562_+	+	C	0.0705882	0.00369985	Solyc02g080940.3	Solyc02g080940.3	43013983	43018457	Solyc02g080940.3.1	43016484	43016572	cds
SL4.0ch02	43300408	43300409	SL4.0ch02:43300409_+	+	C	0.0371399	0.0181882	Solyc02g081290.4	Solyc02g081290.4	43298984	43301456	Solyc02g081290.4.1	43300175	43301119	cds
SL4.0ch02	43962955	43962956	SL4.0ch02:43962956_+	+	C	0.0350018	0.0271197	Solyc02g082270.3	Solyc02g082270.3	43962565	43967068	Solyc02g082270.3.1	43962831	43963068	cds
SL4.0ch02	44031151	44031152	SL4.0ch02:44031152_-	-	C	0.0353982	0.000491928	Solyc02g082340.3	Solyc02g082340.3	44029553	44037149	Solyc02g082340.3.1	44031143	44031260	cds
SL4.0ch02	44729046	44729047	SL4.0ch02:44729047_+	+	C	0.0266232	0.0135681	Solyc02g083280.4	Solyc02g083280.4	44726662	44729385	Solyc02g083280.4.1	44728985	44729060	cds
SL4.0ch02	44762458	44762459	SL4.0ch02:44762459_-	-	C	0.0322129	0.0252394	Solyc02g083310.3	Solyc02g083310.3	44762101	44766727	Solyc02g083310.3.1	44762100	44763068	3_UTR
SL4.0ch02	44770431	44770432	SL4.0ch02:44770432_-	-	C	0.0361656	0.0348823	Solyc02g083320.3	Solyc02g083320.3	44768311	44771741	Solyc02g083320.3.1	44770416	44770527	cds
SL4.0ch02	46287606	46287607	SL4.0ch02:46287607_-	-	C	0.0267469	0.0492328	Solyc02g085350.4	Solyc02g085350.4	46282964	46290278	Solyc02g085350.4.1	46287491	46287632	cds
SL4.0ch02	46665474	46665475	SL4.0ch02:46665475_+	+	C	0.0181999	0.00832675	Solyc02g085870.3	Solyc02g085870.3	46663799	46666123	Solyc02g085870.3.1	46665431	46665655	cds
SL4.0ch02	47768249	47768250	SL4.0ch02:47768250_-	-	C	0.0177813	0.0271011	Solyc02g087290.3	Solyc02g087290.3	47765242	47771240	Solyc02g087290.3.1	47765769	47768499	cds
SL4.0ch02	48443937	48443938	SL4.0ch02:48443938_-	-	C	0.0197691	0.02016	Solyc02g088260.3	Solyc02g088260.3	48443587	48449398	Solyc02g088260.3.1	48443586	48443939	3_UTR
SL4.0ch02	48692478	48692479	SL4.0ch02:48692479_-	-	C	0.0145812	0.0354111	Solyc02g088600.4	Solyc02g088600.4	48688463	48691693	Solyc02g088600.4.1	48691183	48692831	3_UTR
SL4.0ch02	49043856	49043857	SL4.0ch02:49043857_+	+	C	0.0160143	0.0249885	Solyc02g089100.3	Solyc02g089100.3	49042642	49046072	Solyc02g089100.3.1	49043835	49043883	cds
SL4.0ch02	50665825	50665826	SL4.0ch02:50665826_-	-	C	0.0154011	0.0209903	Solyc02g091280.3	Solyc02g091280.3	50661365	50666069	Solyc02g091280.3.1	50665659	50665935	cds
SL4.0ch02	51381276	51381277	SL4.0ch02:51381277_-	-	C	0.0292665	0.0264696	Solyc02g092160.3	Solyc02g092160.3	51377714	51381899	Solyc02g092160.3.1	51381133	51381737	cds
SL4.0ch02	53048654	53048655	SL4.0ch02:53048655_-	-	C	0.0398519	0.0395999	Solyc02g094430.4	Solyc02g094430.4	53045963	53054518	Solyc02g094430.4.1	53048634	53049004	cds
SL4.0ch02	53061687	53061688	SL4.0ch02:53061688_+	+	C	0.064359	0.0199015	Solyc02g094440.4	Solyc02g094440.4	53059722	53062580	Solyc02g094440.4.1	53061639	53061711	cds
SL4.0ch03	40104	40105	SL4.0ch03:40105_-	-	C	0.0206974	0.0499873	Solyc03g005010.4	Solyc03g005010.4	32780	41083	Solyc03g005010.4.1	40045	40157	cds
SL4.0ch03	167844	167845	SL4.0ch03:167845_-	-	C	0.0165372	0.0194956	Solyc03g005270.3	Solyc03g005270.3	166714	172213	Solyc03g005270.3.1	167800	167908	cds
SL4.0ch03	683427	683428	SL4.0ch03:683428_+	+	C	0.021716	0.00759668	Solyc03g006000.3	Solyc03g006000.3	679907	683859	Solyc03g006000.3.1	682566	683556	cds
SL4.0ch03	2821087	2821088	SL4.0ch03:2821088_+	+	C	0.0531961	8.13263e-06	Solyc03g025420.3	Solyc03g025420.3	2817125	2824583	Solyc03g025420.3.1	2820914	2821090	cds
SL4.0ch03	3323912	3323913	SL4.0ch03:3323913_+	+	C	0.0308335	0.00313936	Solyc03g150102.1	Solyc03g150102.1	3323402	3324357	Solyc03g150102.1.1	3323401	3324072	5_UTR
SL4.0ch03	3418207	3418208	SL4.0ch03:3418208_+	+	C	0.0104434	0.0149214	Solyc03g026020.3	Solyc03g026020.3	3416861	3418590	Solyc03g026020.3.1	3417509	3418274	cds
SL4.0ch03	3563842	3563843	SL4.0ch03:3563843_+	+	C	0.0603345	0.0280531	Solyc03g026170.4	Solyc03g026170.4	3561604	3565474	Solyc03g026170.4.1	3563566	3563980	cds
SL4.0ch03	4075688	4075689	SL4.0ch03:4075689_-	-	C	0.0262578	0.00772064	Solyc03g031700.4	Solyc03g031700.4	4075199	4078544	Solyc03g031700.4.1	4075510	4075729	cds
SL4.0ch03	4534861	4534862	SL4.0ch03:4534862_-	-	C	0.0220443	1.09923e-06	Solyc03g032130.4	Solyc03g032130.4	4534426	4536953	Solyc03g032130.4.1	4534425	4535372	3_UTR
SL4.0ch03	5508076	5508077	SL4.0ch03:5508077_-	-	C	0.0177432	0.016174	Solyc03g033950.4	Solyc03g033950.4	5507437	5512713	Solyc03g033950.4.1	5507920	5508098	cds
SL4.0ch03	5754100	5754101	SL4.0ch03:5754101_-	-	C	0.0219904	0.00917616	Solyc03g034200.3	Solyc03g034200.3	5748746	5755647	Solyc03g034200.3.1	5753808	5754441	cds
SL4.0ch03	10710555	10710556	SL4.0ch03:10710556_-	-	C	0.0155412	0.0430213	Solyc03g045060.3	Solyc03g045060.3	10709715	10723810	Solyc03g045060.3.1	10710074	10710595	cds
SL4.0ch03	18110972	18110973	SL4.0ch03:18110973_-	-	C	0.0179534	0.00101203	Solyc03g052980.3	Solyc03g052980.3	18110215	18117581	Solyc03g052980.3.1	18110523	18111015	cds
SL4.0ch03	19974266	19974267	SL4.0ch03:19974267_+	+	C	0.0292804	0.0428164	Solyc03g058350.4	Solyc03g058350.4	19971872	19982295	Solyc03g058350.4.1	19973870	19974746	cds
SL4.0ch03	37091639	37091640	SL4.0ch03:37091640_-	-	C	0.0316861	0.0419213	Solyc03g065250.4	Solyc03g065250.4	37091233	37097258	Solyc03g065250.4.1	37091466	37091649	cds
SL4.0ch03	45371226	45371227	SL4.0ch03:45371227_+	+	C	0.0146358	1.27366e-14	Solyc03g078400.3	Solyc03g078400.3	45370002	45373225	Solyc03g078400.3.1	45371072	45371466	cds
SL4.0ch03	54122598	54122599	SL4.0ch03:54122599_-	-	C	0.0332836	0.00533386	Solyc03g097250.4	Solyc03g097250.4	54122418	54127874	Solyc03g097250.4.1	54122417	54122770	3_UTR
SL4.0ch03	54166081	54166082	SL4.0ch03:54166082_+	+	C	0.0195664	0.00728621	Solyc03g097270.3	Solyc03g097270.3	54161300	54166509	Solyc03g097270.3.1	54166037	54166172	cds
SL4.0ch03	54452422	54452423	SL4.0ch03:54452423_+	+	C	0.0214619	0.0238015	Solyc03g097550.3	Solyc03g097550.3	54447707	54456147	Solyc03g097550.3.1	54452391	54452448	cds
SL4.0ch03	54679758	54679759	SL4.0ch03:54679759_-	-	C	0.0238994	0.0298268	Solyc03g097780.3	Solyc03g097780.3	54676223	54682584	Solyc03g097780.3.1	54679728	54679829	cds
SL4.0ch03	55014628	55014629	SL4.0ch03:55014629_-	-	C	0.0149025	0.0183663	Solyc03g098170.3	Solyc03g098170.3	55011024	55018311	Solyc03g098170.3.1	55014601	55014646	cds
SL4.0ch03	55087304	55087305	SL4.0ch03:55087305_-	-	C	0.0294118	0.00366123	Solyc03g098220.4	Solyc03g098220.4	55084936	55090830	Solyc03g098220.4.1	55087280	55087442	cds
SL4.0ch03	55762247	55762248	SL4.0ch03:55762248_-	-	C	0.097561	0.00274002	Solyc03g019900.3	Solyc03g019900.3	55757322	55764856	Solyc03g019900.3.1	55762215	55762273	cds
SL4.0ch03	56344104	56344105	SL4.0ch03:56344105_+	+	C	0.0595238	5.01251e-06	Solyc03g111320.1	Solyc03g111320.1	56344062	56346059	Solyc03g111320.1.1	56344061	56346059	cds
SL4.0ch03	56344106	56344107	SL4.0ch03:56344107_+	+	C	0.0447917	0.00034154	Solyc03g111320.1	Solyc03g111320.1	56344062	56346059	Solyc03g111320.1.1	56344061	56346059	cds
SL4.0ch03	56797539	56797540	SL4.0ch03:56797540_-	-	C	0.142857	0.00326157	Solyc03g111740.3	Solyc03g111740.3	56796710	56802116	Solyc03g111740.3.1	56796902	56797925	cds
SL4.0ch03	56972348	56972349	SL4.0ch03:56972349_-	-	C	0.0454545	0.0270457	Solyc03g111970.4	Solyc03g111970.4	56972112	56974306	Solyc03g111970.4.1	56972313	56972925	cds
SL4.0ch03	57074718	57074719	SL4.0ch03:57074719_+	+	C	0.0514489	7.52732e-14	Solyc03g112150.1	Solyc03g112150.1	57073340	57074773	Solyc03g112150.1.1	57073339	57074773	cds
SL4.0ch03	57152344	57152345	SL4.0ch03:57152345_-	-	C	0.0466448	0.0349873	Solyc03g112270.3	Solyc03g112270.3	57151626	57155797	Solyc03g112270.3.1	57151847	57152496	cds
SL4.0ch03	57539721	57539722	SL4.0ch03:57539722_+	+	C	0.0483174	0.0140278	Solyc03g112770.3	Solyc03g112770.3	57539408	57542835	Solyc03g112770.3.1	57539657	57539761	cds
SL4.0ch03	57617446	57617447	SL4.0ch03:57617447_+	+	C	0.0229008	0.00101233	Solyc03g112910.3	Solyc03g112910.3	57616299	57631027	Solyc03g112910.3.1	57617405	57617618	cds
SL4.0ch03	57884801	57884802	SL4.0ch03:57884802_+	+	C	0.0267696	0.000566292	Solyc03g113270.3	Solyc03g113270.3	57884788	57887006	Solyc03g113270.3.1	57884787	57885136	5_UTR
SL4.0ch03	57884805	57884806	SL4.0ch03:57884806_+	+	C	0.0152559	0.00222871	Solyc03g113270.3	Solyc03g113270.3	57884788	57887006	Solyc03g113270.3.1	57884787	57885136	5_UTR
SL4.0ch03	58065870	58065871	SL4.0ch03:58065871_-	-	C	0.0625	0.0195827	Solyc03g113520.3	Solyc03g113520.3	58062368	58066321	Solyc03g113520.3.1	58065085	58065944	cds
SL4.0ch03	58194451	58194452	SL4.0ch03:58194452_+	+	C	0.0597372	0.000403488	Solyc03g113700.3	Solyc03g113700.3	58193066	58194889	Solyc03g113700.3.1	58193682	58194584	cds
SL4.0ch03	58944061	58944062	SL4.0ch03:58944062_-	-	C	0.026087	0.0388888	Solyc03g114580.4	Solyc03g114580.4	58942764	58954287	Solyc03g114580.4.1	58943908	58944086	cds
SL4.0ch03	59703174	59703175	SL4.0ch03:59703175_+	+	C	0.0329978	0.0343412	Solyc03g115630.3	Solyc03g115630.3	59699679	59705226	Solyc03g115630.3.1	59703113	59703223	cds
SL4.0ch03	60350789	60350790	SL4.0ch03:60350790_+	+	C	0.0139656	0.0182194	Solyc03g116490.1	Solyc03g116490.1	60350676	60351047	Solyc03g116490.1.1	60350675	60351047	cds
SL4.0ch03	60443124	60443125	SL4.0ch03:60443125_+	+	C	0.0196189	2.63784e-06	Solyc03g116680.3	Solyc03g116680.3	60440851	60443639	Solyc03g116680.3.1	60442285	60443416	cds
SL4.0ch03	60521333	60521334	SL4.0ch03:60521334_+	+	C	0.0106799	0.0353827	Solyc03g116790.4	Solyc03g116790.4	60516056	60527008	Solyc03g116790.4.1	60521269	60521445	cds
SL4.0ch03	61018268	61018269	SL4.0ch03:61018269_-	-	C	0.0262463	0.000291221	Solyc03g117420.4	Solyc03g117420.4	61005629	61020573	Solyc03g117420.4.1	61018107	61018302	cds
SL4.0ch03	61475530	61475531	SL4.0ch03:61475531_-	-	C	0.0134908	0.0390612	Solyc03g118040.3	Solyc03g118040.3	61475197	61478707	Solyc03g118040.3.1	61475460	61475598	cds
SL4.0ch03	61759251	61759252	SL4.0ch03:61759252_-	-	C	0.0277157	0.00046479	Solyc03g118430.3	Solyc03g118430.3	61752231	61768524	Solyc03g118430.3.1	61759118	61759268	cds
SL4.0ch03	61859840	61859841	SL4.0ch03:61859841_-	-	C	0.0421053	0.0367864	Solyc03g118530.3	Solyc03g118530.3	61848990	61866709	Solyc03g118530.3.1	61858816	61860193	cds
SL4.0ch03	63620514	63620515	SL4.0ch03:63620515_-	-	C	0.0248049	0.0172561	Solyc03g120940.4	Solyc03g120940.4	63619997	63624635	Solyc03g120940.4.1	63620490	63620610	cds
SL4.0ch03	64368529	64368530	SL4.0ch03:64368530_+	+	C	0.0235886	0.0125722	Solyc03g121920.3	Solyc03g121920.3	64366012	64369472	Solyc03g121920.3.1	64367814	64368690	cds
SL4.0ch03	64844631	64844632	SL4.0ch03:64844632_+	+	C	0.0604575	0.0261647	Solyc03g123570.3	Solyc03g123570.3	64840734	64851015	Solyc03g123570.3.1	64844360	64844705	cds
SL4.0ch03	64984493	64984494	SL4.0ch03:64984494_-	-	C	0.0268763	0.0239394	Solyc03g123800.3	Solyc03g123800.3	64984134	64985213	Solyc03g123800.3.1	64984133	64985213	cds
SL4.0ch03	40104	40105	SL4.0ch03:40105_-	-	C	0.0210105	0.0219816	Solyc03g005010.4	Solyc03g005010.4	32780	41083	Solyc03g005010.4.1	40045	40157	cds
SL4.0ch03	75532	75533	SL4.0ch03:75533_-	-	C	0.0374527	0.0498169	Solyc03g005090.4	Solyc03g005090.4	73163	80548	Solyc03g005090.4.1	75381	76217	cds
SL4.0ch03	542677	542678	SL4.0ch03:542678_-	-	C	0.0132446	2.31535e-06	Solyc03g005760.1	Solyc03g005760.1	542669	543472	Solyc03g005760.1.1	542668	543472	cds
SL4.0ch03	1863419	1863420	SL4.0ch03:1863420_+	+	C	0.0106096	0.0223128	Solyc03g007270.3	Solyc03g007270.3	1860130	1868090	Solyc03g007270.3.1	1863326	1863425	cds
SL4.0ch03	2175438	2175439	SL4.0ch03:2175439_-	-	C	0.0205769	0.0354558	Solyc03g007610.4	Solyc03g007610.4	2175028	2183090	Solyc03g007610.4.1	2175355	2176188	cds
SL4.0ch03	2309472	2309473	SL4.0ch03:2309473_-	-	C	0.0303354	0.00752156	Solyc03g007760.3	Solyc03g007760.3	2307046	2314713	Solyc03g007760.3.1	2309399	2309968	cds
SL4.0ch03	2603371	2603372	SL4.0ch03:2603372_-	-	C	0.0171113	0.00429644	Solyc03g025170.1	Solyc03g025170.1	2603168	2605063	Solyc03g025170.1.1	2603167	2605063	cds
SL4.0ch03	6598641	6598642	SL4.0ch03:6598642_+	+	C	0.0188815	0.0256304	Solyc03g043750.3	Solyc03g043750.3	6593346	6603426	Solyc03g043750.3.1	6598626	6598839	cds
SL4.0ch03	6613882	6613883	SL4.0ch03:6613883_+	+	C	0.0108669	0.00431116	Solyc03g043760.4	Solyc03g043760.4	6608590	6614249	Solyc03g043760.4.1	6613815	6613924	cds
SL4.0ch03	20083099	20083100	SL4.0ch03:20083100_-	-	C	0.0138092	0.00488173	Solyc03g058390.2	Solyc03g058390.2	20081936	20083153	Solyc03g058390.2.1	20081935	20083153	cds
SL4.0ch03	23844963	23844964	SL4.0ch03:23844964_-	-	C	0.0264829	6.05102e-05	Solyc03g059170.2	Solyc03g059170.2	23844521	23850673	Solyc03g059170.2.1	23844744	23844976	cds
SL4.0ch03	29270666	29270667	SL4.0ch03:29270667_-	-	C	0.0121978	0.041669	Solyc03g063110.3	Solyc03g063110.3	29268334	29272472	Solyc03g063110.3.1	29270385	29270890	cds
SL4.0ch03	32688537	32688538	SL4.0ch03:32688538_-	-	C	0.0340417	0.0041599	Solyc03g063880.3	Solyc03g063880.3	32673718	32691514	Solyc03g063880.3.1	32688436	32688559	cds
SL4.0ch03	45371226	45371227	SL4.0ch03:45371227_+	+	C	0.0108988	4.72923e-11	Solyc03g078400.3	Solyc03g078400.3	45370002	45373225	Solyc03g078400.3.1	45371072	45371466	cds
SL4.0ch03	46590373	46590374	SL4.0ch03:46590374_+	+	C	0.089478	0.00449449	Solyc03g080140.3	Solyc03g080140.3	46588404	46594004	Solyc03g080140.3.1	46590013	46591584	cds
SL4.0ch03	46978456	46978457	SL4.0ch03:46978457_-	-	C	0.0472222	0.0216965	Solyc03g082490.4	Solyc03g082490.4	46978210	46985950	Solyc03g082490.4.1	46978209	46979202	3_UTR
SL4.0ch03	47357156	47357157	SL4.0ch03:47357157_-	-	C	0.0276748	0.00461564	Solyc03g082880.1	Solyc03g082880.1	47356970	47357179	Solyc03g082880.1.1	47356969	47357179	cds
SL4.0ch03	47371677	47371678	SL4.0ch03:47371678_-	-	C	0.0441176	0.000474137	Solyc03g082920.4	Solyc03g082920.4	47371364	47375331	Solyc03g082920.4.1	47371672	47372177	cds
SL4.0ch03	47489872	47489873	SL4.0ch03:47489873_-	-	C	0.0141479	0.000140615	Solyc03g083090.4	Solyc03g083090.4	47488289	47499637	Solyc03g083090.4.1	47489859	47489968	cds
SL4.0ch03	47871763	47871764	SL4.0ch03:47871764_+	+	C	0.019691	0.0429462	Solyc03g083420.4	Solyc03g083420.4	47869901	47876914	Solyc03g083420.4.1	47871746	47871833	cds
SL4.0ch03	53788431	53788432	SL4.0ch03:53788432_-	-	C	0.0248418	0.00063128	Solyc03g096840.4	Solyc03g096840.4	53787961	53790200	Solyc03g096840.4.1	53788200	53788465	cds
SL4.0ch03	54082009	54082010	SL4.0ch03:54082010_-	-	C	0.0123521	0.00778387	Solyc03g097190.3	Solyc03g097190.3	54079699	54084087	Solyc03g097190.3.1	54079951	54082636	cds
SL4.0ch03	54201237	54201238	SL4.0ch03:54201238_-	-	C	0.0419672	0.0455415	Solyc03g097300.4	Solyc03g097300.4	54200941	54205646	Solyc03g097300.4.1	54201202	54201848	cds
SL4.0ch03	54452424	54452425	SL4.0ch03:54452425_+	+	C	0.0285483	0.003973	Solyc03g097550.3	Solyc03g097550.3	54447707	54456147	Solyc03g097550.3.1	54452391	54452448	cds
SL4.0ch03	54909841	54909842	SL4.0ch03:54909842_+	+	C	0.0250126	0.000214873	Solyc03g098050.3	Solyc03g098050.3	54908220	54911146	Solyc03g098050.3.1	54909697	54909855	cds
SL4.0ch03	55258708	55258709	SL4.0ch03:55258709_-	-	C	0.0469429	0.011113	Solyc03g098460.3	Solyc03g098460.3	55252586	55261209	Solyc03g098460.3.1	55258644	55258765	cds
SL4.0ch03	56267766	56267767	SL4.0ch03:56267767_-	-	C	0.0146249	0.049348	Solyc03g111230.4	Solyc03g111230.4	56267242	56269705	Solyc03g111230.4.1	56267753	56267821	cds
SL4.0ch03	56344104	56344105	SL4.0ch03:56344105_+	+	C	0.0388605	0.0309102	Solyc03g111320.1	Solyc03g111320.1	56344062	56346059	Solyc03g111320.1.1	56344061	56346059	cds
SL4.0ch03	56396920	56396921	SL4.0ch03:56396921_+	+	C	0.0157277	0.019397	Solyc03g111390.4	Solyc03g111390.4	56387274	56397339	Solyc03g111390.4.1	56396899	56397007	cds
SL4.0ch03	56790131	56790132	SL4.0ch03:56790132_+	+	C	0.0137221	3.19937e-10	Solyc03g111720.3	Solyc03g111720.3	56789726	56790782	Solyc03g111720.3.1	56789870	56790206	cds
SL4.0ch03	57074718	57074719	SL4.0ch03:57074719_+	+	C	0.0155432	0.00995863	Solyc03g112150.1	Solyc03g112150.1	57073340	57074773	Solyc03g112150.1.1	57073339	57074773	cds
SL4.0ch03	57810149	57810150	SL4.0ch03:57810150_-	-	C	0.0163963	0.00179875	Solyc03g113100.3	Solyc03g113100.3	57805205	57811013	Solyc03g113100.3.1	57810137	57810262	cds
SL4.0ch03	58870816	58870817	SL4.0ch03:58870817_+	+	C	0.0484127	7.73446e-05	Solyc03g114450.3	Solyc03g114450.3	58869895	58873162	Solyc03g114450.3.1	58870757	58871003	cds
SL4.0ch03	58872983	58872984	SL4.0ch03:58872984_+	+	C	0.0680221	0.0434461	Solyc03g114450.3	Solyc03g114450.3	58869895	58873162	Solyc03g114450.3.1	58872811	58873034	cds
SL4.0ch03	59442013	59442014	SL4.0ch03:59442014_-	-	C	0.107143	0.0449779	Solyc03g115240.4	Solyc03g115240.4	59441978	59455229	Solyc03g115240.4.1	59441977	59443186	3_UTR
SL4.0ch03	59958494	59958495	SL4.0ch03:59958495_+	+	C	0.0102698	0.0138952	Solyc03g115980.1	Solyc03g115980.1	59957553	59958947	Solyc03g115980.1.1	59957552	59958947	cds
SL4.0ch03	60443124	60443125	SL4.0ch03:60443125_+	+	C	0.0173118	2.02637e-05	Solyc03g116680.3	Solyc03g116680.3	60440851	60443639	Solyc03g116680.3.1	60442285	60443416	cds
SL4.0ch03	61443878	61443879	SL4.0ch03:61443879_-	-	C	0.0382885	0.023309	Solyc03g118010.4	Solyc03g118010.4	61441583	61448369	Solyc03g118010.4.1	61443818	61443896	cds
SL4.0ch03	62692413	62692414	SL4.0ch03:62692414_-	-	C	0.0217745	0.0184098	Solyc03g119700.3	Solyc03g119700.3	62691983	62696287	Solyc03g119700.3.1	62692249	62692511	cds
SL4.0ch03	63065139	63065140	SL4.0ch03:63065140_+	+	C	0.0207783	0.0260414	Solyc03g120140.3	Solyc03g120140.3	63064218	63072134	Solyc03g120140.3.1	63064413	63065488	cds
SL4.0ch03	63228217	63228218	SL4.0ch03:63228218_+	+	C	0.0478764	0.0495982	Solyc03g120350.3	Solyc03g120350.3	63215137	63232660	Solyc03g120350.3.1	63228183	63228266	cds
SL4.0ch03	63541313	63541314	SL4.0ch03:63541314_-	-	C	0.021287	0.00013248	Solyc03g120850.4	Solyc03g120850.4	63538814	63544262	Solyc03g120850.4.1	63541186	63541356	cds
SL4.0ch03	64296916	64296917	SL4.0ch03:64296917_+	+	C	0.0336134	0.026067	Solyc03g121820.3	Solyc03g121820.3	64296612	64303090	Solyc03g121820.3.1	64296611	64297018	5_UTR
SL4.0ch03	64600052	64600053	SL4.0ch03:64600053_+	+	C	0.0254777	0.00202819	Solyc03g122280.3	Solyc03g122280.3	64594904	64600606	Solyc03g122280.3.1	64599755	64600535	cds
SL4.0ch03	64776485	64776486	SL4.0ch03:64776486_+	+	C	0.0337001	0.00156602	Solyc03g123490.1	Solyc03g123490.1	64774854	64777202	Solyc03g123490.1.1	64774853	64777202	cds
SL4.0ch03	65049919	65049920	SL4.0ch03:65049920_-	-	C	0.0179881	6.59961e-06	Solyc03g123900.3	Solyc03g123900.3	65049375	65065101	Solyc03g123900.3.1	65049818	65050070	cds
SL4.0ch03	314251	314252	SL4.0ch03:314252_-	-	C	0.0254571	0.04975	Solyc03g005430.4	Solyc03g005430.4	308068	322270	Solyc03g005430.4.1	314242	314591	cds
SL4.0ch03	683427	683428	SL4.0ch03:683428_+	+	C	0.0236398	0.0158465	Solyc03g006000.3	Solyc03g006000.3	679907	683859	Solyc03g006000.3.1	682566	683556	cds
SL4.0ch03	957328	957329	SL4.0ch03:957329_+	+	C	0.11289	2.39134e-05	Solyc03g006350.3	Solyc03g006350.3	956331	967942	Solyc03g006350.3.1	957115	957336	cds
SL4.0ch03	1407860	1407861	SL4.0ch03:1407861_-	-	C	0.0276316	0.0181801	Solyc03g006850.3	Solyc03g006850.3	1404608	1409513	Solyc03g006850.3.1	1407832	1407915	cds
SL4.0ch03	2174171	2174172	SL4.0ch03:2174172_+	+	C	0.0119624	0.00550293	Solyc03g007600.3	Solyc03g007600.3	2170790	2174703	Solyc03g007600.3.1	2174166	2174538	cds
SL4.0ch03	2425171	2425172	SL4.0ch03:2425172_-	-	C	0.0217857	0.00679453	Solyc03g007870.3	Solyc03g007870.3	2424802	2426112	Solyc03g007870.3.1	2425130	2425534	cds
SL4.0ch03	4534861	4534862	SL4.0ch03:4534862_-	-	C	0.0144426	0.000141759	Solyc03g032130.4	Solyc03g032130.4	4534426	4536953	Solyc03g032130.4.1	4534425	4535372	3_UTR
SL4.0ch03	6263948	6263949	SL4.0ch03:6263949_+	+	C	0.0266667	0.000244413	Solyc03g150107.1	Solyc03g150107.1	6262291	6264148	Solyc03g150107.1.1	6263875	6264148	cds
SL4.0ch03	24190610	24190611	SL4.0ch03:24190611_-	-	C	0.0145667	0.00195343	Solyc03g059260.4	Solyc03g059260.4	24186825	24191625	Solyc03g059260.4.1	24190522	24190653	cds
SL4.0ch03	30957189	30957190	SL4.0ch03:30957190_-	-	C	0.0181678	0.0207879	Solyc03g063560.3	Solyc03g063560.3	30935475	30976567	Solyc03g063560.3.1	30957148	30957278	cds
SL4.0ch03	45371226	45371227	SL4.0ch03:45371227_+	+	C	0.0117038	2.31579e-11	Solyc03g078400.3	Solyc03g078400.3	45370002	45373225	Solyc03g078400.3.1	45371072	45371466	cds
SL4.0ch03	47138782	47138783	SL4.0ch03:47138783_+	+	C	0.0338983	0.00246089	Solyc03g082660.3	Solyc03g082660.3	47137674	47142991	Solyc03g082660.3.1	47138724	47138869	cds
SL4.0ch03	48429857	48429858	SL4.0ch03:48429858_-	-	C	0.0155067	4.71607e-08	Solyc03g083910.5	Solyc03g083910.5	48429643	48433972	Solyc03g083910.5.1	48429642	48429914	3_UTR
SL4.0ch03	48429948	48429949	SL4.0ch03:48429949_-	-	C	0.0178443	0.00272303	Solyc03g083910.5	Solyc03g083910.5	48429643	48433972	Solyc03g083910.5.1	48429914	48430115	cds
SL4.0ch03	48509328	48509329	SL4.0ch03:48509329_-	-	C	0.0196429	0.00484946	Solyc03g083970.3	Solyc03g083970.3	48506932	48509768	Solyc03g083970.3.1	48508967	48509642	cds
SL4.0ch03	48992043	48992044	SL4.0ch03:48992044_+	+	C	0.0718671	0.0302144	Solyc03g093240.4	Solyc03g093240.4	48986176	48992380	Solyc03g093240.4.1	48991845	48992095	cds
SL4.0ch03	49877669	49877670	SL4.0ch03:49877670_+	+	C	0.0134119	0.0253165	Solyc03g093690.3	Solyc03g093690.3	49875177	49878117	Solyc03g093690.3.1	49877591	49877843	cds
SL4.0ch03	54080219	54080220	SL4.0ch03:54080220_-	-	C	0.0165344	0.0153949	Solyc03g097190.3	Solyc03g097190.3	54079699	54084087	Solyc03g097190.3.1	54079951	54082636	cds
SL4.0ch03	54161586	54161587	SL4.0ch03:54161587_+	+	C	0.0240052	0.00387171	Solyc03g097270.3	Solyc03g097270.3	54161300	54166509	Solyc03g097270.3.1	54161404	54161611	cds
SL4.0ch03	55829165	55829166	SL4.0ch03:55829166_+	+	C	0.0181614	0.0148257	Solyc03g019800.4	Solyc03g019800.4	55828278	55830076	Solyc03g019800.4.1	55828277	55829222	cds
SL4.0ch03	56267766	56267767	SL4.0ch03:56267767_-	-	C	0.0209826	0.0243014	Solyc03g111230.4	Solyc03g111230.4	56267242	56269705	Solyc03g111230.4.1	56267753	56267821	cds
SL4.0ch03	56706502	56706503	SL4.0ch03:56706503_+	+	C	0.0206267	0.000560654	Solyc03g111650.4	Solyc03g111650.4	56705019	56707832	Solyc03g111650.4.1	56706292	56706863	cds
SL4.0ch03	57074718	57074719	SL4.0ch03:57074719_+	+	C	0.0258896	0.000935198	Solyc03g112150.1	Solyc03g112150.1	57073340	57074773	Solyc03g112150.1.1	57073339	57074773	cds
SL4.0ch03	57114620	57114621	SL4.0ch03:57114621_-	-	C	0.0392434	0.0037223	Solyc03g112200.1	Solyc03g112200.1	57114326	57115081	Solyc03g112200.1.1	57114325	57115081	cds
SL4.0ch03	57884801	57884802	SL4.0ch03:57884802_+	+	C	0.0294028	0.00141273	Solyc03g113270.3	Solyc03g113270.3	57884788	57887006	Solyc03g113270.3.1	57884787	57885136	5_UTR
SL4.0ch03	58060031	58060032	SL4.0ch03:58060032_+	+	C	0.0401786	0.0234416	Solyc03g113500.4	Solyc03g113500.4	58049322	58060465	Solyc03g113500.4.1	58059413	58060170	cds
SL4.0ch03	58194451	58194452	SL4.0ch03:58194452_+	+	C	0.0319705	0.0117327	Solyc03g113700.3	Solyc03g113700.3	58193066	58194889	Solyc03g113700.3.1	58193682	58194584	cds
SL4.0ch03	59822019	59822020	SL4.0ch03:59822020_+	+	C	0.0373832	0.00109599	Solyc03g115810.3	Solyc03g115810.3	59821317	59832451	Solyc03g115810.3.1	59821661	59822171	cds
SL4.0ch03	60421281	60421282	SL4.0ch03:60421282_+	+	C	0.0216059	0.00904801	Solyc03g116630.3	Solyc03g116630.3	60420503	60421689	Solyc03g116630.3.1	60421199	60421432	cds
SL4.0ch03	60443124	60443125	SL4.0ch03:60443125_+	+	C	0.0226365	0.0116981	Solyc03g116680.3	Solyc03g116680.3	60440851	60443639	Solyc03g116680.3.1	60442285	60443416	cds
SL4.0ch03	61018268	61018269	SL4.0ch03:61018269_-	-	C	0.0114445	0.0103264	Solyc03g117420.4	Solyc03g117420.4	61005629	61020573	Solyc03g117420.4.1	61018107	61018302	cds
SL4.0ch03	61018272	61018273	SL4.0ch03:61018273_-	-	C	0.0106584	8.26343e-05	Solyc03g117420.4	Solyc03g117420.4	61005629	61020573	Solyc03g117420.4.1	61018107	61018302	cds
SL4.0ch03	61475530	61475531	SL4.0ch03:61475531_-	-	C	0.0182167	0.0133281	Solyc03g118040.3	Solyc03g118040.3	61475197	61478707	Solyc03g118040.3.1	61475460	61475598	cds
SL4.0ch03	61513340	61513341	SL4.0ch03:61513341_-	-	C	0.0983796	0.0155567	Solyc03g118090.3	Solyc03g118090.3	61511867	61515802	Solyc03g118090.3.1	61512697	61513483	cds
SL4.0ch03	64297054	64297055	SL4.0ch03:64297055_+	+	C	0.0352814	0.00974653	Solyc03g121820.3	Solyc03g121820.3	64296612	64303090	Solyc03g121820.3.1	64297018	64297094	cds
SL4.0ch03	64870163	64870164	SL4.0ch03:64870164_-	-	C	0.0192124	0.0274547	Solyc03g123610.4	Solyc03g123610.4	64867516	64874264	Solyc03g123610.4.1	64870081	64870202	cds
SL4.0ch03	65079092	65079093	SL4.0ch03:65079093_-	-	C	0.0411213	0.000132453	Solyc03g123920.3	Solyc03g123920.3	65073116	65079425	Solyc03g123920.3.1	65078285	65079158	cds
SL4.0ch03	65177585	65177586	SL4.0ch03:65177586_+	+	C	0.0182275	0.0314727	Solyc03g124010.3	Solyc03g124010.3	65153184	65182899	Solyc03g124010.3.1	65176832	65178033	cds
SL4.0ch03	208136	208137	SL4.0ch03:208137_-	-	C	0.0731364	0.00295641	Solyc03g005340.4	Solyc03g005340.4	207933	215052	Solyc03g005340.4.1	207932	208216	3_UTR
SL4.0ch03	314250	314251	SL4.0ch03:314251_-	-	C	0.0322423	0.0359552	Solyc03g005430.4	Solyc03g005430.4	308068	322270	Solyc03g005430.4.1	314242	314591	cds
SL4.0ch03	542677	542678	SL4.0ch03:542678_-	-	C	0.0119303	0.0120483	Solyc03g005760.1	Solyc03g005760.1	542669	543472	Solyc03g005760.1.1	542668	543472	cds
SL4.0ch03	1863854	1863855	SL4.0ch03:1863855_+	+	C	0.0110989	0.0330671	Solyc03g007270.3	Solyc03g007270.3	1860130	1868090	Solyc03g007270.3.1	1863723	1863882	cds
SL4.0ch03	3323912	3323913	SL4.0ch03:3323913_+	+	C	0.0349872	0.020184	Solyc03g150102.1	Solyc03g150102.1	3323402	3324357	Solyc03g150102.1.1	3323401	3324072	5_UTR
SL4.0ch03	4468062	4468063	SL4.0ch03:4468063_+	+	C	0.0220518	0.0325978	Solyc03g032050.4	Solyc03g032050.4	4460124	4469193	Solyc03g032050.4.1	4467638	4468090	cds
SL4.0ch03	4485476	4485477	SL4.0ch03:4485477_-	-	C	0.105357	5.97166e-05	Solyc03g032070.3	Solyc03g032070.3	4482668	4485630	Solyc03g032070.3.1	4484766	4485521	cds
SL4.0ch03	6270059	6270060	SL4.0ch03:6270060_+	+	C	0.0196634	0.0226774	Solyc03g034440.2	Solyc03g034440.2	6268822	6270715	Solyc03g034440.2.1	6269728	6270457	cds
SL4.0ch03	7489292	7489293	SL4.0ch03:7489293_+	+	C	0.0189712	0.0422177	Solyc03g044140.3	Solyc03g044140.3	7484665	7496150	Solyc03g044140.3.1	7489267	7489397	cds
SL4.0ch03	12395221	12395222	SL4.0ch03:12395222_-	-	C	0.0588235	0.0251387	Solyc03g046590.3	Solyc03g046590.3	12393394	12414976	Solyc03g046590.3.1	12395151	12395347	cds
SL4.0ch03	23233258	23233259	SL4.0ch03:23233259_-	-	C	0.0348751	0.0263568	Solyc03g058970.4	Solyc03g058970.4	23232385	23242422	Solyc03g058970.4.1	23233134	23233334	cds
SL4.0ch03	53867414	53867415	SL4.0ch03:53867415_-	-	C	0.0290498	0.0278078	Solyc03g096920.3	Solyc03g096920.3	53860071	53875334	Solyc03g096920.3.1	53867392	53867503	cds
SL4.0ch03	54020128	54020129	SL4.0ch03:54020129_+	+	C	0.0619131	0.0478556	Solyc03g097100.1	Solyc03g097100.1	54019741	54020232	Solyc03g097100.1.1	54019740	54020232	cds
SL4.0ch03	56344104	56344105	SL4.0ch03:56344105_+	+	C	0.0418124	0.00935159	Solyc03g111320.1	Solyc03g111320.1	56344062	56346059	Solyc03g111320.1.1	56344061	56346059	cds
SL4.0ch03	57183205	57183206	SL4.0ch03:57183206_+	+	C	0.0180724	0.00153689	Solyc03g112310.1	Solyc03g112310.1	57181562	57183550	Solyc03g112310.1.1	57181561	57183550	cds
SL4.0ch03	57780629	57780630	SL4.0ch03:57780630_-	-	C	0.0376664	0.0473931	Solyc03g113060.3	Solyc03g113060.3	57779176	57787089	Solyc03g113060.3.1	57780572	57780701	cds
SL4.0ch03	58194451	58194452	SL4.0ch03:58194452_+	+	C	0.0371892	0.0110897	Solyc03g113700.3	Solyc03g113700.3	58193066	58194889	Solyc03g113700.3.1	58193682	58194584	cds
SL4.0ch03	59704408	59704409	SL4.0ch03:59704409_+	+	C	0.0112008	0.000220014	Solyc03g115630.3	Solyc03g115630.3	59699679	59705226	Solyc03g115630.3.1	59704356	59704522	cds
SL4.0ch03	59710480	59710481	SL4.0ch03:59710481_+	+	C	0.0150133	3.10401e-06	Solyc03g115650.4	Solyc03g115650.4	59710339	59712827	Solyc03g115650.4.1	59710338	59710620	cds
SL4.0ch03	59780658	59780659	SL4.0ch03:59780659_-	-	C	0.025188	0.00268067	Solyc03g115720.3	Solyc03g115720.3	59771892	59780975	Solyc03g115720.3.1	59780606	59780675	cds
SL4.0ch03	59790015	59790016	SL4.0ch03:59790016_-	-	C	0.0546555	0.000684065	Solyc03g115740.2	Solyc03g115740.2	59789710	59791062	Solyc03g115740.2.1	59789709	59791062	cds
SL4.0ch03	59830218	59830219	SL4.0ch03:59830219_+	+	C	0.0473558	0.00294231	Solyc03g115810.3	Solyc03g115810.3	59821317	59832451	Solyc03g115810.3.1	59830176	59830268	cds
SL4.0ch03	60931763	60931764	SL4.0ch03:60931764_-	-	C	0.0366803	0.0224244	Solyc03g117320.4	Solyc03g117320.4	60930696	60934913	Solyc03g117320.4.1	60931677	60931791	cds
SL4.0ch03	61070438	61070439	SL4.0ch03:61070439_-	-	C	0.0414474	0.0403787	Solyc03g117470.3	Solyc03g117470.3	61065876	61071031	Solyc03g117470.3.1	61070355	61070480	cds
SL4.0ch03	61152616	61152617	SL4.0ch03:61152617_+	+	C	0.0232558	0.0209031	Solyc03g117580.3	Solyc03g117580.3	61149630	61152915	Solyc03g117580.3.1	61152587	61152679	cds
SL4.0ch03	61423855	61423856	SL4.0ch03:61423856_+	+	C	0.0339891	0.00153871	Solyc03g117980.3	Solyc03g117980.3	61423305	61429243	Solyc03g117980.3.1	61423698	61424302	cds
SL4.0ch03	61610656	61610657	SL4.0ch03:61610657_-	-	C	0.0276355	0.00731237	Solyc03g118240.4	Solyc03g118240.4	61610155	61612153	Solyc03g118240.4.1	61610397	61610805	cds
SL4.0ch03	61664884	61664885	SL4.0ch03:61664885_+	+	C	0.0193783	0.00340103	Solyc03g118290.3	Solyc03g118290.3	61663949	61670226	Solyc03g118290.3.1	61664845	61664941	cds
SL4.0ch03	61866106	61866107	SL4.0ch03:61866107_-	-	C	0.0134988	0.0450475	Solyc03g118530.3	Solyc03g118530.3	61848990	61866709	Solyc03g118530.3.1	61865816	61866501	cds
SL4.0ch03	62271811	62271812	SL4.0ch03:62271812_+	+	C	0.0411886	0.0419133	Solyc03g119130.3	Solyc03g119130.3	62270859	62275651	Solyc03g119130.3.1	62271211	62272408	cds
SL4.0ch03	62490305	62490306	SL4.0ch03:62490306_-	-	C	0.0129234	0.0414226	Solyc03g119430.4	Solyc03g119430.4	62489532	62492780	Solyc03g119430.4.1	62489996	62490587	cds
SL4.0ch03	62566113	62566114	SL4.0ch03:62566114_-	-	C	0.0204824	0.00336264	Solyc03g119540.3	Solyc03g119540.3	62565853	62567474	Solyc03g119540.3.1	62565949	62566183	cds
SL4.0ch03	62566993	62566994	SL4.0ch03:62566994_-	-	C	0.0211791	0.00332925	Solyc03g119540.3	Solyc03g119540.3	62565853	62567474	Solyc03g119540.3.1	62566278	62567271	cds
SL4.0ch03	62714917	62714918	SL4.0ch03:62714918_+	+	C	0.0655738	0.00118345	Solyc03g119720.4	Solyc03g119720.4	62709011	62715670	Solyc03g119720.4.1	62714363	62715309	cds
SL4.0ch03	63779006	63779007	SL4.0ch03:63779007_-	-	C	0.0238249	0.0281897	Solyc03g121120.4	Solyc03g121120.4	63771894	63781456	Solyc03g121120.4.1	63778943	63779027	cds
SL4.0ch03	63913431	63913432	SL4.0ch03:63913432_+	+	C	0.0189255	0.00690171	Solyc03g121360.1	Solyc03g121360.1	63913308	63913919	Solyc03g121360.1.1	63913307	63913919	cds
SL4.0ch03	63913559	63913560	SL4.0ch03:63913560_+	+	C	0.0221396	0.0464391	Solyc03g121360.1	Solyc03g121360.1	63913308	63913919	Solyc03g121360.1.1	63913307	63913919	cds
SL4.0ch03	64364191	64364192	SL4.0ch03:64364192_-	-	C	0.0222856	0.044866	Solyc03g121910.1	Solyc03g121910.1	64363859	64365418	Solyc03g121910.1.1	64363858	64365418	cds
SL4.0ch03	64397891	64397892	SL4.0ch03:64397892_-	-	C	0.0171093	0.0399044	Solyc03g121960.3	Solyc03g121960.3	64393079	64400019	Solyc03g121960.3.1	64397854	64398077	cds
SL4.0ch03	64575456	64575457	SL4.0ch03:64575457_-	-	C	0.0167586	0.0413152	Solyc03g122260.3	Solyc03g122260.3	64574301	64579063	Solyc03g122260.3.1	64575443	64575506	cds
SL4.0ch04	438387	438388	SL4.0ch04:438388_-	-	C	0.0259711	0.00391418	Solyc04g005650.3	Solyc04g005650.3	437647	438699	Solyc04g005650.3.1	437646	438699	cds
SL4.0ch04	2359065	2359066	SL4.0ch04:2359066_+	+	C	0.0157151	0.000135962	Solyc04g008680.4	Solyc04g008680.4	2346960	2361621	Solyc04g008680.4.1	2358247	2359338	cds
SL4.0ch04	2401893	2401894	SL4.0ch04:2401894_+	+	C	0.04	0.0153097	Solyc04g008700.3	Solyc04g008700.3	2384172	2407129	Solyc04g008700.3.1	2401858	2401982	cds
SL4.0ch04	3350880	3350881	SL4.0ch04:3350881_+	+	C	0.0393617	0.0132045	Solyc04g010000.3	Solyc04g010000.3	3348903	3354044	Solyc04g010000.3.1	3350816	3350914	cds
SL4.0ch04	3918723	3918724	SL4.0ch04:3918724_-	-	C	0.0135675	0.000725132	Solyc04g011430.3	Solyc04g011430.3	3918580	3922217	Solyc04g011430.3.1	3918579	3918985	3_UTR
SL4.0ch04	4001347	4001348	SL4.0ch04:4001348_+	+	C	0.0441176	0.0111937	Solyc04g011530.3	Solyc04g011530.3	3994862	4001935	Solyc04g011530.3.1	4001313	4001510	cds
SL4.0ch04	4744895	4744896	SL4.0ch04:4744896_+	+	C	0.0101606	0.0392692	Solyc04g014480.3	Solyc04g014480.3	4743668	4745231	Solyc04g014480.3.1	4744736	4745041	cds
SL4.0ch04	5004670	5004671	SL4.0ch04:5004671_-	-	C	0.0694444	0.00271588	Solyc04g014710.3	Solyc04g014710.3	5000168	5005051	Solyc04g014710.3.1	5004585	5004882	cds
SL4.0ch04	6065516	6065517	SL4.0ch04:6065517_-	-	C	0.0103904	0.0290902	Solyc04g015750.3	Solyc04g015750.3	6065261	6071195	Solyc04g015750.3.1	6065479	6065857	cds
SL4.0ch04	38451236	38451237	SL4.0ch04:38451237_-	-	C	0.038379	0.0141312	Solyc04g049010.3	Solyc04g049010.3	38410214	38451889	Solyc04g049010.3.1	38451104	38451296	cds
SL4.0ch04	38571723	38571724	SL4.0ch04:38571724_-	-	C	0.0171405	0.0366396	Solyc04g049070.3	Solyc04g049070.3	38568790	38577326	Solyc04g049070.3.1	38571649	38571923	cds
SL4.0ch04	50390088	50390089	SL4.0ch04:50390089_+	+	C	0.0166467	0.00852829	Solyc04g051850.3	Solyc04g051850.3	50387641	50390583	Solyc04g051850.3.1	50390040	50390237	cds
SL4.0ch04	51194095	51194096	SL4.0ch04:51194096_+	+	C	0.0122362	0.000764588	Solyc04g054190.3	Solyc04g054190.3	51193639	51207897	Solyc04g054190.3.1	51193761	51194220	cds
SL4.0ch04	54825172	54825173	SL4.0ch04:54825173_+	+	C	0.025974	0.0112953	Solyc04g063360.3	Solyc04g063360.3	54814530	54830737	Solyc04g063360.3.1	54825108	54825218	cds
SL4.0ch04	55004911	55004912	SL4.0ch04:55004912_+	+	C	0.0113485	0.0471215	Solyc04g064500.4	Solyc04g064500.4	54994394	55014561	Solyc04g064500.4.1	55004885	55004972	cds
SL4.0ch04	55718673	55718674	SL4.0ch04:55718674_-	-	C	0.0446247	0.0304722	Solyc04g071040.4	Solyc04g071040.4	55714471	55724254	Solyc04g071040.4.1	55717893	55719999	cds
SL4.0ch04	55876769	55876770	SL4.0ch04:55876770_+	+	C	0.0338983	0.00466769	Solyc04g071140.3	Solyc04g071140.3	55876235	55881219	Solyc04g071140.3.1	55876492	55876814	cds
SL4.0ch04	56554372	56554373	SL4.0ch04:56554373_+	+	C	0.0274001	0.0159021	Solyc04g071770.3	Solyc04g071770.3	56553426	56555141	Solyc04g071770.3.1	56554273	56555124	cds
SL4.0ch04	57021767	57021768	SL4.0ch04:57021768_-	-	C	0.0161131	0.00876287	Solyc04g072047.1	Solyc04g072047.1	57019878	57023770	Solyc04g072047.1.1	57021699	57021844	cds
SL4.0ch04	57155934	57155935	SL4.0ch04:57155935_+	+	C	0.0335366	0.00814726	Solyc04g072220.3	Solyc04g072220.3	57154105	57157527	Solyc04g072220.3.1	57155516	57156713	cds
SL4.0ch04	57979195	57979196	SL4.0ch04:57979196_-	-	C	0.0158889	8.8735e-09	Solyc04g073990.3	Solyc04g073990.3	57977785	57980208	Solyc04g073990.3.1	57979004	57979223	cds
SL4.0ch04	58108659	58108660	SL4.0ch04:58108660_-	-	C	0.04652	0.00296499	Solyc04g074150.3	Solyc04g074150.3	58108657	58109004	Solyc04g074150.3.1	58108656	58109004	cds
SL4.0ch04	58461946	58461947	SL4.0ch04:58461947_+	+	C	0.0353256	0.00809237	Solyc04g074510.3	Solyc04g074510.3	58461530	58463701	Solyc04g074510.3.1	58461731	58462217	cds
SL4.0ch04	59026075	59026076	SL4.0ch04:59026076_-	-	C	0.0124652	0.00560123	Solyc04g076060.3	Solyc04g076060.3	59023131	59027932	Solyc04g076060.3.1	59025822	59026449	cds
SL4.0ch04	59398784	59398785	SL4.0ch04:59398785_-	-	C	0.104167	0.00467637	Solyc04g076520.3	Solyc04g076520.3	59397955	59399841	Solyc04g076520.3.1	59397954	59399841	cds
SL4.0ch04	59414891	59414892	SL4.0ch04:59414892_+	+	C	0.0113947	0.0339264	Solyc04g076530.3	Solyc04g076530.3	59409434	59419773	Solyc04g076530.3.1	59414755	59415084	cds
SL4.0ch04	59418120	59418121	SL4.0ch04:59418121_+	+	C	0.0584416	0.00218592	Solyc04g076530.3	Solyc04g076530.3	59409434	59419773	Solyc04g076530.3.1	59418100	59418160	cds
SL4.0ch04	59429465	59429466	SL4.0ch04:59429466_-	-	C	0.0271444	0.0130619	Solyc04g076540.4	Solyc04g076540.4	59421803	59438179	Solyc04g076540.4.1	59429416	59429666	cds
SL4.0ch04	60891557	60891558	SL4.0ch04:60891558_+	+	C	0.0284946	0.00262564	Solyc04g078050.3	Solyc04g078050.3	60882216	60894883	Solyc04g078050.3.1	60891474	60891615	cds
SL4.0ch04	61598905	61598906	SL4.0ch04:61598906_-	-	C	0.0285714	0.000452464	Solyc04g079000.4	Solyc04g079000.4	61594622	61599433	Solyc04g079000.4.1	61598886	61599324	cds
SL4.0ch04	61723414	61723415	SL4.0ch04:61723415_+	+	C	0.025	0.0126068	Solyc04g079190.4	Solyc04g079190.4	61722949	61724340	Solyc04g079190.4.1	61722948	61723501	cds
SL4.0ch04	61850892	61850893	SL4.0ch04:61850893_+	+	C	0.0289681	0.00912833	Solyc04g079350.1	Solyc04g079350.1	61849968	61850921	Solyc04g079350.1.1	61849967	61850921	cds
SL4.0ch04	62454512	62454513	SL4.0ch04:62454513_+	+	C	0.0388889	0.00127956	Solyc04g080230.3	Solyc04g080230.3	62451830	62454784	Solyc04g080230.3.1	62454480	62454547	cds
SL4.0ch04	62458375	62458376	SL4.0ch04:62458376_-	-	C	0.0322943	0.000110409	Solyc04g080240.4	Solyc04g080240.4	62455887	62465933	Solyc04g080240.4.1	62457349	62459903	cds
SL4.0ch04	62508991	62508992	SL4.0ch04:62508992_-	-	C	0.0459976	0.0446012	Solyc04g080300.4	Solyc04g080300.4	62508705	62512411	Solyc04g080300.4.1	62508963	62509188	cds
SL4.0ch04	63374301	63374302	SL4.0ch04:63374302_+	+	C	0.0230594	0.0172888	Solyc04g081410.3	Solyc04g081410.3	63371391	63374654	Solyc04g081410.3.1	63374293	63374335	cds
SL4.0ch04	63384926	63384927	SL4.0ch04:63384927_+	+	C	0.0333694	0.0311261	Solyc04g081430.3	Solyc04g081430.3	63381375	63385914	Solyc04g081430.3.1	63384832	63384999	cds
SL4.0ch04	64010380	64010381	SL4.0ch04:64010381_-	-	C	0.0175485	0.0204941	Solyc04g082330.3	Solyc04g082330.3	64006406	64015333	Solyc04g082330.3.1	64010287	64010482	cds
SL4.0ch04	64224759	64224760	SL4.0ch04:64224760_-	-	C	0.0159052	0.0266008	Solyc04g082640.3	Solyc04g082640.3	64223374	64226921	Solyc04g082640.3.1	64224752	64224855	cds
SL4.0ch04	1022721	1022722	SL4.0ch04:1022722_+	+	C	0.0337886	0.0298067	Solyc04g007270.3	Solyc04g007270.3	1018928	1023626	Solyc04g007270.3.1	1022658	1023046	3_UTR
SL4.0ch04	1671118	1671119	SL4.0ch04:1671119_+	+	C	0.0168651	0.000718559	Solyc04g007980.3	Solyc04g007980.3	1667003	1671507	Solyc04g007980.3.1	1671053	1671314	cds
SL4.0ch04	2646931	2646932	SL4.0ch04:2646932_-	-	C	0.0218579	0.0210804	Solyc04g009050.4	Solyc04g009050.4	2646411	2652849	Solyc04g009050.4.1	2646878	2647008	cds
SL4.0ch04	3149627	3149628	SL4.0ch04:3149628_-	-	C	0.0111033	0.0279543	Solyc04g009800.3	Solyc04g009800.3	3144327	3150355	Solyc04g009800.3.1	3149040	3149854	cds
SL4.0ch04	3918856	3918857	SL4.0ch04:3918857_-	-	C	0.0222661	0.00517275	Solyc04g011430.3	Solyc04g011430.3	3918580	3922217	Solyc04g011430.3.1	3918579	3918985	3_UTR
SL4.0ch04	5286284	5286285	SL4.0ch04:5286285_+	+	C	0.0261628	0.0469914	Solyc04g015050.3	Solyc04g015050.3	5280858	5286598	Solyc04g015050.3.1	5286281	5286311	cds
SL4.0ch04	5746983	5746984	SL4.0ch04:5746984_+	+	C	0.0358108	0.000797706	Solyc04g015500.3	Solyc04g015500.3	5745679	5748411	Solyc04g015500.3.1	5746930	5747159	cds
SL4.0ch04	6069774	6069775	SL4.0ch04:6069775_-	-	C	0.0256513	0.0192266	Solyc04g015750.3	Solyc04g015750.3	6065261	6071195	Solyc04g015750.3.1	6069510	6070915	cds
SL4.0ch04	7122136	7122137	SL4.0ch04:7122137_-	-	C	0.0422648	0.00336334	Solyc04g150113.1	Solyc04g150113.1	7120859	7124804	Solyc04g150113.1.1	7122055	7122147	cds
SL4.0ch04	7228414	7228415	SL4.0ch04:7228415_-	-	C	0.0384432	0.00954245	Solyc04g016380.3	Solyc04g016380.3	7227806	7232180	Solyc04g016380.3.1	7228407	7228506	cds
SL4.0ch04	19333074	19333075	SL4.0ch04:19333075_+	+	C	0.0334711	0.0453229	Solyc04g025990.3	Solyc04g025990.3	19326523	19333445	Solyc04g025990.3.1	19332169	19333233	cds
SL4.0ch04	21342035	21342036	SL4.0ch04:21342036_-	-	C	0.0174102	0.0203916	Solyc04g025540.3	Solyc04g025540.3	21340166	21350961	Solyc04g025540.3.1	21341931	21342039	cds
SL4.0ch04	24334679	24334680	SL4.0ch04:24334680_-	-	C	0.0568311	0.0195537	Solyc04g025260.3	Solyc04g025260.3	24309142	24338617	Solyc04g025260.3.1	24334633	24334790	cds
SL4.0ch04	39178744	39178745	SL4.0ch04:39178745_+	+	C	0.023194	0.00213093	Solyc04g049160.3	Solyc04g049160.3	39167566	39179499	Solyc04g049160.3.1	39178716	39178857	cds
SL4.0ch04	41325231	41325232	SL4.0ch04:41325232_+	+	C	0.0162597	0.00236188	Solyc04g049490.3	Solyc04g049490.3	41309975	41330576	Solyc04g049490.3.1	41325201	41325243	cds
SL4.0ch04	42283635	42283636	SL4.0ch04:42283636_-	-	C	0.0186929	0.00671453	Solyc04g049690.3	Solyc04g049690.3	42278205	42286424	Solyc04g049690.3.1	42283627	42283768	cds
SL4.0ch04	45540427	45540428	SL4.0ch04:45540428_-	-	C	0.0746082	0.0217239	Solyc04g050240.3	Solyc04g050240.3	45524507	45540565	Solyc04g050240.3.1	45540131	45540531	5_UTR
SL4.0ch04	45772050	45772051	SL4.0ch04:45772051_-	-	C	0.01625	0.000906485	Solyc04g050310.3	Solyc04g050310.3	45771630	45772322	Solyc04g050310.3.1	45771920	45772322	cds
SL4.0ch04	50102289	50102290	SL4.0ch04:50102290_-	-	C	0.03125	0.0292958	Solyc04g051580.4	Solyc04g051580.4	50102110	50109844	Solyc04g051580.4.1	50102109	50102361	3_UTR
SL4.0ch04	51194131	51194132	SL4.0ch04:51194132_+	+	C	0.011671	0.0138054	Solyc04g054190.3	Solyc04g054190.3	51193639	51207897	Solyc04g054190.3.1	51193761	51194220	cds
SL4.0ch04	51583079	51583080	SL4.0ch04:51583080_+	+	C	0.0484563	0.00441552	Solyc04g054310.3	Solyc04g054310.3	51582767	51588297	Solyc04g054310.3.1	51582979	51583204	cds
SL4.0ch04	51850312	51850313	SL4.0ch04:51850313_-	-	C	0.0128573	0.0124402	Solyc04g054460.3	Solyc04g054460.3	51849382	51855791	Solyc04g054460.3.1	51850254	51850503	cds
SL4.0ch04	53241308	53241309	SL4.0ch04:53241309_-	-	C	0.0393701	0.000374403	Solyc04g056270.4	Solyc04g056270.4	53241107	53251615	Solyc04g056270.4.1	53241106	53241328	3_UTR
SL4.0ch04	55004912	55004913	SL4.0ch04:55004913_+	+	C	0.0315461	6.61771e-05	Solyc04g064500.4	Solyc04g064500.4	54994394	55014561	Solyc04g064500.4.1	55004885	55004972	cds
SL4.0ch04	55880312	55880313	SL4.0ch04:55880313_+	+	C	0.0159107	0.000738115	Solyc04g071140.3	Solyc04g071140.3	55876235	55881219	Solyc04g071140.3.1	55880288	55880852	cds
SL4.0ch04	56356794	56356795	SL4.0ch04:56356795_+	+	C	0.0735321	0.0031662	Solyc04g071580.3	Solyc04g071580.3	56352297	56357170	Solyc04g071580.3.1	56356783	56356969	cds
SL4.0ch04	56927543	56927544	SL4.0ch04:56927544_+	+	C	0.0441924	0.016521	Solyc04g072032.1	Solyc04g072032.1	56927248	56930757	Solyc04g072032.1.1	56927523	56927675	cds
SL4.0ch04	56947786	56947787	SL4.0ch04:56947787_-	-	C	0.02399	0.0335324	Solyc04g072035.1	Solyc04g072035.1	56941830	56950370	Solyc04g072035.1.1	56947344	56948209	cds
SL4.0ch04	58108679	58108680	SL4.0ch04:58108680_-	-	C	0.0362763	0.00987216	Solyc04g074150.3	Solyc04g074150.3	58108657	58109004	Solyc04g074150.3.1	58108656	58109004	cds
SL4.0ch04	59030673	59030674	SL4.0ch04:59030674_-	-	C	0.03436	0.0288896	Solyc04g076080.3	Solyc04g076080.3	59030385	59034236	Solyc04g076080.3.1	59030384	59030738	3_UTR
SL4.0ch04	59182031	59182032	SL4.0ch04:59182032_-	-	C	0.0605949	3.3183e-05	Solyc04g076250.3	Solyc04g076250.3	59180231	59186080	Solyc04g076250.3.1	59181976	59182093	cds
SL4.0ch04	59414891	59414892	SL4.0ch04:59414892_+	+	C	0.0112796	0.0186506	Solyc04g076530.3	Solyc04g076530.3	59409434	59419773	Solyc04g076530.3.1	59414755	59415084	cds
SL4.0ch04	61723904	61723905	SL4.0ch04:61723905_+	+	C	0.0425532	0.00574148	Solyc04g079190.4	Solyc04g079190.4	61722949	61724340	Solyc04g079190.4.1	61723680	61724138	cds
SL4.0ch04	62458375	62458376	SL4.0ch04:62458376_-	-	C	0.024241	0.0298336	Solyc04g080240.4	Solyc04g080240.4	62455887	62465933	Solyc04g080240.4.1	62457349	62459903	cds
SL4.0ch04	62900987	62900988	SL4.0ch04:62900988_-	-	C	0.0303284	0.0262197	Solyc04g080873.1	Solyc04g080873.1	62899849	62903570	Solyc04g080873.1.1	62900571	62901003	cds
SL4.0ch04	63107496	63107497	SL4.0ch04:63107497_-	-	C	0.0337079	0.0338803	Solyc04g081090.3	Solyc04g081090.3	63107173	63109379	Solyc04g081090.3.1	63107172	63107517	3_UTR
SL4.0ch04	64370707	64370708	SL4.0ch04:64370708_+	+	C	0.021523	0.000186471	Solyc04g082910.1	Solyc04g082910.1	64370499	64370762	Solyc04g082910.1.1	64370498	64370762	cds
SL4.0ch04	83918	83919	SL4.0ch04:83919_-	-	C	0.0125575	0.0407299	Solyc04g005080.3	Solyc04g005080.3	78313	84732	Solyc04g005080.3.1	83874	84559	cds
SL4.0ch04	1101525	1101526	SL4.0ch04:1101526_-	-	C	0.0275229	0.000118523	Solyc04g007370.3	Solyc04g007370.3	1100957	1108065	Solyc04g007370.3.1	1101372	1101612	cds
SL4.0ch04	1101537	1101538	SL4.0ch04:1101538_-	-	C	0.0247934	6.36158e-05	Solyc04g007370.3	Solyc04g007370.3	1100957	1108065	Solyc04g007370.3.1	1101372	1101612	cds
SL4.0ch04	1654064	1654065	SL4.0ch04:1654065_-	-	C	0.0118343	0.00540141	Solyc04g007970.3	Solyc04g007970.3	1653764	1662292	Solyc04g007970.3.1	1654037	1654096	cds
SL4.0ch04	3350880	3350881	SL4.0ch04:3350881_+	+	C	0.037468	0.0345548	Solyc04g010000.3	Solyc04g010000.3	3348903	3354044	Solyc04g010000.3.1	3350816	3350914	cds
SL4.0ch04	3537502	3537503	SL4.0ch04:3537503_+	+	C	0.054902	0.0362837	Solyc04g010185.1	Solyc04g010185.1	3535588	3538808	Solyc04g010185.1.1	3537064	3538127	cds
SL4.0ch04	3918852	3918853	SL4.0ch04:3918853_-	-	C	0.0150846	0.00933441	Solyc04g011430.3	Solyc04g011430.3	3918580	3922217	Solyc04g011430.3.1	3918579	3918985	3_UTR
SL4.0ch04	3918856	3918857	SL4.0ch04:3918857_-	-	C	0.0160781	0.014068	Solyc04g011430.3	Solyc04g011430.3	3918580	3922217	Solyc04g011430.3.1	3918579	3918985	3_UTR
SL4.0ch04	4137010	4137011	SL4.0ch04:4137011_-	-	C	0.0323671	0.00289882	Solyc04g011630.1	Solyc04g011630.1	4136826	4137338	Solyc04g011630.1.1	4136825	4137338	cds
SL4.0ch04	4464927	4464928	SL4.0ch04:4464928_-	-	C	0.0124586	0.00584818	Solyc04g012120.3	Solyc04g012120.3	4463619	4465215	Solyc04g012120.3.1	4464661	4465138	cds
SL4.0ch04	4746518	4746519	SL4.0ch04:4746519_+	+	C	0.0373981	0.0153148	Solyc04g014490.1	Solyc04g014490.1	4746273	4746668	Solyc04g014490.1.1	4746272	4746668	cds
SL4.0ch04	4898925	4898926	SL4.0ch04:4898926_+	+	C	0.011424	1.77071e-07	Solyc04g014600.3	Solyc04g014600.3	4897250	4899231	Solyc04g014600.3.1	4898913	4898938	3_UTR
SL4.0ch04	5679559	5679560	SL4.0ch04:5679560_-	-	C	0.0517241	0.0215756	Solyc04g015450.3	Solyc04g015450.3	5672487	5688367	Solyc04g015450.3.1	5679533	5679605	cds
SL4.0ch04	40991395	40991396	SL4.0ch04:40991396_+	+	C	0.0888889	9.52571e-07	Solyc04g049380.4	Solyc04g049380.4	40991204	41012342	Solyc04g049380.4.1	40991203	40995839	5_UTR
SL4.0ch04	44913781	44913782	SL4.0ch04:44913782_-	-	C	0.0294425	0.00468836	Solyc04g050150.4	Solyc04g050150.4	44877772	44914519	Solyc04g050150.4.1	44913769	44913853	cds
SL4.0ch04	51194095	51194096	SL4.0ch04:51194096_+	+	C	0.011822	0.000357788	Solyc04g054190.3	Solyc04g054190.3	51193639	51207897	Solyc04g054190.3.1	51193761	51194220	cds
SL4.0ch04	51194107	51194108	SL4.0ch04:51194108_+	+	C	0.0163441	4.30391e-06	Solyc04g054190.3	Solyc04g054190.3	51193639	51207897	Solyc04g054190.3.1	51193761	51194220	cds
SL4.0ch04	51195300	51195301	SL4.0ch04:51195301_+	+	C	0.0160714	0.0350361	Solyc04g054190.3	Solyc04g054190.3	51193639	51207897	Solyc04g054190.3.1	51195280	51195416	cds
SL4.0ch04	51203671	51203672	SL4.0ch04:51203672_+	+	C	0.0350746	0.0011139	Solyc04g054190.3	Solyc04g054190.3	51193639	51207897	Solyc04g054190.3.1	51203584	51203701	cds
SL4.0ch04	52368542	52368543	SL4.0ch04:52368543_-	-	C	0.0151568	0.00110143	Solyc04g054700.3	Solyc04g054700.3	52360292	52372078	Solyc04g054700.3.1	52368287	52368548	cds
SL4.0ch04	53242344	53242345	SL4.0ch04:53242345_-	-	C	0.0269481	0.0114809	Solyc04g056270.4	Solyc04g056270.4	53241107	53251615	Solyc04g056270.4.1	53242181	53242505	cds
SL4.0ch04	53242423	53242424	SL4.0ch04:53242424_-	-	C	0.0241664	0.0313283	Solyc04g056270.4	Solyc04g056270.4	53241107	53251615	Solyc04g056270.4.1	53242181	53242505	cds
SL4.0ch04	55300976	55300977	SL4.0ch04:55300977_-	-	C	0.080721	0.016025	Solyc04g064800.4	Solyc04g064800.4	55299611	55306034	Solyc04g064800.4.1	55300123	55301586	cds
SL4.0ch04	55369344	55369345	SL4.0ch04:55369345_+	+	C	0.0162952	0.0185112	Solyc04g064850.3	Solyc04g064850.3	55359346	55370176	Solyc04g064850.3.1	55369170	55369416	cds
SL4.0ch04	55787347	55787348	SL4.0ch04:55787348_+	+	C	0.0436275	0.0295345	Solyc04g071070.2	Solyc04g071070.2	55786441	55788103	Solyc04g071070.2.1	55787344	55787666	cds
SL4.0ch04	56487120	56487121	SL4.0ch04:56487121_-	-	C	0.0118874	0.0350461	Solyc04g071710.4	Solyc04g071710.4	56486961	56494569	Solyc04g071710.4.1	56486960	56487280	3_UTR
SL4.0ch04	56554341	56554342	SL4.0ch04:56554342_+	+	C	0.033779	0.010296	Solyc04g071770.3	Solyc04g071770.3	56553426	56555141	Solyc04g071770.3.1	56554273	56555124	cds
SL4.0ch04	58108679	58108680	SL4.0ch04:58108680_-	-	C	0.045111	0.041814	Solyc04g074150.3	Solyc04g074150.3	58108657	58109004	Solyc04g074150.3.1	58108656	58109004	cds
SL4.0ch04	58261414	58261415	SL4.0ch04:58261415_+	+	C	0.0131868	0.00448013	Solyc04g074300.3	Solyc04g074300.3	58261024	58263252	Solyc04g074300.3.1	58261133	58261802	cds
SL4.0ch04	58491053	58491054	SL4.0ch04:58491054_+	+	C	0.0339545	0.0266153	Solyc04g074550.4	Solyc04g074550.4	58490963	58496751	Solyc04g074550.4.1	58490962	58491077	5_UTR
SL4.0ch04	58670117	58670118	SL4.0ch04:58670118_-	-	C	0.0259444	0.0109595	Solyc04g074800.3	Solyc04g074800.3	58668849	58672362	Solyc04g074800.3.1	58669969	58670164	cds
SL4.0ch04	58950607	58950608	SL4.0ch04:58950608_-	-	C	0.0333767	0.0411269	Solyc04g076020.3	Solyc04g076020.3	58943954	58965792	Solyc04g076020.3.1	58950534	58950884	cds
SL4.0ch04	59041282	59041283	SL4.0ch04:59041283_+	+	C	0.0225564	0.00533021	Solyc04g076090.3	Solyc04g076090.3	59037470	59047741	Solyc04g076090.3.1	59041236	59041305	cds
SL4.0ch04	59574271	59574272	SL4.0ch04:59574272_+	+	C	0.029565	0.0184498	Solyc04g076680.2	Solyc04g076680.2	59573937	59579861	Solyc04g076680.2.1	59574166	59574406	cds
SL4.0ch04	59689511	59689512	SL4.0ch04:59689512_-	-	C	0.0230377	0.0175867	Solyc04g076820.1	Solyc04g076820.1	59689261	59690685	Solyc04g076820.1.1	59689260	59690685	cds
SL4.0ch04	59689514	59689515	SL4.0ch04:59689515_-	-	C	0.0135198	0.00117758	Solyc04g076820.1	Solyc04g076820.1	59689261	59690685	Solyc04g076820.1.1	59689260	59690685	cds
SL4.0ch04	60343580	60343581	SL4.0ch04:60343581_-	-	C	0.10122	0.000510978	Solyc04g077440.4	Solyc04g077440.4	60341453	60345095	Solyc04g077440.4.1	60343493	60343662	cds
SL4.0ch04	60575318	60575319	SL4.0ch04:60575319_+	+	C	0.0205943	0.00275618	Solyc04g077650.3	Solyc04g077650.3	60575026	60579532	Solyc04g077650.3.1	60575279	60575428	cds
SL4.0ch04	60588114	60588115	SL4.0ch04:60588115_+	+	C	0.0141163	0.00938808	Solyc04g077660.3	Solyc04g077660.3	60580016	60588941	Solyc04g077660.3.1	60587989	60588117	cds
SL4.0ch04	61403306	61403307	SL4.0ch04:61403307_+	+	C	0.0271795	0.0109949	Solyc04g078760.4	Solyc04g078760.4	61401312	61403815	Solyc04g078760.4.1	61402955	61403483	cds
SL4.0ch04	61850899	61850900	SL4.0ch04:61850900_+	+	C	0.0206629	0.012406	Solyc04g079350.1	Solyc04g079350.1	61849968	61850921	Solyc04g079350.1.1	61849967	61850921	cds
SL4.0ch04	62898070	62898071	SL4.0ch04:62898071_+	+	C	0.0309525	0.000149109	Solyc04g080870.1	Solyc04g080870.1	62897905	62898165	Solyc04g080870.1.1	62897904	62898165	cds
SL4.0ch04	63116840	63116841	SL4.0ch04:63116841_-	-	C	0.0266549	0.00932871	Solyc04g081100.3	Solyc04g081100.3	63110191	63122097	Solyc04g081100.3.1	63116540	63118907	cds
SL4.0ch04	64009688	64009689	SL4.0ch04:64009689_-	-	C	0.038499	0.0448241	Solyc04g082330.3	Solyc04g082330.3	64006406	64015333	Solyc04g082330.3.1	64009629	64009705	cds
SL4.0ch04	64039989	64039990	SL4.0ch04:64039990_-	-	C	0.017893	0.00171289	Solyc04g082400.3	Solyc04g082400.3	64039550	64047255	Solyc04g082400.3.1	64039853	64040069	cds
SL4.0ch04	64270098	64270099	SL4.0ch04:64270099_-	-	C	0.0139773	0.0486182	Solyc04g082720.3	Solyc04g082720.3	64269572	64270994	Solyc04g082720.3.1	64269820	64270119	cds
SL4.0ch04	64434729	64434730	SL4.0ch04:64434730_-	-	C	0.0262222	0.00841156	Solyc04g083010.4	Solyc04g083010.4	64432332	64437067	Solyc04g083010.4.1	64434274	64434830	cds
SL4.0ch04	701904	701905	SL4.0ch04:701905_-	-	C	0.0185465	0.0413791	Solyc04g006970.4	Solyc04g006970.4	701629	713086	Solyc04g006970.4.1	701883	702708	cds
SL4.0ch04	2212777	2212778	SL4.0ch04:2212778_+	+	C	0.0358662	0.020803	Solyc04g008570.4	Solyc04g008570.4	2211154	2213454	Solyc04g008570.4.1	2211364	2213242	cds
SL4.0ch04	3931228	3931229	SL4.0ch04:3931229_+	+	C	0.010467	0.000155951	Solyc04g011440.4	Solyc04g011440.4	3928359	3931599	Solyc04g011440.4.1	3929604	3931346	cds
SL4.0ch04	4717195	4717196	SL4.0ch04:4717196_+	+	C	0.0120857	0.0269367	Solyc04g014460.4	Solyc04g014460.4	4711650	4717540	Solyc04g014460.4.1	4717085	4717257	cds
SL4.0ch04	5160488	5160489	SL4.0ch04:5160489_+	+	C	0.0213621	0.0166142	Solyc04g014870.3	Solyc04g014870.3	5156652	5161377	Solyc04g014870.3.1	5160027	5160903	cds
SL4.0ch04	6210228	6210229	SL4.0ch04:6210229_+	+	C	0.0206724	0.0177231	Solyc04g015830.3	Solyc04g015830.3	6203664	6217572	Solyc04g015830.3.1	6210108	6210256	cds
SL4.0ch04	7377483	7377484	SL4.0ch04:7377484_+	+	C	0.0194559	0.00830328	Solyc04g016510.3	Solyc04g016510.3	7376062	7380494	Solyc04g016510.3.1	7376849	7377763	cds
SL4.0ch04	7834674	7834675	SL4.0ch04:7834675_+	+	C	0.0204942	0.0473059	Solyc04g017710.3	Solyc04g017710.3	7832533	7837803	Solyc04g017710.3.1	7834454	7834724	cds
SL4.0ch04	8007684	8007685	SL4.0ch04:8007685_-	-	C	0.0638298	0.000314041	Solyc04g017750.4	Solyc04g017750.4	8006428	8011267	Solyc04g017750.4.1	8007091	8008923	cds
SL4.0ch04	23561730	23561731	SL4.0ch04:23561731_-	-	C	0.0293483	0.038793	Solyc04g025290.4	Solyc04g025290.4	23561344	23574838	Solyc04g025290.4.1	23561540	23561845	cds
SL4.0ch04	42079634	42079635	SL4.0ch04:42079635_-	-	C	0.0123909	0.012088	Solyc04g049670.4	Solyc04g049670.4	42073726	42080420	Solyc04g049670.4.1	42079598	42079760	cds
SL4.0ch04	51859792	51859793	SL4.0ch04:51859793_+	+	C	0.0191273	0.00737522	Solyc04g054470.3	Solyc04g054470.3	51856687	51868411	Solyc04g054470.3.1	51859427	51860478	3_UTR
SL4.0ch04	53034991	53034992	SL4.0ch04:53034992_+	+	C	0.0191475	0.0419308	Solyc04g055120.3	Solyc04g055120.3	53030825	53054574	Solyc04g055120.3.1	53034852	53035132	cds
SL4.0ch04	56671874	56671875	SL4.0ch04:56671875_-	-	C	0.0295757	0.0128374	Solyc04g071860.3	Solyc04g071860.3	56671349	56685458	Solyc04g071860.3.1	56671665	56672172	cds
SL4.0ch04	58230621	58230622	SL4.0ch04:58230622_+	+	C	0.0458056	0.000312168	Solyc04g074270.3	Solyc04g074270.3	58229396	58232829	Solyc04g074270.3.1	58230331	58231724	cds
SL4.0ch04	59253862	59253863	SL4.0ch04:59253863_+	+	C	0.0309989	0.0078808	Solyc04g076340.3	Solyc04g076340.3	59251147	59254106	Solyc04g076340.3.1	59253530	59254623	3_UTR
SL4.0ch04	59501279	59501280	SL4.0ch04:59501280_-	-	C	0.065678	0.0116182	Solyc04g076620.4	Solyc04g076620.4	59497296	59515250	Solyc04g076620.4.1	59501109	59501381	cds
SL4.0ch04	60824192	60824193	SL4.0ch04:60824193_-	-	C	0.013971	0.00152121	Solyc04g077970.4	Solyc04g077970.4	60821709	60826709	Solyc04g077970.4.1	60824190	60824283	cds
SL4.0ch04	61949407	61949408	SL4.0ch04:61949408_-	-	C	0.0333333	0.00262552	Solyc04g079550.4	Solyc04g079550.4	61949312	61952547	Solyc04g079550.4.1	61949311	61949719	3_UTR
SL4.0ch04	62818721	62818722	SL4.0ch04:62818722_+	+	C	0.0182432	0.0123352	Solyc04g080740.1	Solyc04g080740.1	62818317	62818760	Solyc04g080740.1.1	62818316	62818760	cds
SL4.0ch04	63090336	63090337	SL4.0ch04:63090337_-	-	C	0.0328562	0.0135769	Solyc04g081070.3	Solyc04g081070.3	63088499	63093413	Solyc04g081070.3.1	63090001	63090971	cds
SL4.0ch04	63455585	63455586	SL4.0ch04:63455586_+	+	C	0.0594586	0.0423425	Solyc04g081540.3	Solyc04g081540.3	63451557	63455862	Solyc04g081540.3.1	63455526	63455679	cds
SL4.0ch04	64009688	64009689	SL4.0ch04:64009689_-	-	C	0.035366	0.0150466	Solyc04g082330.3	Solyc04g082330.3	64006406	64015333	Solyc04g082330.3.1	64009629	64009705	cds
SL4.0ch05	392925	392926	SL4.0ch05:392926_+	+	C	0.0171254	0.00922572	Solyc05g005460.3	Solyc05g005460.3	384477	393408	Solyc05g005460.3.1	392329	393085	cds
SL4.0ch05	392997	392998	SL4.0ch05:392998_+	+	C	0.040475	0.00442289	Solyc05g005460.3	Solyc05g005460.3	384477	393408	Solyc05g005460.3.1	392329	393085	cds
SL4.0ch05	1022834	1022835	SL4.0ch05:1022835_-	-	C	0.025257	0.00713418	Solyc05g006320.4	Solyc05g006320.4	1018851	1024108	Solyc05g006320.4.1	1022208	1023032	cds
SL4.0ch05	2427531	2427532	SL4.0ch05:2427532_-	-	C	0.0268827	0.00896512	Solyc05g007960.4	Solyc05g007960.4	2426492	2437859	Solyc05g007960.4.1	2427509	2427671	cds
SL4.0ch05	4699982	4699983	SL4.0ch05:4699983_-	-	C	0.018444	7.56939e-11	Solyc05g010420.2	Solyc05g010420.2	4699950	4701032	Solyc05g010420.2.1	4699949	4701032	cds
SL4.0ch05	5039196	5039197	SL4.0ch05:5039197_-	-	C	0.0126882	0.00826171	Solyc05g010810.1	Solyc05g010810.1	5038819	5040741	Solyc05g010810.1.1	5038818	5040741	cds
SL4.0ch05	6014245	6014246	SL4.0ch05:6014246_+	+	C	0.0335179	0.0111918	Solyc05g012770.3	Solyc05g012770.3	6010111	6015889	Solyc05g012770.3.1	6013549	6014262	cds
SL4.0ch05	6762638	6762639	SL4.0ch05:6762639_-	-	C	0.0256589	0.0102452	Solyc05g013480.4	Solyc05g013480.4	6759629	6765389	Solyc05g013480.4.1	6759628	6762857	3_UTR
SL4.0ch05	7188135	7188136	SL4.0ch05:7188136_-	-	C	0.0330508	0.0152278	Solyc05g013820.4	Solyc05g013820.4	7187899	7195762	Solyc05g013820.4.1	7187898	7188169	3_UTR
SL4.0ch05	19138700	19138701	SL4.0ch05:19138701_-	-	C	0.0437346	0.00187126	Solyc05g017890.4	Solyc05g017890.4	19131266	19185630	Solyc05g017890.4.1	19137622	19138783	cds
SL4.0ch05	29480834	29480835	SL4.0ch05:29480835_+	+	C	0.0122822	0.0491492	Solyc05g023800.3	Solyc05g023800.3	29477998	29481571	Solyc05g023800.3.1	29480760	29480838	cds
SL4.0ch05	62804591	62804592	SL4.0ch05:62804592_+	+	C	0.16	0.0111647	Solyc05g053280.3	Solyc05g053280.3	62803504	62809045	Solyc05g053280.3.1	62803876	62804705	cds
SL4.0ch05	62869093	62869094	SL4.0ch05:62869094_-	-	C	0.0246277	0.0472444	Solyc05g053360.3	Solyc05g053360.3	62867357	62870436	Solyc05g053360.3.1	62868775	62869310	cds
SL4.0ch05	63896209	63896210	SL4.0ch05:63896210_+	+	C	0.0114745	0.0282928	Solyc05g054640.4	Solyc05g054640.4	63895291	63900562	Solyc05g054640.4.1	63896164	63896913	cds
SL4.0ch05	65033976	65033977	SL4.0ch05:65033977_+	+	C	0.0114367	0.0322699	Solyc05g056310.3	Solyc05g056310.3	65027950	65035390	Solyc05g056310.3.1	65033486	65034149	cds
SL4.0ch05	65095467	65095468	SL4.0ch05:65095468_-	-	C	0.0785851	0.0139802	Solyc05g056370.4	Solyc05g056370.4	65094486	65098199	Solyc05g056370.4.1	65095109	65095504	cds
SL4.0ch05	575117	575118	SL4.0ch05:575118_+	+	C	0.0759223	0.00054682	Solyc05g005710.4	Solyc05g005710.4	572511	576266	Solyc05g005710.4.1	575100	575411	5_UTR
SL4.0ch05	730438	730439	SL4.0ch05:730439_+	+	C	0.0222857	0.0489497	Solyc05g005880.2	Solyc05g005880.2	728831	730641	Solyc05g005880.2.1	730296	730464	cds
SL4.0ch05	860047	860048	SL4.0ch05:860048_-	-	C	0.0854061	0.00411139	Solyc05g006080.1	Solyc05g006080.1	859515	860051	Solyc05g006080.1.1	859514	860051	cds
SL4.0ch05	1387330	1387331	SL4.0ch05:1387331_+	+	C	0.0308872	0.0243777	Solyc05g006660.4	Solyc05g006660.4	1380954	1388786	Solyc05g006660.4.1	1387285	1388186	3_UTR
SL4.0ch05	1945465	1945466	SL4.0ch05:1945466_+	+	C	0.0109915	0.0429691	Solyc05g007240.1	Solyc05g007240.1	1944982	1945506	Solyc05g007240.1.1	1944981	1945506	cds
SL4.0ch05	1945477	1945478	SL4.0ch05:1945478_+	+	C	0.013426	3.57459e-05	Solyc05g007240.1	Solyc05g007240.1	1944982	1945506	Solyc05g007240.1.1	1944981	1945506	cds
SL4.0ch05	1975589	1975590	SL4.0ch05:1975590_-	-	C	0.0572917	0.0170914	Solyc05g007260.3	Solyc05g007260.3	1973766	1977490	Solyc05g007260.3.1	1975566	1975629	cds
SL4.0ch05	2296242	2296243	SL4.0ch05:2296243_-	-	C	0.0163257	0.040581	Solyc05g007810.3	Solyc05g007810.3	2294553	2301163	Solyc05g007810.3.1	2296217	2296266	cds
SL4.0ch05	2670602	2670603	SL4.0ch05:2670603_-	-	C	0.0216823	0.0268595	Solyc05g008230.3	Solyc05g008230.3	2669704	2674296	Solyc05g008230.3.1	2670025	2671108	cds
SL4.0ch05	2981144	2981145	SL4.0ch05:2981145_+	+	C	0.0367669	0.00240664	Solyc05g008630.4	Solyc05g008630.4	2980905	2989518	Solyc05g008630.4.1	2980904	2981213	5_UTR
SL4.0ch05	3812437	3812438	SL4.0ch05:3812438_+	+	C	0.0170751	6.08904e-06	Solyc05g009550.3	Solyc05g009550.3	3810978	3813236	Solyc05g009550.3.1	3812212	3812911	cds
SL4.0ch05	4699982	4699983	SL4.0ch05:4699983_-	-	C	0.0222189	1.13889e-19	Solyc05g010420.2	Solyc05g010420.2	4699950	4701032	Solyc05g010420.2.1	4699949	4701032	cds
SL4.0ch05	7011759	7011760	SL4.0ch05:7011760_+	+	C	0.0112073	0.000105107	Solyc05g013640.1	Solyc05g013640.1	7011720	7012061	Solyc05g013640.1.1	7011719	7012061	cds
SL4.0ch05	7068209	7068210	SL4.0ch05:7068210_-	-	C	0.0153136	0.0023395	Solyc05g013700.4	Solyc05g013700.4	7062049	7069433	Solyc05g013700.4.1	7068207	7069388	cds
SL4.0ch05	11573390	11573391	SL4.0ch05:11573391_+	+	C	0.0641005	0.00215451	Solyc05g015610.3	Solyc05g015610.3	11569289	11575533	Solyc05g015610.3.1	11573329	11574462	cds
SL4.0ch05	23598675	23598676	SL4.0ch05:23598676_+	+	C	0.0819672	0.0112138	Solyc05g018750.4	Solyc05g018750.4	23597239	23611389	Solyc05g018750.4.1	23598649	23598693	cds
SL4.0ch05	59489720	59489721	SL4.0ch05:59489721_+	+	C	0.0409452	2.399e-05	Solyc05g050120.3	Solyc05g050120.3	59487565	59491929	Solyc05g050120.3.1	59489629	59489728	cds
SL4.0ch05	61501240	61501241	SL4.0ch05:61501241_-	-	C	0.0159371	0.0306138	Solyc05g051700.3	Solyc05g051700.3	61500880	61505147	Solyc05g051700.3.1	61501230	61501373	cds
SL4.0ch05	62603071	62603072	SL4.0ch05:62603072_-	-	C	0.0436324	0.000559579	Solyc05g053070.4	Solyc05g053070.4	62602700	62603103	Solyc05g053070.4.1	62602761	62603103	cds
SL4.0ch05	62603072	62603073	SL4.0ch05:62603073_-	-	C	0.041313	0.00126736	Solyc05g053070.4	Solyc05g053070.4	62602700	62603103	Solyc05g053070.4.1	62602761	62603103	cds
SL4.0ch05	62740382	62740383	SL4.0ch05:62740383_+	+	C	0.0127893	0.023089	Solyc05g053210.4	Solyc05g053210.4	62736255	62741309	Solyc05g053210.4.1	62740274	62740391	cds
SL4.0ch05	63234371	63234372	SL4.0ch05:63234372_-	-	C	0.0168077	0.000277473	Solyc05g053810.3	Solyc05g053810.3	63231432	63235896	Solyc05g053810.3.1	63234203	63234881	cds
SL4.0ch05	63238942	63238943	SL4.0ch05:63238943_-	-	C	0.0199778	0.0477803	Solyc05g053820.3	Solyc05g053820.3	63238606	63240924	Solyc05g053820.3.1	63238875	63239232	cds
SL4.0ch05	63241800	63241801	SL4.0ch05:63241801_-	-	C	0.0267868	0.0170101	Solyc05g053830.3	Solyc05g053830.3	63241547	63249470	Solyc05g053830.3.1	63241546	63242066	3_UTR
SL4.0ch05	63660116	63660117	SL4.0ch05:63660117_-	-	C	0.0211808	0.0338593	Solyc05g054340.4	Solyc05g054340.4	63654780	63658552	Solyc05g054340.4.1	63658374	63661867	3_UTR
SL4.0ch05	64133634	64133635	SL4.0ch05:64133635_+	+	C	0.0169466	0.00976568	Solyc05g054960.4	Solyc05g054960.4	64130892	64133992	Solyc05g054960.4.1	64133590	64133721	cds
SL4.0ch05	64360819	64360820	SL4.0ch05:64360820_-	-	C	0.0160428	0.0422119	Solyc05g055260.4	Solyc05g055260.4	64360764	64363215	Solyc05g055260.4.1	64360763	64360826	cds
SL4.0ch05	64984475	64984476	SL4.0ch05:64984476_+	+	C	0.132254	0.000553879	Solyc05g056240.3	Solyc05g056240.3	64981617	64984826	Solyc05g056240.3.1	64984314	64984491	cds
SL4.0ch05	65001651	65001652	SL4.0ch05:65001652_+	+	C	0.0298212	0.0496533	Solyc05g056270.3	Solyc05g056270.3	64999926	65007368	Solyc05g056270.3.1	65001596	65001808	cds
SL4.0ch05	65023888	65023889	SL4.0ch05:65023889_-	-	C	0.0382666	0.043007	Solyc05g056300.4	Solyc05g056300.4	65023781	65026315	Solyc05g056300.4.1	65023780	65023990	3_UTR
SL4.0ch05	65039860	65039861	SL4.0ch05:65039861_-	-	C	0.0289855	0.0150213	Solyc05g056320.3	Solyc05g056320.3	65036675	65041159	Solyc05g056320.3.1	65039053	65039919	cds
SL4.0ch05	255800	255801	SL4.0ch05:255801_-	-	C	0.0201183	0.0222563	Solyc05g005260.3	Solyc05g005260.3	255005	255856	Solyc05g005260.3.1	255004	255856	cds
SL4.0ch05	392925	392926	SL4.0ch05:392926_+	+	C	0.0180885	2.24186e-05	Solyc05g005460.3	Solyc05g005460.3	384477	393408	Solyc05g005460.3.1	392329	393085	cds
SL4.0ch05	1022833	1022834	SL4.0ch05:1022834_-	-	C	0.0324305	0.0499066	Solyc05g006320.4	Solyc05g006320.4	1018851	1024108	Solyc05g006320.4.1	1022208	1023032	cds
SL4.0ch05	1702199	1702200	SL4.0ch05:1702200_+	+	C	0.017004	1.96313e-11	Solyc05g007070.2	Solyc05g007070.2	1701933	1714416	Solyc05g007070.2.1	1701988	1702255	cds
SL4.0ch05	1945465	1945466	SL4.0ch05:1945466_+	+	C	0.019247	0.000375781	Solyc05g007240.1	Solyc05g007240.1	1944982	1945506	Solyc05g007240.1.1	1944981	1945506	cds
SL4.0ch05	2299359	2299360	SL4.0ch05:2299360_-	-	C	0.0219096	0.000744665	Solyc05g007810.3	Solyc05g007810.3	2294553	2301163	Solyc05g007810.3.1	2298930	2299506	cds
SL4.0ch05	2577218	2577219	SL4.0ch05:2577219_-	-	C	0.0103706	0.0353974	Solyc05g008105.1	Solyc05g008105.1	2576343	2577787	Solyc05g008105.1.1	2577121	2577478	cds
SL4.0ch05	4117238	4117239	SL4.0ch05:4117239_+	+	C	0.0318477	0.00187836	Solyc05g009850.4	Solyc05g009850.4	4113204	4119887	Solyc05g009850.4.1	4116917	4117597	cds
SL4.0ch05	4197479	4197480	SL4.0ch05:4197480_-	-	C	0.0218978	2.79033e-06	Solyc05g009930.3	Solyc05g009930.3	4196940	4202611	Solyc05g009930.3.1	4197412	4197556	cds
SL4.0ch05	5413330	5413331	SL4.0ch05:5413331_-	-	C	0.0718072	0.0479037	Solyc05g012130.4	Solyc05g012130.4	5411577	5422000	Solyc05g012130.4.1	5413305	5413509	cds
SL4.0ch05	6586428	6586429	SL4.0ch05:6586429_-	-	C	0.0144886	0.0394384	Solyc05g013440.3	Solyc05g013440.3	6580544	6590074	Solyc05g013440.3.1	6586287	6586524	cds
SL4.0ch05	7159961	7159962	SL4.0ch05:7159962_+	+	C	0.0271642	0.0132471	Solyc05g013780.3	Solyc05g013780.3	7154918	7160453	Solyc05g013780.3.1	7159829	7160183	cds
SL4.0ch05	8382861	8382862	SL4.0ch05:8382862_+	+	C	0.0113574	0.00194509	Solyc05g014470.3	Solyc05g014470.3	8381596	8383932	Solyc05g014470.3.1	8382824	8382922	cds
SL4.0ch05	10879234	10879235	SL4.0ch05:10879235_+	+	C	0.0482171	0.0471227	Solyc05g015520.3	Solyc05g015520.3	10874013	10879639	Solyc05g015520.3.1	10878140	10879389	cds
SL4.0ch05	19143371	19143372	SL4.0ch05:19143372_-	-	C	0.0179452	0.0111534	Solyc05g017890.4	Solyc05g017890.4	19131266	19185630	Solyc05g017890.4.1	19143366	19143753	cds
SL4.0ch05	29480834	29480835	SL4.0ch05:29480835_+	+	C	0.0243446	0.00132345	Solyc05g023800.3	Solyc05g023800.3	29477998	29481571	Solyc05g023800.3.1	29480760	29480838	cds
SL4.0ch05	31132928	31132929	SL4.0ch05:31132929_-	-	C	0.0566038	0.0334003	Solyc05g024290.3	Solyc05g024290.3	31132633	31142081	Solyc05g024290.3.1	31132632	31132960	3_UTR
SL4.0ch05	59176650	59176651	SL4.0ch05:59176651_+	+	C	0.060322	0.0463237	Solyc05g049950.3	Solyc05g049950.3	59175864	59178588	Solyc05g049950.3.1	59175972	59176793	cds
SL4.0ch05	59489720	59489721	SL4.0ch05:59489721_+	+	C	0.049896	3.78559e-05	Solyc05g050120.3	Solyc05g050120.3	59487565	59491929	Solyc05g050120.3.1	59489629	59489728	cds
SL4.0ch05	62313375	62313376	SL4.0ch05:62313376_-	-	C	0.0236215	0.0156549	Solyc05g052715.1	Solyc05g052715.1	62307673	62313631	Solyc05g052715.1.1	62313333	62313755	5_UTR
SL4.0ch05	63184532	63184533	SL4.0ch05:63184533_-	-	C	0.0283407	0.00103025	Solyc05g053770.4	Solyc05g053770.4	63182158	63190019	Solyc05g053770.4.1	63183912	63184969	cds
SL4.0ch05	63659979	63659980	SL4.0ch05:63659980_-	-	C	0.0219512	0.0396683	Solyc05g054340.4	Solyc05g054340.4	63654780	63658552	Solyc05g054340.4.1	63658374	63661867	3_UTR
SL4.0ch05	63673504	63673505	SL4.0ch05:63673505_-	-	C	0.0507756	0.000206841	Solyc05g054370.2	Solyc05g054370.2	63667414	63676478	Solyc05g054370.2.1	63673474	63673606	cds
SL4.0ch05	63849251	63849252	SL4.0ch05:63849252_+	+	C	0.0487541	0.00581835	Solyc05g054570.3	Solyc05g054570.3	63842534	63849968	Solyc05g054570.3.1	63849127	63849559	cds
SL4.0ch05	83352	83353	SL4.0ch05:83353_-	-	C	0.0280695	0.0182863	Solyc05g005020.4	Solyc05g005020.4	78345	96940	Solyc05g005020.4.1	83335	83549	cds
SL4.0ch05	855105	855106	SL4.0ch05:855106_+	+	C	0.0337079	0.000537145	Solyc05g006070.4	Solyc05g006070.4	854626	857100	Solyc05g006070.4.1	854794	855317	cds
SL4.0ch05	1945465	1945466	SL4.0ch05:1945466_+	+	C	0.0151943	0.00125236	Solyc05g007240.1	Solyc05g007240.1	1944982	1945506	Solyc05g007240.1.1	1944981	1945506	cds
SL4.0ch05	1969062	1969063	SL4.0ch05:1969063_-	-	C	0.0227915	0.0427546	Solyc05g007250.3	Solyc05g007250.3	1968925	1971460	Solyc05g007250.3.1	1968924	1969063	3_UTR
SL4.0ch05	1969202	1969203	SL4.0ch05:1969203_-	-	C	0.0187149	2.87947e-05	Solyc05g007250.3	Solyc05g007250.3	1968925	1971460	Solyc05g007250.3.1	1969063	1969388	cds
SL4.0ch05	2219015	2219016	SL4.0ch05:2219016_-	-	C	0.0186124	0.000534191	Solyc05g007670.4	Solyc05g007670.4	2214337	2219554	Solyc05g007670.4.1	2218724	2219322	cds
SL4.0ch05	2670609	2670610	SL4.0ch05:2670610_-	-	C	0.0251843	0.0392421	Solyc05g008230.3	Solyc05g008230.3	2669704	2674296	Solyc05g008230.3.1	2670025	2671108	cds
SL4.0ch05	2856263	2856264	SL4.0ch05:2856264_-	-	C	0.0316953	0.00701764	Solyc05g008460.4	Solyc05g008460.4	2852880	2856602	Solyc05g008460.4.1	2856005	2856602	cds
SL4.0ch05	4227028	4227029	SL4.0ch05:4227029_-	-	C	0.0389474	0.0444053	Solyc05g009980.4	Solyc05g009980.4	4222848	4230129	Solyc05g009980.4.1	4227010	4227082	cds
SL4.0ch05	7159961	7159962	SL4.0ch05:7159962_+	+	C	0.0323231	0.0250591	Solyc05g013780.3	Solyc05g013780.3	7154918	7160453	Solyc05g013780.3.1	7159829	7160183	cds
SL4.0ch05	10533508	10533509	SL4.0ch05:10533509_-	-	C	0.0273845	0.0494321	Solyc05g015420.4	Solyc05g015420.4	10533241	10535000	Solyc05g015420.4.1	10533240	10533838	3_UTR
SL4.0ch05	29449026	29449027	SL4.0ch05:29449027_-	-	C	0.06	0.0405689	Solyc05g023770.4	Solyc05g023770.4	29437370	29450668	Solyc05g023770.4.1	29448987	29449063	cds
SL4.0ch05	37032408	37032409	SL4.0ch05:37032409_-	-	C	0.037005	0.031701	Solyc05g025810.3	Solyc05g025810.3	37031493	37035065	Solyc05g025810.3.1	37032195	37032432	cds
SL4.0ch05	59490687	59490688	SL4.0ch05:59490688_+	+	C	0.0149108	0.00682901	Solyc05g050120.3	Solyc05g050120.3	59487565	59491929	Solyc05g050120.3.1	59490656	59490746	cds
SL4.0ch05	61633909	61633910	SL4.0ch05:61633910_+	+	C	0.0331933	0.00681736	Solyc05g051840.1	Solyc05g051840.1	61632982	61634115	Solyc05g051840.1.1	61632981	61634115	cds
SL4.0ch05	62603069	62603070	SL4.0ch05:62603070_-	-	C	0.0162507	0.00403263	Solyc05g053070.4	Solyc05g053070.4	62602700	62603103	Solyc05g053070.4.1	62602761	62603103	cds
SL4.0ch05	62603071	62603072	SL4.0ch05:62603072_-	-	C	0.048471	8.45038e-08	Solyc05g053070.4	Solyc05g053070.4	62602700	62603103	Solyc05g053070.4.1	62602761	62603103	cds
SL4.0ch05	62739216	62739217	SL4.0ch05:62739217_+	+	C	0.0261438	0.0462651	Solyc05g053210.4	Solyc05g053210.4	62736255	62741309	Solyc05g053210.4.1	62739123	62739231	cds
SL4.0ch05	63249213	63249214	SL4.0ch05:63249214_-	-	C	0.050267	0.0141039	Solyc05g053830.3	Solyc05g053830.3	63241547	63249470	Solyc05g053830.3.1	63248432	63249218	cds
SL4.0ch05	63673504	63673505	SL4.0ch05:63673505_-	-	C	0.0274092	0.0014765	Solyc05g054370.2	Solyc05g054370.2	63667414	63676478	Solyc05g054370.2.1	63673474	63673606	cds
SL4.0ch05	63849251	63849252	SL4.0ch05:63849252_+	+	C	0.0445272	0.0201319	Solyc05g054570.3	Solyc05g054570.3	63842534	63849968	Solyc05g054570.3.1	63849127	63849559	cds
SL4.0ch05	63992534	63992535	SL4.0ch05:63992535_-	-	C	0.022967	0.0135976	Solyc05g054760.4	Solyc05g054760.4	63992443	63996618	Solyc05g054760.4.1	63992442	63992640	3_UTR
SL4.0ch05	65216523	65216524	SL4.0ch05:65216524_+	+	C	0.0372167	0.000151373	Solyc05g056570.3	Solyc05g056570.3	65212728	65218170	Solyc05g056570.3.1	65216406	65216574	cds
SL4.0ch05	65217768	65217769	SL4.0ch05:65217769_+	+	C	0.0222213	0.00623485	Solyc05g056570.3	Solyc05g056570.3	65212728	65218170	Solyc05g056570.3.1	65217715	65217853	cds
SL4.0ch06	202856	202857	SL4.0ch06:202857_+	+	C	0.0151721	0.0381929	Solyc06g005160.4	Solyc06g005160.4	201435	204702	Solyc06g005160.4.1	202802	202868	cds
SL4.0ch06	968749	968750	SL4.0ch06:968750_+	+	C	0.0367576	0.0387403	Solyc06g005970.2	Solyc06g005970.2	961963	969314	Solyc06g005970.2.1	968604	969092	cds
SL4.0ch06	1301094	1301095	SL4.0ch06:1301095_-	-	C	0.112198	0.0088505	Solyc06g007220.4	Solyc06g007220.4	1300841	1301348	Solyc06g007220.4.1	1300840	1301237	3_UTR
SL4.0ch06	2015187	2015188	SL4.0ch06:2015188_-	-	C	0.0168619	0.0407577	Solyc06g008110.4	Solyc06g008110.4	2010305	2015654	Solyc06g008110.4.1	2014879	2015464	cds
SL4.0ch06	2050749	2050750	SL4.0ch06:2050750_+	+	C	0.0612981	0.00908267	Solyc06g008150.3	Solyc06g008150.3	2047458	2050982	Solyc06g008150.3.1	2050729	2050859	3_UTR
SL4.0ch06	2052171	2052172	SL4.0ch06:2052172_-	-	C	0.0361789	0.0253939	Solyc06g008160.4	Solyc06g008160.4	2051766	2059877	Solyc06g008160.4.1	2052038	2052241	cds
SL4.0ch06	24529143	24529144	SL4.0ch06:24529144_-	-	C	0.0408333	0.00742677	Solyc06g036580.4	Solyc06g036580.4	24528530	24531793	Solyc06g036580.4.1	24528802	24529694	cds
SL4.0ch06	30985290	30985291	SL4.0ch06:30985291_+	+	C	0.0287081	0.0240847	Solyc06g050550.4	Solyc06g050550.4	30983524	30991112	Solyc06g050550.4.1	30985127	30985337	cds
SL4.0ch06	32311533	32311534	SL4.0ch06:32311534_+	+	C	0.0657051	0.0224004	Solyc06g051310.3	Solyc06g051310.3	32311023	32322629	Solyc06g051310.3.1	32311484	32311689	cds
SL4.0ch06	33370802	33370803	SL4.0ch06:33370803_+	+	C	0.0412371	0.0253473	Solyc06g051920.4	Solyc06g051920.4	33365619	33371361	Solyc06g051920.4.1	33370799	33370851	cds
SL4.0ch06	34705703	34705704	SL4.0ch06:34705704_-	-	C	0.0173451	0.0180725	Solyc06g054080.3	Solyc06g054080.3	34705430	34707255	Solyc06g054080.3.1	34705635	34705725	cds
SL4.0ch06	35732481	35732482	SL4.0ch06:35732482_-	-	C	0.0291159	0.0392253	Solyc06g060120.3	Solyc06g060120.3	35729225	35747832	Solyc06g060120.3.1	35732448	35732522	cds
SL4.0ch06	35913870	35913871	SL4.0ch06:35913871_+	+	C	0.0160408	0.0416699	Solyc06g060260.3	Solyc06g060260.3	35903646	35914355	Solyc06g060260.3.1	35913645	35913893	3_UTR
SL4.0ch06	36484156	36484157	SL4.0ch06:36484157_-	-	C	0.0123568	0.0336223	Solyc06g060790.1	Solyc06g060790.1	36484007	36484777	Solyc06g060790.1.1	36484006	36484777	cds
SL4.0ch06	37221431	37221432	SL4.0ch06:37221432_-	-	C	0.0208663	0.0267822	Solyc06g062690.4	Solyc06g062690.4	37221132	37225176	Solyc06g062690.4.1	37221408	37221598	cds
SL4.0ch06	37787369	37787370	SL4.0ch06:37787370_-	-	C	0.0323684	2.23775e-05	Solyc06g064460.4	Solyc06g064460.4	37786894	37789489	Solyc06g064460.4.1	37787318	37787411	cds
SL4.0ch06	37787370	37787371	SL4.0ch06:37787371_-	-	C	0.0265642	0.00110698	Solyc06g064460.4	Solyc06g064460.4	37786894	37789489	Solyc06g064460.4.1	37787318	37787411	cds
SL4.0ch06	37791250	37791251	SL4.0ch06:37791251_-	-	C	0.0155309	0.00011473	Solyc06g064470.4	Solyc06g064470.4	37790765	37793168	Solyc06g064470.4.1	37791199	37791292	cds
SL4.0ch06	37791251	37791252	SL4.0ch06:37791252_-	-	C	0.0195818	1.9415e-05	Solyc06g064470.4	Solyc06g064470.4	37790765	37793168	Solyc06g064470.4.1	37791199	37791292	cds
SL4.0ch06	38134290	38134291	SL4.0ch06:38134291_-	-	C	0.0244588	0.00263309	Solyc06g064940.3	Solyc06g064940.3	38134011	38136722	Solyc06g064940.3.1	38134010	38134319	3_UTR
SL4.0ch06	38811384	38811385	SL4.0ch06:38811385_+	+	C	0.062225	0.00985042	Solyc06g065730.3	Solyc06g065730.3	38808391	38849228	Solyc06g065730.3.1	38811225	38811387	cds
SL4.0ch06	40014469	40014470	SL4.0ch06:40014470_-	-	C	0.0291262	0.0330348	Solyc06g068410.3	Solyc06g068410.3	40013779	40015501	Solyc06g068410.3.1	40014310	40015007	cds
SL4.0ch06	40339252	40339253	SL4.0ch06:40339253_-	-	C	0.15083	0.000855497	Solyc06g068880.3	Solyc06g068880.3	40338359	40341848	Solyc06g068880.3.1	40339250	40339343	cds
SL4.0ch06	40352347	40352348	SL4.0ch06:40352348_+	+	C	0.0177679	0.00026746	Solyc06g068900.4	Solyc06g068900.4	40351353	40353054	Solyc06g068900.4.1	40352331	40352712	cds
SL4.0ch06	41281036	41281037	SL4.0ch06:41281037_+	+	C	0.0277778	0.00491879	Solyc06g071000.3	Solyc06g071000.3	41278013	41284594	Solyc06g071000.3.1	41280996	41281101	cds
SL4.0ch06	41662769	41662770	SL4.0ch06:41662770_-	-	C	0.0130204	0.0233803	Solyc06g071490.3	Solyc06g071490.3	41662120	41665527	Solyc06g071490.3.1	41662119	41665527	cds
SL4.0ch06	43145642	43145643	SL4.0ch06:43145643_-	-	C	0.0606703	0.00272858	Solyc06g073720.3	Solyc06g073720.3	43144553	43146385	Solyc06g073720.3.1	43144552	43146385	cds
SL4.0ch06	43156864	43156865	SL4.0ch06:43156865_-	-	C	0.0128392	0.00273547	Solyc06g073730.2	Solyc06g073730.2	43155252	43157069	Solyc06g073730.2.1	43155251	43157069	cds
SL4.0ch06	44142944	44142945	SL4.0ch06:44142945_+	+	C	0.0233155	0.0347579	Solyc06g074980.3	Solyc06g074980.3	44142803	44149888	Solyc06g074980.3.1	44142922	44142951	cds
SL4.0ch06	44964296	44964297	SL4.0ch06:44964297_-	-	C	0.0190863	0.0109231	Solyc06g076150.3	Solyc06g076150.3	44960942	44965166	Solyc06g076150.3.1	44962546	44964310	cds
SL4.0ch06	45900190	45900191	SL4.0ch06:45900191_-	-	C	0.0127935	1.70722e-05	Solyc06g150137.1	Solyc06g150137.1	45897128	45906931	Solyc06g150137.1.1	45900061	45906133	intron
SL4.0ch06	46076612	46076613	SL4.0ch06:46076613_-	-	C	0.0376543	0.0492021	Solyc06g082840.4	Solyc06g082840.4	46071779	46078641	Solyc06g082840.4.1	46076209	46077774	5_UTR
SL4.0ch06	46320268	46320269	SL4.0ch06:46320269_-	-	C	0.0361798	0.000496222	Solyc06g083260.3	Solyc06g083260.3	46319763	46325179	Solyc06g083260.3.1	46320212	46320360	cds
SL4.0ch06	756296	756297	SL4.0ch06:756297_+	+	C	0.0196204	0.0114397	Solyc06g005670.4	Solyc06g005670.4	749843	758909	Solyc06g005670.4.1	756282	756477	cds
SL4.0ch06	838332	838333	SL4.0ch06:838333_-	-	C	0.0197911	0.0112083	Solyc06g005790.3	Solyc06g005790.3	834398	838776	Solyc06g005790.3.1	838190	838356	cds
SL4.0ch06	1171188	1171189	SL4.0ch06:1171189_+	+	C	0.0302894	0.00581933	Solyc06g007110.3	Solyc06g007110.3	1170563	1177355	Solyc06g007110.3.1	1170800	1171356	cds
SL4.0ch06	1191602	1191603	SL4.0ch06:1191603_+	+	C	0.0470723	0.0380568	Solyc06g007120.3	Solyc06g007120.3	1187809	1193735	Solyc06g007120.3.1	1191487	1191605	cds
SL4.0ch06	1720000	1720001	SL4.0ch06:1720001_+	+	C	0.0127272	0.029413	Solyc06g007710.4	Solyc06g007710.4	1708846	1720324	Solyc06g007710.4.1	1719953	1720010	cds
SL4.0ch06	1757546	1757547	SL4.0ch06:1757547_+	+	C	0.0456847	0.0477671	Solyc06g007800.4	Solyc06g007800.4	1755538	1760005	Solyc06g007800.4.1	1757541	1757646	cds
SL4.0ch06	2063505	2063506	SL4.0ch06:2063506_+	+	C	0.0122786	0.0256447	Solyc06g008170.3	Solyc06g008170.3	2061488	2063986	Solyc06g008170.3.1	2063481	2063523	cds
SL4.0ch06	2986002	2986003	SL4.0ch06:2986003_-	-	C	0.0299257	0.0311763	Solyc06g009060.4	Solyc06g009060.4	2985745	2993025	Solyc06g009060.4.1	2985943	2986218	cds
SL4.0ch06	2986006	2986007	SL4.0ch06:2986007_-	-	C	0.0380775	0.0409951	Solyc06g009060.4	Solyc06g009060.4	2985745	2993025	Solyc06g009060.4.1	2985943	2986218	cds
SL4.0ch06	21434834	21434835	SL4.0ch06:21434835_+	+	C	0.0208452	1.87847e-05	Solyc06g034110.3	Solyc06g034110.3	21434464	21439443	Solyc06g034110.3.1	21434557	21434937	cds
SL4.0ch06	21446673	21446674	SL4.0ch06:21446674_+	+	C	0.025641	0.00792626	Solyc06g034120.4	Solyc06g034120.4	21440315	21447770	Solyc06g034120.4.1	21446597	21446855	cds
SL4.0ch06	27579168	27579169	SL4.0ch06:27579169_-	-	C	0.0401743	0.0172202	Solyc06g043070.4	Solyc06g043070.4	27578927	27584450	Solyc06g043070.4.1	27578926	27579192	3_UTR
SL4.0ch06	30645774	30645775	SL4.0ch06:30645775_-	-	C	0.0472264	0.0222889	Solyc06g050310.3	Solyc06g050310.3	30645314	30653388	Solyc06g050310.3.1	30645669	30645838	cds
SL4.0ch06	32442526	32442527	SL4.0ch06:32442527_-	-	C	0.0435223	0.0324371	Solyc06g051360.3	Solyc06g051360.3	32442131	32446664	Solyc06g051360.3.1	32442414	32442744	cds
SL4.0ch06	32964849	32964850	SL4.0ch06:32964850_+	+	C	0.0344054	0.000797258	Solyc06g051650.4	Solyc06g051650.4	32962272	32966959	Solyc06g051650.4.1	32964828	32964852	cds
SL4.0ch06	33229420	33229421	SL4.0ch06:33229421_+	+	C	0.068224	0.00186544	Solyc06g051790.4	Solyc06g051790.4	33228577	33229787	Solyc06g051790.4.1	33229082	33229556	cds
SL4.0ch06	34341468	34341469	SL4.0ch06:34341469_-	-	C	0.0241985	0.00413222	Solyc06g053710.3	Solyc06g053710.3	34339644	34343463	Solyc06g053710.3.1	34341370	34343113	cds
SL4.0ch06	34680638	34680639	SL4.0ch06:34680639_+	+	C	0.0182346	0.0337811	Solyc06g054020.3	Solyc06g054020.3	34676357	34683165	Solyc06g054020.3.1	34680627	34682082	cds
SL4.0ch06	34874655	34874656	SL4.0ch06:34874656_-	-	C	0.0283019	2.28207e-05	Solyc06g054260.1	Solyc06g054260.1	34874631	34875257	Solyc06g054260.1.1	34874630	34875257	cds
SL4.0ch06	36611849	36611850	SL4.0ch06:36611850_+	+	C	0.057602	0.00303415	Solyc06g060960.3	Solyc06g060960.3	36610559	36613726	Solyc06g060960.3.1	36610558	36613726	cds
SL4.0ch06	36910802	36910803	SL4.0ch06:36910803_+	+	C	0.0192927	0.021907	Solyc06g061240.4	Solyc06g061240.4	36909889	36911430	Solyc06g061240.4.1	36910750	36911017	cds
SL4.0ch06	37469635	37469636	SL4.0ch06:37469636_-	-	C	0.0117939	6.88874e-10	Solyc06g063070.3	Solyc06g063070.3	37469043	37471605	Solyc06g063070.3.1	37469383	37470270	cds
SL4.0ch06	37787369	37787370	SL4.0ch06:37787370_-	-	C	0.0136117	0.00084369	Solyc06g064460.4	Solyc06g064460.4	37786894	37789489	Solyc06g064460.4.1	37787318	37787411	cds
SL4.0ch06	37787370	37787371	SL4.0ch06:37787371_-	-	C	0.0192701	0.00314973	Solyc06g064460.4	Solyc06g064460.4	37786894	37789489	Solyc06g064460.4.1	37787318	37787411	cds
SL4.0ch06	37791251	37791252	SL4.0ch06:37791252_-	-	C	0.0181501	2.31647e-09	Solyc06g064470.4	Solyc06g064470.4	37790765	37793168	Solyc06g064470.4.1	37791199	37791292	cds
SL4.0ch06	38614093	38614094	SL4.0ch06:38614094_-	-	C	0.0189221	0.0397632	Solyc06g065580.3	Solyc06g065580.3	38607350	38615886	Solyc06g065580.3.1	38614090	38614209	cds
SL4.0ch06	38680110	38680111	SL4.0ch06:38680111_+	+	C	0.0754717	0.00646982	Solyc06g065640.3	Solyc06g065640.3	38676384	38688218	Solyc06g065640.3.1	38680078	38680157	cds
SL4.0ch06	39836176	39836177	SL4.0ch06:39836177_+	+	C	0.0211853	0.0186496	Solyc06g068090.3	Solyc06g068090.3	39833679	39838185	Solyc06g068090.3.1	39835244	39837144	cds
SL4.0ch06	40205375	40205376	SL4.0ch06:40205376_-	-	C	0.0256138	0.0219447	Solyc06g068670.3	Solyc06g068670.3	40203361	40206242	Solyc06g068670.3.1	40205362	40205417	cds
SL4.0ch06	41082972	41082973	SL4.0ch06:41082973_-	-	C	0.0191907	0.017595	Solyc06g069770.3	Solyc06g069770.3	41081028	41083501	Solyc06g069770.3.1	41082885	41083272	cds
SL4.0ch06	41689378	41689379	SL4.0ch06:41689379_+	+	C	0.0360169	0.00579493	Solyc06g071500.3	Solyc06g071500.3	41686077	41691225	Solyc06g071500.3.1	41689290	41689428	cds
SL4.0ch06	41974333	41974334	SL4.0ch06:41974334_-	-	C	0.0120647	0.0119036	Solyc06g071920.4	Solyc06g071920.4	41974113	41978043	Solyc06g071920.4.1	41974112	41974364	3_UTR
SL4.0ch06	43001823	43001824	SL4.0ch06:43001824_+	+	C	0.0177571	0.00472637	Solyc06g073540.4	Solyc06g073540.4	42997756	43006297	Solyc06g073540.4.1	43001748	43001846	cds
SL4.0ch06	43156864	43156865	SL4.0ch06:43156865_-	-	C	0.0148592	6.7172e-05	Solyc06g073730.2	Solyc06g073730.2	43155252	43157069	Solyc06g073730.2.1	43155251	43157069	cds
SL4.0ch06	43197270	43197271	SL4.0ch06:43197271_-	-	C	0.027027	0.00551343	Solyc06g073780.4	Solyc06g073780.4	43192029	43211325	Solyc06g073780.4.1	43197160	43197344	cds
SL4.0ch06	43370479	43370480	SL4.0ch06:43370480_-	-	C	0.0386096	0.0133085	Solyc06g073960.4	Solyc06g073960.4	43370121	43381535	Solyc06g073960.4.1	43370120	43370702	3_UTR
SL4.0ch06	43984848	43984849	SL4.0ch06:43984849_-	-	C	0.0389027	0.0168119	Solyc06g074780.1	Solyc06g074780.1	43984581	43985012	Solyc06g074780.1.1	43984580	43985012	cds
SL4.0ch06	44799767	44799768	SL4.0ch06:44799768_-	-	C	0.0168687	0.0481121	Solyc06g075830.2	Solyc06g075830.2	44799729	44800040	Solyc06g075830.2.1	44799728	44800040	cds
SL4.0ch06	44831213	44831214	SL4.0ch06:44831214_-	-	C	0.0666667	0.00713386	Solyc06g075930.1	Solyc06g075930.1	44831128	44831439	Solyc06g075930.1.1	44831127	44831439	cds
SL4.0ch06	45122716	45122717	SL4.0ch06:45122717_-	-	C	0.0151416	0.0121674	Solyc06g076360.4	Solyc06g076360.4	45122150	45126513	Solyc06g076360.4.1	45122481	45122721	cds
SL4.0ch06	45450449	45450450	SL4.0ch06:45450450_+	+	C	0.0201309	0.035282	Solyc06g076880.3	Solyc06g076880.3	45450353	45452832	Solyc06g076880.3.1	45450352	45450501	5_UTR
SL4.0ch06	45704226	45704227	SL4.0ch06:45704227_+	+	C	0.0133748	0.0355188	Solyc06g082210.1	Solyc06g082210.1	45703905	45704573	Solyc06g082210.1.1	45703904	45704573	cds
SL4.0ch06	45797888	45797889	SL4.0ch06:45797889_+	+	C	0.0260379	0.0412012	Solyc06g082390.4	Solyc06g082390.4	45794766	45799328	Solyc06g082390.4.1	45797886	45798005	cds
SL4.0ch06	45897893	45897894	SL4.0ch06:45897894_-	-	C	0.031746	0.0398172	Solyc06g150137.1	Solyc06g150137.1	45897128	45906931	Solyc06g150137.1.1	45897489	45898088	cds
SL4.0ch06	45947268	45947269	SL4.0ch06:45947269_-	-	C	0.0504423	0.00353243	Solyc06g082610.4	Solyc06g082610.4	45945358	45948228	Solyc06g082610.4.1	45946889	45948228	cds
SL4.0ch06	46415466	46415467	SL4.0ch06:46415467_-	-	C	0.0202413	7.01544e-05	Solyc06g083430.1	Solyc06g083430.1	46415224	46416201	Solyc06g083430.1.1	46415223	46416201	cds
SL4.0ch06	47157315	47157316	SL4.0ch06:47157316_-	-	C	0.158904	5.29906e-05	Solyc06g084500.3	Solyc06g084500.3	47156971	47158110	Solyc06g084500.3.1	47157253	47157517	cds
SL4.0ch06	1297968	1297969	SL4.0ch06:1297969_-	-	C	0.0111276	0.0240524	Solyc06g007210.3	Solyc06g007210.3	1297785	1298227	Solyc06g007210.3.1	1297954	1298020	cds
SL4.0ch06	2986002	2986003	SL4.0ch06:2986003_-	-	C	0.026143	0.0150161	Solyc06g009060.4	Solyc06g009060.4	2985745	2993025	Solyc06g009060.4.1	2985943	2986218	cds
SL4.0ch06	2986006	2986007	SL4.0ch06:2986007_-	-	C	0.0381112	0.0208948	Solyc06g009060.4	Solyc06g009060.4	2985745	2993025	Solyc06g009060.4.1	2985943	2986218	cds
SL4.0ch06	3155308	3155309	SL4.0ch06:3155309_+	+	C	0.0159844	6.07519e-06	Solyc06g009210.4	Solyc06g009210.4	3153912	3156837	Solyc06g009210.4.1	3155229	3155352	cds
SL4.0ch06	3514999	3515000	SL4.0ch06:3515000_-	-	C	0.0800654	0.0200983	Solyc06g009530.3	Solyc06g009530.3	3507057	3534738	Solyc06g009530.3.1	3514910	3515161	cds
SL4.0ch06	23171141	23171142	SL4.0ch06:23171142_-	-	C	0.0281377	0.0235736	Solyc06g035970.3	Solyc06g035970.3	23170913	23173884	Solyc06g035970.3.1	23170912	23171154	3_UTR
SL4.0ch06	24529487	24529488	SL4.0ch06:24529488_-	-	C	0.031835	0.0485385	Solyc06g036580.4	Solyc06g036580.4	24528530	24531793	Solyc06g036580.4.1	24528802	24529694	cds
SL4.0ch06	33710235	33710236	SL4.0ch06:33710236_-	-	C	0.0559802	0.0230159	Solyc06g053190.3	Solyc06g053190.3	33708791	33714441	Solyc06g053190.3.1	33709085	33710313	cds
SL4.0ch06	34705703	34705704	SL4.0ch06:34705704_-	-	C	0.0492055	0.035287	Solyc06g054080.3	Solyc06g054080.3	34705430	34707255	Solyc06g054080.3.1	34705635	34705725	cds
SL4.0ch06	35941899	35941900	SL4.0ch06:35941900_-	-	C	0.0750361	0.00826796	Solyc06g060290.4	Solyc06g060290.4	35937556	35943350	Solyc06g060290.4.1	35941786	35942074	cds
SL4.0ch06	36642843	36642844	SL4.0ch06:36642844_+	+	C	0.0268837	0.0344723	Solyc06g061000.3	Solyc06g061000.3	36636171	36643283	Solyc06g061000.3.1	36642772	36642903	cds
SL4.0ch06	37222240	37222241	SL4.0ch06:37222241_-	-	C	0.0289815	0.00743258	Solyc06g062690.4	Solyc06g062690.4	37221132	37225176	Solyc06g062690.4.1	37222162	37222347	cds
SL4.0ch06	37787369	37787370	SL4.0ch06:37787370_-	-	C	0.0300314	5.98892e-06	Solyc06g064460.4	Solyc06g064460.4	37786894	37789489	Solyc06g064460.4.1	37787318	37787411	cds
SL4.0ch06	37787370	37787371	SL4.0ch06:37787371_-	-	C	0.0331394	5.18842e-06	Solyc06g064460.4	Solyc06g064460.4	37786894	37789489	Solyc06g064460.4.1	37787318	37787411	cds
SL4.0ch06	37791250	37791251	SL4.0ch06:37791251_-	-	C	0.0144717	1.95932e-05	Solyc06g064470.4	Solyc06g064470.4	37790765	37793168	Solyc06g064470.4.1	37791199	37791292	cds
SL4.0ch06	37791251	37791252	SL4.0ch06:37791252_-	-	C	0.0130485	0.000169456	Solyc06g064470.4	Solyc06g064470.4	37790765	37793168	Solyc06g064470.4.1	37791199	37791292	cds
SL4.0ch06	38134290	38134291	SL4.0ch06:38134291_-	-	C	0.0199452	0.00210676	Solyc06g064940.3	Solyc06g064940.3	38134011	38136722	Solyc06g064940.3.1	38134010	38134319	3_UTR
SL4.0ch06	38358317	38358318	SL4.0ch06:38358318_+	+	C	0.0230838	0.0477536	Solyc06g065290.4	Solyc06g065290.4	38358032	38359872	Solyc06g065290.4.1	38358031	38358493	cds
SL4.0ch06	40327323	40327324	SL4.0ch06:40327324_+	+	C	0.0214588	0.00429081	Solyc06g068860.3	Solyc06g068860.3	40317993	40328237	Solyc06g068860.3.1	40327299	40327347	cds
SL4.0ch06	40590317	40590318	SL4.0ch06:40590318_+	+	C	0.0326087	0.00212533	Solyc06g069180.3	Solyc06g069180.3	40582343	40590603	Solyc06g069180.3.1	40590269	40590371	cds
SL4.0ch06	42349968	42349969	SL4.0ch06:42349969_-	-	C	0.0293642	0.0487219	Solyc06g072440.3	Solyc06g072440.3	42349708	42352188	Solyc06g072440.3.1	42349917	42349996	cds
SL4.0ch06	42829662	42829663	SL4.0ch06:42829663_-	-	C	0.0205963	0.0277904	Solyc06g073310.3	Solyc06g073310.3	42827684	42829886	Solyc06g073310.3.1	42829445	42829820	cds
SL4.0ch06	43156864	43156865	SL4.0ch06:43156865_-	-	C	0.0195284	0.00475979	Solyc06g073730.2	Solyc06g073730.2	43155252	43157069	Solyc06g073730.2.1	43155251	43157069	cds
SL4.0ch06	43192721	43192722	SL4.0ch06:43192722_-	-	C	0.019292	0.00395188	Solyc06g073780.4	Solyc06g073780.4	43192029	43211325	Solyc06g073780.4.1	43192600	43192775	cds
SL4.0ch06	43287008	43287009	SL4.0ch06:43287009_-	-	C	0.0328957	0.0120953	Solyc06g073900.3	Solyc06g073900.3	43286888	43290739	Solyc06g073900.3.1	43286887	43287196	3_UTR
SL4.0ch06	44024622	44024623	SL4.0ch06:44024623_+	+	C	0.0134499	0.00441664	Solyc06g074820.3	Solyc06g074820.3	44022505	44024857	Solyc06g074820.3.1	44024268	44024640	cds
SL4.0ch06	44146369	44146370	SL4.0ch06:44146370_+	+	C	0.0102847	0.000182748	Solyc06g074980.3	Solyc06g074980.3	44142803	44149888	Solyc06g074980.3.1	44146345	44147112	cds
SL4.0ch06	45737510	45737511	SL4.0ch06:45737511_+	+	C	0.0291262	0.00599062	Solyc06g082280.3	Solyc06g082280.3	45736129	45740433	Solyc06g082280.3.1	45737418	45737532	cds
SL4.0ch06	45782140	45782141	SL4.0ch06:45782141_-	-	C	0.0208995	0.0354042	Solyc06g082360.4	Solyc06g082360.4	45778913	45784505	Solyc06g082360.4.1	45782088	45782261	cds
SL4.0ch06	45900189	45900190	SL4.0ch06:45900190_-	-	C	0.0108766	0.000208031	Solyc06g150137.1	Solyc06g150137.1	45897128	45906931	Solyc06g150137.1.1	45900061	45906133	intron
SL4.0ch06	45900190	45900191	SL4.0ch06:45900191_-	-	C	0.0196136	2.79642e-10	Solyc06g150137.1	Solyc06g150137.1	45897128	45906931	Solyc06g150137.1.1	45900061	45906133	intron
SL4.0ch06	45906262	45906263	SL4.0ch06:45906263_-	-	C	0.0155297	0.0168846	Solyc06g150137.1	Solyc06g150137.1	45897128	45906931	Solyc06g150137.1.1	45906133	45906865	cds
SL4.0ch06	46659084	46659085	SL4.0ch06:46659085_+	+	C	0.0176139	0.0106071	Solyc06g083750.3	Solyc06g083750.3	46656216	46663704	Solyc06g083750.3.1	46656215	46662069	3_UTR
SL4.0ch06	46860479	46860480	SL4.0ch06:46860480_-	-	C	0.0181294	0.00271305	Solyc06g084020.4	Solyc06g084020.4	46859871	46861071	Solyc06g084020.4.1	46860094	46860724	cds
SL4.0ch06	1290807	1290808	SL4.0ch06:1290808_+	+	C	0.0296296	0.0297488	Solyc06g007200.4	Solyc06g007200.4	1285410	1291084	Solyc06g007200.4.1	1290778	1290843	cds
SL4.0ch06	1301095	1301096	SL4.0ch06:1301096_-	-	C	0.0381745	0.0121248	Solyc06g007220.4	Solyc06g007220.4	1300841	1301348	Solyc06g007220.4.1	1300840	1301237	3_UTR
SL4.0ch06	1641360	1641361	SL4.0ch06:1641361_-	-	C	0.0277778	0.00501808	Solyc06g007620.3	Solyc06g007620.3	1641185	1643568	Solyc06g007620.3.1	1641184	1641658	3_UTR
SL4.0ch06	2052171	2052172	SL4.0ch06:2052172_-	-	C	0.023539	0.0268698	Solyc06g008160.4	Solyc06g008160.4	2051766	2059877	Solyc06g008160.4.1	2052038	2052241	cds
SL4.0ch06	21819233	21819234	SL4.0ch06:21819234_+	+	C	0.0157568	0.0484653	Solyc06g034330.5	Solyc06g034330.5	21802046	21820746	Solyc06g034330.5.1	21815278	21819242	3_UTR
SL4.0ch06	23137417	23137418	SL4.0ch06:23137418_+	+	C	0.0167356	0.0247391	Solyc06g035940.3	Solyc06g035940.3	23134857	23150907	Solyc06g035940.3.1	23137271	23137874	cds
SL4.0ch06	23171141	23171142	SL4.0ch06:23171142_-	-	C	0.0209497	0.0451392	Solyc06g035970.3	Solyc06g035970.3	23170913	23173884	Solyc06g035970.3.1	23170912	23171154	3_UTR
SL4.0ch06	24529486	24529487	SL4.0ch06:24529487_-	-	C	0.0120782	0.0240751	Solyc06g036580.4	Solyc06g036580.4	24528530	24531793	Solyc06g036580.4.1	24528802	24529694	cds
SL4.0ch06	31091225	31091226	SL4.0ch06:31091226_+	+	C	0.0219149	0.00184219	Solyc06g050620.3	Solyc06g050620.3	31090674	31098040	Solyc06g050620.3.1	31090810	31091475	cds
SL4.0ch06	32270895	32270896	SL4.0ch06:32270896_+	+	C	0.0332528	0.037362	Solyc06g051270.3	Solyc06g051270.3	32269520	32272714	Solyc06g051270.3.1	32270790	32270901	cds
SL4.0ch06	32321107	32321108	SL4.0ch06:32321108_+	+	C	0.017052	0.00275232	Solyc06g051310.3	Solyc06g051310.3	32311023	32322629	Solyc06g051310.3.1	32321053	32321176	cds
SL4.0ch06	34342217	34342218	SL4.0ch06:34342218_-	-	C	0.0204336	0.000143724	Solyc06g053710.3	Solyc06g053710.3	34339644	34343463	Solyc06g053710.3.1	34341370	34343113	cds
SL4.0ch06	35333822	35333823	SL4.0ch06:35333823_+	+	C	0.0216293	0.0223653	Solyc06g059760.3	Solyc06g059760.3	35322189	35336409	Solyc06g059760.3.1	35333778	35333848	cds
SL4.0ch06	36091845	36091846	SL4.0ch06:36091846_-	-	C	0.0220427	0.026428	Solyc06g060400.3	Solyc06g060400.3	36091628	36093802	Solyc06g060400.3.1	36091834	36092080	cds
SL4.0ch06	36636522	36636523	SL4.0ch06:36636523_+	+	C	0.0123167	0.000117412	Solyc06g061000.3	Solyc06g061000.3	36636171	36643283	Solyc06g061000.3.1	36636486	36636721	cds
SL4.0ch06	37424072	37424073	SL4.0ch06:37424073_+	+	C	0.0190359	0.00877877	Solyc06g063000.3	Solyc06g063000.3	37419619	37425103	Solyc06g063000.3.1	37424054	37424140	cds
SL4.0ch06	37596652	37596653	SL4.0ch06:37596653_-	-	C	0.0417237	0.0486803	Solyc06g063250.3	Solyc06g063250.3	37595909	37602853	Solyc06g063250.3.1	37596605	37596666	cds
SL4.0ch06	38803793	38803794	SL4.0ch06:38803794_+	+	C	0.0957665	8.96952e-05	Solyc06g065720.1	Solyc06g065720.1	38802070	38804775	Solyc06g065720.1.1	38802069	38804775	cds
SL4.0ch06	39242246	39242247	SL4.0ch06:39242247_-	-	C	0.0311839	0.0209539	Solyc06g066320.3	Solyc06g066320.3	39239290	39244427	Solyc06g066320.3.1	39242141	39242362	cds
SL4.0ch06	42864328	42864329	SL4.0ch06:42864329_+	+	C	0.0266481	0.0107051	Solyc06g073340.3	Solyc06g073340.3	42856980	42864743	Solyc06g073340.3.1	42864179	42864342	cds
SL4.0ch06	44447714	44447715	SL4.0ch06:44447715_-	-	C	0.0267591	0.000571219	Solyc06g075360.3	Solyc06g075360.3	44444585	44448199	Solyc06g075360.3.1	44447554	44448070	cds
SL4.0ch06	45504225	45504226	SL4.0ch06:45504226_+	+	C	0.0321053	0.0354063	Solyc06g076950.3	Solyc06g076950.3	45499916	45503787	Solyc06g076950.3.1	45503515	45504363	3_UTR
SL4.0ch06	45606174	45606175	SL4.0ch06:45606175_+	+	C	0.0179827	0.00196355	Solyc06g082090.4	Solyc06g082090.4	45602799	45606734	Solyc06g082090.4.1	45606132	45606315	cds
SL4.0ch06	45906642	45906643	SL4.0ch06:45906643_-	-	C	0.025	0.00239953	Solyc06g150137.1	Solyc06g150137.1	45897128	45906931	Solyc06g150137.1.1	45906133	45906865	cds
SL4.0ch06	46433837	46433838	SL4.0ch06:46433838_-	-	C	0.020979	0.0110945	Solyc06g083460.4	Solyc06g083460.4	46427802	46435448	Solyc06g083460.4.1	46433708	46434004	cds
SL4.0ch06	47077682	47077683	SL4.0ch06:47077683_+	+	C	0.0444971	0.00107769	Solyc06g084360.4	Solyc06g084360.4	47074057	47081584	Solyc06g084360.4.1	47077579	47077690	cds
SL4.0ch07	349723	349724	SL4.0ch07:349724_-	-	C	0.0930233	0.00802799	Solyc07g005450.3	Solyc07g005450.3	342435	350559	Solyc07g005450.3.1	349717	349900	cds
SL4.0ch07	855931	855932	SL4.0ch07:855932_-	-	C	0.0261905	0.0342571	Solyc07g006030.4	Solyc07g006030.4	850000	864865	Solyc07g006030.4.1	855884	856193	cds
SL4.0ch07	1671018	1671019	SL4.0ch07:1671019_+	+	C	0.028169	0.0115769	Solyc07g006830.4	Solyc07g006830.4	1666722	1674282	Solyc07g006830.4.1	1671011	1671505	cds
SL4.0ch07	2099635	2099636	SL4.0ch07:2099636_+	+	C	0.0255747	0.00784245	Solyc07g007390.3	Solyc07g007390.3	2097945	2102808	Solyc07g007390.3.1	2098625	2100813	cds
SL4.0ch07	2099761	2099762	SL4.0ch07:2099762_+	+	C	0.0249417	0.032183	Solyc07g007390.3	Solyc07g007390.3	2097945	2102808	Solyc07g007390.3.1	2098625	2100813	cds
SL4.0ch07	2410805	2410806	SL4.0ch07:2410806_+	+	C	0.0530433	0.00891776	Solyc07g007790.3	Solyc07g007790.3	2410744	2419566	Solyc07g007790.3.1	2410743	2410929	5_UTR
SL4.0ch07	2414714	2414715	SL4.0ch07:2414715_+	+	C	0.0135304	0.0206995	Solyc07g007790.3	Solyc07g007790.3	2410744	2419566	Solyc07g007790.3.1	2414212	2414911	cds
SL4.0ch07	3124201	3124202	SL4.0ch07:3124202_+	+	C	0.0381513	0.0176889	Solyc07g008370.4	Solyc07g008370.4	3121790	3124481	Solyc07g008370.4.1	3124052	3124268	cds
SL4.0ch07	10494021	10494022	SL4.0ch07:10494022_-	-	C	0.023449	0.031744	Solyc07g018360.3	Solyc07g018360.3	10493893	10501340	Solyc07g018360.3.1	10493892	10494216	3_UTR
SL4.0ch07	24008902	24008903	SL4.0ch07:24008903_+	+	C	0.0220797	0.000882988	Solyc07g024000.3	Solyc07g024000.3	24007943	24012754	Solyc07g024000.3.1	24008858	24008933	cds
SL4.0ch07	55032396	55032397	SL4.0ch07:55032397_-	-	C	0.0178431	0.0231204	Solyc07g042190.3	Solyc07g042190.3	55031937	55033378	Solyc07g042190.3.1	55031936	55032398	3_UTR
SL4.0ch07	56566738	56566739	SL4.0ch07:56566739_-	-	C	0.0292887	0.0354881	Solyc07g043130.3	Solyc07g043130.3	56565035	56567461	Solyc07g043130.3.1	56566626	56567004	cds
SL4.0ch07	57779443	57779444	SL4.0ch07:57779444_+	+	C	0.0105993	3.32935e-05	Solyc07g044840.3	Solyc07g044840.3	57775802	57781546	Solyc07g044840.3.1	57779380	57779573	cds
SL4.0ch07	57781137	57781138	SL4.0ch07:57781138_+	+	C	0.0154129	0.0011521	Solyc07g044840.3	Solyc07g044840.3	57775802	57781546	Solyc07g044840.3.1	57781035	57781200	cds
SL4.0ch07	59161630	59161631	SL4.0ch07:59161631_+	+	C	0.0185484	0.00192366	Solyc07g048080.4	Solyc07g048080.4	59154591	59161915	Solyc07g048080.4.1	59161428	59161689	cds
SL4.0ch07	60576944	60576945	SL4.0ch07:60576945_+	+	C	0.04	0.00156009	Solyc07g052110.4	Solyc07g052110.4	60568057	60577289	Solyc07g052110.4.1	60576903	60576976	cds
SL4.0ch07	60770571	60770572	SL4.0ch07:60770572_+	+	C	0.0404959	0.00764237	Solyc07g052350.3	Solyc07g052350.3	60766967	60775587	Solyc07g052350.3.1	60770448	60770591	cds
SL4.0ch07	61291263	61291264	SL4.0ch07:61291264_+	+	C	0.010177	0.0281415	Solyc07g052960.3	Solyc07g052960.3	61290360	61291643	Solyc07g052960.3.1	61290359	61291643	cds
SL4.0ch07	61900820	61900821	SL4.0ch07:61900821_+	+	C	0.0132302	0.0175979	Solyc07g053550.3	Solyc07g053550.3	61900528	61900974	Solyc07g053550.3.1	61900527	61900974	cds
SL4.0ch07	61961163	61961164	SL4.0ch07:61961164_+	+	C	0.0305924	0.00150168	Solyc07g053610.3	Solyc07g053610.3	61959807	61976609	Solyc07g053610.3.1	61961035	61961539	cds
SL4.0ch07	62488723	62488724	SL4.0ch07:62488724_-	-	C	0.0413869	0.000375338	Solyc07g054210.3	Solyc07g054210.3	62487754	62490904	Solyc07g054210.3.1	62488409	62488768	cds
SL4.0ch07	63235620	63235621	SL4.0ch07:63235621_-	-	C	0.0196048	0.015217	Solyc07g055210.3	Solyc07g055210.3	63235311	63239826	Solyc07g055210.3.1	63235310	63235738	3_UTR
SL4.0ch07	63236321	63236322	SL4.0ch07:63236322_-	-	C	0.0338698	0.000479396	Solyc07g055210.3	Solyc07g055210.3	63235311	63239826	Solyc07g055210.3.1	63236309	63236469	cds
SL4.0ch07	63800974	63800975	SL4.0ch07:63800975_-	-	C	0.0440659	0.0249521	Solyc07g055980.3	Solyc07g055980.3	63797088	63801308	Solyc07g055980.3.1	63800523	63801166	cds
SL4.0ch07	64157707	64157708	SL4.0ch07:64157708_+	+	C	0.0171395	0.0393975	Solyc07g056370.3	Solyc07g056370.3	64157538	64161826	Solyc07g056370.3.1	64157681	64158562	cds
SL4.0ch07	64661523	64661524	SL4.0ch07:64661524_-	-	C	0.0873232	1.06715e-16	Solyc07g061940.4	Solyc07g061940.4	64661244	64663157	Solyc07g061940.4.1	64661243	64663157	cds
SL4.0ch07	66091812	66091813	SL4.0ch07:66091813_-	-	C	0.0421647	0.0478823	Solyc07g063930.4	Solyc07g063930.4	66088300	66092113	Solyc07g063930.4.1	66091576	66091895	cds
SL4.0ch07	66235474	66235475	SL4.0ch07:66235475_+	+	C	0.0120706	6.53487e-14	Solyc07g064130.2	Solyc07g064130.2	66234771	66236144	Solyc07g064130.2.1	66234770	66236144	cds
SL4.0ch07	66235477	66235478	SL4.0ch07:66235478_+	+	C	0.0118055	3.46633e-15	Solyc07g064130.2	Solyc07g064130.2	66234771	66236144	Solyc07g064130.2.1	66234770	66236144	cds
SL4.0ch07	66454864	66454865	SL4.0ch07:66454865_-	-	C	0.0297851	0.000312123	Solyc07g064520.3	Solyc07g064520.3	66454507	66459142	Solyc07g064520.3.1	66454618	66454959	cds
SL4.0ch07	66776643	66776644	SL4.0ch07:66776644_-	-	C	0.0279352	0.0134028	Solyc07g065000.3	Solyc07g065000.3	66770960	66776967	Solyc07g065000.3.1	66776305	66776695	cds
SL4.0ch07	67054884	67054885	SL4.0ch07:67054885_+	+	C	0.0142857	0.0108535	Solyc07g065490.3	Solyc07g065490.3	67049923	67057235	Solyc07g065490.3.1	67054866	67054947	cds
SL4.0ch07	67173005	67173006	SL4.0ch07:67173006_+	+	C	0.0237313	0.00603814	Solyc07g065630.4	Solyc07g065630.4	67163832	67180402	Solyc07g065630.4.1	67166697	67173113	cds
SL4.0ch07	67473266	67473267	SL4.0ch07:67473267_-	-	C	0.03739	0.011996	Solyc07g066120.3	Solyc07g066120.3	67472828	67479271	Solyc07g066120.3.1	67473234	67473312	cds
SL4.0ch07	67633856	67633857	SL4.0ch07:67633857_-	-	C	0.0789474	0.0247294	Solyc07g066320.3	Solyc07g066320.3	67633563	67638439	Solyc07g066320.3.1	67633562	67634053	3_UTR
SL4.0ch07	633348	633349	SL4.0ch07:633349_-	-	C	0.0306363	0.00168717	Solyc07g005810.3	Solyc07g005810.3	631910	637579	Solyc07g005810.3.1	632336	633368	cds
SL4.0ch07	2410805	2410806	SL4.0ch07:2410806_+	+	C	0.0417224	0.0315689	Solyc07g007790.3	Solyc07g007790.3	2410744	2419566	Solyc07g007790.3.1	2410743	2410929	5_UTR
SL4.0ch07	3963281	3963282	SL4.0ch07:3963282_-	-	C	0.0655708	0.00278901	Solyc07g008970.4	Solyc07g008970.4	3962384	3969804	Solyc07g008970.4.1	3963246	3963328	cds
SL4.0ch07	7506680	7506681	SL4.0ch07:7506681_+	+	C	0.0107461	0.0304952	Solyc07g017510.3	Solyc07g017510.3	7506498	7529345	Solyc07g017510.3.1	7506561	7507154	cds
SL4.0ch07	7781764	7781765	SL4.0ch07:7781765_+	+	C	0.0274706	0.000145688	Solyc07g017610.3	Solyc07g017610.3	7774625	7787348	Solyc07g017610.3.1	7781757	7782093	cds
SL4.0ch07	55032396	55032397	SL4.0ch07:55032397_-	-	C	0.021464	0.0239511	Solyc07g042190.3	Solyc07g042190.3	55031937	55033378	Solyc07g042190.3.1	55031936	55032398	3_UTR
SL4.0ch07	56838780	56838781	SL4.0ch07:56838781_+	+	C	0.0366773	0.00314558	Solyc07g043310.3	Solyc07g043310.3	56836348	56843373	Solyc07g043310.3.1	56838713	56838844	cds
SL4.0ch07	58395154	58395155	SL4.0ch07:58395155_-	-	C	0.0318694	0.0271581	Solyc07g045420.4	Solyc07g045420.4	58394641	58402982	Solyc07g045420.4.1	58395086	58395191	cds
SL4.0ch07	59963997	59963998	SL4.0ch07:59963998_+	+	C	0.0143884	0.0182851	Solyc07g049690.3	Solyc07g049690.3	59963576	59970053	Solyc07g049690.3.1	59963855	59964245	cds
SL4.0ch07	61238281	61238282	SL4.0ch07:61238282_+	+	C	0.0369915	0.0357625	Solyc07g052900.1	Solyc07g052900.1	61238199	61239392	Solyc07g052900.1.1	61238198	61239392	cds
SL4.0ch07	61342485	61342486	SL4.0ch07:61342486_+	+	C	0.0394737	0.00468567	Solyc07g052990.1	Solyc07g052990.1	61342410	61342649	Solyc07g052990.1.1	61342409	61342649	cds
SL4.0ch07	61342494	61342495	SL4.0ch07:61342495_+	+	C	0.0276807	0.0401877	Solyc07g052990.1	Solyc07g052990.1	61342410	61342649	Solyc07g052990.1.1	61342409	61342649	cds
SL4.0ch07	61596612	61596613	SL4.0ch07:61596613_+	+	C	0.0487013	0.00977183	Solyc07g053220.2	Solyc07g053220.2	61595508	61597970	Solyc07g053220.2.1	61595507	61597970	cds
SL4.0ch07	62245334	62245335	SL4.0ch07:62245335_-	-	C	0.0165127	0.0329041	Solyc07g053910.3	Solyc07g053910.3	62239118	62246382	Solyc07g053910.3.1	62245136	62245550	cds
SL4.0ch07	62488723	62488724	SL4.0ch07:62488724_-	-	C	0.029624	0.00591806	Solyc07g054210.3	Solyc07g054210.3	62487754	62490904	Solyc07g054210.3.1	62488409	62488768	cds
SL4.0ch07	62842958	62842959	SL4.0ch07:62842959_+	+	C	0.0496032	0.000787581	Solyc07g054670.4	Solyc07g054670.4	62840180	62844098	Solyc07g054670.4.1	62842935	62843193	cds
SL4.0ch07	63981071	63981072	SL4.0ch07:63981072_-	-	C	0.0357143	0.00551017	Solyc07g056220.3	Solyc07g056220.3	63980397	63991951	Solyc07g056220.3.1	63981034	63981199	cds
SL4.0ch07	64158357	64158358	SL4.0ch07:64158358_+	+	C	0.013174	0.0357333	Solyc07g056370.3	Solyc07g056370.3	64157538	64161826	Solyc07g056370.3.1	64157681	64158562	cds
SL4.0ch07	64319241	64319242	SL4.0ch07:64319242_+	+	C	0.03689	0.00491517	Solyc07g056590.3	Solyc07g056590.3	64317044	64325261	Solyc07g056590.3.1	64319223	64319334	cds
SL4.0ch07	64366202	64366203	SL4.0ch07:64366203_+	+	C	0.148148	0.000191686	Solyc07g056630.3	Solyc07g056630.3	64359005	64366625	Solyc07g056630.3.1	64365717	64366296	cds
SL4.0ch07	64661523	64661524	SL4.0ch07:64661524_-	-	C	0.069856	9.76237e-20	Solyc07g061940.4	Solyc07g061940.4	64661244	64663157	Solyc07g061940.4.1	64661243	64663157	cds
SL4.0ch07	64664372	64664373	SL4.0ch07:64664373_-	-	C	0.0119764	0.00895113	Solyc07g061950.4	Solyc07g061950.4	64663332	64670959	Solyc07g061950.4.1	64663854	64664560	cds
SL4.0ch07	65077786	65077787	SL4.0ch07:65077787_+	+	C	0.0124075	1.39128e-05	Solyc07g062530.3	Solyc07g062530.3	65072447	65078820	Solyc07g062530.3.1	65077561	65077948	cds
SL4.0ch07	65078342	65078343	SL4.0ch07:65078343_+	+	C	0.0251158	0.00412635	Solyc07g062530.3	Solyc07g062530.3	65072447	65078820	Solyc07g062530.3.1	65078340	65078810	3_UTR
SL4.0ch07	65293306	65293307	SL4.0ch07:65293307_+	+	C	0.0171905	0.0345259	Solyc07g062770.2	Solyc07g062770.2	65291854	65300421	Solyc07g062770.2.1	65292263	65293661	cds
SL4.0ch07	65441117	65441118	SL4.0ch07:65441118_+	+	C	0.0123225	0.0488111	Solyc07g062970.3	Solyc07g062970.3	65438353	65441814	Solyc07g062970.3.1	65441114	65441252	cds
SL4.0ch07	65869742	65869743	SL4.0ch07:65869743_-	-	C	0.0166956	0.0222379	Solyc07g063600.3	Solyc07g063600.3	65869276	65870992	Solyc07g063600.3.1	65869448	65869958	cds
SL4.0ch07	66235474	66235475	SL4.0ch07:66235475_+	+	C	0.0121228	7.324e-05	Solyc07g064130.2	Solyc07g064130.2	66234771	66236144	Solyc07g064130.2.1	66234770	66236144	cds
SL4.0ch07	66491636	66491637	SL4.0ch07:66491637_+	+	C	0.0228744	0.0120286	Solyc07g064580.3	Solyc07g064580.3	66489852	66493099	Solyc07g064580.3.1	66491314	66492808	cds
SL4.0ch07	67173005	67173006	SL4.0ch07:67173006_+	+	C	0.0165368	0.00284259	Solyc07g065630.4	Solyc07g065630.4	67163832	67180402	Solyc07g065630.4.1	67166697	67173113	cds
SL4.0ch07	67376345	67376346	SL4.0ch07:67376346_+	+	C	0.0862069	0.000134985	Solyc07g065950.4	Solyc07g065950.4	67372033	67382034	Solyc07g065950.4.1	67376333	67377020	cds
SL4.0ch07	67378831	67378832	SL4.0ch07:67378832_+	+	C	0.0178463	0.0342278	Solyc07g065950.4	Solyc07g065950.4	67372033	67382034	Solyc07g065950.4.1	67378595	67379245	3_UTR
SL4.0ch07	67541585	67541586	SL4.0ch07:67541586_-	-	C	0.0264006	0.00444304	Solyc07g066220.3	Solyc07g066220.3	67540772	67546277	Solyc07g066220.3.1	67541116	67541672	cds
SL4.0ch07	67827135	67827136	SL4.0ch07:67827136_-	-	C	0.0159331	0.0311648	Solyc07g066600.3	Solyc07g066600.3	67826855	67829780	Solyc07g066600.3.1	67827078	67827273	cds
SL4.0ch07	476512	476513	SL4.0ch07:476513_-	-	C	0.0553622	0.0452845	Solyc07g005600.4	Solyc07g005600.4	473741	478520	Solyc07g005600.4.1	476480	476645	cds
SL4.0ch07	1788138	1788139	SL4.0ch07:1788139_-	-	C	0.0541696	0.0413152	Solyc07g007030.1	Solyc07g007030.1	1786986	1788959	Solyc07g007030.1.1	1786985	1788959	cds
SL4.0ch07	2564424	2564425	SL4.0ch07:2564425_+	+	C	0.0292569	0.00621568	Solyc07g007930.3	Solyc07g007930.3	2562985	2567752	Solyc07g007930.3.1	2563828	2565189	cds
SL4.0ch07	3817828	3817829	SL4.0ch07:3817829_+	+	C	0.0256445	0.0247451	Solyc07g008880.3	Solyc07g008880.3	3817149	3830056	Solyc07g008880.3.1	3817494	3817853	cds
SL4.0ch07	7506819	7506820	SL4.0ch07:7506820_+	+	C	0.022093	0.0281094	Solyc07g017510.3	Solyc07g017510.3	7506498	7529345	Solyc07g017510.3.1	7506561	7507154	cds
SL4.0ch07	19382061	19382062	SL4.0ch07:19382062_-	-	C	0.0280992	0.000343377	Solyc07g021540.3	Solyc07g021540.3	19376564	19382757	Solyc07g021540.3.1	19382029	19382131	cds
SL4.0ch07	22582648	22582649	SL4.0ch07:22582649_-	-	C	0.0995475	0.0283022	Solyc07g022830.3	Solyc07g022830.3	22578003	22583448	Solyc07g022830.3.1	22582633	22582750	cds
SL4.0ch07	51787877	51787878	SL4.0ch07:51787878_-	-	C	0.0241681	0.0187927	Solyc07g041160.3	Solyc07g041160.3	51784576	51788441	Solyc07g041160.3.1	51787831	51787921	cds
SL4.0ch07	55032364	55032365	SL4.0ch07:55032365_-	-	C	0.0114256	0.0414227	Solyc07g042190.3	Solyc07g042190.3	55031937	55033378	Solyc07g042190.3.1	55031936	55032398	3_UTR
SL4.0ch07	55324655	55324656	SL4.0ch07:55324656_-	-	C	0.0201654	0.0111687	Solyc07g042380.4	Solyc07g042380.4	55323841	55338081	Solyc07g042380.4.1	55324277	55324845	cds
SL4.0ch07	56062730	56062731	SL4.0ch07:56062731_+	+	C	0.0157524	0.0167621	Solyc07g042680.3	Solyc07g042680.3	56061040	56067681	Solyc07g042680.3.1	56062018	56062917	cds
SL4.0ch07	56434496	56434497	SL4.0ch07:56434497_-	-	C	0.0402181	0.0102171	Solyc07g043050.1	Solyc07g043050.1	56434337	56435767	Solyc07g043050.1.1	56434336	56435767	cds
SL4.0ch07	57781137	57781138	SL4.0ch07:57781138_+	+	C	0.0130298	0.00113184	Solyc07g044840.3	Solyc07g044840.3	57775802	57781546	Solyc07g044840.3.1	57781035	57781200	cds
SL4.0ch07	57805053	57805054	SL4.0ch07:57805054_-	-	C	0.0162978	1.58471e-06	Solyc07g044860.3	Solyc07g044860.3	57803613	57805653	Solyc07g044860.3.1	57805006	57805238	cds
SL4.0ch07	59155692	59155693	SL4.0ch07:59155693_+	+	C	0.0115651	0.0119034	Solyc07g048080.4	Solyc07g048080.4	59154591	59161915	Solyc07g048080.4.1	59155587	59155734	cds
SL4.0ch07	59963997	59963998	SL4.0ch07:59963998_+	+	C	0.0146852	0.0286628	Solyc07g049690.3	Solyc07g049690.3	59963576	59970053	Solyc07g049690.3.1	59963855	59964245	cds
SL4.0ch07	61238936	61238937	SL4.0ch07:61238937_+	+	C	0.0186411	0.0227411	Solyc07g052900.1	Solyc07g052900.1	61238199	61239392	Solyc07g052900.1.1	61238198	61239392	cds
SL4.0ch07	61291263	61291264	SL4.0ch07:61291264_+	+	C	0.016107	0.000418256	Solyc07g052960.3	Solyc07g052960.3	61290360	61291643	Solyc07g052960.3.1	61290359	61291643	cds
SL4.0ch07	61342494	61342495	SL4.0ch07:61342495_+	+	C	0.0196917	0.0376684	Solyc07g052990.1	Solyc07g052990.1	61342410	61342649	Solyc07g052990.1.1	61342409	61342649	cds
SL4.0ch07	61522165	61522166	SL4.0ch07:61522166_+	+	C	0.0295429	0.0312007	Solyc07g053140.3	Solyc07g053140.3	61521288	61522583	Solyc07g053140.3.1	61522047	61522338	cds
SL4.0ch07	62092870	62092871	SL4.0ch07:62092871_+	+	C	0.0217018	0.0242037	Solyc07g053740.1	Solyc07g053740.1	62092302	62092979	Solyc07g053740.1.1	62092301	62092979	cds
SL4.0ch07	62481692	62481693	SL4.0ch07:62481693_+	+	C	0.0377358	0.000747905	Solyc07g054200.4	Solyc07g054200.4	62480704	62484118	Solyc07g054200.4.1	62480703	62482576	cds
SL4.0ch07	62488723	62488724	SL4.0ch07:62488724_-	-	C	0.0405411	0.000299681	Solyc07g054210.3	Solyc07g054210.3	62487754	62490904	Solyc07g054210.3.1	62488409	62488768	cds
SL4.0ch07	62842958	62842959	SL4.0ch07:62842959_+	+	C	0.045514	0.000433163	Solyc07g054670.4	Solyc07g054670.4	62840180	62844098	Solyc07g054670.4.1	62842935	62843193	cds
SL4.0ch07	63106981	63106982	SL4.0ch07:63106982_-	-	C	0.013764	0.031103	Solyc07g055060.3	Solyc07g055060.3	63102919	63110237	Solyc07g055060.3.1	63106774	63106997	cds
SL4.0ch07	63266868	63266869	SL4.0ch07:63266869_+	+	C	0.024836	7.25185e-05	Solyc07g055260.3	Solyc07g055260.3	63261880	63267329	Solyc07g055260.3.1	63266771	63266871	cds
SL4.0ch07	63800974	63800975	SL4.0ch07:63800975_-	-	C	0.035242	0.00320085	Solyc07g055980.3	Solyc07g055980.3	63797088	63801308	Solyc07g055980.3.1	63800523	63801166	cds
SL4.0ch07	64253673	64253674	SL4.0ch07:64253674_+	+	C	0.0191894	0.00111247	Solyc07g056550.3	Solyc07g056550.3	64253315	64258568	Solyc07g056550.3.1	64253595	64253802	cds
SL4.0ch07	64661523	64661524	SL4.0ch07:64661524_-	-	C	0.0547276	2.58054e-19	Solyc07g061940.4	Solyc07g061940.4	64661244	64663157	Solyc07g061940.4.1	64661243	64663157	cds
SL4.0ch07	65438467	65438468	SL4.0ch07:65438468_+	+	C	0.0406977	0.0216643	Solyc07g062970.3	Solyc07g062970.3	65438353	65441814	Solyc07g062970.3.1	65438352	65438533	5_UTR
SL4.0ch07	65441117	65441118	SL4.0ch07:65441118_+	+	C	0.02061	0.00356157	Solyc07g062970.3	Solyc07g062970.3	65438353	65441814	Solyc07g062970.3.1	65441114	65441252	cds
SL4.0ch07	66235474	66235475	SL4.0ch07:66235475_+	+	C	0.0112246	2.20633e-10	Solyc07g064130.2	Solyc07g064130.2	66234771	66236144	Solyc07g064130.2.1	66234770	66236144	cds
SL4.0ch07	66250516	66250517	SL4.0ch07:66250517_+	+	C	0.015451	0.00168133	Solyc07g064160.3	Solyc07g064160.3	66249261	66251464	Solyc07g064160.3.1	66250271	66250832	cds
SL4.0ch07	66298920	66298921	SL4.0ch07:66298921_-	-	C	0.0193289	0.0087036	Solyc07g064250.3	Solyc07g064250.3	66295101	66302843	Solyc07g064250.3.1	66298902	66298943	cds
SL4.0ch07	66368435	66368436	SL4.0ch07:66368436_-	-	C	0.0225564	0.00467872	Solyc07g064350.3	Solyc07g064350.3	66366647	66368503	Solyc07g064350.3.1	66366646	66368503	cds
SL4.0ch07	67173005	67173006	SL4.0ch07:67173006_+	+	C	0.0180817	0.00370872	Solyc07g065630.4	Solyc07g065630.4	67163832	67180402	Solyc07g065630.4.1	67166697	67173113	cds
SL4.0ch07	67827065	67827066	SL4.0ch07:67827066_-	-	C	0.0180712	0.0202266	Solyc07g066600.3	Solyc07g066600.3	67826855	67829780	Solyc07g066600.3.1	67826854	67827078	3_UTR
SL4.0ch07	252750	252751	SL4.0ch07:252751_-	-	C	0.0136604	0.0190852	Solyc07g005340.2	Solyc07g005340.2	252612	253793	Solyc07g005340.2.1	252611	253793	cds
SL4.0ch07	625099	625100	SL4.0ch07:625100_-	-	C	0.0761538	0.00394926	Solyc07g005790.4	Solyc07g005790.4	624615	629323	Solyc07g005790.4.1	624614	626154	3_UTR
SL4.0ch07	1423445	1423446	SL4.0ch07:1423446_+	+	C	0.0236933	0.0188569	Solyc07g006600.1	Solyc07g006600.1	1422973	1423530	Solyc07g006600.1.1	1422972	1423530	cds
SL4.0ch07	1575098	1575099	SL4.0ch07:1575099_-	-	C	0.0310078	0.000207887	Solyc07g006760.4	Solyc07g006760.4	1571302	1577606	Solyc07g006760.4.1	1575008	1575113	cds
SL4.0ch07	1575211	1575212	SL4.0ch07:1575212_-	-	C	0.025641	0.00418787	Solyc07g006760.4	Solyc07g006760.4	1571302	1577606	Solyc07g006760.4.1	1575201	1577070	cds
SL4.0ch07	1662246	1662247	SL4.0ch07:1662247_+	+	C	0.023064	0.00710681	Solyc07g006820.4	Solyc07g006820.4	1640635	1665388	Solyc07g006820.4.1	1662074	1662265	cds
SL4.0ch07	2410805	2410806	SL4.0ch07:2410806_+	+	C	0.0306655	0.0279927	Solyc07g007790.3	Solyc07g007790.3	2410744	2419566	Solyc07g007790.3.1	2410743	2410929	5_UTR
SL4.0ch07	3432888	3432889	SL4.0ch07:3432889_+	+	C	0.0255102	0.025475	Solyc07g008530.1	Solyc07g008530.1	3432159	3433724	Solyc07g008530.1.1	3432158	3433724	cds
SL4.0ch07	4133283	4133284	SL4.0ch07:4133284_+	+	C	0.0244003	0.0222015	Solyc07g009140.3	Solyc07g009140.3	4127535	4133630	Solyc07g009140.3.1	4133227	4133402	cds
SL4.0ch07	51714594	51714595	SL4.0ch07:51714595_+	+	C	0.0598485	0.00426593	Solyc07g041150.4	Solyc07g041150.4	51714290	51731221	Solyc07g041150.4.1	51714289	51714622	5_UTR
SL4.0ch07	53976906	53976907	SL4.0ch07:53976907_+	+	C	0.122222	0.0182903	Solyc07g041830.4	Solyc07g041830.4	53976553	53980887	Solyc07g041830.4.1	53976745	53977100	cds
SL4.0ch07	58423080	58423081	SL4.0ch07:58423081_-	-	C	0.0103776	0.00132467	Solyc07g045440.1	Solyc07g045440.1	58422724	58423953	Solyc07g045440.1.1	58422723	58423953	cds
SL4.0ch07	58848780	58848781	SL4.0ch07:58848781_-	-	C	0.0137372	0.0361579	Solyc07g047770.4	Solyc07g047770.4	58847152	58858564	Solyc07g047770.4.1	58848498	58848993	cds
SL4.0ch07	59201276	59201277	SL4.0ch07:59201277_+	+	C	0.0217054	0.0265448	Solyc07g048120.3	Solyc07g048120.3	59201062	59208384	Solyc07g048120.3.1	59201254	59201437	cds
SL4.0ch07	59749353	59749354	SL4.0ch07:59749354_+	+	C	0.0150236	0.00238531	Solyc07g049530.3	Solyc07g049530.3	59747966	59750137	Solyc07g049530.3.1	59749263	59749545	cds
SL4.0ch07	60727508	60727509	SL4.0ch07:60727509_-	-	C	0.147059	0.000220872	Solyc07g052320.3	Solyc07g052320.3	60727212	60731146	Solyc07g052320.3.1	60727211	60727649	3_UTR
SL4.0ch07	60876439	60876440	SL4.0ch07:60876440_+	+	C	0.0145539	0.000531498	Solyc07g052470.3	Solyc07g052470.3	60872985	60881283	Solyc07g052470.3.1	60876418	60876492	cds
SL4.0ch07	61342494	61342495	SL4.0ch07:61342495_+	+	C	0.0189043	0.0329498	Solyc07g052990.1	Solyc07g052990.1	61342410	61342649	Solyc07g052990.1.1	61342409	61342649	cds
SL4.0ch07	61708512	61708513	SL4.0ch07:61708513_+	+	C	0.0219495	0.00940999	Solyc07g053310.3	Solyc07g053310.3	61705472	61711178	Solyc07g053310.3.1	61708455	61708556	cds
SL4.0ch07	61968154	61968155	SL4.0ch07:61968155_+	+	C	0.118841	0.00368384	Solyc07g053610.3	Solyc07g053610.3	61959807	61976609	Solyc07g053610.3.1	61968122	61968345	cds
SL4.0ch07	62032023	62032024	SL4.0ch07:62032024_+	+	C	0.0541311	0.0217864	Solyc07g053650.4	Solyc07g053650.4	62021303	62032784	Solyc07g053650.4.1	62031875	62032054	cds
SL4.0ch07	62422119	62422120	SL4.0ch07:62422120_-	-	C	0.0481678	0.00815337	Solyc07g054100.3	Solyc07g054100.3	62421977	62422948	Solyc07g054100.3.1	62421976	62422948	cds
SL4.0ch07	63105774	63105775	SL4.0ch07:63105775_-	-	C	0.0191002	0.0416947	Solyc07g055060.3	Solyc07g055060.3	63102919	63110237	Solyc07g055060.3.1	63105743	63105898	cds
SL4.0ch07	63800974	63800975	SL4.0ch07:63800975_-	-	C	0.0419355	0.00307691	Solyc07g055980.3	Solyc07g055980.3	63797088	63801308	Solyc07g055980.3.1	63800523	63801166	cds
SL4.0ch07	65059519	65059520	SL4.0ch07:65059520_+	+	C	0.0492424	0.0416519	Solyc07g062500.3	Solyc07g062500.3	65056165	65060581	Solyc07g062500.3.1	65059335	65059761	cds
SL4.0ch07	65191270	65191271	SL4.0ch07:65191271_-	-	C	0.042042	0.0241235	Solyc07g062660.4	Solyc07g062660.4	65185616	65191726	Solyc07g062660.4.1	65189419	65191447	cds
SL4.0ch07	65293243	65293244	SL4.0ch07:65293244_+	+	C	0.0279035	0.00229536	Solyc07g062770.2	Solyc07g062770.2	65291854	65300421	Solyc07g062770.2.1	65292263	65293661	cds
SL4.0ch07	65621425	65621426	SL4.0ch07:65621426_-	-	C	0.030303	0.00883481	Solyc07g063270.3	Solyc07g063270.3	65616412	65622273	Solyc07g063270.3.1	65621397	65621531	cds
SL4.0ch07	66721905	66721906	SL4.0ch07:66721906_+	+	C	0.023622	0.0153376	Solyc07g064930.3	Solyc07g064930.3	66720680	66725566	Solyc07g064930.3.1	66721793	66721962	cds
SL4.0ch07	67602891	67602892	SL4.0ch07:67602892_+	+	C	0.0561224	0.0232763	Solyc07g066280.3	Solyc07g066280.3	67600914	67603960	Solyc07g066280.3.1	67602740	67602986	cds
SL4.0ch07	67827135	67827136	SL4.0ch07:67827136_-	-	C	0.0191667	0.0392628	Solyc07g066600.3	Solyc07g066600.3	67826855	67829780	Solyc07g066600.3.1	67827078	67827273	cds
SL4.0ch08	39568	39569	SL4.0ch08:39569_+	+	C	0.0236074	8.14362e-09	Solyc08g005020.3	Solyc08g005020.3	36737	39729	Solyc08g005020.3.1	39027	39626	cds
SL4.0ch08	1440453	1440454	SL4.0ch08:1440454_-	-	C	0.0730519	0.0384932	Solyc08g006880.3	Solyc08g006880.3	1432218	1460470	Solyc08g006880.3.1	1440252	1440638	cds
SL4.0ch08	1796092	1796093	SL4.0ch08:1796093_-	-	C	0.0133881	4.17826e-10	Solyc08g007220.3	Solyc08g007220.3	1793933	1796777	Solyc08g007220.3.1	1795999	1796132	cds
SL4.0ch08	2483668	2483669	SL4.0ch08:2483669_+	+	C	0.029391	0.000333169	Solyc08g007970.3	Solyc08g007970.3	2479321	2485883	Solyc08g007970.3.1	2481820	2483995	cds
SL4.0ch08	5163608	5163609	SL4.0ch08:5163609_-	-	C	0.0143206	2.78639e-09	Solyc08g015690.4	Solyc08g015690.4	5162628	5166468	Solyc08g015690.4.1	5163584	5164529	cds
SL4.0ch08	6104970	6104971	SL4.0ch08:6104971_-	-	C	0.0160768	0.0264746	Solyc08g015870.3	Solyc08g015870.3	6104412	6109327	Solyc08g015870.3.1	6104964	6105025	cds
SL4.0ch08	53737345	53737346	SL4.0ch08:53737346_+	+	C	0.0477987	0.0466583	Solyc08g066790.4	Solyc08g066790.4	53735254	53739172	Solyc08g066790.4.1	53736407	53738304	cds
SL4.0ch08	53756213	53756214	SL4.0ch08:53756214_+	+	C	0.0259512	0.019962	Solyc08g066800.4	Solyc08g066800.4	53752165	53758183	Solyc08g066800.4.1	53755273	53757170	cds
SL4.0ch08	54944870	54944871	SL4.0ch08:54944871_-	-	C	0.0177727	0.0141733	Solyc08g067800.3	Solyc08g067800.3	54944573	54944884	Solyc08g067800.3.1	54944572	54944884	cds
SL4.0ch08	54996689	54996690	SL4.0ch08:54996690_-	-	C	0.0256931	0.0218659	Solyc08g067860.2	Solyc08g067860.2	54980985	55015045	Solyc08g067860.2.1	54996502	54997327	cds
SL4.0ch08	55118040	55118041	SL4.0ch08:55118041_+	+	C	0.0267776	0.0217919	Solyc08g067960.3	Solyc08g067960.3	55116477	55121985	Solyc08g067960.3.1	55116476	55118716	5_UTR
SL4.0ch08	55509932	55509933	SL4.0ch08:55509933_+	+	C	0.0159083	0.0228887	Solyc08g068310.3	Solyc08g068310.3	55505628	55511714	Solyc08g068310.3.1	55509538	55509977	cds
SL4.0ch08	57051786	57051787	SL4.0ch08:57051787_+	+	C	0.0187053	3.95965e-05	Solyc08g074790.3	Solyc08g074790.3	57050274	57052347	Solyc08g074790.3.1	57051537	57052088	cds
SL4.0ch08	57523066	57523067	SL4.0ch08:57523067_+	+	C	0.0425051	2.97044e-05	Solyc08g075310.4	Solyc08g075310.4	57515254	57531547	Solyc08g075310.4.1	57523041	57523173	cds
SL4.0ch08	57627050	57627051	SL4.0ch08:57627051_-	-	C	0.0362671	0.0247071	Solyc08g075380.3	Solyc08g075380.3	57626732	57633000	Solyc08g075380.3.1	57627007	57627068	cds
SL4.0ch08	57663137	57663138	SL4.0ch08:57663138_-	-	C	0.0370066	0.0451373	Solyc08g075420.4	Solyc08g075420.4	57662883	57669115	Solyc08g075420.4.1	57663083	57664264	cds
SL4.0ch08	57985065	57985066	SL4.0ch08:57985066_+	+	C	0.0260082	0.0157764	Solyc08g075750.4	Solyc08g075750.4	57980695	57987752	Solyc08g075750.4.1	57984752	57985236	cds
SL4.0ch08	58715185	58715186	SL4.0ch08:58715186_-	-	C	0.102041	0.0441297	Solyc08g076670.3	Solyc08g076670.3	58712316	58715671	Solyc08g076670.3.1	58715183	58715449	cds
SL4.0ch08	60361530	60361531	SL4.0ch08:60361531_+	+	C	0.0165655	0.0128307	Solyc08g078440.3	Solyc08g078440.3	60356784	60361656	Solyc08g078440.3.1	60361444	60361847	3_UTR
SL4.0ch08	60661503	60661504	SL4.0ch08:60661504_+	+	C	0.0227645	0.00692816	Solyc08g078860.4	Solyc08g078860.4	60661426	60666729	Solyc08g078860.4.1	60661425	60661533	5_UTR
SL4.0ch08	60912804	60912805	SL4.0ch08:60912805_+	+	C	0.0126751	1.7299e-06	Solyc08g079170.3	Solyc08g079170.3	60911778	60916895	Solyc08g079170.3.1	60911920	60912820	cds
SL4.0ch08	60920183	60920184	SL4.0ch08:60920184_-	-	C	0.0183121	0.0026282	Solyc08g079180.3	Solyc08g079180.3	60917126	60923202	Solyc08g079180.3.1	60920021	60921436	cds
SL4.0ch08	61574902	61574903	SL4.0ch08:61574903_+	+	C	0.0513664	1.91626e-05	Solyc08g080120.3	Solyc08g080120.3	61570519	61575216	Solyc08g080120.3.1	61574773	61574914	cds
SL4.0ch08	62015601	62015602	SL4.0ch08:62015602_+	+	C	0.0227955	0.0160188	Solyc08g080680.4	Solyc08g080680.4	62014690	62017440	Solyc08g080680.4.1	62015504	62015631	cds
SL4.0ch08	62023210	62023211	SL4.0ch08:62023211_-	-	C	0.0445053	0.0412006	Solyc08g080690.4	Solyc08g080690.4	62017755	62034187	Solyc08g080690.4.1	62022887	62023523	cds
SL4.0ch08	62030684	62030685	SL4.0ch08:62030685_-	-	C	0.0497835	0.0411047	Solyc08g080690.4	Solyc08g080690.4	62017755	62034187	Solyc08g080690.4.1	62030666	62030771	cds
SL4.0ch08	62486707	62486708	SL4.0ch08:62486708_-	-	C	0.0337079	0.00305683	Solyc08g081300.4	Solyc08g081300.4	62485741	62490849	Solyc08g081300.4.1	62486677	62487113	cds
SL4.0ch08	63190724	63190725	SL4.0ch08:63190725_+	+	C	0.0121015	0.0424065	Solyc08g082230.3	Solyc08g082230.3	63190067	63191364	Solyc08g082230.3.1	63190573	63191117	cds
SL4.0ch08	63889979	63889980	SL4.0ch08:63889980_+	+	C	0.111111	0.0291769	Solyc08g083200.3	Solyc08g083200.3	63887350	63890141	Solyc08g083200.3.1	63889895	63889991	3_UTR
SL4.0ch08	39580	39581	SL4.0ch08:39581_+	+	C	0.0251611	3.68099e-06	Solyc08g005020.3	Solyc08g005020.3	36737	39729	Solyc08g005020.3.1	39027	39626	cds
SL4.0ch08	49581	49582	SL4.0ch08:49582_-	-	C	0.0269258	0.00527537	Solyc08g005050.4	Solyc08g005050.4	47785	49982	Solyc08g005050.4.1	49246	49909	cds
SL4.0ch08	244352	244353	SL4.0ch08:244353_+	+	C	0.0149564	0.0138283	Solyc08g005300.3	Solyc08g005300.3	242999	245827	Solyc08g005300.3.1	244204	245827	cds
SL4.0ch08	255959	255960	SL4.0ch08:255960_+	+	C	0.117184	0.000361059	Solyc08g005310.4	Solyc08g005310.4	248438	258167	Solyc08g005310.4.1	255455	256020	cds
SL4.0ch08	1471274	1471275	SL4.0ch08:1471275_-	-	C	0.0269065	0.0232817	Solyc08g006900.3	Solyc08g006900.3	1470925	1473969	Solyc08g006900.3.1	1471259	1471389	cds
SL4.0ch08	1549210	1549211	SL4.0ch08:1549211_-	-	C	0.0412371	0.000823741	Solyc08g006960.3	Solyc08g006960.3	1547533	1555249	Solyc08g006960.3.1	1549155	1549298	cds
SL4.0ch08	1796092	1796093	SL4.0ch08:1796093_-	-	C	0.0173468	1.03916e-19	Solyc08g007220.3	Solyc08g007220.3	1793933	1796777	Solyc08g007220.3.1	1795999	1796132	cds
SL4.0ch08	2498205	2498206	SL4.0ch08:2498206_-	-	C	0.0666667	0.0032512	Solyc08g007990.3	Solyc08g007990.3	2494591	2498445	Solyc08g007990.3.1	2498005	2498393	cds
SL4.0ch08	4000940	4000941	SL4.0ch08:4000941_-	-	C	0.0100263	0.0326001	Solyc08g014290.1	Solyc08g014290.1	4000780	4001967	Solyc08g014290.1.1	4000779	4001967	cds
SL4.0ch08	9057496	9057497	SL4.0ch08:9057497_-	-	C	0.03125	0.000719766	Solyc08g016750.3	Solyc08g016750.3	9056589	9066192	Solyc08g016750.3.1	9056973	9057946	cds
SL4.0ch08	43911505	43911506	SL4.0ch08:43911506_-	-	C	0.0157726	0.0474555	Solyc08g060940.1	Solyc08g060940.1	43910477	43911532	Solyc08g060940.1.1	43910476	43911532	cds
SL4.0ch08	47727203	47727204	SL4.0ch08:47727204_-	-	C	0.0427286	0.00725171	Solyc08g061843.1	Solyc08g061843.1	47726926	47729921	Solyc08g061843.1.1	47727124	47727301	cds
SL4.0ch08	48264200	48264201	SL4.0ch08:48264201_+	+	C	0.0452221	0.0131656	Solyc08g061955.1	Solyc08g061955.1	48262787	48264454	Solyc08g061955.1.1	48264103	48264280	cds
SL4.0ch08	51002665	51002666	SL4.0ch08:51002666_-	-	C	0.0215902	0.0185816	Solyc08g065150.1	Solyc08g065150.1	51002138	51003169	Solyc08g065150.1.1	51002137	51003169	cds
SL4.0ch08	53617412	53617413	SL4.0ch08:53617413_+	+	C	0.0204059	0.0309156	Solyc08g066700.3	Solyc08g066700.3	53616917	53622390	Solyc08g066700.3.1	53617310	53617424	cds
SL4.0ch08	53756213	53756214	SL4.0ch08:53756214_+	+	C	0.0262938	0.000670338	Solyc08g066800.4	Solyc08g066800.4	53752165	53758183	Solyc08g066800.4.1	53755273	53757170	cds
SL4.0ch08	54450181	54450182	SL4.0ch08:54450182_-	-	C	0.0276963	0.0113666	Solyc08g067290.3	Solyc08g067290.3	54449899	54453394	Solyc08g067290.3.1	54450120	54450270	cds
SL4.0ch08	55075434	55075435	SL4.0ch08:55075435_+	+	C	0.0267857	0.00192954	Solyc08g067920.3	Solyc08g067920.3	55070746	55079598	Solyc08g067920.3.1	55073819	55075676	cds
SL4.0ch08	56316391	56316392	SL4.0ch08:56316392_+	+	C	0.0530954	0.000287482	Solyc08g069160.3	Solyc08g069160.3	56311719	56317074	Solyc08g069160.3.1	56316377	56316880	cds
SL4.0ch08	57369613	57369614	SL4.0ch08:57369614_+	+	C	0.036036	0.0190883	Solyc08g075100.4	Solyc08g075100.4	57366269	57372156	Solyc08g075100.4.1	57369549	57369619	cds
SL4.0ch08	57627050	57627051	SL4.0ch08:57627051_-	-	C	0.026753	0.024496	Solyc08g075380.3	Solyc08g075380.3	57626732	57633000	Solyc08g075380.3.1	57627007	57627068	cds
SL4.0ch08	57663193	57663194	SL4.0ch08:57663194_-	-	C	0.0223009	0.00321944	Solyc08g075420.4	Solyc08g075420.4	57662883	57669115	Solyc08g075420.4.1	57663083	57664264	cds
SL4.0ch08	57663310	57663311	SL4.0ch08:57663311_-	-	C	0.0190901	0.0158699	Solyc08g075420.4	Solyc08g075420.4	57662883	57669115	Solyc08g075420.4.1	57663083	57664264	cds
SL4.0ch08	57825435	57825436	SL4.0ch08:57825436_-	-	C	0.0341915	0.0374085	Solyc08g075540.5.1	Solyc08g075540.5.1	57823881	57826204	Solyc08g075540.5.1.1	57825433	57825562	cds
SL4.0ch08	59976690	59976691	SL4.0ch08:59976691_-	-	C	0.0182301	0.000323879	Solyc08g077980.4	Solyc08g077980.4	59976414	59979345	Solyc08g077980.4.1	59976653	59976704	cds
SL4.0ch08	60351506	60351507	SL4.0ch08:60351507_-	-	C	0.029601	0.0264366	Solyc08g078430.4	Solyc08g078430.4	60348931	60353161	Solyc08g078430.4.1	60350826	60351719	cds
SL4.0ch08	60351507	60351508	SL4.0ch08:60351508_-	-	C	0.0272109	0.0109388	Solyc08g078430.4	Solyc08g078430.4	60348931	60353161	Solyc08g078430.4.1	60350826	60351719	cds
SL4.0ch08	60846006	60846007	SL4.0ch08:60846007_+	+	C	0.018825	0.00446303	Solyc08g079090.4	Solyc08g079090.4	60842237	60846360	Solyc08g079090.4.1	60845928	60846022	cds
SL4.0ch08	61113397	61113398	SL4.0ch08:61113398_-	-	C	0.0149257	0.0125427	Solyc08g079500.3	Solyc08g079500.3	61111403	61117575	Solyc08g079500.3.1	61113376	61113543	cds
SL4.0ch08	61259949	61259950	SL4.0ch08:61259950_-	-	C	0.0154549	0.0242162	Solyc08g079670.3	Solyc08g079670.3	61259372	61264070	Solyc08g079670.3.1	61259371	61259951	3_UTR
SL4.0ch08	61275289	61275290	SL4.0ch08:61275290_-	-	C	0.0220824	0.0337947	Solyc08g079690.4	Solyc08g079690.4	61275091	61275814	Solyc08g079690.4.1	61275195	61275430	cds
SL4.0ch08	61574902	61574903	SL4.0ch08:61574903_+	+	C	0.0455023	0.000790825	Solyc08g080120.3	Solyc08g080120.3	61570519	61575216	Solyc08g080120.3.1	61574773	61574914	cds
SL4.0ch08	62419453	62419454	SL4.0ch08:62419454_-	-	C	0.0700758	0.0368047	Solyc08g081240.3	Solyc08g081240.3	62415277	62419733	Solyc08g081240.3.1	62419446	62419560	cds
SL4.0ch08	62505502	62505503	SL4.0ch08:62505503_-	-	C	0.0365649	0.0246836	Solyc08g081320.3	Solyc08g081320.3	62505008	62513698	Solyc08g081320.3.1	62505399	62505699	cds
SL4.0ch08	62528506	62528507	SL4.0ch08:62528507_+	+	C	0.015198	0.0419335	Solyc08g081340.4	Solyc08g081340.4	62519754	62529530	Solyc08g081340.4.1	62528500	62528581	cds
SL4.0ch08	62715251	62715252	SL4.0ch08:62715252_+	+	C	0.0348837	0.000240872	Solyc08g081580.4	Solyc08g081580.4	62711181	62716193	Solyc08g081580.4.1	62715206	62715431	cds
SL4.0ch08	63804200	63804201	SL4.0ch08:63804201_-	-	C	0.0269909	0.00456951	Solyc08g083070.3	Solyc08g083070.3	63793250	63804646	Solyc08g083070.3.1	63804031	63804561	cds
SL4.0ch08	63804215	63804216	SL4.0ch08:63804216_-	-	C	0.0307377	0.0361971	Solyc08g083070.3	Solyc08g083070.3	63793250	63804646	Solyc08g083070.3.1	63804031	63804561	cds
SL4.0ch08	206299	206300	SL4.0ch08:206300_-	-	C	0.0431959	0.0192464	Solyc08g005270.3	Solyc08g005270.3	206050	215501	Solyc08g005270.3.1	206049	206411	3_UTR
SL4.0ch08	618830	618831	SL4.0ch08:618831_+	+	C	0.0121131	5.23812e-19	Solyc08g005770.3	Solyc08g005770.3	617070	619717	Solyc08g005770.3.1	618601	619492	cds
SL4.0ch08	1050493	1050494	SL4.0ch08:1050494_+	+	C	0.0376276	0.000298762	Solyc08g006430.4	Solyc08g006430.4	1043128	1051696	Solyc08g006430.4.1	1050435	1050786	3_UTR
SL4.0ch08	1715255	1715256	SL4.0ch08:1715256_+	+	C	0.0265265	0.0118421	Solyc08g007140.4	Solyc08g007140.4	1713085	1715828	Solyc08g007140.4.1	1715241	1715899	3_UTR
SL4.0ch08	1796092	1796093	SL4.0ch08:1796093_-	-	C	0.0160642	7.05491e-10	Solyc08g007220.3	Solyc08g007220.3	1793933	1796777	Solyc08g007220.3.1	1795999	1796132	cds
SL4.0ch08	1917475	1917476	SL4.0ch08:1917476_+	+	C	0.046613	0.00980597	Solyc08g007340.3	Solyc08g007340.3	1916696	1925126	Solyc08g007340.3.1	1917024	1918905	cds
SL4.0ch08	1935349	1935350	SL4.0ch08:1935350_-	-	C	0.0141906	0.0399515	Solyc08g007360.3	Solyc08g007360.3	1926628	1935916	Solyc08g007360.3.1	1933659	1935579	cds
SL4.0ch08	2483658	2483659	SL4.0ch08:2483659_+	+	C	0.0254364	0.00481483	Solyc08g007970.3	Solyc08g007970.3	2479321	2485883	Solyc08g007970.3.1	2481820	2483995	cds
SL4.0ch08	2498205	2498206	SL4.0ch08:2498206_-	-	C	0.0860064	0.000175188	Solyc08g007990.3	Solyc08g007990.3	2494591	2498445	Solyc08g007990.3.1	2498005	2498393	cds
SL4.0ch08	2884823	2884824	SL4.0ch08:2884824_-	-	C	0.0170025	0.0310356	Solyc08g008490.4	Solyc08g008490.4	2881200	2886029	Solyc08g008490.4.1	2883894	2885001	cds
SL4.0ch08	3228610	3228611	SL4.0ch08:3228611_-	-	C	0.0294225	0.0322808	Solyc08g013860.3	Solyc08g013860.3	3220439	3244226	Solyc08g013860.3.1	3228572	3228686	cds
SL4.0ch08	3769938	3769939	SL4.0ch08:3769939_+	+	C	0.0118214	0.0352839	Solyc08g014130.3	Solyc08g014130.3	3761653	3771390	Solyc08g014130.3.1	3769924	3770070	cds
SL4.0ch08	6104970	6104971	SL4.0ch08:6104971_-	-	C	0.0518585	0.00696374	Solyc08g015870.3	Solyc08g015870.3	6104412	6109327	Solyc08g015870.3.1	6104964	6105025	cds
SL4.0ch08	25555396	25555397	SL4.0ch08:25555397_+	+	C	0.0172956	0.00224677	Solyc08g041780.3	Solyc08g041780.3	25548862	25564798	Solyc08g041780.3.1	25555387	25555491	cds
SL4.0ch08	36262315	36262316	SL4.0ch08:36262316_+	+	C	0.0447524	0.0145595	Solyc08g029220.3	Solyc08g029220.3	36260623	36262992	Solyc08g029220.3.1	36260622	36262992	cds
SL4.0ch08	53617412	53617413	SL4.0ch08:53617413_+	+	C	0.018499	0.00534544	Solyc08g066700.3	Solyc08g066700.3	53616917	53622390	Solyc08g066700.3.1	53617310	53617424	cds
SL4.0ch08	54922968	54922969	SL4.0ch08:54922969_-	-	C	0.0247043	0.00954463	Solyc08g067790.4	Solyc08g067790.4	54919930	54926429	Solyc08g067790.4.1	54922254	54924393	cds
SL4.0ch08	57051786	57051787	SL4.0ch08:57051787_+	+	C	0.0159801	0.0101347	Solyc08g074790.3	Solyc08g074790.3	57050274	57052347	Solyc08g074790.3.1	57051537	57052088	cds
SL4.0ch08	57663193	57663194	SL4.0ch08:57663194_-	-	C	0.0299022	0.0202165	Solyc08g075420.4	Solyc08g075420.4	57662883	57669115	Solyc08g075420.4.1	57663083	57664264	cds
SL4.0ch08	57663310	57663311	SL4.0ch08:57663311_-	-	C	0.0121124	0.0231978	Solyc08g075420.4	Solyc08g075420.4	57662883	57669115	Solyc08g075420.4.1	57663083	57664264	cds
SL4.0ch08	58274345	58274346	SL4.0ch08:58274346_-	-	C	0.0291262	0.00132382	Solyc08g076130.3	Solyc08g076130.3	58272958	58278885	Solyc08g076130.3.1	58274294	58274383	cds
SL4.0ch08	58699473	58699474	SL4.0ch08:58699474_+	+	C	0.0233427	0.00764346	Solyc08g076650.3	Solyc08g076650.3	58697633	58703127	Solyc08g076650.3.1	58698111	58700099	cds
SL4.0ch08	59239760	59239761	SL4.0ch08:59239761_-	-	C	0.0296727	0.0362502	Solyc08g077220.3	Solyc08g077220.3	59239362	59245920	Solyc08g077220.3.1	59239726	59239834	cds
SL4.0ch08	59802497	59802498	SL4.0ch08:59802498_+	+	C	0.0105908	0.00681012	Solyc08g077780.3	Solyc08g077780.3	59799158	59802932	Solyc08g077780.3.1	59802422	59802698	cds
SL4.0ch08	60422443	60422444	SL4.0ch08:60422444_+	+	C	0.0216216	0.00216595	Solyc08g078530.4	Solyc08g078530.4	60418445	60432709	Solyc08g078530.4.1	60422091	60422568	cds
SL4.0ch08	60423832	60423833	SL4.0ch08:60423833_+	+	C	0.0320102	0.0329096	Solyc08g078530.4	Solyc08g078530.4	60418445	60432709	Solyc08g078530.4.1	60423736	60424050	cds
SL4.0ch08	60490590	60490591	SL4.0ch08:60490591_-	-	C	0.0186313	0.00553464	Solyc08g078610.4	Solyc08g078610.4	60489462	60494603	Solyc08g078610.4.1	60490415	60490714	cds
SL4.0ch08	60560012	60560013	SL4.0ch08:60560013_+	+	C	0.0193223	0.00802242	Solyc08g078670.2	Solyc08g078670.2	60558444	60560370	Solyc08g078670.2.1	60559370	60560059	cds
SL4.0ch08	60917393	60917394	SL4.0ch08:60917394_-	-	C	0.0169266	0.0240006	Solyc08g079180.3	Solyc08g079180.3	60917126	60923202	Solyc08g079180.3.1	60917125	60917586	3_UTR
SL4.0ch08	62030684	62030685	SL4.0ch08:62030685_-	-	C	0.0343238	0.0399697	Solyc08g080690.4	Solyc08g080690.4	62017755	62034187	Solyc08g080690.4.1	62030666	62030771	cds
SL4.0ch08	62453941	62453942	SL4.0ch08:62453942_-	-	C	0.0303844	1.94378e-06	Solyc08g081270.3	Solyc08g081270.3	62447984	62454139	Solyc08g081270.3.1	62453918	62453962	cds
SL4.0ch08	62507438	62507439	SL4.0ch08:62507439_-	-	C	0.0390694	0.00337373	Solyc08g081320.3	Solyc08g081320.3	62505008	62513698	Solyc08g081320.3.1	62507387	62507480	cds
SL4.0ch08	63823226	63823227	SL4.0ch08:63823227_+	+	C	0.0189247	0.0383766	Solyc08g083120.3	Solyc08g083120.3	63822681	63824168	Solyc08g083120.3.1	63823220	63823323	cds
SL4.0ch08	39580	39581	SL4.0ch08:39581_+	+	C	0.01661	0.0239101	Solyc08g005020.3	Solyc08g005020.3	36737	39729	Solyc08g005020.3.1	39027	39626	cds
SL4.0ch08	243556	243557	SL4.0ch08:243557_+	+	C	0.0156399	0.0304475	Solyc08g005300.3	Solyc08g005300.3	242999	245827	Solyc08g005300.3.1	242998	244120	cds
SL4.0ch08	346163	346164	SL4.0ch08:346164_+	+	C	0.0118129	0.00105421	Solyc08g005450.3	Solyc08g005450.3	345309	346292	Solyc08g005450.3.1	345308	346292	cds
SL4.0ch08	1796092	1796093	SL4.0ch08:1796093_-	-	C	0.0201035	0.0022842	Solyc08g007220.3	Solyc08g007220.3	1793933	1796777	Solyc08g007220.3.1	1795999	1796132	cds
SL4.0ch08	2483658	2483659	SL4.0ch08:2483659_+	+	C	0.0280103	0.000475035	Solyc08g007970.3	Solyc08g007970.3	2479321	2485883	Solyc08g007970.3.1	2481820	2483995	cds
SL4.0ch08	2881968	2881969	SL4.0ch08:2881969_-	-	C	0.111111	0.0114153	Solyc08g008490.4	Solyc08g008490.4	2881200	2886029	Solyc08g008490.4.1	2881457	2882077	cds
SL4.0ch08	3220855	3220856	SL4.0ch08:3220856_-	-	C	0.0443694	0.000885763	Solyc08g013860.3	Solyc08g013860.3	3220439	3244226	Solyc08g013860.3.1	3220438	3220896	3_UTR
SL4.0ch08	44777666	44777667	SL4.0ch08:44777667_-	-	C	0.0144495	0.0229429	Solyc08g061100.3	Solyc08g061100.3	44773188	44781587	Solyc08g061100.3.1	44777652	44777919	cds
SL4.0ch08	49880767	49880768	SL4.0ch08:49880768_-	-	C	0.0178852	0.00518214	Solyc08g062690.2	Solyc08g062690.2	49880390	49881528	Solyc08g062690.2.1	49880717	49880818	cds
SL4.0ch08	52594293	52594294	SL4.0ch08:52594294_+	+	C	0.0271067	0.00114786	Solyc08g066030.3	Solyc08g066030.3	52593117	52596908	Solyc08g066030.3.1	52594241	52594332	cds
SL4.0ch08	55034261	55034262	SL4.0ch08:55034262_-	-	C	0.0121637	0.0186023	Solyc08g150138.1	Solyc08g150138.1	55034004	55046687	Solyc08g150138.1.1	55034003	55034362	3_UTR
SL4.0ch08	55118040	55118041	SL4.0ch08:55118041_+	+	C	0.0300487	0.0061109	Solyc08g067960.3	Solyc08g067960.3	55116477	55121985	Solyc08g067960.3.1	55116476	55118716	5_UTR
SL4.0ch08	55527747	55527748	SL4.0ch08:55527748_-	-	C	0.0247638	0.0213143	Solyc08g068330.3	Solyc08g068330.3	55526967	55535161	Solyc08g068330.3.1	55527655	55527776	cds
SL4.0ch08	56424874	56424875	SL4.0ch08:56424875_+	+	C	0.1	0.000257231	Solyc08g069231.1	Solyc08g069231.1	56409657	56425151	Solyc08g069231.1.1	56424871	56424994	cds
SL4.0ch08	57020090	57020091	SL4.0ch08:57020091_+	+	C	0.0115778	0.0202117	Solyc08g074760.3	Solyc08g074760.3	57009657	57024786	Solyc08g074760.3.1	57020028	57020361	cds
SL4.0ch08	57382369	57382370	SL4.0ch08:57382370_-	-	C	0.0144719	0.0302248	Solyc08g075120.3	Solyc08g075120.3	57380174	57387109	Solyc08g075120.3.1	57382254	57382409	cds
SL4.0ch08	57633936	57633937	SL4.0ch08:57633937_-	-	C	0.0875665	0.0443307	Solyc08g075390.4	Solyc08g075390.4	57633428	57654681	Solyc08g075390.4.1	57633922	57633985	cds
SL4.0ch08	57663137	57663138	SL4.0ch08:57663138_-	-	C	0.0443872	0.0270102	Solyc08g075420.4	Solyc08g075420.4	57662883	57669115	Solyc08g075420.4.1	57663083	57664264	cds
SL4.0ch08	58227737	58227738	SL4.0ch08:58227738_+	+	C	0.0338443	0.0342852	Solyc08g076060.3	Solyc08g076060.3	58224647	58228008	Solyc08g076060.3.1	58227523	58227832	cds
SL4.0ch08	58774675	58774676	SL4.0ch08:58774676_-	-	C	0.0280114	0.0156008	Solyc08g076720.4	Solyc08g076720.4	58773564	58783252	Solyc08g076720.4.1	58774448	58774861	cds
SL4.0ch08	59297713	59297714	SL4.0ch08:59297714_+	+	C	0.0391621	0.0184989	Solyc08g077270.4	Solyc08g077270.4	59295310	59301785	Solyc08g077270.4.1	59297658	59297778	cds
SL4.0ch08	59731690	59731691	SL4.0ch08:59731691_-	-	C	0.020576	0.0285643	Solyc08g077730.3	Solyc08g077730.3	59730412	59734791	Solyc08g077730.3.1	59731525	59731784	cds
SL4.0ch08	59976693	59976694	SL4.0ch08:59976694_-	-	C	0.0164789	0.0213129	Solyc08g077980.4	Solyc08g077980.4	59976414	59979345	Solyc08g077980.4.1	59976653	59976704	cds
SL4.0ch08	61884836	61884837	SL4.0ch08:61884837_-	-	C	0.0137252	0.0101842	Solyc08g080500.3	Solyc08g080500.3	61884130	61888595	Solyc08g080500.3.1	61884815	61885066	cds
SL4.0ch08	62506438	62506439	SL4.0ch08:62506439_-	-	C	0.0229085	0.00498036	Solyc08g081320.3	Solyc08g081320.3	62505008	62513698	Solyc08g081320.3.1	62506305	62506495	cds
SL4.0ch08	62942671	62942672	SL4.0ch08:62942672_-	-	C	0.0232529	0.0160654	Solyc08g081910.3	Solyc08g081910.3	62941062	62946305	Solyc08g081910.3.1	62942560	62942754	cds
SL4.0ch08	63791695	63791696	SL4.0ch08:63791696_+	+	C	0.0353982	0.00070745	Solyc08g083060.3	Solyc08g083060.3	63790066	63792947	Solyc08g083060.3.1	63791646	63791761	cds
SL4.0ch08	63823226	63823227	SL4.0ch08:63823227_+	+	C	0.0151482	0.00531927	Solyc08g083120.3	Solyc08g083120.3	63822681	63824168	Solyc08g083120.3.1	63823220	63823323	cds
SL4.0ch09	63783	63784	SL4.0ch09:63784_+	+	C	0.0365854	0.0172868	Solyc09g005100.4	Solyc09g005100.4	63072	67512	Solyc09g005100.4.1	63578	64489	cds
SL4.0ch09	75644	75645	SL4.0ch09:75645_-	-	C	0.0318115	0.00565755	Solyc09g005120.3	Solyc09g005120.3	73461	78846	Solyc09g005120.3.1	75140	75661	cds
SL4.0ch09	938339	938340	SL4.0ch09:938340_+	+	C	0.0271876	0.011673	Solyc09g007320.4	Solyc09g007320.4	936859	939446	Solyc09g007320.4.1	938122	939174	cds
SL4.0ch09	2418168	2418169	SL4.0ch09:2418169_-	-	C	0.0118922	0.0408075	Solyc09g009030.4	Solyc09g009030.4	2417634	2422332	Solyc09g009030.4.1	2418104	2418207	cds
SL4.0ch09	2562083	2562084	SL4.0ch09:2562084_-	-	C	0.0463145	0.021811	Solyc09g009180.3	Solyc09g009180.3	2561671	2571450	Solyc09g009180.3.1	2561966	2562803	cds
SL4.0ch09	6891052	6891053	SL4.0ch09:6891053_+	+	C	0.0252358	0.0170995	Solyc09g014770.3	Solyc09g014770.3	6890722	6903668	Solyc09g014770.3.1	6890851	6891212	cds
SL4.0ch09	15005871	15005872	SL4.0ch09:15005872_+	+	C	0.0750225	0.00454346	Solyc09g018450.3	Solyc09g018450.3	15000221	15006378	Solyc09g018450.3.1	15005424	15006021	cds
SL4.0ch09	21819169	21819170	SL4.0ch09:21819170_-	-	C	0.113196	0.00569874	Solyc09g042260.3	Solyc09g042260.3	21817101	21820907	Solyc09g042260.3.1	21818996	21819254	cds
SL4.0ch09	49132700	49132701	SL4.0ch09:49132701_-	-	C	0.0260591	0.00223661	Solyc09g059040.3	Solyc09g059040.3	49131894	49135604	Solyc09g059040.3.1	49132176	49132866	cds
SL4.0ch09	59785936	59785937	SL4.0ch09:59785937_+	+	C	0.0116462	0.00284569	Solyc09g065550.4	Solyc09g065550.4	59780341	59789062	Solyc09g065550.4.1	59785739	59786007	3_UTR
SL4.0ch09	60113150	60113151	SL4.0ch09:60113151_+	+	C	0.0579031	0.00220789	Solyc09g065720.4	Solyc09g065720.4	60106675	60114638	Solyc09g065720.4.1	60112982	60113163	cds
SL4.0ch09	61834037	61834038	SL4.0ch09:61834038_-	-	C	0.0190349	0.00101009	Solyc09g073000.3	Solyc09g073000.3	61830845	61837064	Solyc09g073000.3.1	61833934	61834140	cds
SL4.0ch09	62384819	62384820	SL4.0ch09:62384820_-	-	C	0.0301277	0.00225487	Solyc09g074380.4	Solyc09g074380.4	62384142	62386999	Solyc09g074380.4.1	62384614	62385952	cds
SL4.0ch09	62384995	62384996	SL4.0ch09:62384996_-	-	C	0.0174935	0.0331047	Solyc09g074380.4	Solyc09g074380.4	62384142	62386999	Solyc09g074380.4.1	62384614	62385952	cds
SL4.0ch09	64451408	64451409	SL4.0ch09:64451409_+	+	C	0.0482276	1.4188e-14	Solyc09g082630.3	Solyc09g082630.3	64449915	64452374	Solyc09g082630.3.1	64451333	64451573	cds
SL4.0ch09	65029988	65029989	SL4.0ch09:65029989_+	+	C	0.057971	0.0474618	Solyc09g083270.4	Solyc09g083270.4	65028075	65034260	Solyc09g083270.4.1	65029876	65030004	cds
SL4.0ch09	66565133	66565134	SL4.0ch09:66565134_-	-	C	0.0441176	0.0288915	Solyc09g091120.3	Solyc09g091120.3	66561504	66573077	Solyc09g091120.3.1	66565036	66565147	cds
SL4.0ch09	66600589	66600590	SL4.0ch09:66600590_+	+	C	0.0269617	0.001932	Solyc09g091180.3	Solyc09g091180.3	66595838	66601266	Solyc09g091180.3.1	66600563	66600748	cds
SL4.0ch09	66822382	66822383	SL4.0ch09:66822383_-	-	C	0.0188314	0.0321581	Solyc09g091440.3	Solyc09g091440.3	66822061	66828045	Solyc09g091440.3.1	66822302	66822404	cds
SL4.0ch09	68092753	68092754	SL4.0ch09:68092754_-	-	C	0.0138351	0.00197581	Solyc09g098150.3	Solyc09g098150.3	68091755	68094822	Solyc09g098150.3.1	68092091	68092996	cds
SL4.0ch09	68147652	68147653	SL4.0ch09:68147653_-	-	C	0.0271266	1.09082e-06	Solyc09g098240.4	Solyc09g098240.4	68147247	68159653	Solyc09g098240.4.1	68147585	68147746	cds
SL4.0ch09	68273889	68273890	SL4.0ch09:68273890_-	-	C	0.066397	0.0365717	Solyc09g098390.3	Solyc09g098390.3	68273227	68278629	Solyc09g098390.3.1	68273545	68273980	cds
SL4.0ch09	1023382	1023383	SL4.0ch09:1023383_-	-	C	0.0168498	0.0335813	Solyc09g007440.3	Solyc09g007440.3	1018620	1024496	Solyc09g007440.3.1	1023296	1023388	cds
SL4.0ch09	2561965	2561966	SL4.0ch09:2561966_-	-	C	0.0555556	0.0174057	Solyc09g009180.3	Solyc09g009180.3	2561671	2571450	Solyc09g009180.3.1	2561670	2561966	3_UTR
SL4.0ch09	2591521	2591522	SL4.0ch09:2591522_+	+	C	0.0370879	0.0442863	Solyc09g009190.4	Solyc09g009190.4	2576972	2595178	Solyc09g009190.4.1	2591423	2591524	cds
SL4.0ch09	3521757	3521758	SL4.0ch09:3521758_-	-	C	0.0189437	0.0232682	Solyc09g010100.3	Solyc09g010100.3	3521431	3524122	Solyc09g010100.3.1	3521720	3521788	cds
SL4.0ch09	5118007	5118008	SL4.0ch09:5118008_-	-	C	0.0503735	0.0020673	Solyc09g011780.3	Solyc09g011780.3	5113316	5118167	Solyc09g011780.3.1	5117742	5118112	cds
SL4.0ch09	5481456	5481457	SL4.0ch09:5481457_-	-	C	0.0330836	0.0405596	Solyc09g013080.3	Solyc09g013080.3	5481343	5487854	Solyc09g013080.3.1	5481342	5481805	3_UTR
SL4.0ch09	6970086	6970087	SL4.0ch09:6970087_-	-	C	0.0128234	0.0385264	Solyc09g014790.4	Solyc09g014790.4	6966065	6971174	Solyc09g014790.4.1	6970061	6970140	cds
SL4.0ch09	14498946	14498947	SL4.0ch09:14498947_+	+	C	0.0143158	0.0268756	Solyc09g018310.4	Solyc09g018310.4	14497966	14508186	Solyc09g018310.4.1	14497965	14499399	cds
SL4.0ch09	17975748	17975749	SL4.0ch09:17975749_+	+	C	0.0245421	0.0225441	Solyc09g019970.3	Solyc09g019970.3	17975641	17991109	Solyc09g019970.3.1	17975640	17975763	5_UTR
SL4.0ch09	21819169	21819170	SL4.0ch09:21819170_-	-	C	0.0883441	0.0222177	Solyc09g042260.3	Solyc09g042260.3	21817101	21820907	Solyc09g042260.3.1	21818996	21819254	cds
SL4.0ch09	26189859	26189860	SL4.0ch09:26189860_+	+	C	0.0241738	0.00757598	Solyc09g031780.3	Solyc09g031780.3	26187989	26205178	Solyc09g031780.3.1	26189825	26189894	cds
SL4.0ch09	58012629	58012630	SL4.0ch09:58012630_+	+	C	0.0162338	0.0230529	Solyc09g064590.4	Solyc09g064590.4	58008004	58027692	Solyc09g064590.4.1	58011884	58012813	3_UTR
SL4.0ch09	58429501	58429502	SL4.0ch09:58429502_+	+	C	0.0273546	0.00422274	Solyc09g064850.3	Solyc09g064850.3	58418617	58431085	Solyc09g064850.3.1	58429337	58429505	cds
SL4.0ch09	59207852	59207853	SL4.0ch09:59207853_+	+	C	0.0400182	0.000202935	Solyc09g065180.3	Solyc09g065180.3	59205454	59208160	Solyc09g065180.3.1	59207789	59207972	cds
SL4.0ch09	63366704	63366705	SL4.0ch09:63366705_-	-	C	0.0553839	0.00386982	Solyc09g075450.3	Solyc09g075450.3	63363982	63372647	Solyc09g075450.3.1	63366669	63366719	cds
SL4.0ch09	63386823	63386824	SL4.0ch09:63386824_+	+	C	0.016927	0.0363694	Solyc09g075460.3	Solyc09g075460.3	63383615	63387594	Solyc09g075460.3.1	63386568	63387230	cds
SL4.0ch09	64451408	64451409	SL4.0ch09:64451409_+	+	C	0.0237329	4.77911e-06	Solyc09g082630.3	Solyc09g082630.3	64449915	64452374	Solyc09g082630.3.1	64451333	64451573	cds
SL4.0ch09	64527729	64527730	SL4.0ch09:64527730_-	-	C	0.0184031	0.049329	Solyc09g082730.5	Solyc09g082730.5	64525521	64529319	Solyc09g082730.5.1	64527693	64527864	cds
SL4.0ch09	64797722	64797723	SL4.0ch09:64797723_-	-	C	0.0261025	0.00960168	Solyc09g082990.3	Solyc09g082990.3	64794579	64799222	Solyc09g082990.3.1	64797483	64797893	cds
SL4.0ch09	65032774	65032775	SL4.0ch09:65032775_+	+	C	0.0515873	0.0299806	Solyc09g083270.4	Solyc09g083270.4	65028075	65034260	Solyc09g083270.4.1	65032528	65032810	cds
SL4.0ch09	65118370	65118371	SL4.0ch09:65118371_+	+	C	0.0218646	0.0180921	Solyc09g083350.3	Solyc09g083350.3	65117819	65124380	Solyc09g083350.3.1	65117991	65118939	cds
SL4.0ch09	65653186	65653187	SL4.0ch09:65653187_+	+	C	0.0108444	0.00405145	Solyc09g089940.1	Solyc09g089940.1	65652154	65654067	Solyc09g089940.1.1	65652153	65654067	cds
SL4.0ch09	66239444	66239445	SL4.0ch09:66239445_-	-	C	0.0320973	0.000513256	Solyc09g090700.1	Solyc09g090700.1	66238122	66239690	Solyc09g090700.1.1	66238121	66239690	cds
SL4.0ch09	68147900	68147901	SL4.0ch09:68147901_-	-	C	0.0114271	0.0138669	Solyc09g098240.4	Solyc09g098240.4	68147247	68159653	Solyc09g098240.4.1	68147854	68147990	cds
SL4.0ch09	68449047	68449048	SL4.0ch09:68449048_+	+	C	0.0282401	0.0206864	Solyc09g098580.3	Solyc09g098580.3	68437002	68449543	Solyc09g098580.3.1	68449040	68449109	cds
SL4.0ch09	1426040	1426041	SL4.0ch09:1426041_+	+	C	0.0358557	0.0100512	Solyc09g007870.3	Solyc09g007870.3	1419183	1427344	Solyc09g007870.3.1	1423476	1426179	cds
SL4.0ch09	2353241	2353242	SL4.0ch09:2353242_-	-	C	0.0301995	0.0047435	Solyc09g008930.4	Solyc09g008930.4	2352254	2354245	Solyc09g008930.4.1	2352963	2354202	cds
SL4.0ch09	2591520	2591521	SL4.0ch09:2591521_+	+	C	0.0349617	0.0371215	Solyc09g009190.4	Solyc09g009190.4	2576972	2595178	Solyc09g009190.4.1	2591423	2591524	cds
SL4.0ch09	3605284	3605285	SL4.0ch09:3605285_+	+	C	0.0272984	0.039596	Solyc09g010180.3	Solyc09g010180.3	3588674	3605857	Solyc09g010180.3.1	3604962	3605402	cds
SL4.0ch09	4741878	4741879	SL4.0ch09:4741879_-	-	C	0.020478	0.00464159	Solyc09g011380.3	Solyc09g011380.3	4741528	4746962	Solyc09g011380.3.1	4741772	4742321	cds
SL4.0ch09	4843838	4843839	SL4.0ch09:4843839_+	+	C	0.0268652	0.00010027	Solyc09g011470.3	Solyc09g011470.3	4840482	4843990	Solyc09g011470.3.1	4843414	4843947	3_UTR
SL4.0ch09	5225642	5225643	SL4.0ch09:5225643_+	+	C	0.0357143	0.0118006	Solyc09g011920.3	Solyc09g011920.3	5221092	5226338	Solyc09g011920.3.1	5225639	5225726	cds
SL4.0ch09	9660690	9660691	SL4.0ch09:9660691_-	-	C	0.0305973	0.000529477	Solyc09g015530.3	Solyc09g015530.3	9652090	9661745	Solyc09g015530.3.1	9660433	9661070	cds
SL4.0ch09	15005871	15005872	SL4.0ch09:15005872_+	+	C	0.0304225	0.0142499	Solyc09g018450.3	Solyc09g018450.3	15000221	15006378	Solyc09g018450.3.1	15005424	15006021	cds
SL4.0ch09	16919923	16919924	SL4.0ch09:16919924_-	-	C	0.0114113	0.0341728	Solyc09g018750.3	Solyc09g018750.3	16919183	16921305	Solyc09g018750.3.1	16919873	16919947	cds
SL4.0ch09	17837847	17837848	SL4.0ch09:17837848_-	-	C	0.0708333	0.00546653	Solyc09g018960.4	Solyc09g018960.4	17830311	17844576	Solyc09g018960.4.1	17837824	17837890	cds
SL4.0ch09	49132700	49132701	SL4.0ch09:49132701_-	-	C	0.0273356	3.92004e-06	Solyc09g059040.3	Solyc09g059040.3	49131894	49135604	Solyc09g059040.3.1	49132176	49132866	cds
SL4.0ch09	57659130	57659131	SL4.0ch09:57659131_+	+	C	0.01341	0.00336578	Solyc09g064370.4	Solyc09g064370.4	57657017	57661659	Solyc09g064370.4.1	57659129	57659212	cds
SL4.0ch09	58591248	58591249	SL4.0ch09:58591249_+	+	C	0.0177419	0.0201062	Solyc09g064940.2	Solyc09g064940.2	58589531	58591801	Solyc09g064940.2.1	58591244	58591328	cds
SL4.0ch09	59207852	59207853	SL4.0ch09:59207853_+	+	C	0.0653595	0.022113	Solyc09g065180.3	Solyc09g065180.3	59205454	59208160	Solyc09g065180.3.1	59207789	59207972	cds
SL4.0ch09	59725928	59725929	SL4.0ch09:59725929_+	+	C	0.0379432	0.02506	Solyc09g065510.3	Solyc09g065510.3	59723858	59726481	Solyc09g065510.3.1	59725914	59726297	cds
SL4.0ch09	61834037	61834038	SL4.0ch09:61834038_-	-	C	0.0189705	0.0219334	Solyc09g073000.3	Solyc09g073000.3	61830845	61837064	Solyc09g073000.3.1	61833934	61834140	cds
SL4.0ch09	62685951	62685952	SL4.0ch09:62685952_+	+	C	0.0194042	0.00685569	Solyc09g074650.3	Solyc09g074650.3	62684784	62691573	Solyc09g074650.3.1	62685918	62685999	cds
SL4.0ch09	62688368	62688369	SL4.0ch09:62688369_+	+	C	0.0280374	0.0255313	Solyc09g074650.3	Solyc09g074650.3	62684784	62691573	Solyc09g074650.3.1	62688367	62688440	cds
SL4.0ch09	63795008	63795009	SL4.0ch09:63795009_+	+	C	0.0157719	0.0357112	Solyc09g075950.1	Solyc09g075950.1	63794161	63795891	Solyc09g075950.1.1	63794160	63795891	cds
SL4.0ch09	64451408	64451409	SL4.0ch09:64451409_+	+	C	0.0300635	4.99888e-05	Solyc09g082630.3	Solyc09g082630.3	64449915	64452374	Solyc09g082630.3.1	64451333	64451573	cds
SL4.0ch09	64525901	64525902	SL4.0ch09:64525902_-	-	C	0.0216915	0.029089	Solyc09g082730.5	Solyc09g082730.5	64525521	64529319	Solyc09g082730.5.1	64525788	64525961	cds
SL4.0ch09	65403275	65403276	SL4.0ch09:65403276_+	+	C	0.0106118	6.62585e-05	Solyc09g089580.4	Solyc09g089580.4	65401889	65404136	Solyc09g089580.4.1	65403255	65403577	cds
SL4.0ch09	67037351	67037352	SL4.0ch09:67037352_+	+	C	0.033557	0.0280228	Solyc09g091690.1	Solyc09g091690.1	67036355	67037521	Solyc09g091690.1.1	67036354	67037521	cds
SL4.0ch09	67268721	67268722	SL4.0ch09:67268722_-	-	C	0.0283688	0.00105031	Solyc09g091980.3	Solyc09g091980.3	67266129	67270651	Solyc09g091980.3.1	67268711	67268832	cds
SL4.0ch09	67309813	67309814	SL4.0ch09:67309814_+	+	C	0.0132256	0.00341474	Solyc09g092040.3	Solyc09g092040.3	67306458	67311470	Solyc09g092040.3.1	67309758	67309896	cds
SL4.0ch09	68012547	68012548	SL4.0ch09:68012548_+	+	C	0.0508495	0.0076523	Solyc09g098040.3	Solyc09g098040.3	68004814	68016870	Solyc09g098040.3.1	68012478	68012597	cds
SL4.0ch09	68092754	68092755	SL4.0ch09:68092755_-	-	C	0.0166245	0.0021498	Solyc09g098150.3	Solyc09g098150.3	68091755	68094822	Solyc09g098150.3.1	68092091	68092996	cds
SL4.0ch09	68147900	68147901	SL4.0ch09:68147901_-	-	C	0.0209022	0.000186622	Solyc09g098240.4	Solyc09g098240.4	68147247	68159653	Solyc09g098240.4.1	68147854	68147990	cds
SL4.0ch09	68411091	68411092	SL4.0ch09:68411092_-	-	C	0.012173	0.0381997	Solyc09g098540.3	Solyc09g098540.3	68410258	68411935	Solyc09g098540.3.1	68411035	68411195	cds
SL4.0ch09	830277	830278	SL4.0ch09:830278_+	+	C	0.0108289	0.0255202	Solyc09g007190.3	Solyc09g007190.3	825949	831581	Solyc09g007190.3.1	830255	830347	cds
SL4.0ch09	1673379	1673380	SL4.0ch09:1673380_-	-	C	0.0167788	2.78931e-05	Solyc09g008200.4	Solyc09g008200.4	1672628	1675076	Solyc09g008200.4.1	1672968	1673582	cds
SL4.0ch09	2486195	2486196	SL4.0ch09:2486196_-	-	C	0.026178	0.00533078	Solyc09g009100.4	Solyc09g009100.4	2485238	2487913	Solyc09g009100.4.1	2485444	2486508	cds
SL4.0ch09	2591520	2591521	SL4.0ch09:2591521_+	+	C	0.0383972	0.00574492	Solyc09g009190.4	Solyc09g009190.4	2576972	2595178	Solyc09g009190.4.1	2591423	2591524	cds
SL4.0ch09	3961871	3961872	SL4.0ch09:3961872_-	-	C	0.0198223	0.0107903	Solyc09g010560.3	Solyc09g010560.3	3961817	3965623	Solyc09g010560.3.1	3961816	3965623	cds
SL4.0ch09	4950268	4950269	SL4.0ch09:4950269_+	+	C	0.027026	0.0428198	Solyc09g011650.4	Solyc09g011650.4	4948227	4950749	Solyc09g011650.4.1	4950209	4950602	cds
SL4.0ch09	26189859	26189860	SL4.0ch09:26189860_+	+	C	0.0308471	0.0415771	Solyc09g031780.3	Solyc09g031780.3	26187989	26205178	Solyc09g031780.3.1	26189825	26189894	cds
SL4.0ch09	35161387	35161388	SL4.0ch09:35161388_+	+	C	0.0530303	0.0095128	Solyc09g055310.3	Solyc09g055310.3	35158688	35168528	Solyc09g055310.3.1	35161283	35161575	cds
SL4.0ch09	49093465	49093466	SL4.0ch09:49093466_-	-	C	0.0428409	0.0039426	Solyc09g059030.4	Solyc09g059030.4	49092687	49096229	Solyc09g059030.4.1	49092940	49093630	cds
SL4.0ch09	57431277	57431278	SL4.0ch09:57431278_-	-	C	0.0206763	0.0406914	Solyc09g064200.4	Solyc09g064200.4	57421329	57442008	Solyc09g064200.4.1	57431269	57431368	cds
SL4.0ch09	57440519	57440520	SL4.0ch09:57440520_-	-	C	0.0402258	0.0402906	Solyc09g064200.4	Solyc09g064200.4	57421329	57442008	Solyc09g064200.4.1	57440450	57440579	cds
SL4.0ch09	62740518	62740519	SL4.0ch09:62740519_+	+	C	0.0326923	0.0467161	Solyc09g074700.2	Solyc09g074700.2	62740494	62740667	Solyc09g074700.2.1	62740493	62740667	cds
SL4.0ch09	63384927	63384928	SL4.0ch09:63384928_+	+	C	0.0361446	0.00303454	Solyc09g075460.3	Solyc09g075460.3	63383615	63387594	Solyc09g075460.3.1	63384797	63385115	cds
SL4.0ch09	63679434	63679435	SL4.0ch09:63679435_+	+	C	0.034373	0.000361477	Solyc09g075830.3	Solyc09g075830.3	63675093	63682097	Solyc09g075830.3.1	63678797	63681339	cds
SL4.0ch09	64344116	64344117	SL4.0ch09:64344117_+	+	C	0.021869	0.029889	Solyc09g082510.3	Solyc09g082510.3	64336101	64344478	Solyc09g082510.3.1	64342980	64344204	cds
SL4.0ch09	64451408	64451409	SL4.0ch09:64451409_+	+	C	0.0213721	0.0033935	Solyc09g082630.3	Solyc09g082630.3	64449915	64452374	Solyc09g082630.3.1	64451333	64451573	cds
SL4.0ch09	65118371	65118372	SL4.0ch09:65118372_+	+	C	0.0129891	0.0238384	Solyc09g083350.3	Solyc09g083350.3	65117819	65124380	Solyc09g083350.3.1	65117991	65118939	cds
SL4.0ch09	65185250	65185251	SL4.0ch09:65185251_+	+	C	0.0312509	0.0298212	Solyc09g083420.3	Solyc09g083420.3	65180859	65187867	Solyc09g083420.3.1	65185193	65185273	cds
SL4.0ch09	65653510	65653511	SL4.0ch09:65653511_+	+	C	0.0121121	0.0424237	Solyc09g089940.1	Solyc09g089940.1	65652154	65654067	Solyc09g089940.1.1	65652153	65654067	cds
SL4.0ch09	66238513	66238514	SL4.0ch09:66238514_-	-	C	0.0114201	0.0443115	Solyc09g090700.1	Solyc09g090700.1	66238122	66239690	Solyc09g090700.1.1	66238121	66239690	cds
SL4.0ch09	67074172	67074173	SL4.0ch09:67074173_+	+	C	0.0933977	0.048367	Solyc09g091750.3	Solyc09g091750.3	67068942	67078131	Solyc09g091750.3.1	67073748	67074224	cds
SL4.0ch09	67179970	67179971	SL4.0ch09:67179971_+	+	C	0.075	0.00707857	Solyc09g091860.4	Solyc09g091860.4	67173041	67180629	Solyc09g091860.4.1	67179893	67180379	cds
SL4.0ch09	67228987	67228988	SL4.0ch09:67228988_-	-	C	0.0533794	0.00573861	Solyc09g091930.3	Solyc09g091930.3	67228600	67234746	Solyc09g091930.3.1	67228879	67229114	cds
SL4.0ch09	67640394	67640395	SL4.0ch09:67640395_-	-	C	0.0519589	0.0114738	Solyc09g092450.3	Solyc09g092450.3	67639578	67650597	Solyc09g092450.3.1	67640370	67640450	cds
SL4.0ch09	68012482	68012483	SL4.0ch09:68012483_+	+	C	0.0181688	0.0187274	Solyc09g098040.3	Solyc09g098040.3	68004814	68016870	Solyc09g098040.3.1	68012478	68012597	cds
SL4.0ch09	68102852	68102853	SL4.0ch09:68102853_+	+	C	0.0326087	0.000149131	Solyc09g098170.4	Solyc09g098170.4	68099751	68103389	Solyc09g098170.4.1	68102803	68103123	cds
SL4.0ch10	1044230	1044231	SL4.0ch10:1044231_-	-	C	0.0114481	0.00803754	Solyc10g006650.3	Solyc10g006650.3	1043771	1048293	Solyc10g006650.3.1	1044089	1044321	cds
SL4.0ch10	4804172	4804173	SL4.0ch10:4804173_-	-	C	0.0144374	0.0496418	Solyc10g012370.3	Solyc10g012370.3	4801448	4809924	Solyc10g012370.3.1	4803931	4804195	cds
SL4.0ch10	6997767	6997768	SL4.0ch10:6997768_+	+	C	0.0419264	0.0054857	Solyc10g018250.2	Solyc10g018250.2	6997650	7003036	Solyc10g018250.2.1	6997649	6997772	5_UTR
SL4.0ch10	17212850	17212851	SL4.0ch10:17212851_-	-	C	0.0357143	0.0367394	Solyc10g037900.1	Solyc10g037900.1	17210071	17212999	Solyc10g037900.1.1	17212576	17212951	cds
SL4.0ch10	25668368	25668369	SL4.0ch10:25668369_-	-	C	0.0482581	0.0146323	Solyc10g044520.3	Solyc10g044520.3	25668343	25668777	Solyc10g044520.3.1	25668342	25668777	cds
SL4.0ch10	28056680	28056681	SL4.0ch10:28056681_+	+	C	0.0783926	0.0430284	Solyc10g044960.3	Solyc10g044960.3	28054370	28063675	Solyc10g044960.3.1	28056477	28056730	cds
SL4.0ch10	37123926	37123927	SL4.0ch10:37123927_-	-	C	0.0115984	0.00849179	Solyc10g046930.3	Solyc10g046930.3	37123894	37129736	Solyc10g046930.3.1	37123893	37124007	cds
SL4.0ch10	42144716	42144717	SL4.0ch10:42144717_-	-	C	0.0149225	0.0467447	Solyc10g047950.2	Solyc10g047950.2	42138246	42144985	Solyc10g047950.2.1	42144666	42144915	cds
SL4.0ch10	50718380	50718381	SL4.0ch10:50718381_-	-	C	0.0296296	0.0113515	Solyc10g051200.2	Solyc10g051200.2	50716578	50720776	Solyc10g051200.2.1	50718274	50718547	cds
SL4.0ch10	57146799	57146800	SL4.0ch10:57146800_-	-	C	0.0100358	0.0377931	Solyc10g074580.2	Solyc10g074580.2	57146620	57149966	Solyc10g074580.2.1	57146619	57146824	3_UTR
SL4.0ch10	58722187	58722188	SL4.0ch10:58722188_-	-	C	0.0272745	0.0267654	Solyc10g076690.2	Solyc10g076690.2	58721484	58727767	Solyc10g076690.2.1	58722173	58722294	cds
SL4.0ch10	59595649	59595650	SL4.0ch10:59595650_-	-	C	0.0336134	0.00480585	Solyc10g078770.2	Solyc10g078770.2	59595647	59596521	Solyc10g078770.2.1	59595646	59595672	3_UTR
SL4.0ch10	59777618	59777619	SL4.0ch10:59777619_+	+	C	0.0125612	0.00460322	Solyc10g079010.3	Solyc10g079010.3	59771112	59779791	Solyc10g079010.3.1	59777568	59779791	cds
SL4.0ch10	61225058	61225059	SL4.0ch10:61225059_-	-	C	0.0120107	0.0446361	Solyc10g080930.2	Solyc10g080930.2	61221460	61225426	Solyc10g080930.2.1	61224979	61225426	cds
SL4.0ch10	61945004	61945005	SL4.0ch10:61945005_-	-	C	0.0145882	0.046838	Solyc10g081900.3	Solyc10g081900.3	61944302	61951055	Solyc10g081900.3.1	61944785	61945311	cds
SL4.0ch10	61946225	61946226	SL4.0ch10:61946226_-	-	C	0.0158431	0.0160383	Solyc10g081900.3	Solyc10g081900.3	61944302	61951055	Solyc10g081900.3.1	61945909	61946259	cds
SL4.0ch10	62147507	62147508	SL4.0ch10:62147508_-	-	C	0.0152927	0.0175881	Solyc10g083120.3	Solyc10g083120.3	62146986	62152242	Solyc10g083120.3.1	62147406	62147547	cds
SL4.0ch10	62574683	62574684	SL4.0ch10:62574684_-	-	C	0.0463732	1.64113e-07	Solyc10g083630.2	Solyc10g083630.2	62566507	62577468	Solyc10g083630.2.1	62573482	62575366	cds
SL4.0ch10	62881930	62881931	SL4.0ch10:62881931_+	+	C	0.0325775	0.000495561	Solyc10g084050.2	Solyc10g084050.2	62873693	62886712	Solyc10g084050.2.1	62881768	62881934	cds
SL4.0ch10	62884086	62884087	SL4.0ch10:62884087_+	+	C	0.021847	0.000790447	Solyc10g084050.2	Solyc10g084050.2	62873693	62886712	Solyc10g084050.2.1	62884067	62884834	cds
SL4.0ch10	63675743	63675744	SL4.0ch10:63675744_+	+	C	0.0161922	0.0232809	Solyc10g085290.3	Solyc10g085290.3	63673489	63678316	Solyc10g085290.3.1	63675628	63675775	cds
SL4.0ch10	64367742	64367743	SL4.0ch10:64367743_+	+	C	0.03125	0.0396423	Solyc10g086360.2	Solyc10g086360.2	64361825	64368152	Solyc10g086360.2.1	64367720	64368152	cds
SL4.0ch10	64478574	64478575	SL4.0ch10:64478575_-	-	C	0.0336134	0.00435714	Solyc10g086540.3	Solyc10g086540.3	64476807	64482370	Solyc10g086540.3.1	64478447	64479215	cds
SL4.0ch10	64590921	64590922	SL4.0ch10:64590922_-	-	C	0.020566	0.0433908	Solyc10g086660.2	Solyc10g086660.2	64587741	64591282	Solyc10g086660.2.1	64590541	64591091	cds
SL4.0ch10	1254042	1254043	SL4.0ch10:1254043_-	-	C	0.0330827	0.0142151	Solyc10g006930.4	Solyc10g006930.4	1245060	1256917	Solyc10g006930.4.1	1254009	1254096	cds
SL4.0ch10	1704748	1704749	SL4.0ch10:1704749_-	-	C	0.0294372	0.0404758	Solyc10g007470.4	Solyc10g007470.4	1701097	1703609	Solyc10g007470.4.1	1703367	1705153	3_UTR
SL4.0ch10	1704748	1704749	SL4.0ch10:1704749_-	-	C	0.0294372	0.0404758	Solyc10g007480.4	Solyc10g007480.4	1704486	1707712	Solyc10g007480.4.1	1704485	1704754	3_UTR
SL4.0ch10	5204118	5204119	SL4.0ch10:5204119_+	+	C	0.0228026	0.0184185	Solyc10g017530.3	Solyc10g017530.3	5201718	5217127	Solyc10g017530.3.1	5204067	5204128	cds
SL4.0ch10	13889115	13889116	SL4.0ch10:13889116_+	+	C	0.0239558	0.00713455	Solyc10g024470.3	Solyc10g024470.3	13888082	13892834	Solyc10g024470.3.1	13888703	13889229	cds
SL4.0ch10	17782634	17782635	SL4.0ch10:17782635_+	+	C	0.0770416	0.00941049	Solyc10g038000.3	Solyc10g038000.3	17770866	17785690	Solyc10g038000.3.1	17782582	17782671	cds
SL4.0ch10	24168780	24168781	SL4.0ch10:24168781_+	+	C	0.0179669	0.00262941	Solyc10g062180.2	Solyc10g062180.2	24167509	24172462	Solyc10g062180.2.1	24168477	24169034	cds
SL4.0ch10	25071026	25071027	SL4.0ch10:25071027_-	-	C	0.0240472	0.00994554	Solyc10g062340.2	Solyc10g062340.2	25066982	25074066	Solyc10g062340.2.1	25070773	25071315	cds
SL4.0ch10	26384173	26384174	SL4.0ch10:26384174_+	+	C	0.0174047	0.0222764	Solyc10g044670.3	Solyc10g044670.3	26380792	26387205	Solyc10g044670.3.1	26382121	26384177	cds
SL4.0ch10	26384924	26384925	SL4.0ch10:26384925_+	+	C	0.0222127	0.0109599	Solyc10g044670.3	Solyc10g044670.3	26380792	26387205	Solyc10g044670.3.1	26384449	26385266	cds
SL4.0ch10	33535282	33535283	SL4.0ch10:33535283_+	+	C	0.04139	0.0015656	Solyc10g045540.2	Solyc10g045540.2	33533523	33548950	Solyc10g045540.2.1	33535247	33535330	cds
SL4.0ch10	50130330	50130331	SL4.0ch10:50130331_-	-	C	0.0239373	0.0423728	Solyc10g050890.2	Solyc10g050890.2	50128028	50130724	Solyc10g050890.2.1	50130152	50130525	cds
SL4.0ch10	59857647	59857648	SL4.0ch10:59857648_-	-	C	0.0251228	0.0270199	Solyc10g079130.2	Solyc10g079130.2	59853965	59858541	Solyc10g079130.2.1	59857434	59857935	cds
SL4.0ch10	61311605	61311606	SL4.0ch10:61311606_-	-	C	0.0143151	0.0183732	Solyc10g081020.2	Solyc10g081020.2	61307876	61317815	Solyc10g081020.2.1	61311589	61312764	cds
SL4.0ch10	61401732	61401733	SL4.0ch10:61401733_+	+	C	0.0197391	0.000604856	Solyc10g081150.3	Solyc10g081150.3	61394860	61402572	Solyc10g081150.3.1	61401612	61401747	cds
SL4.0ch10	61675066	61675067	SL4.0ch10:61675067_+	+	C	0.0101691	0.0246867	Solyc10g081510.2	Solyc10g081510.2	61671601	61676486	Solyc10g081510.2.1	61675033	61675139	cds
SL4.0ch10	61945004	61945005	SL4.0ch10:61945005_-	-	C	0.0230629	0.0163177	Solyc10g081900.3	Solyc10g081900.3	61944302	61951055	Solyc10g081900.3.1	61944785	61945311	cds
SL4.0ch10	62569455	62569456	SL4.0ch10:62569456_-	-	C	0.0110091	0.00423907	Solyc10g083630.2	Solyc10g083630.2	62566507	62577468	Solyc10g083630.2.1	62569203	62569671	cds
SL4.0ch10	62574683	62574684	SL4.0ch10:62574684_-	-	C	0.0375279	0.00110325	Solyc10g083630.2	Solyc10g083630.2	62566507	62577468	Solyc10g083630.2.1	62573482	62575366	cds
SL4.0ch10	62662702	62662703	SL4.0ch10:62662703_-	-	C	0.0379275	4.49499e-06	Solyc10g083740.3	Solyc10g083740.3	62662371	62664322	Solyc10g083740.3.1	62662629	62662783	cds
SL4.0ch10	62671753	62671754	SL4.0ch10:62671754_-	-	C	0.0182119	0.0107904	Solyc10g083760.3	Solyc10g083760.3	62671166	62676882	Solyc10g083760.3.1	62671680	62671815	cds
SL4.0ch10	62674075	62674076	SL4.0ch10:62674076_-	-	C	0.0135999	0.00521274	Solyc10g083760.3	Solyc10g083760.3	62671166	62676882	Solyc10g083760.3.1	62673944	62674124	cds
SL4.0ch10	63514317	63514318	SL4.0ch10:63514318_+	+	C	0.0288354	0.0136152	Solyc10g085030.1	Solyc10g085030.1	63513949	63514548	Solyc10g085030.1.1	63513948	63514548	cds
SL4.0ch10	63675743	63675744	SL4.0ch10:63675744_+	+	C	0.0296441	0.00727745	Solyc10g085290.3	Solyc10g085290.3	63673489	63678316	Solyc10g085290.3.1	63675628	63675775	cds
SL4.0ch10	63743643	63743644	SL4.0ch10:63743644_-	-	C	0.0572634	0.00471984	Solyc10g085400.3	Solyc10g085400.3	63741846	63756982	Solyc10g085400.3.1	63743597	63743853	cds
SL4.0ch10	63958371	63958372	SL4.0ch10:63958372_-	-	C	0.0497453	0.00915232	Solyc10g085710.3	Solyc10g085710.3	63951239	63958786	Solyc10g085710.3.1	63958154	63958412	cds
SL4.0ch10	64308953	64308954	SL4.0ch10:64308954_-	-	C	0.0281521	0.00469065	Solyc10g086280.2	Solyc10g086280.2	64307950	64309297	Solyc10g086280.2.1	64308804	64309028	cds
SL4.0ch10	64624765	64624766	SL4.0ch10:64624766_+	+	C	0.0128764	0.0161679	Solyc10g086730.2	Solyc10g086730.2	64624517	64626815	Solyc10g086730.2.1	64624581	64625007	cds
SL4.0ch10	283365	283366	SL4.0ch10:283366_-	-	C	0.0600733	0.0109839	Solyc10g005490.4	Solyc10g005490.4	273670	301877	Solyc10g005490.4.1	283299	283366	3_UTR
SL4.0ch10	315750	315751	SL4.0ch10:315751_-	-	C	0.0234375	0.0059585	Solyc10g005520.3	Solyc10g005520.3	314734	320641	Solyc10g005520.3.1	315688	315787	cds
SL4.0ch10	1044646	1044647	SL4.0ch10:1044647_-	-	C	0.0123495	0.00191173	Solyc10g006650.3	Solyc10g006650.3	1043771	1048293	Solyc10g006650.3.1	1044415	1044678	cds
SL4.0ch10	1706500	1706501	SL4.0ch10:1706501_-	-	C	0.0499872	0.0142917	Solyc10g007480.4	Solyc10g007480.4	1704486	1707712	Solyc10g007480.4.1	1705287	1706862	cds
SL4.0ch10	3076036	3076037	SL4.0ch10:3076037_+	+	C	0.0348802	0.00848612	Solyc10g009200.3	Solyc10g009200.3	3073250	3076369	Solyc10g009200.3.1	3075886	3076194	cds
SL4.0ch10	25073865	25073866	SL4.0ch10:25073866_-	-	C	0.0253886	0.0274779	Solyc10g062340.2	Solyc10g062340.2	25066982	25074066	Solyc10g062340.2.1	25073663	25073922	cds
SL4.0ch10	37127266	37127267	SL4.0ch10:37127267_-	-	C	0.0211898	0.00614014	Solyc10g046930.3	Solyc10g046930.3	37123894	37129736	Solyc10g046930.3.1	37127262	37127449	cds
SL4.0ch10	45442848	45442849	SL4.0ch10:45442849_+	+	C	0.0128598	0.0141616	Solyc10g049710.2	Solyc10g049710.2	45441194	45446695	Solyc10g049710.2.1	45442800	45442916	cds
SL4.0ch10	50129368	50129369	SL4.0ch10:50129369_-	-	C	0.0137846	0.00545618	Solyc10g050890.2	Solyc10g050890.2	50128028	50130724	Solyc10g050890.2.1	50129320	50129609	cds
SL4.0ch10	56245436	56245437	SL4.0ch10:56245437_+	+	C	0.0986842	0.00248428	Solyc10g055670.2	Solyc10g055670.2	56236340	56246828	Solyc10g055670.2.1	56245402	56245450	cds
SL4.0ch10	59480691	59480692	SL4.0ch10:59480692_-	-	C	0.0148731	0.032508	Solyc10g078590.2	Solyc10g078590.2	59480532	59482253	Solyc10g078590.2.1	59480531	59480782	3_UTR
SL4.0ch10	60496882	60496883	SL4.0ch10:60496883_-	-	C	0.0268808	0.00638986	Solyc10g079950.2	Solyc10g079950.2	60496637	60498891	Solyc10g079950.2.1	60496781	60497797	cds
SL4.0ch10	60496898	60496899	SL4.0ch10:60496899_-	-	C	0.0217341	0.00224559	Solyc10g079950.2	Solyc10g079950.2	60496637	60498891	Solyc10g079950.2.1	60496781	60497797	cds
SL4.0ch10	61061835	61061836	SL4.0ch10:61061836_+	+	C	0.03125	0.00454173	Solyc10g080740.2	Solyc10g080740.2	61054956	61063217	Solyc10g080740.2.1	61061765	61062754	3_UTR
SL4.0ch10	61437314	61437315	SL4.0ch10:61437315_-	-	C	0.0266667	0.000280968	Solyc10g081200.1	Solyc10g081200.1	61431398	61438074	Solyc10g081200.1.1	61434912	61438074	cds
SL4.0ch10	61672916	61672917	SL4.0ch10:61672917_+	+	C	0.0143876	0.0425293	Solyc10g081510.2	Solyc10g081510.2	61671601	61676486	Solyc10g081510.2.1	61672909	61673259	cds
SL4.0ch10	61673869	61673870	SL4.0ch10:61673870_+	+	C	0.0693611	0.000523788	Solyc10g081510.2	Solyc10g081510.2	61671601	61676486	Solyc10g081510.2.1	61673860	61674252	cds
SL4.0ch10	61793007	61793008	SL4.0ch10:61793008_-	-	C	0.0137894	0.0429891	Solyc10g081650.2	Solyc10g081650.2	61789271	61794607	Solyc10g081650.2.1	61792918	61793125	cds
SL4.0ch10	61793914	61793915	SL4.0ch10:61793915_-	-	C	0.0118979	0.0127339	Solyc10g081650.2	Solyc10g081650.2	61789271	61794607	Solyc10g081650.2.1	61793553	61794030	cds
SL4.0ch10	61873170	61873171	SL4.0ch10:61873171_-	-	C	0.0173532	0.0181421	Solyc10g081750.1	Solyc10g081750.1	61870733	61873350	Solyc10g081750.1.1	61873066	61873299	cds
SL4.0ch10	61968209	61968210	SL4.0ch10:61968210_-	-	C	0.0244306	0.0460153	Solyc10g081920.2	Solyc10g081920.2	61964655	61972316	Solyc10g081920.2.1	61967712	61968222	cds
SL4.0ch10	62574683	62574684	SL4.0ch10:62574684_-	-	C	0.020493	0.0136014	Solyc10g083630.2	Solyc10g083630.2	62566507	62577468	Solyc10g083630.2.1	62573482	62575366	cds
SL4.0ch10	62824186	62824187	SL4.0ch10:62824187_-	-	C	0.0851064	0.00613708	Solyc10g083970.1	Solyc10g083970.1	62823635	62824807	Solyc10g083970.1.1	62823634	62824807	cds
SL4.0ch10	63007256	63007257	SL4.0ch10:63007257_-	-	C	0.0528617	0.00443605	Solyc10g084210.2	Solyc10g084210.2	63002914	63007873	Solyc10g084210.2.1	63007186	63007312	cds
SL4.0ch10	64046372	64046373	SL4.0ch10:64046373_-	-	C	0.0212847	0.00864127	Solyc10g085820.2	Solyc10g085820.2	64045851	64047951	Solyc10g085820.2.1	64046290	64046621	cds
SL4.0ch10	64478574	64478575	SL4.0ch10:64478575_-	-	C	0.0300582	0.00363411	Solyc10g086540.3	Solyc10g086540.3	64476807	64482370	Solyc10g086540.3.1	64478447	64479215	cds
SL4.0ch10	64732094	64732095	SL4.0ch10:64732095_+	+	C	0.0123147	0.0315794	Solyc10g005080.3	Solyc10g005080.3	64731302	64751433	Solyc10g005080.3.1	64731992	64732152	5_UTR
SL4.0ch10	64749804	64749805	SL4.0ch10:64749805_+	+	C	0.0520623	0.000367066	Solyc10g005080.3	Solyc10g005080.3	64731302	64751433	Solyc10g005080.3.1	64749239	64750673	cds
SL4.0ch10	92282	92283	SL4.0ch10:92283_+	+	C	0.0736196	0.00571801	Solyc10g005280.1	Solyc10g005280.1	91117	92325	Solyc10g005280.1.1	91116	92325	cds
SL4.0ch10	361931	361932	SL4.0ch10:361932_-	-	C	0.0372069	0.00577829	Solyc10g005590.4	Solyc10g005590.4	361345	367977	Solyc10g005590.4.1	361896	361937	cds
SL4.0ch10	820703	820704	SL4.0ch10:820704_+	+	C	0.0152128	0.0463814	Solyc10g006260.3	Solyc10g006260.3	818467	821686	Solyc10g006260.3.1	819845	821501	cds
SL4.0ch10	1275901	1275902	SL4.0ch10:1275902_-	-	C	0.017843	0.0207133	Solyc10g006980.3	Solyc10g006980.3	1275502	1279816	Solyc10g006980.3.1	1275848	1275941	cds
SL4.0ch10	1735481	1735482	SL4.0ch10:1735482_-	-	C	0.0348736	0.0192237	Solyc10g007550.3	Solyc10g007550.3	1735239	1744996	Solyc10g007550.3.1	1735430	1735559	cds
SL4.0ch10	3076036	3076037	SL4.0ch10:3076037_+	+	C	0.0207964	0.0442768	Solyc10g009200.3	Solyc10g009200.3	3073250	3076369	Solyc10g009200.3.1	3075886	3076194	cds
SL4.0ch10	8328773	8328774	SL4.0ch10:8328774_-	-	C	0.0232376	0.0238189	Solyc10g018520.1	Solyc10g018520.1	8328685	8331270	Solyc10g018520.1.1	8328684	8331270	cds
SL4.0ch10	39372662	39372663	SL4.0ch10:39372663_+	+	C	0.0403377	0.0381189	Solyc10g047290.2	Solyc10g047290.2	39369784	39375408	Solyc10g047290.2.1	39372389	39372666	cds
SL4.0ch10	56245436	56245437	SL4.0ch10:56245437_+	+	C	0.110745	0.00300081	Solyc10g055670.2	Solyc10g055670.2	56236340	56246828	Solyc10g055670.2.1	56245402	56245450	cds
SL4.0ch10	57778229	57778230	SL4.0ch10:57778230_-	-	C	0.0405405	0.00460091	Solyc10g075040.3	Solyc10g075040.3	57775719	57779337	Solyc10g075040.3.1	57777682	57778336	cds
SL4.0ch10	59685331	59685332	SL4.0ch10:59685332_+	+	C	0.0531046	0.00514123	Solyc10g078920.3	Solyc10g078920.3	59683318	59685405	Solyc10g078920.3.1	59685288	59685405	cds
SL4.0ch10	59777618	59777619	SL4.0ch10:59777619_+	+	C	0.0188972	0.000616131	Solyc10g079010.3	Solyc10g079010.3	59771112	59779791	Solyc10g079010.3.1	59777568	59779791	cds
SL4.0ch10	60130277	60130278	SL4.0ch10:60130278_-	-	C	0.0257177	0.00330575	Solyc10g079470.3	Solyc10g079470.3	60128652	60136270	Solyc10g079470.3.1	60130173	60130314	cds
SL4.0ch10	60464475	60464476	SL4.0ch10:60464476_-	-	C	0.014341	0.0400658	Solyc10g079880.2	Solyc10g079880.2	60462118	60466212	Solyc10g079880.2.1	60464255	60464483	cds
SL4.0ch10	61317348	61317349	SL4.0ch10:61317349_-	-	C	0.0111035	0.0403904	Solyc10g081020.2	Solyc10g081020.2	61307876	61317815	Solyc10g081020.2.1	61317335	61317434	cds
SL4.0ch10	61437835	61437836	SL4.0ch10:61437836_-	-	C	0.0314961	0.00227272	Solyc10g081200.1	Solyc10g081200.1	61431398	61438074	Solyc10g081200.1.1	61434912	61438074	cds
SL4.0ch10	61537825	61537826	SL4.0ch10:61537826_-	-	C	0.0206975	0.00763031	Solyc10g081330.3	Solyc10g081330.3	61535500	61538230	Solyc10g081330.3.1	61537005	61538230	cds
SL4.0ch10	61640746	61640747	SL4.0ch10:61640747_-	-	C	0.0181004	0.0462176	Solyc10g081470.2	Solyc10g081470.2	61633738	61641003	Solyc10g081470.2.1	61640676	61641003	cds
SL4.0ch10	61676009	61676010	SL4.0ch10:61676010_+	+	C	0.0122053	0.0113363	Solyc10g081510.2	Solyc10g081510.2	61671601	61676486	Solyc10g081510.2.1	61675614	61676185	cds
SL4.0ch10	61852246	61852247	SL4.0ch10:61852247_+	+	C	0.0257146	0.0058761	Solyc10g081720.2	Solyc10g081720.2	61848788	61852365	Solyc10g081720.2.1	61851998	61853239	3_UTR
SL4.0ch10	62521599	62521600	SL4.0ch10:62521600_-	-	C	0.0416667	0.00108695	Solyc10g083570.3	Solyc10g083570.3	62520815	62523977	Solyc10g083570.3.1	62521072	62521893	cds
SL4.0ch10	62574683	62574684	SL4.0ch10:62574684_-	-	C	0.031092	0.0409603	Solyc10g083630.2	Solyc10g083630.2	62566507	62577468	Solyc10g083630.2.1	62573482	62575366	cds
SL4.0ch10	62662702	62662703	SL4.0ch10:62662703_-	-	C	0.0178026	0.0331015	Solyc10g083740.3	Solyc10g083740.3	62662371	62664322	Solyc10g083740.3.1	62662629	62662783	cds
SL4.0ch10	62671682	62671683	SL4.0ch10:62671683_-	-	C	0.0251226	5.02773e-05	Solyc10g083760.3	Solyc10g083760.3	62671166	62676882	Solyc10g083760.3.1	62671680	62671815	cds
SL4.0ch10	63287692	63287693	SL4.0ch10:63287693_+	+	C	0.0766917	0.00807213	Solyc10g084700.2	Solyc10g084700.2	63285539	63288223	Solyc10g084700.2.1	63287658	63287859	cds
SL4.0ch10	64625524	64625525	SL4.0ch10:64625525_+	+	C	0.0157338	0.00239792	Solyc10g086730.2	Solyc10g086730.2	64624517	64626815	Solyc10g086730.2.1	64625482	64625989	cds
SL4.0ch11	278514	278515	SL4.0ch11:278515_-	-	C	0.0111529	0.00175389	Solyc11g005330.2	Solyc11g005330.2	276994	280133	Solyc11g005330.2.1	278356	278750	cds
SL4.0ch11	310943	310944	SL4.0ch11:310944_-	-	C	0.0157278	0.0481987	Solyc11g005370.2	Solyc11g005370.2	309842	313379	Solyc11g005370.2.1	310903	310999	cds
SL4.0ch11	762240	762241	SL4.0ch11:762241_+	+	C	0.0273224	0.000347061	Solyc11g005910.2	Solyc11g005910.2	760693	782708	Solyc11g005910.2.1	761224	762805	cds
SL4.0ch11	1268812	1268813	SL4.0ch11:1268813_+	+	C	0.070028	0.0458188	Solyc11g006620.3	Solyc11g006620.3	1261080	1272771	Solyc11g006620.3.1	1268700	1268906	cds
SL4.0ch11	1496036	1496037	SL4.0ch11:1496037_-	-	C	0.0312129	0.0030379	Solyc11g006960.2	Solyc11g006960.2	1494591	1506558	Solyc11g006960.2.1	1495732	1496397	cds
SL4.0ch11	3574572	3574573	SL4.0ch11:3574573_+	+	C	0.0507225	0.000792445	Solyc11g010480.2	Solyc11g010480.2	3572519	3578442	Solyc11g010480.2.1	3573683	3574873	cds
SL4.0ch11	3888805	3888806	SL4.0ch11:3888806_+	+	C	0.0759804	0.00728166	Solyc11g010840.2	Solyc11g010840.2	3886296	3893371	Solyc11g010840.2.1	3888385	3888811	cds
SL4.0ch11	4243315	4243316	SL4.0ch11:4243316_-	-	C	0.0281192	0.0358886	Solyc11g011130.3	Solyc11g011130.3	4243214	4247203	Solyc11g011130.3.1	4243213	4243403	cds
SL4.0ch11	4831380	4831381	SL4.0ch11:4831381_+	+	C	0.0344828	0.00627309	Solyc11g011780.3	Solyc11g011780.3	4830282	4831790	Solyc11g011780.3.1	4830281	4831790	cds
SL4.0ch11	5137732	5137733	SL4.0ch11:5137733_-	-	C	0.0190018	0.0425843	Solyc11g012150.3	Solyc11g012150.3	5137456	5145297	Solyc11g012150.3.1	5137455	5137865	3_UTR
SL4.0ch11	6397582	6397583	SL4.0ch11:6397583_+	+	C	0.020557	0.0484916	Solyc11g013330.3	Solyc11g013330.3	6396856	6398776	Solyc11g013330.3.1	6397233	6397590	cds
SL4.0ch11	6429076	6429077	SL4.0ch11:6429077_-	-	C	0.0148332	0.0190958	Solyc11g013370.3	Solyc11g013370.3	6427733	6448288	Solyc11g013370.3.1	6428929	6429094	cds
SL4.0ch11	42037614	42037615	SL4.0ch11:42037615_-	-	C	0.0339808	0.00449844	Solyc11g039650.2	Solyc11g039650.2	42036307	42063404	Solyc11g039650.2.1	42037500	42037670	cds
SL4.0ch11	46876992	46876993	SL4.0ch11:46876993_-	-	C	0.0160122	0.00543273	Solyc11g062070.3	Solyc11g062070.3	46872701	46887175	Solyc11g062070.3.1	46876972	46877008	cds
SL4.0ch11	48855272	48855273	SL4.0ch11:48855273_-	-	C	0.0214526	0.0395197	Solyc11g065370.3	Solyc11g065370.3	48851836	48855466	Solyc11g065370.3.1	48854391	48855466	cds
SL4.0ch11	51965097	51965098	SL4.0ch11:51965098_+	+	C	0.0447761	0.000134532	Solyc11g069270.2	Solyc11g069270.2	51964290	51971733	Solyc11g069270.2.1	51965008	51965194	cds
SL4.0ch11	52087667	52087668	SL4.0ch11:52087668_-	-	C	0.0193637	1.58699e-06	Solyc11g069440.1	Solyc11g069440.1	52087519	52088019	Solyc11g069440.1.1	52087518	52088019	cds
SL4.0ch11	52484937	52484938	SL4.0ch11:52484938_-	-	C	0.0176237	0.00291204	Solyc11g069790.2	Solyc11g069790.2	52479818	52485151	Solyc11g069790.2.1	52484935	52484992	cds
SL4.0ch11	53484367	53484368	SL4.0ch11:53484368_-	-	C	0.0641026	0.00299514	Solyc11g072190.2	Solyc11g072190.2	53484193	53487839	Solyc11g072190.2.1	53484192	53484405	3_UTR
SL4.0ch11	1211601	1211602	SL4.0ch11:1211602_-	-	C	0.0267471	0.00455457	Solyc11g006500.2	Solyc11g006500.2	1210877	1214442	Solyc11g006500.2.1	1211493	1211605	cds
SL4.0ch11	1394981	1394982	SL4.0ch11:1394982_+	+	C	0.0125383	0.0401827	Solyc11g006760.3	Solyc11g006760.3	1391234	1395341	Solyc11g006760.3.1	1394971	1395341	cds
SL4.0ch11	2238605	2238606	SL4.0ch11:2238606_+	+	C	0.0130498	0.000249549	Solyc11g007990.2	Solyc11g007990.2	2233559	2239262	Solyc11g007990.2.1	2238551	2238620	cds
SL4.0ch11	2841697	2841698	SL4.0ch11:2841698_-	-	C	0.0114752	0.00211011	Solyc11g008620.2	Solyc11g008620.2	2837830	2844799	Solyc11g008620.2.1	2841686	2841758	cds
SL4.0ch11	2947499	2947500	SL4.0ch11:2947500_-	-	C	0.0291971	0.00512794	Solyc11g008740.2	Solyc11g008740.2	2942629	2956157	Solyc11g008740.2.1	2946540	2947673	cds
SL4.0ch11	3574572	3574573	SL4.0ch11:3574573_+	+	C	0.0303699	0.00104895	Solyc11g010480.2	Solyc11g010480.2	3572519	3578442	Solyc11g010480.2.1	3573683	3574873	cds
SL4.0ch11	4307530	4307531	SL4.0ch11:4307531_-	-	C	0.0464286	0.0475098	Solyc11g011220.2	Solyc11g011220.2	4302474	4308098	Solyc11g011220.2.1	4307438	4307864	cds
SL4.0ch11	5128627	5128628	SL4.0ch11:5128628_-	-	C	0.0559916	0.029441	Solyc11g012140.2	Solyc11g012140.2	5114648	5131550	Solyc11g012140.2.1	5128430	5128645	cds
SL4.0ch11	5231492	5231493	SL4.0ch11:5231493_+	+	C	0.0408163	0.000535185	Solyc11g012320.3	Solyc11g012320.3	5230275	5231791	Solyc11g012320.3.1	5231359	5231731	cds
SL4.0ch11	5559774	5559775	SL4.0ch11:5559775_-	-	C	0.0176199	0.0349065	Solyc11g012740.2	Solyc11g012740.2	5548377	5565350	Solyc11g012740.2.1	5559641	5559889	cds
SL4.0ch11	6142855	6142856	SL4.0ch11:6142856_-	-	C	0.0322581	0.00018596	Solyc11g013180.2	Solyc11g013180.2	6139022	6143306	Solyc11g013180.2.1	6142017	6143306	cds
SL4.0ch11	8520011	8520012	SL4.0ch11:8520012_-	-	C	0.0278698	2.1191e-10	Solyc11g017470.2	Solyc11g017470.2	8518920	8520455	Solyc11g017470.2.1	8519775	8520053	cds
SL4.0ch11	9898649	9898650	SL4.0ch11:9898650_-	-	C	0.0328163	0.000316816	Solyc11g019930.2	Solyc11g019930.2	9884618	9898816	Solyc11g019930.2.1	9898451	9898729	5_UTR
SL4.0ch11	10766877	10766878	SL4.0ch11:10766878_-	-	C	0.04	0.00227318	Solyc11g020280.2	Solyc11g020280.2	10764201	10768604	Solyc11g020280.2.1	10764830	10767399	cds
SL4.0ch11	32069331	32069332	SL4.0ch11:32069332_-	-	C	0.0316619	0.0266386	Solyc11g043210.3	Solyc11g043210.3	32061601	32072533	Solyc11g043210.3.1	32069326	32069383	cds
SL4.0ch11	36517559	36517560	SL4.0ch11:36517560_+	+	C	0.027355	0.00969956	Solyc11g040370.2	Solyc11g040370.2	36516711	36522495	Solyc11g040370.2.1	36517497	36517913	cds
SL4.0ch11	38558910	38558911	SL4.0ch11:38558911_-	-	C	0.0755371	0.0304219	Solyc11g040120.3	Solyc11g040120.3	38553735	38559191	Solyc11g040120.3.1	38558819	38558985	cds
SL4.0ch11	40638923	40638924	SL4.0ch11:40638924_-	-	C	0.0448544	1.61082e-05	Solyc11g039830.2	Solyc11g039830.2	40638607	40645156	Solyc11g039830.2.1	40638806	40639039	cds
SL4.0ch11	47033406	47033407	SL4.0ch11:47033407_+	+	C	0.0240263	0.00363256	Solyc11g062190.2	Solyc11g062190.2	47030001	47033591	Solyc11g062190.2.1	47033294	47033591	cds
SL4.0ch11	48227412	48227413	SL4.0ch11:48227413_+	+	C	0.0190252	0.0305616	Solyc11g064890.2	Solyc11g064890.2	48215268	48228251	Solyc11g064890.2.1	48227381	48227627	cds
SL4.0ch11	49547176	49547177	SL4.0ch11:49547177_-	-	C	0.0166141	0.0125659	Solyc11g065920.2	Solyc11g065920.2	49541406	49556080	Solyc11g065920.2.1	49547118	49547403	cds
SL4.0ch11	50658532	50658533	SL4.0ch11:50658533_+	+	C	0.0184752	0.00228346	Solyc11g066820.2	Solyc11g066820.2	50657202	50665179	Solyc11g066820.2.1	50658490	50658589	cds
SL4.0ch11	50834700	50834701	SL4.0ch11:50834701_+	+	C	0.028988	0.0117441	Solyc11g067050.4	Solyc11g067050.4	50831480	50835776	Solyc11g067050.4.1	50834672	50835166	cds
SL4.0ch11	51006266	51006267	SL4.0ch11:51006267_-	-	C	0.0477987	0.0385596	Solyc11g067240.2	Solyc11g067240.2	51004768	51010679	Solyc11g067240.2.1	51006198	51006273	cds
SL4.0ch11	51416367	51416368	SL4.0ch11:51416368_+	+	C	0.0328706	0.0462109	Solyc11g068720.2	Solyc11g068720.2	51413819	51417476	Solyc11g068720.2.1	51416090	51417476	cds
SL4.0ch11	51480519	51480520	SL4.0ch11:51480520_+	+	C	0.0457342	0.00972042	Solyc11g068790.2	Solyc11g068790.2	51479339	51481556	Solyc11g068790.2.1	51480440	51480632	cds
SL4.0ch11	52283044	52283045	SL4.0ch11:52283045_-	-	C	0.0528604	0.0271417	Solyc11g069590.2	Solyc11g069590.2	52282573	52289497	Solyc11g069590.2.1	52282803	52283100	cds
SL4.0ch11	52658195	52658196	SL4.0ch11:52658196_+	+	C	0.0227948	0.0210212	Solyc11g070030.2	Solyc11g070030.2	52652448	52658404	Solyc11g070030.2.1	52658117	52658365	3_UTR
SL4.0ch11	52815655	52815656	SL4.0ch11:52815656_-	-	C	0.0448276	0.00104099	Solyc11g071220.2	Solyc11g071220.2	52815164	52819551	Solyc11g071220.2.1	52815420	52815682	cds
SL4.0ch11	53632166	53632167	SL4.0ch11:53632167_+	+	C	0.0114901	0.0385355	Solyc11g072390.2	Solyc11g072390.2	53630520	53639004	Solyc11g072390.2.1	53632100	53632234	cds
SL4.0ch11	54350128	54350129	SL4.0ch11:54350129_+	+	C	0.0296455	0.039678	Solyc11g073280.2	Solyc11g073280.2	54349517	54353105	Solyc11g073280.2.1	54350096	54350246	cds
SL4.0ch11	161970	161971	SL4.0ch11:161971_+	+	C	0.0118806	0.00982156	Solyc11g005170.2	Solyc11g005170.2	161414	170782	Solyc11g005170.2.1	161413	161976	cds
SL4.0ch11	277183	277184	SL4.0ch11:277184_-	-	C	0.07	0.041038	Solyc11g005330.2	Solyc11g005330.2	276994	280133	Solyc11g005330.2.1	276993	277488	3_UTR
SL4.0ch11	960714	960715	SL4.0ch11:960715_-	-	C	0.0422757	0.0013321	Solyc11g006170.3	Solyc11g006170.3	960466	962415	Solyc11g006170.3.1	960465	962415	cds
SL4.0ch11	1163105	1163106	SL4.0ch11:1163106_+	+	C	0.0447761	0.000239734	Solyc11g006410.2	Solyc11g006410.2	1160467	1165049	Solyc11g006410.2.1	1162777	1163458	cds
SL4.0ch11	1395268	1395269	SL4.0ch11:1395269_+	+	C	0.026052	0.00878598	Solyc11g006760.3	Solyc11g006760.3	1391234	1395341	Solyc11g006760.3.1	1394971	1395341	cds
SL4.0ch11	2248873	2248874	SL4.0ch11:2248874_-	-	C	0.0336417	0.0244225	Solyc11g008010.2	Solyc11g008010.2	2246095	2251190	Solyc11g008010.2.1	2248642	2248920	cds
SL4.0ch11	2912021	2912022	SL4.0ch11:2912022_-	-	C	0.0261438	0.00146005	Solyc11g008700.2	Solyc11g008700.2	2905333	2916295	Solyc11g008700.2.1	2911922	2912025	cds
SL4.0ch11	3230145	3230146	SL4.0ch11:3230146_+	+	C	0.0145346	0.00132768	Solyc11g009080.2	Solyc11g009080.2	3229728	3233491	Solyc11g009080.2.1	3229838	3230324	cds
SL4.0ch11	3253762	3253763	SL4.0ch11:3253763_+	+	C	0.0313828	0.00621137	Solyc11g010100.2	Solyc11g010100.2	3251937	3254226	Solyc11g010100.2.1	3253570	3254012	cds
SL4.0ch11	3574572	3574573	SL4.0ch11:3574573_+	+	C	0.0225332	0.0202501	Solyc11g010480.2	Solyc11g010480.2	3572519	3578442	Solyc11g010480.2.1	3573683	3574873	cds
SL4.0ch11	5138944	5138945	SL4.0ch11:5138945_-	-	C	0.031292	0.000332673	Solyc11g012150.3	Solyc11g012150.3	5137456	5145297	Solyc11g012150.3.1	5138914	5139121	cds
SL4.0ch11	5603725	5603726	SL4.0ch11:5603726_+	+	C	0.0392049	0.00867392	Solyc11g012770.2	Solyc11g012770.2	5581167	5604340	Solyc11g012770.2.1	5603706	5603751	cds
SL4.0ch11	5671060	5671061	SL4.0ch11:5671061_+	+	C	0.0267506	0.0203609	Solyc11g012820.2	Solyc11g012820.2	5659614	5671896	Solyc11g012820.2.1	5671049	5671148	cds
SL4.0ch11	5739652	5739653	SL4.0ch11:5739653_-	-	C	0.0141397	0.0417208	Solyc11g012900.3	Solyc11g012900.3	5737033	5751304	Solyc11g012900.3.1	5739578	5739742	cds
SL4.0ch11	17443542	17443543	SL4.0ch11:17443543_+	+	C	0.0142225	8.16714e-07	Solyc11g051160.2	Solyc11g051160.2	17441329	17443786	Solyc11g051160.2.1	17443493	17444188	3_UTR
SL4.0ch11	20761130	20761131	SL4.0ch11:20761131_-	-	C	0.0230567	0.00734868	Solyc11g030380.2	Solyc11g030380.2	20756557	20761269	Solyc11g030380.2.1	20760916	20761180	cds
SL4.0ch11	31195550	31195551	SL4.0ch11:31195551_+	+	C	0.0340909	0.0484595	Solyc11g044560.3	Solyc11g044560.3	31192264	31197908	Solyc11g044560.3.1	31195152	31196091	cds
SL4.0ch11	36454927	36454928	SL4.0ch11:36454928_+	+	C	0.0578667	0.00161362	Solyc11g040390.2	Solyc11g040390.2	36448331	36459325	Solyc11g040390.2.1	36454861	36455056	cds
SL4.0ch11	36517556	36517557	SL4.0ch11:36517557_+	+	C	0.0182073	0.0148799	Solyc11g040370.2	Solyc11g040370.2	36516711	36522495	Solyc11g040370.2.1	36517497	36517913	cds
SL4.0ch11	49014360	49014361	SL4.0ch11:49014361_-	-	C	0.0109499	0.00947342	Solyc11g065530.1	Solyc11g065530.1	49013715	49015229	Solyc11g065530.1.1	49013714	49015229	cds
SL4.0ch11	50789490	50789491	SL4.0ch11:50789491_+	+	C	0.0823808	0.0245385	Solyc11g066990.2	Solyc11g066990.2	50788631	50793825	Solyc11g066990.2.1	50788908	50791227	cds
SL4.0ch11	50925476	50925477	SL4.0ch11:50925477_+	+	C	0.0179983	0.0125002	Solyc11g067160.2	Solyc11g067160.2	50922853	50926930	Solyc11g067160.2.1	50925439	50925528	cds
SL4.0ch11	51361041	51361042	SL4.0ch11:51361042_+	+	C	0.0248447	0.00973429	Solyc11g068660.2	Solyc11g068660.2	51359930	51365919	Solyc11g068660.2.1	51360830	51361499	cds
SL4.0ch11	52006032	52006033	SL4.0ch11:52006033_+	+	C	0.0281199	0.0372041	Solyc11g069340.2	Solyc11g069340.2	52005539	52017056	Solyc11g069340.2.1	52005538	52006195	cds
SL4.0ch11	52394383	52394384	SL4.0ch11:52394384_+	+	C	0.0196169	0.004199	Solyc11g069720.2	Solyc11g069720.2	52389687	52395708	Solyc11g069720.2.1	52394180	52394540	cds
SL4.0ch11	53317124	53317125	SL4.0ch11:53317125_+	+	C	0.0430943	0.0483108	Solyc11g071930.2	Solyc11g071930.2	53313868	53324579	Solyc11g071930.2.1	53313867	53318243	3_UTR
SL4.0ch11	53586704	53586705	SL4.0ch11:53586705_+	+	C	0.0319054	0.0148019	Solyc11g072320.3	Solyc11g072320.3	53583043	53594211	Solyc11g072320.3.1	53586669	53586801	cds
SL4.0ch11	54071852	54071853	SL4.0ch11:54071853_+	+	C	0.0697674	0.00577452	Solyc11g072810.2	Solyc11g072810.2	54069216	54073217	Solyc11g072810.2.1	54071490	54073217	cds
SL4.0ch11	277158	277159	SL4.0ch11:277159_-	-	C	0.044764	0.0179671	Solyc11g005330.2	Solyc11g005330.2	276994	280133	Solyc11g005330.2.1	276993	277488	3_UTR
SL4.0ch11	2220224	2220225	SL4.0ch11:2220225_+	+	C	0.0206897	0.000103724	Solyc11g007960.2	Solyc11g007960.2	2215125	2221162	Solyc11g007960.2.1	2219916	2220234	cds
SL4.0ch11	2450564	2450565	SL4.0ch11:2450565_-	-	C	0.0145137	0.0200589	Solyc11g008150.3	Solyc11g008150.3	2450009	2460477	Solyc11g008150.3.1	2450008	2452186	cds
SL4.0ch11	2838445	2838446	SL4.0ch11:2838446_-	-	C	0.0240136	0.0155677	Solyc11g008620.2	Solyc11g008620.2	2837830	2844799	Solyc11g008620.2.1	2838375	2838479	cds
SL4.0ch11	4335990	4335991	SL4.0ch11:4335991_-	-	C	0.0147081	0.0292066	Solyc11g011260.1	Solyc11g011260.1	4335973	4337739	Solyc11g011260.1.1	4335972	4337739	cds
SL4.0ch11	4903388	4903389	SL4.0ch11:4903389_-	-	C	0.0242541	0.00506915	Solyc11g011920.2	Solyc11g011920.2	4903090	4909867	Solyc11g011920.2.1	4903300	4903513	cds
SL4.0ch11	8520010	8520011	SL4.0ch11:8520011_-	-	C	0.0196962	0.00396125	Solyc11g017470.2	Solyc11g017470.2	8518920	8520455	Solyc11g017470.2.1	8519775	8520053	cds
SL4.0ch11	31685687	31685688	SL4.0ch11:31685688_+	+	C	0.0993677	0.00177555	Solyc11g044340.3	Solyc11g044340.3	31665158	31686188	Solyc11g044340.3.1	31685291	31685780	cds
SL4.0ch11	38626794	38626795	SL4.0ch11:38626795_+	+	C	0.0723347	0.00571753	Solyc11g040110.2	Solyc11g040110.2	38626589	38631475	Solyc11g040110.2.1	38626635	38627021	cds
SL4.0ch11	40639868	40639869	SL4.0ch11:40639869_-	-	C	0.0275679	0.00355489	Solyc11g039830.2	Solyc11g039830.2	40638607	40645156	Solyc11g039830.2.1	40639697	40640103	cds
SL4.0ch11	47133937	47133938	SL4.0ch11:47133938_+	+	C	0.03132	0.000818217	Solyc11g062270.2	Solyc11g062270.2	47130099	47136832	Solyc11g062270.2.1	47133900	47134253	cds
SL4.0ch11	48367589	48367590	SL4.0ch11:48367590_+	+	C	0.0162294	0.00412693	Solyc11g065000.2	Solyc11g065000.2	48365321	48370431	Solyc11g065000.2.1	48367463	48367642	cds
SL4.0ch11	49545298	49545299	SL4.0ch11:49545299_-	-	C	0.0400036	0.00707411	Solyc11g065920.2	Solyc11g065920.2	49541406	49556080	Solyc11g065920.2.1	49545249	49545384	cds
SL4.0ch11	49546836	49546837	SL4.0ch11:49546837_-	-	C	0.0250763	0.0112267	Solyc11g065920.2	Solyc11g065920.2	49541406	49556080	Solyc11g065920.2.1	49546753	49546975	cds
SL4.0ch11	51027357	51027358	SL4.0ch11:51027358_+	+	C	0.031355	0.0290904	Solyc11g067260.3	Solyc11g067260.3	51024109	51029165	Solyc11g067260.3.1	51027182	51027437	cds
SL4.0ch11	51425599	51425600	SL4.0ch11:51425600_-	-	C	0.0144928	0.0153231	Solyc11g068730.2	Solyc11g068730.2	51424211	51429204	Solyc11g068730.2.1	51425417	51425699	cds
SL4.0ch11	52006032	52006033	SL4.0ch11:52006033_+	+	C	0.0209682	0.0390741	Solyc11g069340.2	Solyc11g069340.2	52005539	52017056	Solyc11g069340.2.1	52005538	52006195	cds
SL4.0ch11	53749704	53749705	SL4.0ch11:53749705_+	+	C	0.016591	0.00611607	Solyc11g072490.2	Solyc11g072490.2	53745228	53750512	Solyc11g072490.2.1	53748676	53750290	cds
SL4.0ch11	53950564	53950565	SL4.0ch11:53950565_+	+	C	0.0566038	0.000328016	Solyc11g072660.2	Solyc11g072660.2	53948497	53953088	Solyc11g072660.2.1	53950353	53950745	cds
SL4.0ch11	54113079	54113080	SL4.0ch11:54113080_-	-	C	0.0419411	0.000359436	Solyc11g072880.2	Solyc11g072880.2	54112075	54117954	Solyc11g072880.2.1	54113026	54113255	cds
SL4.0ch11	54192366	54192367	SL4.0ch11:54192367_-	-	C	0.0458839	0.0292025	Solyc11g072990.1	Solyc11g072990.1	54191278	54192678	Solyc11g072990.1.1	54191277	54192678	cds
SL4.0ch11	54278880	54278881	SL4.0ch11:54278881_+	+	C	0.0276515	0.0118844	Solyc11g073120.2	Solyc11g073120.2	54277695	54278964	Solyc11g073120.2.1	54278558	54278964	cds
SL4.0ch12	1059885	1059886	SL4.0ch12:1059886_+	+	C	0.0243758	0.00211225	Solyc12g006540.2	Solyc12g006540.2	1057125	1063932	Solyc12g006540.2.1	1059842	1059914	cds
SL4.0ch12	2068376	2068377	SL4.0ch12:2068377_-	-	C	0.0334942	0.0226391	Solyc12g008640.3	Solyc12g008640.3	2067419	2070972	Solyc12g008640.3.1	2068122	2068387	cds
SL4.0ch12	2068979	2068980	SL4.0ch12:2068980_-	-	C	0.0170056	0.0137349	Solyc12g008640.3	Solyc12g008640.3	2067419	2070972	Solyc12g008640.3.1	2068805	2069324	cds
SL4.0ch12	2296444	2296445	SL4.0ch12:2296445_-	-	C	0.0266667	0.0450931	Solyc12g008940.2	Solyc12g008940.2	2296392	2301425	Solyc12g008940.2.1	2296391	2296506	3_UTR
SL4.0ch12	3079831	3079832	SL4.0ch12:3079832_-	-	C	0.020556	0.00115786	Solyc12g009860.3	Solyc12g009860.3	3079736	3082179	Solyc12g009860.3.1	3079735	3080072	cds
SL4.0ch12	3417880	3417881	SL4.0ch12:3417881_+	+	C	0.0113419	8.62211e-10	Solyc12g010320.2	Solyc12g010320.2	3417460	3420517	Solyc12g010320.2.1	3417594	3417966	cds
SL4.0ch12	3806307	3806308	SL4.0ch12:3806308_-	-	C	0.0393824	0.00305824	Solyc12g010830.2	Solyc12g010830.2	3804296	3809422	Solyc12g010830.2.1	3806222	3806469	cds
SL4.0ch12	5103599	5103600	SL4.0ch12:5103600_-	-	C	0.0399556	0.0248271	Solyc12g014230.2	Solyc12g014230.2	5102973	5105196	Solyc12g014230.2.1	5103135	5103902	cds
SL4.0ch12	6466276	6466277	SL4.0ch12:6466277_+	+	C	0.0153818	0.0270986	Solyc12g017230.2	Solyc12g017230.2	6465241	6470313	Solyc12g017230.2.1	6465819	6467714	cds
SL4.0ch12	10006655	10006656	SL4.0ch12:10006656_+	+	C	0.0229713	0.0338877	Solyc12g019290.1	Solyc12g019290.1	10004550	10006745	Solyc12g019290.1.1	10004549	10006745	cds
SL4.0ch12	27147891	27147892	SL4.0ch12:27147892_-	-	C	0.0416923	0.00561533	Solyc12g027800.1	Solyc12g027800.1	27142920	27148161	Solyc12g027800.1.1	27147852	27148143	cds
SL4.0ch12	29048160	29048161	SL4.0ch12:29048161_-	-	C	0.0417055	0.00395891	Solyc12g068070.2	Solyc12g068070.2	29044901	29049218	Solyc12g068070.2.1	29048102	29048283	cds
SL4.0ch12	52164643	52164644	SL4.0ch12:52164644_+	+	C	0.0259017	0.00211132	Solyc12g039180.2	Solyc12g039180.2	52161029	52168626	Solyc12g039180.2.1	52164609	52164729	cds
SL4.0ch12	57787685	57787686	SL4.0ch12:57787686_+	+	C	0.0168915	0.00655182	Solyc12g042720.3	Solyc12g042720.3	57787616	57787873	Solyc12g042720.3.1	57787615	57787873	cds
SL4.0ch12	61366806	61366807	SL4.0ch12:61366807_-	-	C	0.0167739	0.028353	Solyc12g055780.3	Solyc12g055780.3	61355515	61367357	Solyc12g055780.3.1	61366589	61367303	cds
SL4.0ch12	62627110	62627111	SL4.0ch12:62627111_-	-	C	0.0234058	0.0101517	Solyc12g056940.2	Solyc12g056940.2	62626620	62641368	Solyc12g056940.2.1	62627060	62627117	cds
SL4.0ch12	63316872	63316873	SL4.0ch12:63316873_-	-	C	0.0120215	0.0103756	Solyc12g088310.3	Solyc12g088310.3	63316587	63318914	Solyc12g088310.3.1	63316586	63318914	cds
SL4.0ch12	64606329	64606330	SL4.0ch12:64606330_-	-	C	0.0165833	5.60888e-05	Solyc12g096000.2	Solyc12g096000.2	64604056	64608553	Solyc12g096000.2.1	64606087	64606518	cds
SL4.0ch12	64606331	64606332	SL4.0ch12:64606332_-	-	C	0.0315387	0.00165015	Solyc12g096000.2	Solyc12g096000.2	64604056	64608553	Solyc12g096000.2.1	64606087	64606518	cds
SL4.0ch12	65809659	65809660	SL4.0ch12:65809660_-	-	C	0.0485952	0.0194362	Solyc12g098920.2	Solyc12g098920.2	65809137	65812902	Solyc12g098920.2.1	65809567	65809852	cds
SL4.0ch12	66026142	66026143	SL4.0ch12:66026143_-	-	C	0.0532365	0.00285295	Solyc12g099310.2	Solyc12g099310.2	66026011	66029895	Solyc12g099310.2.1	66026010	66026401	3_UTR
SL4.0ch12	66161649	66161650	SL4.0ch12:66161650_-	-	C	0.0254237	0.00485856	Solyc12g099510.3	Solyc12g099510.3	66159094	66172620	Solyc12g099510.3.1	66161023	66162068	cds
SL4.0ch12	66344584	66344585	SL4.0ch12:66344585_-	-	C	0.0224479	0.0313405	Solyc12g099820.1	Solyc12g099820.1	66337366	66348326	Solyc12g099820.1.1	66344559	66344619	cds
SL4.0ch12	66388230	66388231	SL4.0ch12:66388231_+	+	C	0.0187389	0.0120952	Solyc12g099910.2	Solyc12g099910.2	66386637	66408246	Solyc12g099910.2.1	66387604	66388244	cds
SL4.0ch12	783817	783818	SL4.0ch12:783818_-	-	C	0.0230674	0.0146876	Solyc12g006260.1	Solyc12g006260.1	783614	784021	Solyc12g006260.1.1	783613	784021	cds
SL4.0ch12	1059885	1059886	SL4.0ch12:1059886_+	+	C	0.0140082	0.00449937	Solyc12g006540.2	Solyc12g006540.2	1057125	1063932	Solyc12g006540.2.1	1059842	1059914	cds
SL4.0ch12	2003896	2003897	SL4.0ch12:2003897_-	-	C	0.0117177	6.03481e-12	Solyc12g008560.1	Solyc12g008560.1	2003853	2004095	Solyc12g008560.1.1	2003852	2004095	cds
SL4.0ch12	2296445	2296446	SL4.0ch12:2296446_-	-	C	0.0216151	0.0499888	Solyc12g008940.2	Solyc12g008940.2	2296392	2301425	Solyc12g008940.2.1	2296391	2296506	3_UTR
SL4.0ch12	2626772	2626773	SL4.0ch12:2626773_-	-	C	0.0143906	0.00777056	Solyc12g009300.3	Solyc12g009300.3	2625812	2631623	Solyc12g009300.3.1	2626384	2626948	cds
SL4.0ch12	2869272	2869273	SL4.0ch12:2869273_+	+	C	0.0116797	0.00725024	Solyc12g009560.2	Solyc12g009560.2	2867737	2871688	Solyc12g009560.2.1	2869064	2870953	cds
SL4.0ch12	2969136	2969137	SL4.0ch12:2969137_+	+	C	0.0120851	0.0297101	Solyc12g009640.1	Solyc12g009640.1	2968964	2971771	Solyc12g009640.1.1	2968963	2971771	cds
SL4.0ch12	3701736	3701737	SL4.0ch12:3701737_+	+	C	0.0325241	8.03697e-05	Solyc12g010740.3	Solyc12g010740.3	3698675	3708043	Solyc12g010740.3.1	3701680	3701746	cds
SL4.0ch12	9165385	9165386	SL4.0ch12:9165386_+	+	C	0.0104175	0.0118852	Solyc12g019060.2	Solyc12g019060.2	9164978	9170318	Solyc12g019060.2.1	9165321	9165766	cds
SL4.0ch12	38172569	38172570	SL4.0ch12:38172570_+	+	C	0.0165012	0.0336762	Solyc12g035240.2	Solyc12g035240.2	38166779	38173039	Solyc12g035240.2.1	38171747	38172806	cds
SL4.0ch12	61662493	61662494	SL4.0ch12:61662494_-	-	C	0.0142334	0.0370195	Solyc12g056100.3	Solyc12g056100.3	61662084	61666810	Solyc12g056100.3.1	61662445	61662550	cds
SL4.0ch12	63724742	63724743	SL4.0ch12:63724743_-	-	C	0.0519076	0.00424209	Solyc12g088990.2	Solyc12g088990.2	63716968	63733071	Solyc12g088990.2.1	63724651	63724780	cds
SL4.0ch12	63825918	63825919	SL4.0ch12:63825919_-	-	C	0.0316318	0.0191129	Solyc12g089150.2	Solyc12g089150.2	63825520	63830833	Solyc12g089150.2.1	63825876	63825942	cds
SL4.0ch12	63827480	63827481	SL4.0ch12:63827481_-	-	C	0.0204894	0.0157903	Solyc12g089150.2	Solyc12g089150.2	63825520	63830833	Solyc12g089150.2.1	63827413	63827527	cds
SL4.0ch12	64583532	64583533	SL4.0ch12:64583533_-	-	C	0.0110028	0.0360291	Solyc12g095960.3	Solyc12g095960.3	64579725	64585397	Solyc12g095960.3.1	64583506	64583578	cds
SL4.0ch12	64583756	64583757	SL4.0ch12:64583757_-	-	C	0.0121891	0.00255072	Solyc12g095960.3	Solyc12g095960.3	64579725	64585397	Solyc12g095960.3.1	64583665	64583758	cds
SL4.0ch12	64606329	64606330	SL4.0ch12:64606330_-	-	C	0.0168634	0.000273255	Solyc12g096000.2	Solyc12g096000.2	64604056	64608553	Solyc12g096000.2.1	64606087	64606518	cds
SL4.0ch12	65032202	65032203	SL4.0ch12:65032203_-	-	C	0.0124265	0.0410273	Solyc12g096700.2	Solyc12g096700.2	65031806	65034156	Solyc12g096700.2.1	65032169	65032256	cds
SL4.0ch12	65461433	65461434	SL4.0ch12:65461434_+	+	C	0.0159479	0.0331685	Solyc12g098420.3	Solyc12g098420.3	65457704	65463789	Solyc12g098420.3.1	65461404	65461486	cds
SL4.0ch12	65650773	65650774	SL4.0ch12:65650774_+	+	C	0.0314647	0.0166058	Solyc12g098700.1	Solyc12g098700.1	65650352	65653795	Solyc12g098700.1.1	65650351	65653795	cds
SL4.0ch12	65651522	65651523	SL4.0ch12:65651523_+	+	C	0.0176935	0.00510909	Solyc12g098700.1	Solyc12g098700.1	65650352	65653795	Solyc12g098700.1.1	65650351	65653795	cds
SL4.0ch12	65651539	65651540	SL4.0ch12:65651540_+	+	C	0.0181997	0.0333938	Solyc12g098700.1	Solyc12g098700.1	65650352	65653795	Solyc12g098700.1.1	65650351	65653795	cds
SL4.0ch12	66344583	66344584	SL4.0ch12:66344584_-	-	C	0.0251014	0.000167055	Solyc12g099820.1	Solyc12g099820.1	66337366	66348326	Solyc12g099820.1.1	66344559	66344619	cds
SL4.0ch12	66658195	66658196	SL4.0ch12:66658196_+	+	C	0.0250137	0.0151332	Solyc12g100360.1	Solyc12g100360.1	66645841	66678064	Solyc12g100360.1.1	66657748	66658727	cds
SL4.0ch12	349244	349245	SL4.0ch12:349245_-	-	C	0.0327054	0.00579651	Solyc12g005630.2	Solyc12g005630.2	347018	349674	Solyc12g005630.2.1	349112	349366	cds
SL4.0ch12	500355	500356	SL4.0ch12:500356_-	-	C	0.0289451	0.0115645	Solyc12g005860.2	Solyc12g005860.2	499498	508147	Solyc12g005860.2.1	500319	500418	cds
SL4.0ch12	1059885	1059886	SL4.0ch12:1059886_+	+	C	0.0186854	0.0208303	Solyc12g006540.2	Solyc12g006540.2	1057125	1063932	Solyc12g006540.2.1	1059842	1059914	cds
SL4.0ch12	2003895	2003896	SL4.0ch12:2003896_-	-	C	0.0148782	0.000186673	Solyc12g008560.1	Solyc12g008560.1	2003853	2004095	Solyc12g008560.1.1	2003852	2004095	cds
SL4.0ch12	2003896	2003897	SL4.0ch12:2003897_-	-	C	0.0127904	0.00502994	Solyc12g008560.1	Solyc12g008560.1	2003853	2004095	Solyc12g008560.1.1	2003852	2004095	cds
SL4.0ch12	2068598	2068599	SL4.0ch12:2068599_-	-	C	0.0161871	0.00406536	Solyc12g008640.3	Solyc12g008640.3	2067419	2070972	Solyc12g008640.3.1	2068481	2068717	cds
SL4.0ch12	2068979	2068980	SL4.0ch12:2068980_-	-	C	0.0206429	0.000964333	Solyc12g008640.3	Solyc12g008640.3	2067419	2070972	Solyc12g008640.3.1	2068805	2069324	cds
SL4.0ch12	2742484	2742485	SL4.0ch12:2742485_+	+	C	0.0137245	0.0203415	Solyc12g009410.2	Solyc12g009410.2	2740842	2744556	Solyc12g009410.2.1	2742398	2743179	cds
SL4.0ch12	2869272	2869273	SL4.0ch12:2869273_+	+	C	0.015278	0.0344379	Solyc12g009560.2	Solyc12g009560.2	2867737	2871688	Solyc12g009560.2.1	2869064	2870953	cds
SL4.0ch12	2969832	2969833	SL4.0ch12:2969833_+	+	C	0.0242647	0.00909697	Solyc12g009640.1	Solyc12g009640.1	2968964	2971771	Solyc12g009640.1.1	2968963	2971771	cds
SL4.0ch12	3417880	3417881	SL4.0ch12:3417881_+	+	C	0.0108316	2.63927e-12	Solyc12g010320.2	Solyc12g010320.2	3417460	3420517	Solyc12g010320.2.1	3417594	3417966	cds
SL4.0ch12	3966083	3966084	SL4.0ch12:3966084_+	+	C	0.0187366	0.0381255	Solyc12g011050.2	Solyc12g011050.2	3954823	3969470	Solyc12g011050.2.1	3965761	3966993	cds
SL4.0ch12	5101221	5101222	SL4.0ch12:5101222_+	+	C	0.0227004	0.0294711	Solyc12g014220.3	Solyc12g014220.3	5097206	5102528	Solyc12g014220.3.1	5101056	5101486	cds
SL4.0ch12	5135768	5135769	SL4.0ch12:5135769_+	+	C	0.0455965	0.027638	Solyc12g014280.2	Solyc12g014280.2	5134901	5139077	Solyc12g014280.2.1	5135562	5135935	cds
SL4.0ch12	10006449	10006450	SL4.0ch12:10006450_+	+	C	0.01716	0.0115586	Solyc12g019290.1	Solyc12g019290.1	10004550	10006745	Solyc12g019290.1.1	10004549	10006745	cds
SL4.0ch12	10006457	10006458	SL4.0ch12:10006458_+	+	C	0.0217118	0.00642966	Solyc12g019290.1	Solyc12g019290.1	10004550	10006745	Solyc12g019290.1.1	10004549	10006745	cds
SL4.0ch12	10006655	10006656	SL4.0ch12:10006656_+	+	C	0.0321488	0.031936	Solyc12g019290.1	Solyc12g019290.1	10004550	10006745	Solyc12g019290.1.1	10004549	10006745	cds
SL4.0ch12	14087261	14087262	SL4.0ch12:14087262_+	+	C	0.0331202	0.0260981	Solyc12g020050.2	Solyc12g020050.2	14085835	14091129	Solyc12g020050.2.1	14086693	14087285	cds
SL4.0ch12	14784013	14784014	SL4.0ch12:14784014_+	+	C	0.0544776	0.0226704	Solyc12g021190.2	Solyc12g021190.2	14783801	14784883	Solyc12g021190.2.1	14783800	14784173	cds
SL4.0ch12	37390647	37390648	SL4.0ch12:37390648_+	+	C	0.0183833	0.00112618	Solyc12g035130.2	Solyc12g035130.2	37388935	37396152	Solyc12g035130.2.1	37390615	37390720	cds
SL4.0ch12	57787684	57787685	SL4.0ch12:57787685_+	+	C	0.016325	0.0285813	Solyc12g042720.3	Solyc12g042720.3	57787616	57787873	Solyc12g042720.3.1	57787615	57787873	cds
SL4.0ch12	58264331	58264332	SL4.0ch12:58264332_+	+	C	0.025641	0.00147081	Solyc12g043020.2	Solyc12g043020.2	58251639	58264950	Solyc12g043020.2.1	58264245	58264404	cds
SL4.0ch12	60454711	60454712	SL4.0ch12:60454712_-	-	C	0.0296324	0.0269675	Solyc12g049290.2	Solyc12g049290.2	60454668	60455012	Solyc12g049290.2.1	60454667	60455012	cds
SL4.0ch12	60878738	60878739	SL4.0ch12:60878739_-	-	C	0.0232591	0.00892138	Solyc12g049570.3	Solyc12g049570.3	60878671	60887778	Solyc12g049570.3.1	60878670	60878967	3_UTR
SL4.0ch12	62640111	62640112	SL4.0ch12:62640112_-	-	C	0.0130985	0.0491747	Solyc12g056940.2	Solyc12g056940.2	62626620	62641368	Solyc12g056940.2.1	62639915	62640290	cds
SL4.0ch12	63758888	63758889	SL4.0ch12:63758889_+	+	C	0.0717172	0.0253244	Solyc12g089040.3	Solyc12g089040.3	63757363	63759836	Solyc12g089040.3.1	63758839	63759523	cds
SL4.0ch12	65021497	65021498	SL4.0ch12:65021498_-	-	C	0.0180699	0.0377523	Solyc12g096670.2	Solyc12g096670.2	65017758	65021696	Solyc12g096670.2.1	65021103	65021563	cds
SL4.0ch12	65032202	65032203	SL4.0ch12:65032203_-	-	C	0.0172308	0.00297657	Solyc12g096700.2	Solyc12g096700.2	65031806	65034156	Solyc12g096700.2.1	65032169	65032256	cds
SL4.0ch12	65410052	65410053	SL4.0ch12:65410053_+	+	C	0.024184	0.0255687	Solyc12g098330.3	Solyc12g098330.3	65409846	65412296	Solyc12g098330.3.1	65409845	65410114	cds
SL4.0ch12	65650669	65650670	SL4.0ch12:65650670_+	+	C	0.0142932	0.0105499	Solyc12g098700.1	Solyc12g098700.1	65650352	65653795	Solyc12g098700.1.1	65650351	65653795	cds
SL4.0ch12	65763909	65763910	SL4.0ch12:65763910_+	+	C	0.0466361	0.010725	Solyc12g098850.2	Solyc12g098850.2	65762700	65764421	Solyc12g098850.2.1	65763548	65764421	cds
SL4.0ch12	66069402	66069403	SL4.0ch12:66069403_+	+	C	0.0309856	0.00559584	Solyc12g099360.2	Solyc12g099360.2	66067934	66070945	Solyc12g099360.2.1	66069256	66069847	cds
SL4.0ch12	51570	51571	SL4.0ch12:51571_+	+	C	0.0674157	0.00596664	Solyc12g005080.2	Solyc12g005080.2	47248	54025	Solyc12g005080.2.1	51300	51582	cds
SL4.0ch12	931062	931063	SL4.0ch12:931063_-	-	C	0.0354647	0.0453314	Solyc12g006450.2	Solyc12g006450.2	928833	934720	Solyc12g006450.2.1	931060	931149	cds
SL4.0ch12	1544247	1544248	SL4.0ch12:1544248_-	-	C	0.0518682	0.00696465	Solyc12g007100.2	Solyc12g007100.2	1543338	1547538	Solyc12g007100.2.1	1543759	1544308	cds
SL4.0ch12	1705611	1705612	SL4.0ch12:1705612_-	-	C	0.0430184	1.04417e-05	Solyc12g007310.3	Solyc12g007310.3	1705234	1709909	Solyc12g007310.3.1	1705233	1705709	3_UTR
SL4.0ch12	2969892	2969893	SL4.0ch12:2969893_+	+	C	0.0580379	0.0246606	Solyc12g009640.1	Solyc12g009640.1	2968964	2971771	Solyc12g009640.1.1	2968963	2971771	cds
SL4.0ch12	3157788	3157789	SL4.0ch12:3157789_+	+	C	0.0278622	0.02219	Solyc12g009960.2	Solyc12g009960.2	3150872	3158389	Solyc12g009960.2.1	3156976	3157993	cds
SL4.0ch12	3481512	3481513	SL4.0ch12:3481513_-	-	C	0.0196417	0.000382224	Solyc12g010390.2	Solyc12g010390.2	3480106	3482079	Solyc12g010390.2.1	3480105	3482079	cds
SL4.0ch12	4431110	4431111	SL4.0ch12:4431111_+	+	C	0.0218417	0.0110524	Solyc12g013540.2	Solyc12g013540.2	4430848	4433886	Solyc12g013540.2.1	4430927	4431204	cds
SL4.0ch12	5135768	5135769	SL4.0ch12:5135769_+	+	C	0.0392247	0.0110596	Solyc12g014280.2	Solyc12g014280.2	5134901	5139077	Solyc12g014280.2.1	5135562	5135935	cds
SL4.0ch12	5485058	5485059	SL4.0ch12:5485059_-	-	C	0.108959	1.13789e-05	Solyc12g014470.2	Solyc12g014470.2	5482059	5485029	Solyc12g014470.2.1	5484627	5485167	3_UTR
SL4.0ch12	5485058	5485059	SL4.0ch12:5485059_-	-	C	0.108959	1.13789e-05	Solyc12g014480.2	Solyc12g014480.2	5484980	5489786	Solyc12g014480.2.1	5484979	5485063	3_UTR
SL4.0ch12	5495348	5495349	SL4.0ch12:5495349_+	+	C	0.0377393	0.0266121	Solyc12g014490.3	Solyc12g014490.3	5493995	5498196	Solyc12g014490.3.1	5495217	5495466	cds
SL4.0ch12	5497627	5497628	SL4.0ch12:5497628_+	+	C	0.0172616	0.0362588	Solyc12g014490.3	Solyc12g014490.3	5493995	5498196	Solyc12g014490.3.1	5497509	5497658	cds
SL4.0ch12	5896854	5896855	SL4.0ch12:5896855_-	-	C	0.0107184	0.000170585	Solyc12g015880.2	Solyc12g015880.2	5895570	5898641	Solyc12g015880.2.1	5895569	5897404	cds
SL4.0ch12	11376673	11376674	SL4.0ch12:11376674_+	+	C	0.0309078	0.00925204	Solyc12g019740.2	Solyc12g019740.2	11375891	11378054	Solyc12g019740.2.1	11376527	11376704	cds
SL4.0ch12	15049439	15049440	SL4.0ch12:15049440_+	+	C	0.0960678	0.000164295	Solyc12g021230.2	Solyc12g021230.2	15035750	15059577	Solyc12g021230.2.1	15049416	15049527	cds
SL4.0ch12	57208041	57208042	SL4.0ch12:57208042_+	+	C	0.0160777	0.0370374	Solyc12g042380.2	Solyc12g042380.2	57205076	57209781	Solyc12g042380.2.1	57207299	57208139	cds
SL4.0ch12	58225899	58225900	SL4.0ch12:58225900_-	-	C	0.0185288	0.0393017	Solyc12g043000.3	Solyc12g043000.3	58225860	58240651	Solyc12g043000.3.1	58225859	58227064	3_UTR
SL4.0ch12	61410810	61410811	SL4.0ch12:61410811_-	-	C	0.0528736	0.0259008	Solyc12g055820.3	Solyc12g055820.3	61410511	61417343	Solyc12g055820.3.1	61410510	61410819	3_UTR
SL4.0ch12	62482840	62482841	SL4.0ch12:62482841_-	-	C	0.0284399	0.0173871	Solyc12g056780.2	Solyc12g056780.2	62482533	62485596	Solyc12g056780.2.1	62482756	62482854	cds
SL4.0ch12	63044662	63044663	SL4.0ch12:63044663_-	-	C	0.0400637	0.00465864	Solyc12g087980.3	Solyc12g087980.3	63044571	63049451	Solyc12g087980.3.1	63044570	63045458	cds
SL4.0ch12	63739243	63739244	SL4.0ch12:63739244_-	-	C	0.0310559	0.00185189	Solyc12g089000.2	Solyc12g089000.2	63734995	63739399	Solyc12g089000.2.1	63739240	63739399	cds
SL4.0ch12	64016365	64016366	SL4.0ch12:64016366_-	-	C	0.0171829	0.0250256	Solyc12g089320.3	Solyc12g089320.3	64014712	64017723	Solyc12g089320.3.1	64015943	64017723	cds
SL4.0ch12	64043362	64043363	SL4.0ch12:64043363_-	-	C	0.0344828	0.0134803	Solyc12g089340.2	Solyc12g089340.2	64034028	64046382	Solyc12g089340.2.1	64043310	64043367	cds
SL4.0ch12	64253089	64253090	SL4.0ch12:64253090_-	-	C	0.0326265	0.0425156	Solyc12g094590.2	Solyc12g094590.2	64251780	64257276	Solyc12g094590.2.1	64252777	64253109	cds
SL4.0ch12	64432256	64432257	SL4.0ch12:64432257_-	-	C	0.0321839	0.00419255	Solyc12g095790.2	Solyc12g095790.2	64431843	64436116	Solyc12g095790.2.1	64432178	64432529	cds
SL4.0ch12	64522257	64522258	SL4.0ch12:64522258_+	+	C	0.128333	0.000716781	Solyc12g095890.2	Solyc12g095890.2	64516602	64523622	Solyc12g095890.2.1	64522105	64522717	cds
SL4.0ch12	64546752	64546753	SL4.0ch12:64546753_+	+	C	0.031473	0.0307096	Solyc12g095930.2	Solyc12g095930.2	64544434	64549622	Solyc12g095930.2.1	64546608	64546804	cds
SL4.0ch12	65896603	65896604	SL4.0ch12:65896604_+	+	C	0.0231796	0.0275579	Solyc12g099090.3	Solyc12g099090.3	65890576	65899123	Solyc12g099090.3.1	65896409	65896622	cds
