# Supplementary material for: Dissection of mRNA ac4C acetylation modifications in AC and Nr fruits: insights into the regulation of fruit ripening by ethylene
Source: Mol Hortic. 2024 Feb 19;4:5. doi: 10.1186/s43897-024-00082-7 (PMC10875755; doi:10.1186/s43897-024-00082-7)
Supplement: Supplementary file 1 — Additional file 1: Table S1. The differentially expressed genes (DEGs) identified in AC-Br6 vs AC-MG, Nr-Br6 vs Nr-MG, Nr-MG vs AC-MG and Nr-Br6 vs AC-Br6. Table S2. The differentially expressed (DE) lncRNAs in AC-Br6 vs AC-MG, Nr-Br6 vs Nr-MG, Nr-MG vs AC-MG and Nr-Br6 vs AC-Br6. Table S3. The DE lncRNAs and corresponding DE target genes identified in AC-Br6 vs AC-MG, Nr-Br6 vs Nr-MG, Nr-MG vs AC-MG and Nr-Br6 vs AC-Br6. Table S4. The DEGs in the overlap of between Nr-Br6 vs Nr-MG and AC-Br6 vs AC-MG. Table S5. The DE lncRNAs in the overlap of between Nr-Br6 vs Nr-MG and AC-Br6 vs AC-MG. Table S6. The common DE lncRNAs and DE target genes during the ripening process of Nr and AC tomatoes. Table S7. The DEGs related to fruit ripening in the overlap of between Nr-Br6 vs Nr-MG and AC-Br6 vs AC-MG. Table S8. The common DE lncRNAs and DE target genes related to fruit ripening in Nr and AC tomatoes. Table S9. The DAS identified in AC-Br6 vs AC-MG and Nr-Br6 vs Nr-MG. Table S10. The DAS on transcripts identified in AC-Br6 vs AC-MG and Nr-Br6 vs Nr-MG. Table S11. The intersection of differentially acetylated mRNAs (DA mRNAs) and differentially expressed mRNAs (DE mRNAs) in AC-Br6 vs AC-MG and Nr-Br6 vs Nr-MG. Table S12. The intersection of DA mRNAs and DE mRNAs in the overlap of Nr-Br6 vs Nr-MG and AC-Br6 vs AC-MG. Table S13. The DAS identified in Nr-MG vs AC-MG and Nr-Br6 vs AC-Br6. Table S14. The DAS on transcripts identified in Nr-MG vs AC-MG and Nr-Br6 vs AC-Br6. Table S15. The intersection of DA mRNAs and DE mRNAs in Nr-MG vs AC-MG and Nr-Br6 vs AC-Br6. Table S16. The DEGs related to plant hormones synthesis and signal transduction in Nr-MG vs AC-MG and Nr-Br6 vs AC-Br6. Table S17. The DEGs related to fruit texture in Nr-Br6 vs AC-Br6. Table S18. The RNA (mRNA and lncRNA) identified in four tomato samples. Table S19. Transcripts containing acetylation modification sites. [file 43897_2024_82_MOESM1_ESM.zip › Table S2.xlsx]

## Sheet: AC-Br6 vs AC-MG
Table S2 The differentially expressed (DE) lncRNAs in AC-Br6 vs AC-MG, Nr-Br6 vs Nr-MG, Nr-MG vs AC-MG and Nr-Br6 vs AC-Br6.
The DE lncRNAs in AC-Br6 vs AC-MG.
Geneid	AC_BR6_1	AC_BR6_2	AC_BR6_3	AC_MG_1	AC_MG_2	AC_MG_3	logFC	logCPM	F	PValue	FDR
Solyc07r036210.1	0	0	0	7.20161	16.3911	14.3159	-11.1787	1.82853	238.246	2.16174e-05	0.000507909
Solyc12r054670.1	0	0	0	6.48055	8.71161	5.23105	-10.5859	1.25569	325.482	9.6396e-06	0.000336781
Solyc10r050090.1	0	0	0	1.73364	4.6132	2.70274	-10.2378	0.923242	133.014	0.000101508	0.00117181
Solyc03r018080.1	0	0	0	3.74968	10.2509	9.4152	-10.1754	0.863053	114.955	0.000153535	0.00151864
Solyc02r010820.1	0.0154852	0	0.0183895	15.2956	23.3848	13.3546	-9.89487	3.41909	489.263	9.78255e-08	7.05811e-05
Solyc10r049460.1	0	0	0	0.500092	1.39919	1.59517	-9.76775	0.47705	77.8116	0.000457031	0.00312557
Solyc10r049470.1	0	0	0	0.0756789	5.02547	2.75365	-9.72043	0.435293	11.3582	0.0242021	0.0563626
TCONS_00059419	0	0	0	0.889974	2.40511	1.78283	-9.70239	0.416622	115.911	0.000123877	0.00131923
Solyc02r011120.1	0	0	0	1.18126	3.03939	0.358824	-9.39758	0.135153	23.1118	0.0067545	0.0214686
Solyc02r009890.1	0.0589991	0	0	11.2613	32.4585	19.1058	-9.21677	2.74768	160.845	7.26638e-06	0.000312996
Solyc03r013420.1	0	0	0	1.49086	1.52386	1.03811	-8.84464	-0.376742	143.754	7.13496e-05	0.000953323
Solyc09r046050.1	0	0	0	0.489535	1.22807	0.841522	-8.62097	-0.577393	82.6731	0.000269759	0.00220976
TCONS_00024716	0	0	0	0.14379	0.626374	0.403724	-8.40344	-0.770875	38.3864	0.00163029	0.00744463
TCONS_00056590	0	0	0	0.568046	2.48516	2.10614	-8.32213	-0.844104	35.279	0.00196825	0.00854191
Solyc10r049800.1	0.445305	0.0710444	0.151092	110.629	82.6274	91.6124	-8.2261	5.84856	189.566	5.38809e-06	0.000268313
Solyc04r023100.1	0	0	0	1.25333	2.66328	3.87185	-8.22306	-0.93436	49.2486	0.000907409	0.00490409
Solyc03r017490.1	0.144885	0.179785	0.0764705	35.0438	54.2305	53.9153	-7.9602	4.81339	713.791	2.64545e-08	3.81739e-05
Solyc04r021970.1	0	0	0.0311306	1.77672	5.85754	3.20395	-7.84332	1.41799	92.9924	3.81426e-05	0.000667149
Solyc02r012930.1	0.0356629	0	0	4.40772	5.24963	4.72543	-7.66473	0.461521	273.569	7.227e-07	0.000130357
TCONS_00059535	0	0.00320155	0.0400518	2.95821	4.63421	3.56352	-7.44274	1.13238	211.771	1.73086e-06	0.00016635
Solyc05r028450.1	0.226552	0.354214	0.161425	31.1166	80.6128	65.7564	-7.37994	4.61784	263.191	1.37351e-06	0.000149136
Solyc04r022320.1	0.377459	0.134893	0.457216	42.6561	109.454	69.218	-7.33652	6.5178	170.238	7.52284e-06	0.000319278
TCONS_00042330	0	0.0123624	0	0.507536	1.30709	0.847177	-6.89285	-0.246575	87.5807	3.31164e-05	0.000624208
Solyc08r037910.1	0.389445	0.36244	0.501026	38.72	82.0724	73.8079	-6.7789	4.24439	444.007	1.36776e-07	7.8947e-05
Solyc11r051450.1	0.068908	0.0384778	0	2.96479	8.81767	5.99516	-6.74818	2.30517	96.4939	4.13851e-05	0.000702573
TCONS_00049619	0.130356	0.0910555	0.318884	14.5336	40.0869	25.8016	-6.70518	2.39608	169.738	4.28236e-06	0.000224707
Solyc03r017910.1	0.112365	0.062744	0.133439	12.3197	20.5266	12.1933	-6.6234	1.40411	337.172	3.52909e-07	0.00010712
Solyc12r055240.1	0	0	0.0899132	1.58477	7.67061	2.7675	-6.51948	0.659481	38.5667	0.000626862	0.00392435
Solyc09r046090.1	0.373716	0.278241	0.0739676	14.2478	24.3066	49.5538	-6.36886	3.17494	90.0158	5.28649e-05	0.000814091
TCONS_00057792	0.158868	0.0887108	0.0943317	9.75382	18.9339	10.4644	-6.27211	1.69069	258.629	8.757e-07	0.000133047
Solyc11r051980.1	0.026892	0	0	0.670097	1.7372	1.10584	-6.19825	-0.131601	71.0309	6.5343e-05	0.000915437
Solyc08r040720.1	0.645795	0.991672	0.862777	51.8967	85.1454	63.8544	-5.84373	3.99925	632.326	4.0269e-08	3.87388e-05
Solyc06r032290.1	0.532397	0.462446	1.19424	41.4499	69.2859	62.1651	-5.82991	3.23649	291.341	5.82596e-07	0.000120098
Solyc08r040750.1	0.500612	0.442602	0.346792	22.2043	39.9379	41.1479	-5.81472	3.98675	412.896	1.75721e-07	8.4522e-05
Solyc03r014040.1	2.21149	2.05814	1.09427	85.9965	158.962	171.81	-5.77129	5.43414	228.994	2.15675e-06	0.00016635
Solyc03r016880.1	0.13837	0.0618121	0.0657286	3.58585	12.3089	5.81644	-5.76211	1.36215	90.6752	3.51216e-05	0.000633548
Solyc06r029970.1	0.861208	0.240447	3.54302	57.2974	111.234	167.479	-5.72074	5.12004	41.0713	0.000525319	0.00348522
Solyc04r022250.1	111.15	37.0609	104.185	6707.5	6050.13	4396.65	-5.63075	11.5053	117.581	1.82437e-05	0.000457837
Solyc11r051040.1	0	0.129389	0	2.23259	5.43945	1.85277	-5.59477	-0.192403	40.5826	0.000395642	0.00284625
Solyc03r017710.1	0.0423698	0.047318	0	1.98486	2.2547	2.17788	-5.58767	1.03932	140.216	6.96562e-06	0.000309273
Solyc05r023730.1	0.0425108	0.0474755	0	1.27115	2.3635	2.54932	-5.45721	0.026529	97.8548	2.30159e-05	0.000529375
Solyc04r023420.1	0.332913	0.0619655	0.0658917	5.19856	12.1632	13.3096	-5.43346	0.890701	83.6929	4.10924e-05	0.000701731
Solyc12r058260.1	0.0283405	0	0.0336557	0.480211	1.48563	1.78048	-5.30428	-0.110966	47.6212	0.000235323	0.00202729
Solyc02r011390.1	0.137907	0.110009	0.163771	2.49384	14.8965	4.61327	-5.19926	1.85316	43.4766	0.000447211	0.00306934
Solyc09r042510.1	4.55759	4.61268	1.8605	118.571	186.31	257.044	-5.16614	5.66851	123.153	2.03972e-05	0.000498868
Solyc06r031700.1	0.451316	0.137461	0.194894	9.8351	22.3765	8.34208	-5.15476	2.68701	79.8052	7.58835e-05	0.000995454
Solyc11r054450.1	0.248452	0.305214	0.118019	15.3288	11.077	6.92465	-5.15304	2.18544	114.039	1.68043e-05	0.00043005
TCONS_00001460	0.0279334	0	0	0.208814	0.636003	0.885426	-5.11627	-1.09078	26.915	0.00127067	0.00630096
Solyc04r018800.1	1.78047	1.54979	0.621882	39.7468	67.6849	74.4718	-5.01162	4.49206	133.381	1.48646e-05	0.000416496
Solyc02r012840.1	0.0682421	0.101616	0.0270136	0.47613	4.81791	3.7676	-4.95424	1.38359	25.9683	0.00183999	0.00819479
TCONS_00041488	0.0470009	0.0524899	0.0279079	0.50747	4.1188	1.11173	-4.90964	0.710821	25.1152	0.00200912	0.00865422
TCONS_00041489	0.0508775	0.0568193	0.0302097	0.549326	4.45852	1.14531	-4.89601	0.698355	24.4818	0.00214813	0.00907687
Solyc07r033170.1	0.359304	0.214008	0.199122	6.32691	15.9177	10.2878	-4.872	3.14208	150.63	6.35753e-06	0.000295858
Solyc03r017860.1	0.776075	0.758372	0.883226	26.4935	34.1759	36.8629	-4.85566	4.30471	1033.15	7.32198e-09	2.11312e-05
Solyc09r042780.1	0.0321505	0	0.0381803	0.560791	1.14059	1.17518	-4.75452	-0.599175	60.0903	0.000111548	0.00123344
Solyc07r036340.1	0.15784	0.0587579	0.0624809	2.88426	4.01167	3.78619	-4.69432	0.505629	191.192	2.44885e-06	0.00016635
TCONS_00050462	0.426182	0.375803	0.239769	7.66158	16.0388	10.968	-4.54117	2.7667	192.514	2.39235e-06	0.00016635
Solyc01r006980.1	1.80305	1.09402	1.16333	34.2731	52.4268	46.413	-4.54071	4.94485	318.333	4.29945e-07	0.000112802
Solyc06r030600.1	0.366568	0.409379	0.0621882	8.14248	10.0377	9.86976	-4.52597	0.894607	126.982	9.70347e-06	0.000336781
TCONS_00049654	0.102989	0.0459376	0.0734561	1.87023	3.4937	2.1903	-4.51715	-0.17592	122.852	1.08343e-05	0.000343602
Solyc01r005350.1	0.133099	0.0371609	0.316123	3.19221	7.41762	4.52302	-4.48436	2.58959	51.712	0.000272112	0.00221215
Solyc02r013240.1	0.116705	0	0.19403	3.65253	0.741545	5.07902	-4.48315	1.49927	18.8623	0.0041754	0.0149506
Solyc07r035340.1	0.0599482	0.267797	0.142383	5.01916	4.69791	4.86183	-4.45689	-0.161183	124.742	1.0297e-05	0.000336781
Solyc05r028340.1	0.487692	0.272324	0.144789	7.99626	10.6392	9.55378	-4.4363	1.96773	148.668	5.72363e-06	0.000279496
Solyc04r022820.1	0.0797645	0.0742333	0.0315748	0.689029	3.26621	1.97409	-4.42479	0.612804	43.0793	0.00039415	0.00284379
TCONS_00010459	0.0141792	0.0475056	0.0168385	0.579445	1.05111	0.801723	-4.39619	-0.635086	85.8228	3.5384e-05	0.000634274
Solyc07r036010.1	1.52357	0.850753	1.0643	24.3867	42.1874	34.2433	-4.37421	3.89429	248.674	1.00133e-06	0.000137611
Solyc09r045850.1	49.1237	19.6175	40.4786	1089.56	1047.97	939.468	-4.35123	7.8807	136.905	9.28003e-06	0.000336781
Solyc06r031310.1	0.0108363	0.0242036	0.0386058	0.162012	0.648374	1.31205	-4.34341	0.44	22.9632	0.00253693	0.0103649
TCONS_00028161	0.527685	0.327314	0.134991	7.57883	9.87831	9.15434	-4.22644	2.04222	116.455	1.2966e-05	0.000390713
Solyc01r004940.1	0.0626349	0.0524624	0.074382	1.18617	2.23866	1.66343	-4.22503	0.214849	174.099	3.3621e-06	0.000202146
Solyc06r032710.1	0.0533667	0.297996	0.126751	2.34045	6.21671	4.20616	-4.21384	-0.202206	55.5328	0.000143148	0.00144449
Solyc02r012780.1	6.84954	5.30202	2.66835	107.283	140.948	132.883	-4.19144	6.12919	125.422	1.60008e-05	0.00043005
Solyc12r057600.1	0.465337	0.0273517	0.203593	0.0976449	8.84434	9.8754	-4.18295	2.32843	7.91672	0.0285619	0.0635541
Solyc02r008210.1	0.091642	0	0.0241843	0.34507	1.26164	1.54693	-4.1738	1.07703	20.4299	0.00341927	0.0129501
Solyc06r031190.1	4.75217	1.32679	2.0659	66.2068	73.3092	62.6912	-4.14534	5.00043	72.1333	0.000102563	0.00117928
Solyc02r011450.1	1.8121	0.897315	1.98955	31.3694	46.4367	38.0392	-4.14403	4.49882	191.397	2.52012e-06	0.00016635
TCONS_00023086	2.87181	1.56688	2.29097	42.7241	75.9153	48.8298	-4.14153	3.67158	199.169	2.13188e-06	0.00016635
TCONS_00059124	0.345338	0.0192835	0.143537	0.0688415	6.272	7.02152	-4.12735	1.36804	8.03456	0.0277601	0.0623469
TCONS_00021654	0.0769919	0.062031	0.171108	1.16623	3.97901	2.44248	-4.1158	1.23407	58.8961	0.000136515	0.00141027
TCONS_00036942	0.0842436	0.120963	0.0285838	2.8549	1.18527	1.51216	-4.06966	-0.187305	42.7189	0.000323381	0.00247554
Solyc04r018830.1	0.015989	0.0357127	0	0.517942	0.457176	0.273955	-4.04786	-0.713691	36.4421	0.000523291	0.00347977
Solyc07r033470.1	0.127383	0.0437723	0.0581822	1.172	2.30366	1.93634	-4.01666	0.944618	98.9562	2.21832e-05	0.000516296
Solyc10r050200.1	0.125666	0.149113	0.149234	1.94144	4.77426	2.97852	-4.01307	2.0619	148.001	5.81073e-06	0.000279496
Solyc10r049790.1	6.11386	3.15552	4.80177	67.7849	162.226	73.982	-3.93182	5.37332	88.6942	5.52731e-05	0.000830824
Solyc02r011930.1	0.106075	0.165849	0.45349	1.94539	8.51492	4.65277	-3.89734	1.28508	32.8427	0.000978071	0.00522724
TCONS_00042178	0.0256126	0.0142483	0.0227837	0.0892071	0.866845	0.445638	-3.88522	-0.848722	16.6687	0.00477525	0.0166442
Solyc03r013730.1	0.0698771	0.0520252	0.0553216	0.917035	1.54167	1.29039	-3.87751	0.221473	189.226	2.53617e-06	0.00016635
Solyc08r040320.1	5.20054	2.76653	4.48093	46.8151	109.713	100.124	-3.86577	5.70154	107.721	2.73697e-05	0.000576344
TCONS_00026943	0.221929	0.214598	0.446059	4.49824	7.02274	6.05709	-3.84588	2.51871	172.315	3.48114e-06	0.000205032
TCONS_00014941	0.477099	0.22117	0.192423	12.2742	1.82081	3.15673	-3.84491	1.81514	17.1973	0.00523919	0.0176846
Solyc03r017360.1	0.930009	0.406417	1.00839	10.3578	20.3828	16.3042	-3.82822	1.99527	116.028	1.31032e-05	0.000390713
Solyc05r024050.1	1.87892	1.25735	0.832314	14.2613	43.6489	20.8746	-3.79071	5.13444	58.1256	0.00019375	0.00178077
Solyc01r005010.1	2.17121	0.991956	1.00458	20.306	34.3405	27.1361	-3.79034	4.2916	103.199	2.75243e-05	0.000576344
TCONS_00021653	0.139336	0.0946101	0.254159	1.37324	4.91331	3.16407	-3.76716	0.582219	48.4453	0.000230758	0.00200654
Solyc09r041980.1	1.21213	0	0.757614	16.1512	6.95875	13.9915	-3.76387	2.04495	18.1162	0.00461316	0.0161966
Solyc08r041210.1	0.116969	0.0870866	0.0926046	0.582932	2.02323	3.25117	-3.75474	0.112506	29.3565	0.00109336	0.00562467
Solyc09r044680.1	0.183535	0.204969	0.326935	2.71352	4.90769	5.50318	-3.71333	1.57597	134.307	8.04563e-06	0.00033171
Solyc10r047830.1	0.036418	0.0203356	0.129744	0.798573	1.5041	1.10237	-3.70652	-0.491641	49.9974	0.000198918	0.00181097
TCONS_00046068	0.120487	0.107889	0.200662	1.65894	2.92475	3.18239	-3.66765	-0.311594	91.2822	2.89203e-05	0.000589283
Solyc02r010360.1	0.203742	0	0.120977	1.16768	2.37339	2.50181	-3.61748	-1.0793	28.5156	0.00107661	0.00555834
Solyc01r005380.1	0.0869581	0	0.0590097	0.482895	1.02613	1.00039	-3.5636	0.53939	26.4021	0.00170931	0.00771997
Solyc03r018290.1	1.67568	0.828313	0.717686	11.2806	20.9746	21.745	-3.55089	2.75659	81.0096	5.02787e-05	0.000797276
TCONS_00005203	0.142507	0.197635	0.146157	2.4276	2.77355	2.7427	-3.53542	0.18839	231.326	1.28144e-06	0.000149136
TCONS_00005202	0.14998	0.207999	0.153821	2.5549	2.86124	2.91768	-3.5312	0.184657	228.3	1.34025e-06	0.000149136
Solyc04r023370.1	3.78466	2.47632	3.65902	40.8559	67.7299	49.8527	-3.51285	5.92515	237.137	1.17753e-06	0.000149136
TCONS_00005201	0.15373	0.213199	0.157667	2.61877	2.87357	2.92677	-3.51114	0.167252	223.223	1.44692e-06	0.000149136
Solyc04r021790.1	2.88772	2.11193	1.4567	24.5799	35.9936	42.7642	-3.50089	3.7975	129.459	9.35279e-06	0.000336781
Solyc04r018900.1	0.956606	0.400622	1.02951	5.2739	15.8605	17.1075	-3.49292	2.13913	44.4344	0.000403123	0.00287262
TCONS_00004403	0.11467	0.352171	0.272352	2.0573	6.40575	3.34007	-3.48728	-0.362819	38.8417	0.00043191	0.00301085
Solyc11r053040.1	0.0660906	0.0615076	0	0.351329	1.31815	0.452957	-3.48182	0.47095	17.2694	0.00518613	0.0176085
TCONS_00050344	0.182687	0.215897	0.242203	2.01261	4.89057	3.23872	-3.47487	0.207697	86.9811	3.38683e-05	0.000626564
TCONS_00038255	0.594303	0.248891	1.36742	4.88695	16.5603	11.9647	-3.43	1.64734	29.9207	0.00126025	0.00627081
TCONS_00003009	0.841356	0.289113	0.69172	1.74171	3.60683	22.5355	-3.41459	1.58795	10.3403	0.0166678	0.0420116
TCONS_00009074	2.01	1.60483	2.22496	21.0544	38.0091	27.9466	-3.41081	4.45468	252.462	9.50949e-07	0.000137222
Solyc11r054210.1	0.0446159	0.0452967	0.0192667	0.384057	0.635705	0.643987	-3.40506	0.579406	99.6942	2.16469e-05	0.000507909
Solyc07r033380.1	0.326135	0.136584	0.774603	2.68181	9.10935	6.56588	-3.40428	1.65102	28.804	0.00139621	0.00670458
Solyc01r005680.1	0.603088	0.621712	0.661105	7.86072	9.67834	9.48542	-3.35682	1.07728	381.955	2.29812e-07	9.47483e-05
TCONS_00037822	1.13506	1.05212	2.2241	17.4057	25.3208	18.8387	-3.33744	3.24481	129.173	9.16509e-06	0.000336781
Solyc07r036710.1	0.068908	0.0769556	0.122747	0.439567	1.52515	1.84971	-3.32569	0.978425	35.1534	0.000709291	0.00419545
TCONS_00021720	0.562458	0.491754	0.355992	5.49617	8.03027	6.04505	-3.29618	1.65563	194.916	2.29382e-06	0.00016635
Solyc02r011320.1	0.540291	0.164561	0.554127	4.13682	7.03508	6.18556	-3.29435	2.31433	63.1541	0.00010994	0.00122505
Solyc03r016680.1	0.101794	0.0378939	0.0402949	0.574942	1.14986	0.891442	-3.29115	-0.718976	49.1591	0.000209671	0.0018969
Solyc06r032070.1	10.1145	5.92644	6.62513	103.3	117.151	88.2822	-3.28987	4.57763	169.629	3.67079e-06	0.000211878
Solyc09r042550.1	0.388881	0.454978	0.241903	4.03297	5.41257	5.36218	-3.27706	2.49854	166.351	3.92068e-06	0.000217598
TCONS_00059710	0.120651	0.254512	0.111439	1.61677	3.08067	1.94473	-3.26159	-0.0893488	67.6836	7.63071e-05	0.000995601
TCONS_00026734	0.365174	0.2671	0.813317	4.18386	6.38384	8.4966	-3.25251	2.15805	59.2903	0.000133728	0.00139049
TCONS_00053910	0.129315	0.120347	0.0767837	1.90115	0.576309	1.82793	-3.25049	0.597326	30.3361	0.001075	0.00555834
Solyc11r051440.1	0.193479	0.0771696	0.0656474	1.12952	1.77088	1.73646	-3.24357	0.320135	67.607	7.65847e-05	0.000995601
TCONS_00058367	0.176532	0.065716	0.628919	2.17009	6.24186	2.95747	-3.23622	0.501745	22.452	0.00261807	0.0105463
Solyc01r004520.1	0.452577	0.458633	1.08487	4.2854	12.1773	9.69782	-3.22784	3.43252	46.0624	0.00037939	0.00277195
Solyc02r013310.1	0.0400012	0.0893456	0.0950067	0.199351	0.910769	1.78198	-3.16266	-0.815458	12.996	0.00884932	0.0260701
TCONS_00046137	12.9565	8.12219	16.4744	111.505	188.061	165.217	-3.14908	5.43978	128.396	1.01515e-05	0.000336781
Solyc09r044800.1	10.6615	6.95279	13.308	91.6836	153.563	134.287	-3.13684	5.67601	143.868	6.40209e-06	0.000295858
Solyc01r003200.1	0.174465	0.129894	0.138124	1.36217	2.30949	1.89321	-3.12924	-0.419993	95.7636	2.47108e-05	0.000548579
Solyc12r055000.1	0.048858	0	0.0386808	0.0324653	0.431173	0.679005	-3.12138	-0.858849	6.94823	0.0361455	0.076032
TCONS_00055351	0.0447381	0.0562435	0.0398714	0.444829	0.634045	0.654363	-3.11125	-0.31554	112.67	1.44447e-05	0.000412746
Solyc03r013440.1	0.0338798	0.0630608	0.0670565	0.613467	0.801293	0.541795	-3.1082	0.388387	114.137	1.38379e-05	0.000400826
Solyc02r011370.1	0.638876	0.436021	0.421498	4.35136	7.7054	6.08137	-3.08819	0.908609	128.142	9.41343e-06	0.000336781
Solyc01r005360.1	0.0328109	0.0458035	0.107153	0.408794	0.938166	0.852641	-3.08801	0.0227909	44.3929	0.000287417	0.0022914
TCONS_00033629	0.0791539	0.0568785	0.0879052	0.869376	0.960107	0.846556	-3.08626	-0.288813	126.132	9.92342e-06	0.000336781
Solyc09r046140.1	0.566093	0.105367	0.224087	0.376159	4.29637	6.89735	-3.07755	-1.02709	8.02397	0.0261667	0.0596031
TCONS_00033632	0.0834111	0.0487942	0.0833318	0.811732	0.965272	0.796499	-3.07358	-0.521212	95.7894	2.46889e-05	0.000548579
Solyc11r051110.1	0.191368	0.164398	0.978963	1.96611	6.03302	7.43216	-3.06508	1.89671	16.0638	0.0061751	0.0200465
Solyc04r023340.1	1.19298	1.3323	1.34407	11.9517	18.173	14.8499	-3.05601	2.39792	337.033	3.5341e-07	0.00010712
TCONS_00021662	0.0634795	0	0.103654	0.292631	0.957956	0.752294	-3.05494	-0.968573	16.3669	0.00490053	0.0169579
Solyc10r050550.1	0.135374	0.160078	0.245874	1.72236	3.44912	1.07334	-3.05056	1.50931	42.396	0.000371001	0.0027314
TCONS_00032932	0.106118	0.0507907	0.0360059	1.14837	0.176597	0.943746	-3.05039	-0.692046	12.2982	0.0103011	0.0293184
Solyc10r050640.1	0.131244	0.0916071	0.0389646	1.37355	0.938166	0.768314	-3.04679	-0.405119	39.0711	0.000424288	0.00296488
Solyc02r010780.1	0.312494	0.465319	0.206167	2.11108	6.65541	2.41933	-2.98193	0.275884	29.695	0.00099327	0.00526666
TCONS_00036131	0.0582309	0.0772249	0.069152	0.424419	1.11771	0.731665	-2.966	0.237973	60.9781	0.000106471	0.00119568
Solyc09r044120.1	0.0836303	0.0466986	0.0248288	0.625174	0.719589	0.405993	-2.96286	-0.562555	40.3334	0.0003853	0.00279906
TCONS_00037347	0.0528266	0.0120016	0.189586	0.174221	0.903871	1.67863	-2.94841	-0.291257	8.65644	0.0239878	0.0560104
TCONS_00011531	0.0870367	0.105302	0.236342	0.734745	2.10141	1.76974	-2.93815	-0.00771384	35.3571	0.000572782	0.00371471
Solyc02r009870.1	0.787095	0.879018	1.10466	6.73972	15.913	7.19256	-2.93723	1.59961	66.5915	8.0391e-05	0.00102206
Solyc02r012510.1	0.533207	0.418102	0.309868	3.86723	4.91381	4.6522	-2.92007	2.11123	162.216	4.26794e-06	0.000224707
TCONS_00011533	0.0938931	0.0807653	0.189329	0.6244	1.71235	1.42711	-2.87651	0.0843777	39.8127	0.0004008	0.00286853
TCONS_00029051	0.540984	0.563886	0.342637	3.18734	5.7163	6.08333	-2.86384	1.20406	88.3626	3.21679e-05	0.000622305
Solyc03r017200.1	1.51869	0.803392	0.806835	7.58849	14.0514	10.1345	-2.83787	2.52625	75.7769	5.30316e-05	0.000814091
Solyc06r031350.1	43.7193	38.695	31.3767	311.656	410.602	397.463	-2.81521	6.25691	258.61	8.75913e-07	0.000133047
Solyc05r023790.1	0.720418	0.773609	0.510028	5.86875	9.12575	4.71589	-2.80822	2.38145	91.2108	2.89945e-05	0.000589283
TCONS_00010849	0.548354	0.35723	0.108533	2.32287	5.09733	2.87954	-2.80022	0.367413	31.0539	0.000868771	0.00473965
Solyc07r036150.1	0.260576	0.291008	0.98636	1.78559	7.22645	5.78549	-2.78533	1.72101	17.7747	0.00483368	0.016787
TCONS_00011532	0.136692	0.103021	0.275631	0.849955	2.24521	1.89713	-2.78345	-0.0300091	36.3635	0.000526686	0.00348526
Solyc07r034860.1	0.307574	0.309146	0.292208	4.99705	1.59604	1.65125	-2.75718	1.07838	21.0684	0.00310537	0.0119495
Solyc02r011400.1	0.356458	0.176928	0.228454	1.14483	2.61247	3.57404	-2.75335	2.23611	37.1129	0.000625404	0.00392435
Solyc04r018380.1	0.205026	0.0572426	0.334783	1.08563	2.15766	2.38585	-2.75015	0.729786	28.8046	0.00114228	0.00582442
TCONS_00052206	0.148576	0.165928	0.0882205	1.04897	1.56031	1.21147	-2.72724	-0.65881	62.6123	9.78782e-05	0.00115455
Solyc04r021080.1	2.19176	1.6405	1.91059	10.6441	25.4085	17.6582	-2.72355	3.05964	87.488	3.32313e-05	0.000624208
Solyc08r040260.1	261.464	135.616	175.531	1917.03	1595.97	1636.24	-2.70463	9.83199	84.7525	3.6863e-05	0.000656708
Solyc10r046690.1	3.26934	2.92994	1.86935	24.2989	27.3132	21.669	-2.70057	2.75104	118.524	1.2208e-05	0.000374813
TCONS_00040861	0.124572	0.0463734	0.123279	0.703596	0.912461	1.0672	-2.69036	0.026898	59.0626	0.000117821	0.00126877
Solyc11r054330.1	0.0340086	0.0759607	0.0403869	0.338972	0.594251	0.437026	-2.68745	-0.60171	47.9142	0.000227059	0.00199177
Solyc10r048140.1	0.469926	0.481074	0.27903	3.12258	4.64476	3.44433	-2.68167	0.167078	90.9523	2.92655e-05	0.00059063
TCONS_00032638	0.417234	0.345157	0.183513	1.90991	3.50209	3.21258	-2.67213	1.07338	61.9929	0.000101026	0.00117093
Solyc04r018520.1	0.0780204	0.0522793	0.0185306	0.365495	0.429644	0.561455	-2.64916	-0.495145	35.8892	0.000547791	0.0035968
Solyc10r047960.1	0.147248	0.187937	0.0499612	0.775762	1.63733	1.0332	-2.63829	0.344724	35.2466	0.000578155	0.00373278
TCONS_00050226	0.174439	0.175243	0.165538	1.28589	1.67089	1.55939	-2.63207	-0.499201	96.6058	2.40095e-05	0.000543512
Solyc09r044770.1	0.306111	0.260465	0.519316	2.81862	3.53502	2.88052	-2.6232	1.27164	105.779	1.78024e-05	0.000450681
Solyc10r049690.1	0.544953	0.392643	0.313141	3.13636	4.30038	3.3132	-2.60557	1.22104	107.981	1.66297e-05	0.00043005
Solyc10r050820.1	8.34661	7.17324	7.58696	50.7373	79.4062	62.7362	-2.57623	4.36985	259.675	8.63697e-07	0.000133047
Solyc04r019240.1	0.789754	0.579216	0.307958	3.17217	6.14157	4.83368	-2.56372	2.16068	47.9332	0.000238421	0.00204281
Solyc10r049540.1	13.8636	8.1844	11.4612	71.478	46.1225	153.695	-2.54542	6.12663	28.206	0.001477	0.00695369
Solyc01r001250.1	4.45882	6.1687	6.63859	31.9055	61.8076	45.0021	-2.5216	2.95175	109.524	1.58666e-05	0.00043005
TCONS_00015651	0.202811	0.194304	0.298309	1.61512	2.11768	1.82203	-2.5209	0.109798	115.951	1.31321e-05	0.000390713
Solyc12r058530.1	2.45048	2.29196	1.49141	9.18975	22.869	18.7539	-2.51591	2.61844	53.1555	0.000173222	0.00164447
TCONS_00001934	3.47286	2.81506	2.71383	16.8243	36.0224	19.708	-2.51349	5.26567	82.8014	4.25362e-05	0.000713717
Solyc01r006220.1	0.644737	0.360017	0.487236	3.47602	3.84839	4.65308	-2.51244	0.67777	97.731	2.3112e-05	0.000529375
Solyc10r049700.1	0.384842	0.414967	0.173352	2.03695	3.00743	2.78913	-2.50472	1.18078	60.7566	0.00010771	0.00120485
Solyc07r037140.1	141.969	131.161	284.974	786.677	2504.11	1151.66	-2.50026	9.74564	27.1066	0.00164227	0.00747839
TCONS_00055568	0.227852	0.316102	0.298597	2.17843	2.06476	2.33486	-2.48365	-0.752808	63.2851	9.45998e-05	0.00114712
Solyc07r034240.1	0.130088	0.0484268	0.0600778	0.280934	1.04088	0.619144	-2.4758	0.0807994	19.8616	0.00303062	0.0117401
TCONS_00055569	0.251753	0.34926	0.329918	2.40694	2.28134	2.52024	-2.47225	-0.761652	62.646	9.77105e-05	0.00115455
Solyc06r030310.1	0.106733	0.297996	0.0950634	0.851072	1.72372	1.37157	-2.47222	-0.693884	26.2208	0.00136882	0.00662671
Solyc04r022740.1	2.55988	2.22354	3.28682	15.3526	28.9049	18.0192	-2.46441	4.40036	107.574	1.68384e-05	0.00043005
Solyc01r007790.1	0.221942	0.123931	0.0878556	1.25355	0.744285	1.39434	-2.46114	-0.384882	29.2942	0.000995967	0.00526666
TCONS_00026976	7.67161	3.71925	4.66114	25.3105	63.8604	34.4406	-2.43454	2.95225	36.6564	0.000632776	0.0039528
TCONS_00021744	0.381319	0.242605	0.544674	1.69133	4.81821	2.39322	-2.43343	1.23023	31.9666	0.000802411	0.00446196
TCONS_00049880	0.288694	0.0586199	0.311671	1.17715	2.0103	1.82869	-2.42412	-0.348869	26.6235	0.00131074	0.00645086
Solyc11r054400.1	0.618486	0.451623	0.338992	2.65552	4.91234	3.17913	-2.42055	0.817176	61.4657	0.000103809	0.0011795
Solyc04r023550.1	0.293605	0.156495	0.174335	1.21713	1.88677	1.60065	-2.41174	1.44092	73.1237	5.95047e-05	0.000864748
TCONS_00015647	0.108397	0.449636	0.239063	1.474	2.18925	2.20519	-2.40577	0.58224	32.5012	0.000735247	0.00424218
Solyc07r036460.1	0.587472	0.0205025	0.872065	0.969815	4.64657	5.51517	-2.40539	1.20183	6.72272	0.0387272	0.0804077
Solyc01r003990.1	0.519426	0.735722	0.496484	3.14423	5.66174	3.95065	-2.37314	1.94445	88.8794	3.15601e-05	0.000615422
Solyc03r015990.1	1.88773	1.48076	0.61382	11.5133	10.6382	6.59722	-2.37158	2.31192	27.6818	0.00146362	0.00691328
Solyc01r007810.1	0.536071	0.507968	0.733066	3.79688	5.15232	3.76678	-2.36795	2.58102	157.128	4.75163e-06	0.000244879
Solyc05r025270.1	0.0397405	0.0443817	0.0314625	0.132035	0.350711	0.378284	-2.36702	-0.858222	23.3079	0.00190554	0.00840884
Solyc07r036940.1	0.265586	0.200925	0.345919	1.77616	2.28635	1.71257	-2.35803	1.3953	109.535	1.58609e-05	0.00043005
Solyc07r037170.1	0.449353	0.406245	0.203287	2.11144	3.12712	2.44419	-2.35139	0.517521	59.3333	0.000116126	0.00126462
Solyc06r031860.1	0.265277	0.0246882	0.118136	1.1017	0.983253	0.871172	-2.34928	0.133805	16.4722	0.00510315	0.0174292
Solyc03r018030.1	1.69923	1.62898	1.16075	8.7531	14.9692	8.3307	-2.34324	3.01683	74.9724	5.48943e-05	0.00082945
Solyc04r018500.1	0.0401628	0.0897067	0.0953906	0.570446	0.531657	0.458765	-2.33806	-0.586555	40.9165	0.000368847	0.00272946
Solyc01r006070.1	1.14834	1.06871	1.32582	7.24898	9.45849	8.01596	-2.32657	1.59383	210.32	1.77179e-06	0.00016635
Solyc02r011870.1	2.00879	1.24451	2.21141	6.59124	9.98442	21.5388	-2.31358	3.2983	25.4402	0.00194238	0.0085193
Solyc02r013170.1	0.561355	0.43884	0.755522	1.86506	4.89453	5.53583	-2.31011	1.34048	32.6454	0.000751331	0.00427681
TCONS_00029534	0.0220628	0.0985578	0.124453	0.285877	0.876172	0.516631	-2.30044	-0.641546	15.0728	0.00603737	0.0198428
Solyc06r030870.1	1.07488	0.727519	0.270766	3.79844	6.6918	4.09263	-2.2993	1.79157	23.708	0.00215481	0.00909178
TCONS_00037693	0.25433	0.249948	0.132893	1.2472	1.7453	1.41769	-2.2837	-0.154133	56.9138	0.000132476	0.00138523
Solyc02r012020.1	23.08	18.6387	25.9564	107.733	205.375	148.156	-2.28197	7.1796	109.085	1.60789e-05	0.00043005
Solyc06r028930.1	1.12167	0.748349	0.986058	4.95115	8.02189	6.3896	-2.27224	2.35601	111.762	1.48375e-05	0.000416496
TCONS_00002042	4.09421	2.95444	4.26366	25.7404	23.2464	26.3692	-2.2706	2.22646	135.093	7.89014e-06	0.000330013
Solyc05r028360.1	1.17688	1.36487	1.23634	8.27884	7.86138	9.07404	-2.27024	2.12336	200.097	2.0985e-06	0.00016635
Solyc04r021610.1	31.8509	21.6812	32.9357	153.075	260.365	166.071	-2.26166	6.66404	93.2715	2.69461e-05	0.000576344
TCONS_00001084	1.18708	0.879299	1.76933	5.67448	12.3916	7.67442	-2.26074	2.03216	47.6142	0.000231524	0.00200654
TCONS_00001085	1.73641	1.24663	2.5881	8.15911	17.9007	11.1449	-2.25361	2.01626	45.6933	0.000262964	0.00216833
TCONS_00009011	0.721924	0.636502	0.733234	1.89358	6.46824	5.81579	-2.25016	1.52263	28.8663	0.00110492	0.00567403
TCONS_00014752	0.221283	0.364663	0.197137	1.51677	2.15634	1.5454	-2.24928	0.354545	62.663	9.76259e-05	0.00115455
TCONS_00009010	0.74405	0.656009	0.755707	1.9321	6.66648	5.99404	-2.248	1.52089	28.3158	0.00117955	0.00597227
TCONS_00061046	0.423091	0.577919	0.298923	0.902579	4.22797	3.68175	-2.23425	0.720255	15.1458	0.00684273	0.0216531
Solyc02r010050.1	1.47538	1.28391	1.50179	3.78142	12.9662	11.7531	-2.23272	2.49938	29.1976	0.00119568	0.00600125
Solyc06r028810.1	0.2361	0.164796	0.128508	0.892282	1.48977	1.13494	-2.22276	0.527106	60.2357	0.000110696	0.00122872
TCONS_00050265	0.402492	0.377978	0.42487	1.65819	3.49195	2.78916	-2.22188	0.817361	68.9302	7.19659e-05	0.000956945
TCONS_00050266	0.44017	0.413361	0.464643	1.81341	3.79812	3.05026	-2.21858	0.814718	69.4169	7.03573e-05	0.000953323
Solyc11r051400.1	9.93083	8.00854	12.0256	52.5239	89.3351	51.431	-2.20948	5.08816	87.8096	3.28351e-05	0.000624208
Solyc03r016620.1	3.51477	2.13833	2.51233	15.9882	18.4477	17.7722	-2.19872	4.91246	114.851	1.35543e-05	0.000399162
TCONS_00054511	0.486673	0.411305	0.629807	2.51507	2.97644	4.23813	-2.18506	-0.353546	48.791	0.000214628	0.00192366
Solyc03r015890.1	0.373456	0.260669	0.443497	1.02364	2.12576	3.83926	-2.18438	-0.650715	16.2168	0.00501732	0.0171971
Solyc12r058410.1	0.216254	0.0724529	0.179768	0.51731	1.25957	1.2845	-2.18061	-0.720322	19.1247	0.00326334	0.0124465
Solyc10r050250.1	0.171477	0.0766015	0.122183	0.410198	0.871657	1.13606	-2.17636	-0.724644	20.1929	0.00282145	0.011185
Solyc04r022840.1	82.9875	66.1597	114.926	332.021	808.748	536.465	-2.17612	9.52986	46.9802	0.000245378	0.00208897
Solyc10r046270.1	0.48716	0.59846	0.404969	2.2336	3.09543	4.17349	-2.171	-0.284693	45.0563	0.000274593	0.00221982
TCONS_00051287	1.37002	1.27046	0.740849	6.80328	6.2309	7.85255	-2.14479	1.76848	62.2613	9.96463e-05	0.00116429
TCONS_00054121	0.736392	0.572128	0.641239	2.71635	4.90253	4.51571	-2.1437	2.2808	92.4307	2.77588e-05	0.000576344
Solyc08r040300.1	0.151213	0.126655	0.0897865	0.489834	0.960812	0.885217	-2.14059	-0.883445	29.31	0.000994414	0.00526666
TCONS_00030964	0.238514	0.566034	0.42487	1.99101	2.39957	3.13312	-2.14008	0.0716319	42.0425	0.000339548	0.00256819
TCONS_00054122	0.872159	0.677309	0.761977	3.21661	5.80595	5.28211	-2.13569	2.25375	92.6779	2.75166e-05	0.000576344
TCONS_00054123	1.00409	0.777839	0.848406	3.65183	6.58763	6.00735	-2.13216	2.24767	90.6803	2.9554e-05	0.000592312
Solyc04r022970.1	3.87827	3.02282	3.5022	15.7039	26.7389	21.3655	-2.12821	3.614	126.143	9.92045e-06	0.000336781
TCONS_00061047	0.757106	0.855319	0.458193	1.10423	5.59647	6.22337	-2.11359	1.5206	11.5837	0.0130596	0.0350279
Solyc04r023240.1	0.832079	0.772198	0.90463	3.94819	6.21786	4.99322	-2.11279	3.33397	179.556	3.02896e-06	0.000185991
Solyc04r022470.1	0.0919746	0.138969	0.218449	0.118636	1.43237	1.21127	-2.1109	0.999366	6.55378	0.0405357	0.0832048
Solyc08r040870.1	1.34393	0.70254	0.713097	9.74719	1.27182	4.94831	-2.10827	2.21101	7.50408	0.0316238	0.0684708
TCONS_00028008	0.169449	0.132058	0.131017	0.553945	1.04976	1.04234	-2.10294	-0.0959384	45.9748	0.000258027	0.00215055
TCONS_00028007	0.169718	0.132267	0.131225	0.554825	1.05143	1.04399	-2.10294	-0.0959384	45.9748	0.000258027	0.00215055
TCONS_00046958	0.468695	0.174478	0.324682	2.38777	1.50973	1.87381	-2.10275	0.316644	28.5825	0.00106935	0.00555834
Solyc10r050020.1	3.98457	1.84005	3.51396	15.0985	22.7898	18.0137	-2.09827	3.69755	52.3632	0.000175241	0.00165022
Solyc06r031600.1	4.04995	0.603058	3.43953	17.1743	14.0105	16.5419	-2.09673	2.95129	12.1565	0.0117427	0.0324611
Solyc04r023560.1	0.159037	0.348117	0.18131	1.07157	1.41474	1.59136	-2.08524	1.36448	44.0633	0.000294073	0.00232211
TCONS_00036550	0.619421	0.274742	0.485178	2.18058	2.53083	3.5628	-2.08227	-0.312992	34.1656	0.000634297	0.00395374
Solyc05r027730.1	1.61297	1.39025	1.55781	6.85767	11.716	8.21067	-2.0676	3.96517	127.756	9.50881e-06	0.000336781
TCONS_00036284	0.256935	0.0409916	0.15692	0.453651	1.42267	0.888846	-2.06564	-0.32983	11.836	0.0108984	0.0306857
TCONS_00029432	0.262757	0.205411	0.254934	1.49281	1.42386	1.27048	-2.05428	-0.514628	52.97	0.000166063	0.00160287
TCONS_00029431	0.280913	0.219604	0.272549	1.59596	1.52224	1.35827	-2.05428	-0.514628	52.97	0.000166063	0.00160287
Solyc09r045250.1	2.48452	2.86139	5.53216	12.1498	31.3267	18.8903	-2.03698	1.67217	26.5847	0.00136155	0.00660411
Solyc08r037530.1	0.412102	0.349775	0.176181	1.6923	1.68457	2.02413	-2.03483	1.41351	41.8797	0.000343595	0.00258233
TCONS_00050244	0.425072	0.260832	0.665662	2.48156	2.3497	2.74653	-2.03096	2.69953	43.5288	0.000305299	0.00238133
Solyc11r051140.1	0.659179	0.631742	0.499664	2.37646	4.52014	3.41767	-2.02995	3.11533	78.1137	4.80625e-05	0.000777383
TCONS_00005380	0.513179	0.307616	0.301945	1.88422	1.74765	2.71343	-2.0078	0.890104	44.0994	0.000293336	0.00232211
TCONS_00036412	2.66702	2.34883	1.76379	9.23916	15.494	13.5232	-2.0016	3.21604	77.7046	4.88878e-05	0.000779504
TCONS_00008744	0.293341	0.293639	0.0996468	1.16975	1.24695	1.48419	-1.99621	-0.424415	26.2075	0.00137081	0.00662671
TCONS_00032934	0.588438	0.636624	0.764312	2.01613	4.32316	4.65948	-1.97404	1.27265	42.4267	0.00033024	0.00251296
Solyc02r010560.1	10.0136	8.53606	6.85133	37.0847	57.0694	45.7737	-1.97272	4.91126	99.9865	2.1439e-05	0.000507909
Solyc10r048150.1	2.36907	2.19318	2.02366	10.1495	13.7767	12.1418	-1.97165	3.78707	199.664	2.11399e-06	0.00016635
Solyc02r011720.1	0.10671	0.14084	0.0460813	0.396436	0.678039	0.565132	-1.96672	-0.442024	24.1482	0.00172643	0.00778404
Solyc08r040270.1	0.203881	0.182153	0.193695	0.889059	1.24149	1.03634	-1.9663	1.34365	138.712	7.22192e-06	0.000312996
TCONS_00017010	0.422726	0.414782	0.44977	1.77087	3.18679	2.05724	-1.95723	0.974219	71.1907	6.48722e-05	0.000913274
Solyc11r051410.1	1.52342	1.28609	1.69261	6.80462	9.07278	8.39397	-1.95486	4.22564	201.511	2.04896e-06	0.00016635
TCONS_00054510	0.574481	0.509635	0.637064	2.50165	2.80562	3.96274	-1.94294	-0.327675	46.6552	0.000246577	0.00209301
Solyc04r022350.1	3.29911	3.56744	2.79847	15.4498	23.6245	12.8008	-1.93978	2.00533	59.8132	0.000113196	0.00123744
Solyc05r024070.1	0.539503	0.499955	0.736107	2.00221	5.14201	2.42568	-1.93728	1.74415	30.3236	0.000900895	0.00488719
TCONS_00045751	0.191887	0.180978	0.375441	0.88722	1.81037	1.27541	-1.93137	0.654489	32.5386	0.000732757	0.00424218
Solyc09r042680.1	23.8004	24.2687	27.7298	102.827	158.851	140.351	-1.92637	5.14991	191	2.45721e-06	0.00016635
TCONS_00032579	0.363588	0.116014	0.205712	1.57048	0.568485	1.50314	-1.92433	-0.64888	10.6706	0.0137437	0.0363227
Solyc03r016320.1	0.675464	0.722918	0.434496	2.61586	3.53188	3.54434	-1.9136	2.47731	68.8354	7.22848e-05	0.000956945
Solyc01r007230.1	4.30744	5.02272	5.94276	17.489	34.8156	27.8571	-1.90523	2.34672	66.9336	7.90822e-05	0.00101333
TCONS_00024674	1.59031	1.03153	1.48796	9.55062	3.51287	7.6772	-1.89254	1.45003	18.7428	0.00366851	0.0136611
Solyc09r046020.1	0.106569	0.126016	0.0595556	0.49361	0.511175	0.515561	-1.89001	0.0696887	41.562	0.000351672	0.00262254
Solyc02r012060.1	1.29137	1.51086	1.34187	3.86908	10.1428	7.63882	-1.88438	3.48351	41.0471	0.000370911	0.0027314
Solyc02r013120.1	0.586004	0.895551	0.32964	2.85894	3.07024	3.45254	-1.88418	0.376175	31.9824	0.000770893	0.0043284
TCONS_00022100	0.347575	0.0517556	0.165105	0.392628	1.12879	1.53515	-1.88229	-0.77215	7.5804	0.0283775	0.0633689
Solyc10r046470.1	3.28997	2.67781	4.03944	14.284	18.7196	17.962	-1.87388	1.90575	108.544	1.63456e-05	0.00043005
TCONS_00000509	1.07717	0.788328	0.799306	4.25931	4.78166	4.5027	-1.86164	0.828536	87.3584	3.33926e-05	0.000624208
TCONS_00054524	2.67772	1.86463	2.77794	11.3961	11.3749	14.0021	-1.85646	1.31338	78.3935	4.75084e-05	0.000774628
Solyc10r047040.1	65.5811	49.1203	69.6033	76.041	209.591	656.908	-1.85272	7.19407	6.9591	0.0363723	0.0763422
TCONS_00031272	1.24459	0.853799	0.725222	3.75862	6.16791	4.40599	-1.84676	2.06712	48.9661	0.000212252	0.00191424
Solyc07r037130.1	0.176184	0.29514	0.0697423	0.819499	1.10393	0.804993	-1.83466	-0.282783	17.5574	0.0040875	0.0147089
Solyc03r017000.1	1.2851	1.62653	0.864797	6.70331	6.94069	5.08878	-1.83381	0.893852	42.0269	0.000339934	0.00256819
TCONS_00000562	1.32275	0.963473	0.944137	4.66085	5.25573	6.15049	-1.8319	2.26188	84.3892	3.7383e-05	0.00065785
TCONS_00045752	0.225009	0.167152	0.237942	0.617698	1.39661	1.16769	-1.831	-0.508314	25.7667	0.00143836	0.00682746
TCONS_00036018	0.221194	0.112285	0.286558	1.15245	1.01151	0.84986	-1.81768	-0.550547	23.5183	0.00185853	0.00825189
Solyc11r054280.1	0.0556137	0.0576723	0.0424568	0.118782	0.36599	0.299477	-1.81275	-0.22356	18.0645	0.00379416	0.0139668
TCONS_00009179	0.212959	0.309773	0.20548	1.20724	1.28041	1.06941	-1.80865	-0.706362	34.0689	0.000639654	0.00396146
TCONS_00035741	0.255843	0.200005	0.0607651	0.48604	1.40888	0.736152	-1.8084	-0.164143	11.0363	0.0127373	0.0344194
TCONS_00051080	2.13449	1.90088	1.47524	8.01048	8.75084	10.0844	-1.80424	3.00656	89.6754	3.06525e-05	0.000604378
TCONS_00051081	2.14106	1.90674	1.47978	8.02142	8.77779	10.1154	-1.80344	3.00594	89.5579	3.07843e-05	0.000604378
Solyc09r045620.1	8.89364	8.19839	8.11662	24.9451	51.8458	46.8619	-1.79871	4.88106	61.5582	0.000103314	0.0011795
Solyc11r054090.1	3.9488	2.65661	2.82493	12.4241	16.5256	16.6837	-1.78693	1.99077	73.8633	5.76025e-05	0.000856704
Solyc01r005730.1	0.247352	0.55248	0.969352	2.53939	2.12177	3.61653	-1.78458	0.53011	16.5604	0.0047922	0.0166831
TCONS_00054526	4.37003	2.76035	4.23827	15.0919	19.4504	19.8302	-1.7787	2.28372	75.2481	5.42465e-05	0.000826669
Solyc04r022310.1	2.13557	1.21587	3.06652	9.16818	6.82907	14.1261	-1.7734	3.16019	19.9558	0.00344341	0.0130095
TCONS_00011551	0.371029	0.3453	0.161559	0.751955	2.21345	1.3562	-1.76904	-0.375065	14.1206	0.00709902	0.0221262
Solyc05r025130.1	11.4761	6.07786	5.78857	45.7305	14.5588	48.6239	-1.76854	4.27132	10.4881	0.016175	0.0411649
Solyc10r050060.1	1.92909	1.72351	1.81279	4.54777	13.9451	7.9327	-1.76681	2.67481	25.8854	0.00150238	0.00703877
Solyc05r028500.1	0.604887	0.653012	0.155639	2.5724	1.847	2.26859	-1.76235	1.49832	12.733	0.0102576	0.0292235
TCONS_00031958	0.202782	0.117665	0.13871	0.56854	0.89163	0.747764	-1.76204	-0.0863587	37.8511	0.000466925	0.00317818
Solyc03r013910.1	2.94844	4.81763	2.98443	16.8832	14.5643	18.8512	-1.76016	3.39952	51.6735	0.000179461	0.00167072
TCONS_00058926	0.144076	0.257444	0.349039	0.976512	1.55629	0.970981	-1.75898	0.0898684	27.3754	0.00121053	0.00606525
TCONS_00031959	0.212789	0.123471	0.145554	0.607379	0.924173	0.772307	-1.75508	-0.0915147	38.4801	0.00044429	0.00306934
Solyc02r011090.1	20.0402	19.1413	15.9702	88.957	77.1834	90.8017	-1.75341	5.91666	107.656	1.6796e-05	0.00043005
Solyc11r051660.1	0.119621	0.133592	0.243525	1.06455	0.6153	0.566076	-1.74947	0.232875	18.167	0.00373821	0.013819
Solyc07r032950.1	0.338285	0.264455	0.080346	0.640637	1.71958	0.946706	-1.73766	-0.216523	10.8123	0.0133401	0.0354506
Solyc01r003450.1	0.0455782	0.142523	0.129903	0.372517	0.598516	0.489385	-1.73182	-0.466831	18.8405	0.00339571	0.0128778
TCONS_00015215	2.34222	3.8248	2.56802	14.4308	11.9897	13.4727	-1.73061	3.85104	56.0727	0.000138848	0.00141849
Solyc08r037540.1	18.9113	16.551	15.5992	60.6458	86.7134	88.8807	-1.72521	5.59349	121.918	1.11134e-05	0.000348623
Solyc08r041070.1	0.386811	0.166148	0.789152	2.17981	2.10069	1.71638	-1.71564	2.35141	12.0877	0.0118913	0.0327778
Solyc01r007740.1	10.4889	9.72808	10.8137	35.2124	65.7334	41.195	-1.70786	5.01819	72.1996	6.19963e-05	0.000878605
Solyc01r006460.1	10.1715	11.0806	7.78105	75.1553	10.8157	39.7738	-1.69996	4.71093	6.18877	0.0448448	0.0902524
Solyc04r022910.1	3.16424	0.942343	2.25462	8.2001	10.2762	10.3613	-1.68501	0.265412	20.3333	0.00276924	0.0109932
Solyc10r048840.1	0.560418	0.219053	0.366038	0.837874	1.69143	2.75262	-1.682	-0.257254	10.9661	0.0129192	0.0348456
Solyc05r025660.1	0.178274	0.455072	0.393174	1.26922	1.94187	1.30909	-1.67073	-0.31495	21.3749	0.00241828	0.0100419
Solyc02r010860.1	0.709112	0.580746	0.168421	3.14129	1.5019	1.76398	-1.66774	0.853125	8.80305	0.0229302	0.0541543
Solyc07r036590.1	0.668373	0.519835	0.779552	2.45061	3.18514	3.01975	-1.66278	2.60757	94.4044	2.5899e-05	0.000566246
Solyc01r005290.1	3.41267	3.64058	2.601	10.5599	19.6884	12.6836	-1.65752	1.82839	43.3892	0.00030832	0.0023875
TCONS_00053095	3.70193	2.30298	3.12751	8.22159	16.7865	15.5992	-1.65389	1.77995	33.36	0.000680769	0.00415954
TCONS_00053094	3.56167	2.23906	2.96916	7.80531	16.1863	14.971	-1.65194	1.79493	32.8516	0.000712367	0.00419545
Solyc07r035360.1	0.715982	1.10714	1.56972	4.83078	4.43271	5.2845	-1.64847	0.236709	33.4018	0.000678248	0.00415589
TCONS_00018862	1.2518	1.23023	1.24022	4.68421	5.62381	5.84617	-1.64113	2.25866	151.329	5.39229e-06	0.000268313
Solyc05r024710.1	2.21759	1.58225	1.81662	6.34445	10.0026	8.18556	-1.63964	3.31967	73.6074	5.82517e-05	0.000857726
Solyc09r041920.1	0.130046	0.0887538	0.102957	0.338452	0.520272	0.552923	-1.63286	-0.185729	34.3118	0.000626309	0.00392435
TCONS_00017030	0.280384	0.234847	0.194233	0.768532	1.20008	1.14764	-1.62866	-0.690237	27.5057	0.00119418	0.00600125
Solyc11r053980.1	90.0136	88.7306	105.803	277.502	577.389	379.974	-1.62794	7.3285	53.4138	0.000161774	0.00157729
Solyc02r010070.1	0.342255	0.789934	0.270963	1.25083	3.04457	1.82441	-1.62168	0.23729	12.2982	0.00995117	0.0285299
TCONS_00009250	0.189303	0.170794	0.258868	0.838552	0.935536	0.853401	-1.61766	0.0455693	52.7411	0.000168332	0.00161935
Solyc09r045390.1	2.75358	2.37726	2.08724	10.1607	10.3613	10.1052	-1.61166	2.74059	92.7861	2.74115e-05	0.000576344
Solyc12r058570.1	1.05475	0.776047	0.63365	3.21572	3.8503	3.44431	-1.60701	1.86098	51.8987	0.000177037	0.00165886
Solyc02r012100.1	1.51463	1.46895	1.42002	4.80709	6.03608	7.87651	-1.60536	2.00152	69.3986	7.04171e-05	0.000953323
TCONS_00058317	0.245887	0.382876	0.325851	1.11877	1.61998	1.29933	-1.60218	-0.133655	40.1785	0.000389831	0.00281968
TCONS_00054525	6.0404	4.72445	6.06188	18.9271	24.4987	27.554	-1.59758	2.80017	88.2149	3.23444e-05	0.000622305
Solyc02r010300.1	0.36203	0.190264	0.252899	1.20989	1.10507	1.07032	-1.58655	-0.43183	25.1097	0.00154721	0.00717884
Solyc07r036970.1	3.912	2.60643	4.01219	11.6754	18.9252	13.5326	-1.58461	3.06811	51.8312	0.000177758	0.00166023
Solyc04r018510.1	0.743153	0.737728	0.696219	2.13163	3.06931	3.94256	-1.58347	2.23551	54.9666	0.000147841	0.00147637
Solyc09r043750.1	0.805728	0.522976	0.613359	2.56714	2.84423	2.67453	-1.58085	2.33282	65.5235	8.46604e-05	0.00105771
Solyc01r006080.1	0.719087	0.528044	0.45622	2.6902	1.89857	2.39665	-1.56883	1.6365	33.6052	0.000666174	0.00409931
Solyc02r011030.1	0.400489	0.223631	0.614317	2.31191	1.13099	1.48676	-1.56054	0.433209	12.4645	0.00965307	0.0279426
Solyc10r049520.1	0.194903	0.171494	0.231456	0.565133	1.04452	0.850042	-1.55296	0.8639	44.5694	0.000283931	0.00226987
Solyc03r016590.1	0.590742	0.427604	0.623586	1.53744	2.79202	2.41172	-1.54812	1.41196	42.3998	0.000330881	0.00251296
Solyc02r011860.1	0.292775	0.190731	0.144868	1.11863	0.50383	0.91967	-1.54472	-0.0445058	12.2288	0.0100378	0.0287346
Solyc05r027600.1	0.542974	0.303193	0.644808	0.836394	2.84892	2.48088	-1.54093	0.147339	10.8249	0.013305	0.0353964
TCONS_00045017	1.79197	1.6532	1.66543	3.99931	10.7261	6.27419	-1.53512	1.21765	22.5888	0.00207822	0.00887241
TCONS_00036700	0.491443	0.431229	0.541926	1.1896	2.71372	2.08504	-1.53206	-0.353255	21.3319	0.00243159	0.0100827
TCONS_00054509	1.24357	0.834272	0.647548	3.41142	3.60768	4.05935	-1.53187	0.739184	32.4113	0.000741271	0.00426157
Solyc01r006030.1	77.3235	53.852	92.6362	127.316	205.347	573.422	-1.52845	7.06276	7.9973	0.0280104	0.0627138
TCONS_00058290	15.3092	19.6962	16.6286	82.9127	67.3609	53.2031	-1.52485	4.83139	45.7017	0.000262814	0.00216833
Solyc07r036960.1	2.48452	1.52335	2.02484	1.84515	11.6078	11.5188	-1.52339	1.13151	5.82217	0.0498089	0.0981512
Solyc01r004580.1	1.80881	0.9752	1.92584	5.06674	7.5961	6.19842	-1.52029	1.39969	32.3357	0.00074638	0.00427049
Solyc03r016360.1	0.731203	0.509276	0.392153	1.48113	2.99747	2.1644	-1.5188	1.86095	24.1015	0.0017358	0.00780298
Solyc04r018550.1	0.698771	1.00334	0.355639	2.48744	3.06571	2.73662	-1.51542	-0.36769	17.4879	0.00412995	0.0148247
Solyc09r042150.1	0.91905	0.648752	0.988453	2.54936	3.69111	3.94169	-1.51258	2.33817	52.4586	0.000171189	0.00163053
TCONS_00054514	1.68927	2.0355	1.47818	5.52401	7.1991	8.05454	-1.51252	1.04266	54.2969	0.000153653	0.00151864
Solyc09r045580.1	0.412928	0.51705	0.222896	1.85833	0.914337	1.75805	-1.50958	0.71678	12.7516	0.00923656	0.0269805
Solyc03r015420.1	3.14766	2.937	3.72182	12.4951	13.7953	12.1405	-1.50411	3.60463	127.252	9.63495e-06	0.000336781
Solyc08r039180.1	2.2834	1.71042	3.27383	6.49472	14.2139	8.14282	-1.50354	2.15243	22.2039	0.00217897	0.00916693
TCONS_00058495	0.484696	0.469129	0.652347	1.22388	2.22428	2.9528	-1.50343	-0.146457	18.7079	0.00345983	0.0130524
Solyc02r013130.1	0.450938	0.317488	0.372529	1.22136	1.47416	1.81401	-1.49728	1.02541	47.8469	0.000228051	0.00199441
TCONS_00058318	0.282373	0.409864	0.382375	1.16789	1.66193	1.38367	-1.4949	0.224187	46.9194	0.000242307	0.00206893
TCONS_00021365	0.283046	0.379323	0.612431	2.03126	1.25894	1.54113	-1.48769	0.245591	17.7577	0.00396822	0.0144269
Solyc03r018240.1	0.59038	0.329665	1.33648	3.23646	1.89518	3.35077	-1.4767	1.05247	8.81414	0.0222072	0.0527923
Solyc05r024030.1	4.2304	4.04953	0.538264	10.5414	12.72	11.3902	-1.46873	1.03217	6.23975	0.0442074	0.0891563
TCONS_00050737	1.22711	0.92449	1.17193	4.1789	4.50188	4.04374	-1.46678	2.51521	82.5662	4.01399e-05	0.000693676
TCONS_00054515	3.77084	2.10473	4.28254	10.9792	14.0483	13.7591	-1.45881	2.10055	33.1332	0.000694637	0.00419545
Solyc06r031840.1	0.663357	0.926036	0.935475	2.61719	2.59046	4.38851	-1.4566	1.61617	30.9386	0.000849621	0.00467049
TCONS_00043302	7.93222	6.41485	12.5057	21.2651	50.4739	31.2437	-1.45253	2.69414	19.178	0.00332549	0.0126447
Solyc02r013210.1	10.8696	8.55537	5.60875	27.3553	31.2423	37.0284	-1.44855	5.19334	30.7743	0.000896026	0.00487911
Solyc07r036670.1	6.8802	5.98444	6.99213	23.4084	26.8327	24.7861	-1.44563	2.31638	114.011	1.38886e-05	0.000400826
Solyc11r054070.1	0.370342	0.335346	0.225843	0.967718	1.62177	0.983254	-1.44444	1.65006	27.5377	0.00119021	0.00600125
TCONS_00037215	0.773219	0.523869	0.545978	1.97504	2.64582	2.39074	-1.43897	1.16533	45.8711	0.000259833	0.00215482
Solyc10r046590.1	1.42823	1.49533	1.9081	5.56074	5.81365	6.72956	-1.4386	0.871327	62.852	9.66934e-05	0.00115455
TCONS_00037216	0.86482	0.580014	0.610658	2.20374	2.94837	2.66204	-1.43796	1.16062	45.2881	0.000270286	0.00220976
Solyc03r016660.1	37.907	31.2896	40.1651	116.719	167.677	127.469	-1.43567	8.28976	82.0774	4.09233e-05	0.000701731
TCONS_00035760	6.81694	5.31576	4.25073	14.9101	23.2395	24.1603	-1.43413	4.23666	37.6263	0.000475377	0.00320546
TCONS_00035734	0.281633	0.382309	0.520881	1.03814	1.75993	1.64177	-1.42981	2.00013	32.3698	0.000744071	0.00426916
Solyc07r036080.1	2.77492	4.32417	4.36825	11.9638	16.6068	13.9319	-1.41807	2.53009	52.0773	0.000175144	0.00165022
Solyc03r013490.1	23.8853	16.1548	30.5849	64.4925	118.535	80.0046	-1.4151	5.96335	28.5026	0.00111714	0.00572656
TCONS_00029366	0.179801	0.255562	0.329988	0.643534	1.23766	0.96155	-1.41421	-0.295722	19.6517	0.00303496	0.0117411
Solyc01r002970.1	0.318101	0.397046	0.333318	1.00713	1.16914	1.73128	-1.414	-0.0426048	26.4981	0.00132849	0.00649832
Solyc11r050900.1	1.01586	0.65959	0.617217	4.99201	1.55115	1.64611	-1.41039	1.6844	5.92733	0.0483131	0.0957634
Solyc04r018790.1	0.577108	0.491053	0.391625	1.98131	1.38724	1.97763	-1.4049	1.40112	28.5287	0.00107518	0.00555834
Solyc09r045610.1	2.30333	2.6361	2.3058	4.81292	11.2554	10.611	-1.3822	4.18196	25.8171	0.00144641	0.00685443
Solyc03r017850.1	0.891281	2.69336	1.8367	4.88599	8.60586	6.16835	-1.38047	1.73378	13.2863	0.00839406	0.0251822
Solyc07r037290.1	0.0758907	0.108969	0.0579368	0.23233	0.327215	0.328173	-1.37729	-0.361187	20.4955	0.00271044	0.0108043
TCONS_00010411	0.446003	0.565664	0.605497	1.87842	1.81309	2.07851	-1.37166	0.970076	55.7026	0.000141777	0.00143568
Solyc01r000830.1	2.42961	1.83956	1.90722	4.33025	10.2483	8.06705	-1.3715	2.26727	23.0721	0.00196006	0.00853441
Solyc02r011710.1	9.62611	9.74248	9.43692	29.1586	43.2187	30.9536	-1.36224	4.17667	84.5244	3.71884e-05	0.00065785
Solyc02r013340.1	0.487758	0.374496	0.362023	1.35214	1.42855	1.59309	-1.35744	1.37706	50.2997	0.000195215	0.00178855
Solyc11r053950.1	0.648289	0.557837	0.328143	1.46182	2.09338	1.9909	-1.3567	1.23413	23.9958	0.00175726	0.00788719
Solyc07r033260.1	6.3036	4.15021	6.41643	14.0197	25.2112	21.3114	-1.35629	4.38052	35.28	0.000576526	0.00373062
Solyc01r005210.1	0.895188	0.191439	0.361899	1.57569	1.75482	1.9363	-1.35575	0.359379	7.81445	0.02722	0.0614205
Solyc05r024550.1	0.670211	1.36088	0.795907	2.73279	3.74234	3.61899	-1.35534	-0.33868	18.323	0.00365503	0.0136461
Solyc04r022940.1	0.464503	0.273785	0.352424	0.617309	1.80367	1.56228	-1.3542	0.484539	11.7082	0.0111136	0.0311398
TCONS_00054518	1.81907	2.18084	2.42847	5.38889	8.288	9.23472	-1.3517	0.477521	34.7341	0.00060394	0.00383915
TCONS_00038606	33.0522	33.9102	25.6112	94.9956	116.718	116.822	-1.34724	4.56751	75.1723	5.44238e-05	0.000826669
Solyc07r034430.1	41.6264	42.8587	32.2512	119.843	147.078	146.71	-1.34503	4.55976	74.648	5.56692e-05	0.000832441
TCONS_00002811	0.281675	0.370952	0.267602	1.38929	0.451343	1.36124	-1.34477	-0.45995	6.82659	0.0347802	0.0736973
Solyc03r017080.1	0.232924	0.234113	0.995789	1.62513	1.72667	1.64957	-1.34082	0.024146	6.74574	0.0358826	0.0755891
TCONS_00015348	0.553344	0.461636	0.424826	1.39999	2.01803	1.69616	-1.33805	0.373779	41.1392	0.000362802	0.00269164
Solyc11r050940.1	2.69534	2.21798	2.46381	8.62512	8.97624	8.20334	-1.33699	2.70475	81.4064	4.2031e-05	0.000709365
Solyc10r050700.1	1.68607	1.70173	1.8738	4.53388	7.95381	6.08676	-1.33444	4.17674	62.7054	9.74156e-05	0.00115455
Solyc10r050330.1	22.4867	20.9508	22.5776	64.3142	90.2776	77.0571	-1.33212	5.8239	129.101	9.18217e-06	0.000336781
Solyc11r054380.1	0.985051	1.05609	1.11131	2.98475	4.63168	3.39807	-1.32459	3.30809	73.2086	5.92824e-05	0.000864748
Solyc03r015880.1	0.250399	0.149143	0.257713	0.532436	1.11373	0.667384	-1.32194	0.357144	16.8347	0.00455818	0.0160818
TCONS_00046393	2.49024	1.84126	2.65136	4.72453	11.6945	8.18042	-1.31918	1.6734	19.148	0.00325277	0.0124338
Solyc07r036480.1	3.5772	2.00454	1.90639	10.1925	5.54184	9.91927	-1.31484	3.20322	12.1949	0.0110505	0.0310452
Solyc11r051760.1	6.50894	4.96145	5.6439	16.3294	22.3045	20.7706	-1.31423	4.15683	76.1172	5.22681e-05	0.000810998
Solyc04r018440.1	1.71932	1.93603	1.75412	4.78602	8.33428	5.72357	-1.31418	4.12921	52.6715	0.00016903	0.00162067
Solyc01r007490.1	0.441516	0.286304	0.490495	0.993708	1.65911	1.56179	-1.30326	0.455024	24.8111	0.0016002	0.00736116
TCONS_00060828	1.06752	1.0636	1.57165	3.32053	5.31817	4.0031	-1.29581	0.654077	32.7204	0.000720826	0.00419545
Solyc08r041460.1	0.852436	0.484809	0.421795	1.55768	2.39057	2.15478	-1.29579	1.80202	18.6553	0.0034857	0.0131157
TCONS_00060827	1.07012	1.05494	1.56391	3.28588	5.29981	4.00284	-1.29462	0.615738	32.3228	0.000747261	0.00427049
TCONS_00051124	1.04273	1.18585	1.26099	3.5989	4.68263	3.60628	-1.29401	-0.0308942	36.8996	0.000504076	0.00335973
TCONS_00047918	0.459016	0.329544	0.661912	1.14378	2.08328	1.72276	-1.28742	-0.453348	14.9992	0.00611182	0.0199307
TCONS_00047919	0.457006	0.328101	0.659014	1.13877	2.07416	1.71521	-1.28742	-0.453348	14.9992	0.00611182	0.0199307
TCONS_00060830	1.24797	1.26692	1.84607	4.00608	6.0045	4.76179	-1.28664	1.10245	38.4693	0.000444664	0.00306934
TCONS_00005302	0.346584	0.440448	0.513347	0.883517	1.97021	1.57223	-1.2789	0.764155	20.0689	0.0028686	0.0113089
TCONS_00018928	0.675322	0.782124	1.0197	3.88908	1.96009	2.2379	-1.27529	0.630001	12.3452	0.00981598	0.028295
Solyc10r050860.1	13.8413	10.9426	11.5624	29.1135	54.0227	40.0327	-1.269	4.72691	39.5307	0.000409528	0.00289681
Solyc02r012800.1	2.65581	2.13406	2.18466	5.84303	10.7219	7.02176	-1.26665	4.01782	35.5323	0.000564396	0.00366857
TCONS_00018724	0.242351	0.539027	0.721719	0.896168	2.5184	1.62405	-1.26448	0.935662	7.9849	0.0263042	0.0597276
Solyc09r045930.1	0.447711	0.342591	0.33476	0.586729	1.00971	2.23502	-1.26308	1.07447	7.16237	0.0331517	0.0710222
TCONS_00040798	0.2492	0.150434	0.207956	0.563899	0.834506	0.646237	-1.25816	-0.431804	19.0694	0.00328856	0.0125208
TCONS_00060831	1.15224	1.13117	1.57446	3.6607	4.95558	4.17688	-1.25758	1.47459	50.1753	0.000196728	0.0017967
TCONS_00040865	7.98602	6.48527	9.06011	20.5321	29.6134	28.2088	-1.2572	4.76651	64.6158	8.85209e-05	0.00109221
TCONS_00040866	10.755	8.48439	11.7366	26.9784	39.2535	36.935	-1.25661	4.65783	63.1491	9.52511e-05	0.00115019
TCONS_00028128	0.171997	0.110839	0.294656	0.557235	0.644605	0.699139	-1.25532	-0.114878	14.2638	0.00692481	0.0217708
Solyc12r058520.1	0.879099	1.03211	1.52581	5.48199	2.36323	3.08973	-1.24672	1.20775	9.39328	0.018454	0.04552
Solyc07r035970.1	10.0976	8.90951	9.47404	28.0581	31.7182	33.9255	-1.24427	4.21361	108.052	1.65933e-05	0.00043005
Solyc06r031500.1	0.362249	0.478111	0.645283	0.935482	2.38893	1.59871	-1.24212	0.47576	13.0204	0.00864648	0.0257521
Solyc07r036520.1	0.730213	0.834458	0.776414	1.68838	3.25055	2.84174	-1.24187	3.03783	35.7821	0.000552708	0.00360497
TCONS_00040921	0.9456	0.465897	1.33763	2.21766	3.1809	3.58982	-1.2332	0.598332	12.5152	0.00950313	0.0275916
Solyc04r021310.1	2.39579	1.90534	0.819047	4.77588	5.76624	6.46836	-1.23283	1.12113	11.3609	0.011915	0.0328116
Solyc08r037570.1	8.16931	12.8376	5.34922	32.7151	20.3118	32.0332	-1.22948	4.59441	10.3855	0.016515	0.0417008
Solyc07r032940.1	0.292067	0.104377	0.124864	0.698666	0.55674	0.45372	-1.22392	-0.450257	7.33807	0.0302548	0.0662483
TCONS_00036749	2.48452	1.79449	2.40529	5.84103	7.65024	8.244	-1.22193	2.87023	48.0057	0.000225719	0.00199074
TCONS_00054513	5.0363	4.23783	4.46532	12.5498	14.9494	17.0693	-1.21916	2.61377	62.395	9.89679e-05	0.00116106
TCONS_00015343	0.605647	0.443322	0.391149	1.40702	1.65551	1.63552	-1.21559	0.0465946	25.5001	0.0014813	0.00696257
Solyc04r018430.1	20.5087	20.6058	20.6081	51.1381	80.5556	68.6337	-1.21455	3.7207	69.4086	7.03843e-05	0.000953323
Solyc04r022270.1	0.325337	0.335383	0.430933	0.922927	1.25887	1.34355	-1.21452	0.416643	36.2907	0.00052986	0.00349127
Solyc02r012050.1	1.79567	2.19584	1.75123	3.71957	8.24391	6.7378	-1.20636	3.06835	22.546	0.00208912	0.00887952
Solyc02r010260.1	12.2124	15.5595	12.6644	53.0898	26.1087	47.2195	-1.19836	3.36029	14.6404	0.00667803	0.0213715
TCONS_00045015	1.15168	1.39087	1.97421	2.94225	6.67571	4.8846	-1.19692	3.02891	17.5695	0.00408017	0.0147009
TCONS_00061757	0.878702	0.72308	1.17394	2.33361	3.33038	3.1498	-1.19192	1.8141	34.7446	0.000603398	0.00383915
Solyc02r012450.1	28.5257	19.1252	39.8606	90.4665	96.43	87.8591	-1.19043	4.68257	24.3005	0.00169634	0.00767341
TCONS_00045013	1.29724	1.55327	2.21631	3.29514	7.41397	5.43944	-1.18647	3.03883	17.5485	0.00409288	0.0147099
Solyc01r007060.1	0.295385	0.25291	0.233856	0.696789	0.656909	1.13594	-1.18603	0.280662	17.6376	0.00403919	0.0145996
Solyc03r013770.1	11.0861	10.5279	13.7026	26.9479	45.4033	39.7555	-1.1841	3.75269	45.1942	0.000272019	0.00221215
Solyc09r043970.1	0.277146	0.365788	0.418886	0.929167	1.20068	1.20874	-1.1817	0.344384	33.1135	0.000695859	0.00419545
TCONS_00028127	0.147623	0.114158	0.303478	0.516474	0.59836	0.634116	-1.17205	0.00163616	11.7793	0.0109581	0.0308236
Solyc03r014660.1	0.388131	0.602027	0.7426	1.07461	2.83155	1.55172	-1.17062	0.267136	9.58792	0.0174145	0.0434821
Solyc12r057410.1	2.90058	3.03054	3.46996	8.96609	11.6533	8.72544	-1.17045	4.65058	78.4771	4.73443e-05	0.000774628
Solyc11r051050.1	0.129535	0.0928026	0.116097	0.267966	0.463299	0.337802	-1.16934	1.03476	26.4295	0.00133832	0.00653535
TCONS_00060866	0.583322	0.977169	0.952494	2.25297	3.47478	2.08221	-1.16528	-0.329786	13.9246	0.00734689	0.0226287
Solyc06r032810.1	0.0876576	0.231388	0.0757074	0.405082	0.405075	0.418717	-1.16423	-0.376309	7.36701	0.0300222	0.0659392
TCONS_00040799	0.282019	0.422817	0.431256	0.739321	1.33783	1.48273	-1.16388	1.10409	17.8558	0.00391146	0.0142711
TCONS_00005220	199.202	137.879	222.643	459.018	698.66	585.587	-1.16021	7.60702	33.4755	0.000673842	0.00413767
TCONS_00014129	1.39754	0.806391	1.71497	4.15568	4.588	3.32575	-1.15828	0.329963	15.5864	0.0055492	0.0185359
Solyc06r031550.1	0.258612	0.25787	0.318082	0.699647	1.11504	0.780706	-1.15747	0.4282	29.2899	0.000996395	0.00526666
TCONS_00005219	226.249	155.463	252.152	516.114	783.528	658.773	-1.1487	7.58217	32.5122	0.000734515	0.00424218
Solyc11r054130.1	357.307	327.293	462.262	946.939	1558.68	1034.62	-1.14755	10.0276	31.143	0.000833415	0.00460773
Solyc08r040580.1	49.1074	43.7972	61.2793	144.44	187.983	140.676	-1.1472	4.65963	53.7905	0.000158243	0.00155337
Solyc08r038680.1	0.722866	0.484373	1.14458	1.94535	2.50069	2.75234	-1.14525	0.518356	15.0263	0.00608429	0.0199084
TCONS_00008714	0.247144	0.214366	0.30279	0.559649	0.57019	1.21827	-1.1419	0.919016	11.1384	0.0124682	0.0339143
Solyc08r037770.1	0.264184	0.138298	0.196082	0.419664	0.865542	0.575243	-1.13568	1.08073	12.9472	0.00876424	0.0259434
Solyc03r016780.1	98.5036	109.519	142.394	325.779	321.693	413.296	-1.13488	8.87561	40.5016	0.000380459	0.00277274
TCONS_00054512	2.64912	2.22965	2.86724	7.48619	7.4141	8.56865	-1.13085	1.32825	43.6152	0.000303447	0.0023733
Solyc06r031320.1	3.75758	3.09571	3.14556	8.04313	12.4597	10.2026	-1.1306	1.23178	35.1887	0.000580999	0.00374277
TCONS_00039163	1.40789	0.971137	1.62277	2.76529	4.63383	4.87185	-1.12974	0.50297	17.9553	0.00385494	0.0141185
TCONS_00024914	1.19856	0.830097	0.441347	2.1454	2.70582	2.81242	-1.12948	0.26421	10.5922	0.0139737	0.0367958
Solyc08r037620.1	63.2729	60.6092	70.9788	158.519	243.698	191.158	-1.12658	8.24069	58.1441	0.000123816	0.00131923
Solyc12r054600.1	20.0749	22.8078	13.6903	47.9923	53.4642	70.7223	-1.12386	4.00243	22.5574	0.00208622	0.00887952
TCONS_00011409	0.238787	0.342866	0.20255	0.612012	0.812815	0.974132	-1.12262	-0.500643	12.9975	0.00868299	0.0258075
Solyc12r056060.1	5.5257	5.26594	7.78695	15.2744	22.9388	17.9676	-1.12208	2.82104	36.3393	0.00052774	0.00348526
Solyc07r033070.1	7.3893	6.53006	6.63859	17.6122	25.9255	18.8627	-1.11947	2.18014	43.7156	0.000301315	0.00236303
Solyc01r001090.1	43.094	30.0877	39.7242	97.5	140.484	103.544	-1.11727	4.7074	38.8062	0.000433108	0.00301193
TCONS_00060739	0.553883	0.581164	0.672895	1.65875	2.04361	1.708	-1.11077	1.80913	57.7161	0.000126744	0.00134479
Solyc08r040740.1	2.42122	2.08764	4.43982	7.23987	11.9154	7.56491	-1.10812	2.80057	13.5235	0.00794131	0.0240237
TCONS_00032929	23.3613	19.6447	17.1128	85.825	30.4439	59.1049	-1.10774	5.77731	7.06756	0.0353554	0.0746966
TCONS_00049995	0.29939	0.334354	0.35554	0.764674	0.861992	1.34655	-1.10695	-0.332598	14.2553	0.00693493	0.0217782
Solyc04r022710.1	24.0951	14.6209	27.9496	43.8871	90.5726	66.6344	-1.10471	5.62397	14.6034	0.00687645	0.021689
Solyc08r037890.1	23.2131	11.3998	33.5888	42.5052	77.2436	84.7647	-1.10385	5.42208	7.62352	0.0306945	0.0668561
Solyc10r050830.1	0.457674	0.438107	0.517629	1.30336	1.31556	1.59325	-1.1032	-0.0589848	26.5977	0.00131437	0.00645115
Solyc03r015270.1	0.993807	0.628927	0.354058	1.58488	1.71899	2.72445	-1.09937	-0.147524	7.16929	0.0316585	0.0684708
Solyc06r029030.1	4.68766	2.94851	4.83098	11.6002	7.93138	17.233	-1.09732	2.68654	11.0237	0.0129717	0.0348894
TCONS_00060741	0.783996	0.766229	0.783588	2.19376	2.5694	2.16089	-1.09606	1.46569	54.1641	0.00015484	0.00152514
Solyc04r023170.1	10.8619	9.97665	8.96669	28.1812	33.7763	26.477	-1.09391	4.50133	56.0641	0.000138915	0.00141849
TCONS_00060740	0.711985	0.709689	0.73354	2.0092	2.36834	1.98622	-1.08962	1.49284	54.6751	0.000150336	0.0014961
TCONS_00021865	0.265136	0.19429	0.232103	0.676702	0.7942	0.569153	-1.08434	0.266917	22.673	0.00205698	0.00879473
TCONS_00060833	0.804512	0.80896	1.12336	2.24754	3.29666	2.50609	-1.08287	0.229633	24.3898	0.001679	0.00761885
Solyc03r018310.1	0.542077	0.998884	0.836865	1.89106	2.92771	2.18266	-1.08255	1.29772	18.6146	0.00350586	0.0131744
Solyc06r031680.1	18.7032	18.2783	22.9228	48.9275	49.1606	77.5055	-1.08233	6.06312	29.3841	0.000987165	0.00525809
Solyc04r021500.1	0.688644	0.753988	0.609339	1.59484	2.33797	2.13619	-1.07951	2.08076	40.6786	0.000375448	0.00275711
TCONS_00031591	0.437373	0.419334	0.402211	0.782903	1.266	1.68725	-1.07491	0.347283	14.7451	0.00637808	0.0206127
Solyc04r022160.1	0.34572	0.634299	0.425222	0.812242	2.20979	1.1424	-1.07067	0.689858	7.69816	0.0275198	0.0619034
TCONS_00039353	1.64417	1.84579	2.48301	6.74019	6.73273	3.64057	-1.06746	0.732482	11.8758	0.0107517	0.0303614
Solyc01r000910.1	1.38988	1.5522	0.582546	2.60767	4.45894	3.40868	-1.06658	0.323578	8.43283	0.0228636	0.0540412
TCONS_00060832	1.60955	1.55801	2.20702	4.31872	6.3869	4.90112	-1.06338	0.133355	22.458	0.00211177	0.0089626
TCONS_00018834	0.289709	0.369113	0.591174	0.911019	1.58587	1.11862	-1.06271	0.126412	12.272	0.00995481	0.0285299
TCONS_00060869	1.33496	0.869675	1.71745	2.88295	3.76995	4.70171	-1.05543	0.0191692	12.9288	0.00879405	0.0259771
Solyc01r006910.1	1.53858	1.32552	1.49651	2.848	6.08294	3.8162	-1.05373	2.0314	18.1643	0.00373966	0.013819
Solyc08r037710.1	0.470301	0.358108	0.583891	1.06537	1.35832	1.66046	-1.05359	-0.0691288	16.2379	0.00500067	0.0171604
Solyc01r005430.1	2.63445	2.33216	1.94579	5.21962	8.74391	6.20195	-1.05295	1.57779	23.0697	0.00196061	0.00853441
Solyc10r046820.1	7.19873	3.2727	9.22972	14.3503	22.7355	19.7203	-1.05057	2.07592	9.24539	0.0190901	0.0467293
TCONS_00024913	1.05411	0.646527	0.286455	1.695	1.97972	2.16292	-1.04742	0.259176	6.40208	0.0392275	0.0813295
Solyc10r049990.1	4.68773	4.09759	5.79005	10.1235	16.8619	14.9907	-1.04437	4.30804	33.0223	0.000701547	0.00419545
TCONS_00049679	0.894648	0.441719	1.12408	1.75403	2.94027	2.38618	-1.04416	0.63336	10.1938	0.015223	0.0391914
TCONS_00035971	2.08789	1.66598	2.23064	3.43113	6.56177	7.31992	-1.04144	2.44057	16.258	0.00498489	0.0171267
Solyc02r013140.1	0.123471	0.144786	0.0733141	0.387661	0.196135	0.387851	-1.03892	-0.302285	6.14722	0.0422579	0.0859453
TCONS_00050379	1.21601	2.0413	1.87132	4.99827	4.41162	5.03615	-1.03671	1.41298	20.7803	0.00261108	0.0105393
TCONS_00049680	1.56563	0.707976	1.96714	3.06955	4.91936	4.13147	-1.03564	0.60654	9.18045	0.0191223	0.0467686
TCONS_00055364	3.32476	3.96059	4.07219	11.891	8.24313	11.7209	-1.03468	3.54793	24.5797	0.00164286	0.00747839
Solyc06r031370.1	0.562741	0.850271	0.609316	2.2106	1.96311	1.51246	-1.03277	0.764881	15.4043	0.00571625	0.0189622
TCONS_00010863	1.49247	0.579117	1.61089	3.48724	3.73556	3.19026	-1.03008	0.125597	8.57161	0.0221016	0.0525881
TCONS_00039788	0.600734	0.590614	0.51371	1.35106	1.82915	1.67883	-1.02468	-0.0714981	23.07	0.00196055	0.00853441
TCONS_00039789	0.654868	0.643836	0.560001	1.47281	1.99398	1.83012	-1.02468	-0.0714981	23.07	0.00196055	0.00853441
TCONS_00037474	11.8469	11.7814	16.1239	29.2625	48.1088	35.3143	-1.02462	6.08837	32.9197	0.000708023	0.00419545
TCONS_00037475	11.8055	11.7326	16.057	29.1489	47.9177	35.168	-1.02454	6.08861	32.9354	0.000707028	0.00419545
TCONS_00037473	11.8925	11.8306	16.1912	29.3809	48.2892	35.4619	-1.02447	6.08812	32.9298	0.000707382	0.00419545
Solyc06r032440.1	12.0639	14.1559	12.6718	29.0956	44.9848	36.4106	-1.02397	3.93525	47.1575	0.00023854	0.00204281
Solyc12r057290.1	0.549571	0.364416	0.428296	1.42078	1.31859	1.02991	-1.02191	1.10768	17.1919	0.00431727	0.0154013
TCONS_00009123	2.16185	2.08096	2.13729	5.76514	5.85986	6.30362	-1.02143	2.65509	62.1475	0.000100228	0.00116637
Solyc07r037210.1	0.361823	0.498364	0.401037	1.33436	1.23892	0.936806	-1.0167	0.538033	17.3852	0.00419372	0.0149976
TCONS_00050625	1.84955	1.61872	1.85576	4.38676	6.01194	4.57027	-1.01398	2.24501	43.4266	0.000307508	0.0023875
TCONS_00023006	0.337979	0.135882	0.216738	0.39414	0.715841	0.872496	-1.00866	-0.423831	5.84324	0.046285	0.0926343
TCONS_00016776	1.22984	1.57322	1.65346	3.13522	5.19357	4.16725	-1.00695	2.40586	29.7322	0.000954012	0.00510812
Solyc12r055450.1	1.84836	1.88801	2.67685	5.16745	7.51936	5.17529	-1.00631	1.92799	24.5561	0.0016473	0.0074868
TCONS_00032366	67.3481	66.7671	48.5581	39.9687	38.956	47.5565	1.00389	6.8523	29.0624	0.00101914	0.0053672
TCONS_00007922	0.338094	0.52578	0.658582	0.319532	0.350308	0.3683	1.00822	0.208083	14.9029	0.00621099	0.0201177
Solyc07r037380.1	103.782	114.72	96.6022	74.1406	66.0716	75.4584	1.01195	5.77431	48.055	0.000225002	0.00199074
TCONS_00027640	0.812523	0.921767	0.723988	0.673234	0.473237	0.521991	1.01327	-0.0383917	14.4123	0.00674983	0.0214686
Solyc10r046320.1	7.8173	9.28421	7.36312	5.85367	4.67507	6.16447	1.01402	4.01945	29.799	0.000947815	0.00508437
Solyc02r011080.1	21.2854	15.0105	18.4575	8.06245	8.41093	21.3825	1.01575	3.88075	6.55523	0.0404184	0.0830231
TCONS_00015644	12.3687	7.69205	9.67708	6.38165	6.78039	7.25807	1.01582	2.02017	23.7608	0.00180618	0.00806909
Solyc03r015050.1	6.86792	4.37012	5.31087	3.52884	3.74933	4.07452	1.01769	2.03971	24.672	0.00162567	0.00743532
Solyc05r024720.1	3.27789	3.96382	3.44637	2.87177	1.59193	2.74258	1.01911	1.75665	13.3738	0.00810573	0.0244698
Solyc07r035670.1	2.06741	3.44303	2.28286	2.13294	1.45959	1.65721	1.02126	1.50571	12.8845	0.0088667	0.0260701
Solyc02r012430.1	19.1663	14.0844	18.4255	10.6268	11.203	13.458	1.02133	3.03206	35.8766	0.000548368	0.0035968
Solyc08r041410.1	157.353	168.037	124.628	122.299	86.1101	95.0721	1.02459	8.1917	19.4669	0.00311262	0.0119614
TCONS_00038199	1.11467	1.60161	1.45111	1.20087	0.754258	0.799517	1.03929	0.909829	13.6552	0.00770593	0.0234592
Solyc02r010460.1	9.79434	7.5329	7.13237	5.52581	5.77322	5.17168	1.04221	0.816022	25.5595	0.00147159	0.00693956
Solyc02r011040.1	311.448	288.678	237.486	243.687	153.419	157.989	1.04354	8.48722	14.9225	0.00619062	0.0200743
Solyc02r010000.1	8.99117	9.8666	6.49932	5.14326	5.46462	6.34078	1.05806	1.09895	23.1226	0.00194821	0.0085319
Solyc11r054270.1	0.853259	0.992204	0.762576	0.666344	0.428513	0.622969	1.05899	0.967498	17.0665	0.00439989	0.0155996
Solyc06r032850.1	69.7396	85.7648	86.4105	49.5987	53.8623	56.5268	1.06415	4.09628	73.7514	5.78854e-05	0.000856704
Solyc01r000850.1	8.8984	8.63138	8.0344	5.37184	4.97887	6.54917	1.06617	2.85955	42.7228	0.00032329	0.00247554
Solyc12r058120.1	148.625	178.53	142.96	117.211	89.8338	100.775	1.06857	8.25383	29.983	0.000931	0.00500348
TCONS_00059387	13.3606	15.9864	12.9054	10.5078	8.03658	9.04226	1.07264	4.68867	32.7293	0.000720247	0.00419545
TCONS_00059385	13.1512	15.7283	12.6952	10.3389	7.90512	8.89873	1.07272	4.69113	32.717	0.000721047	0.00419545
Solyc02r012150.1	2.01156	1.96567	2.17554	1.1815	1.33141	1.53866	1.07396	1.16366	46.5745	0.0002479	0.0020968
TCONS_00059393	12.5189	14.9615	12.0677	9.8257	7.5154	8.44745	1.07447	4.7104	32.8108	0.000714978	0.00419545
TCONS_00059392	12.4049	14.8252	11.9578	9.73618	7.44693	8.37049	1.07447	4.7104	32.8108	0.000714978	0.00419545
TCONS_00059389	12.2298	14.6159	11.789	9.59876	7.34181	8.25234	1.07447	4.7104	32.8108	0.000714978	0.00419545
TCONS_00059394	12.1107	14.4736	11.6741	9.50525	7.27029	8.17195	1.07447	4.7104	32.8108	0.000714978	0.00419545
TCONS_00059391	12.3941	14.8123	11.9474	9.72774	7.44047	8.36323	1.07447	4.7104	32.8108	0.000714978	0.00419545
TCONS_00059388	12.1209	14.4858	11.684	9.51331	7.27646	8.17888	1.07447	4.7104	32.8108	0.000714978	0.00419545
TCONS_00059390	12.7194	15.1987	12.261	9.98087	7.63459	8.58273	1.07457	4.71028	32.8344	0.000713465	0.00419545
TCONS_00059386	12.9232	15.4408	12.4565	10.1418	7.75057	8.72174	1.07467	4.70916	32.7772	0.000717142	0.00419545
Solyc03r017770.1	3.40076	3.72778	3.21807	2.08386	2.47063	2.26514	1.07511	2.90475	66.9748	7.89262e-05	0.00101333
TCONS_00059384	11.5446	13.8694	11.1753	9.07875	6.96792	7.78473	1.07615	4.71929	33.0093	0.000702364	0.00419545
Solyc02r010020.1	0.840761	0.839062	1.06217	0.722113	0.511488	0.521052	1.08997	0.997131	21.1429	0.00249124	0.0102272
Solyc03r016670.1	26.1286	32.2844	30.3321	19.1783	14.9145	22.7547	1.10304	4.20723	31.633	0.000796163	0.00443739
Solyc02r011160.1	313.186	336.502	453.419	361.874	140.777	181.201	1.11015	8.4956	7.15452	0.0343315	0.0729607
TCONS_00045475	14.5492	15.396	13.8633	11.4601	7.65377	8.6052	1.11138	5.38118	26.9197	0.00127004	0.00630096
Solyc07r036820.1	5.42006	4.61185	8.21987	2.94671	3.82657	4.93146	1.11186	2.31694	19.6024	0.00305545	0.0118046
Solyc10r048510.1	59.1801	64.7303	54.6561	36.8245	35.7426	41.4813	1.11581	4.77024	65.9101	8.30822e-05	0.0010425
Solyc03r017550.1	11.8834	7.74157	8.58489	5.19185	5.60014	7.32996	1.11673	3.19905	25.7672	0.00143828	0.00682746
Solyc06r030800.1	6.70054	5.38781	8.09363	3.58736	3.20329	5.99181	1.12654	1.75911	16.707	0.0046485	0.0163008
Solyc11r050960.1	0.513944	0.765289	0.687837	0.35777	0.380124	0.503194	1.13212	0.642886	25.9285	0.00141307	0.00674071
Solyc03r017170.1	399.729	407.434	384.342	262.358	264.542	222.996	1.13361	8.58127	58.5353	0.000121216	0.00130048
Solyc09r044500.1	26.4681	24.1727	23.0934	16.9024	14.1502	15.1265	1.1368	4.79023	50.7536	0.00018982	0.00175022
Solyc10r049900.1	8.98272	11.7191	7.01375	8.51523	3.66546	4.8636	1.13931	2.696	8.14519	0.0262441	0.0597276
Solyc01r003710.1	2.74463	3.47085	2.89989	1.28736	2.39365	2.1208	1.13931	1.53793	26.8363	0.00128133	0.00633205
Solyc10r050410.1	16.8827	16.7484	15.0901	11.1437	8.98699	10.2064	1.14432	3.79358	45.6481	0.000263767	0.00216875
Solyc07r033250.1	0.809496	0.904034	1.02435	0.595214	0.435656	0.651807	1.15765	0.414949	24.8022	0.00160181	0.00736116
TCONS_00022927	36.1645	31.8976	24.9751	16.8432	22.4422	18.9826	1.15777	4.05395	41.1521	0.000362454	0.00269164
Solyc02r011730.1	182.357	247.367	178.174	128.328	120.151	127.237	1.16021	6.54697	43.9937	0.000295506	0.00232379
TCONS_00010535	1.38837	1.42545	0.746814	0.663366	0.602067	0.954978	1.16264	0.912683	12.8878	0.00886126	0.0260701
TCONS_00030747	9.40359	11.6614	8.67341	6.17473	5.95992	6.09996	1.17305	3.94757	51.3673	0.000182826	0.00169114
Solyc02r013150.1	0.476096	0.832994	1.31296	0.485083	0.481779	0.62238	1.17443	1.64236	11.843	0.0108212	0.0305278
TCONS_00010534	1.1964	1.18548	0.60425	0.528394	0.513161	0.808211	1.17543	1.11284	12.341	0.00982385	0.028295
TCONS_00017188	1.73857	1.73514	1.84805	1.31266	0.771585	1.12976	1.17644	0.14415	18.5841	0.00352113	0.0132145
TCONS_00010538	1.6998	1.73681	0.914333	0.797199	0.730756	1.15032	1.18158	0.903984	13.4247	0.00803149	0.0242711
TCONS_00010539	1.04713	1.03188	0.53332	0.466208	0.448678	0.693681	1.18317	1.16249	12.9844	0.00870414	0.0258172
TCONS_00010537	1.04784	1.03258	0.533678	0.466521	0.44898	0.694148	1.18317	1.16249	12.9844	0.00870414	0.0258172
TCONS_00010536	1.06979	1.05422	0.544862	0.476297	0.458388	0.704306	1.18691	1.16132	13.1398	0.00845862	0.025297
Solyc02r009930.1	17.9184	13.1658	16.8913	11.942	8.95633	7.90404	1.18777	3.82795	25.2773	0.00151846	0.00709108
Solyc10r050880.1	98.8176	95.5023	97.2657	52.5617	61.1454	63.9991	1.18811	5.86127	130.171	8.93238e-06	0.000336781
TCONS_00016237	2.33649	3.00562	2.63954	1.23448	1.73701	1.91181	1.18817	1.91872	42.6583	0.000324787	0.00247972
Solyc08r040790.1	5.69134	6.07353	5.45206	3.44144	2.61177	4.31956	1.19494	3.10555	30.719	0.000867485	0.00473965
TCONS_00032624	17.1459	14.9343	17.3825	9.95035	9.12555	10.7002	1.19645	3.21051	66.0848	8.23813e-05	0.00103822
Solyc06r032120.1	25.0869	22.9316	20.2171	12.4301	13.4832	15.4046	1.199	3.89462	64.5902	8.8633e-05	0.00109221
Solyc11r052670.1	436.377	457.736	480.033	259.745	311.896	252.535	1.20817	9.93327	80.1594	4.4194e-05	0.000737248
Solyc02r008990.1	0.458258	0.577389	0.753513	0.327929	0.24887	0.483186	1.21205	-0.0339602	14.5981	0.00653891	0.0210148
TCONS_00003233	2.34491	3.10859	3.02743	2.03753	1.3157	1.61464	1.2177	1.12269	23.5197	0.00185823	0.00825189
Solyc02r009460.1	4.48918	4.09327	4.28514	3.03019	2.40712	2.142	1.21798	1.51849	32.7173	0.000721023	0.00419545
Solyc05r023720.1	162.223	123.125	159.788	103.563	59.84	96.9403	1.22323	6.01334	21.3504	0.00249635	0.0102336
Solyc04r022900.1	2.12166	1.44606	2.01319	0.741187	1.21154	1.38995	1.22622	2.75282	26.306	0.00135626	0.00659822
TCONS_00009097	0.825601	0.845846	0.709399	0.400528	0.467063	0.546442	1.2275	-0.00637737	32.1859	0.000756648	0.00428174
Solyc06r030720.1	1.0115	0.829198	1.27788	0.37539	0.923042	0.565409	1.2286	0.871974	16.35	0.00491351	0.0169825
Solyc01r007340.1	1.05496	1.33184	1.55241	0.685767	0.704328	0.916883	1.23402	0.130025	29.3808	0.000987487	0.00525809
Solyc05r024860.1	4.9001	8.15906	7.02202	5.66651	2.29291	3.50006	1.23814	3.30713	9.60442	0.0191955	0.0468152
Solyc11r051300.1	1.64211	1.63879	1.9086	1.21884	0.777	0.997725	1.24042	-0.0698587	21.2791	0.00244805	0.0101074
Solyc10r050110.1	3.17095	2.67122	1.33096	2.04347	0.709242	1.37388	1.24454	1.7354	5.9134	0.0485077	0.0959897
TCONS_00017622	2.23936	2.39055	2.79623	1.54272	1.13343	1.61752	1.24493	0.513249	30.7728	0.000863063	0.00472638
Solyc09r042790.1	7.05882	6.27544	6.61791	3.35585	4.32781	3.97847	1.25112	2.42669	86.017	3.51239e-05	0.000633548
TCONS_00040480	15.1773	15.7376	12.2903	8.46941	6.34218	10.2382	1.25195	3.91442	30.2988	0.000903041	0.00488964
Solyc06r030830.1	101.535	104.958	128.486	62.0414	71.7492	59.9232	1.2567	5.80417	100.777	2.08897e-05	0.000506619
TCONS_00022824	0.799638	1.11846	0.542127	0.529471	0.451801	0.436125	1.25897	-0.06824	14.4232	0.0067373	0.0214612
Solyc06r031260.1	7.59562	8.23942	7.47931	3.85145	4.48325	5.16028	1.26398	3.93732	91.2707	2.89322e-05	0.000589283
Solyc07r032930.1	61.9108	35.6516	50.8035	18.9412	23.0453	44.171	1.26835	7.44206	13.0879	0.0094465	0.0274825
Solyc09r045160.1	24.8012	33.9591	22.3245	13.2147	15.3676	18.158	1.27238	2.93719	38.3814	0.000447745	0.00306934
TCONS_00027119	1.03788	1.37714	0.707791	0.839876	0.402647	0.516469	1.27307	-0.0374223	9.72476	0.0168855	0.042449
TCONS_00039158	1.07091	1.41923	2.47569	0.825461	0.998008	0.978611	1.27775	0.123022	16.2652	0.00497928	0.0171267
Solyc12r054690.1	2.50103	2.48891	2.9995	1.94984	0.734264	1.78198	1.27894	1.01213	11.4983	0.0115935	0.0321721
TCONS_00001372	1.64763	1.61303	1.21972	0.810452	0.725129	1.02656	1.2793	0.409129	28.5394	0.00107403	0.00555834
Solyc02r010210.1	7.6606	7.12938	5.94195	4.19609	2.74074	4.76937	1.28714	1.90638	23.7986	0.00179821	0.00804593
Solyc11r054350.1	41.4836	49.4661	107.563	52.9227	24.8796	30.32	1.29399	7.08552	7.64	0.0305691	0.0667341
TCONS_00032427	1.9469	1.93959	2.21541	1.53912	0.745424	1.08318	1.29612	0.389065	16.8828	0.00452471	0.0159832
Solyc07r036310.1	1.9255	2.21974	1.99158	1.79538	0.460445	1.09971	1.29772	0.315702	7.62046	0.0283908	0.0633689
TCONS_00057838	1.5328	1.39562	1.69049	1.17855	0.364993	0.990559	1.30262	0.778318	9.48318	0.0180808	0.0448293
Solyc04r019230.1	889.266	985.497	914.53	620.191	420.092	503.344	1.30515	8.32073	37.9874	0.000461899	0.0031514
TCONS_00043261	4.08717	2.55569	3.58887	1.48512	2.20431	2.07856	1.30904	1.71055	34.5767	0.000612155	0.0038743
Solyc02r011170.1	9.08881	10.1136	9.87011	5.28263	4.99808	5.86635	1.31365	4.03007	99.9811	2.14428e-05	0.000507909
Solyc08r037650.1	39.3443	38.1172	30.5258	20.1306	15.2427	24.3433	1.32092	4.34408	34.3737	0.00062296	0.00392435
Solyc01r003060.1	38.6839	41.9531	36.1139	18.3871	20.8384	25.5417	1.32581	2.68565	69.583	6.98191e-05	0.000953323
TCONS_00032426	2.01787	2.00594	2.35439	1.47833	0.793263	1.12413	1.35124	0.317282	21.457	0.00239311	0.00996612
Solyc09r044480.1	3.43879	3.64933	2.88502	2.1827	1.46754	1.68064	1.35769	1.84126	31.3968	0.000813848	0.00450819
TCONS_00031399	1.80566	1.41833	1.80854	0.691759	1.14563	0.89978	1.36016	1.55542	47.9693	0.000226252	0.00199074
TCONS_00010540	1.44084	1.41229	0.704117	0.534769	0.528715	0.872987	1.3638	1.02438	14.9436	0.00616882	0.0200465
Solyc03r015610.1	3.73782	4.14475	3.43145	1.90243	1.69845	2.46787	1.36786	2.38424	49.4548	0.000205795	0.00186769
Solyc01r006090.1	19.5973	16.7427	18.7465	10.2573	7.97182	10.7029	1.3894	3.39665	57.11	0.000131044	0.00138523
Solyc06r032860.1	42.3177	40.8174	41.8541	28.8861	14.5891	21.3214	1.38973	5.7858	23.4793	0.00201447	0.00866431
Solyc09r041760.1	1.38245	1.78897	0.781777	0.634284	0.488008	0.977555	1.39181	0.168821	12.2182	0.0100584	0.0287411
Solyc03r017060.1	15.0733	14.9531	13.204	8.39215	6.23223	7.96881	1.39549	5.48192	56.3343	0.000136825	0.00141027
Solyc04r021800.1	7.1823	8.10013	7.05876	3.66755	3.97165	4.12224	1.39597	1.94218	92.463	2.77269e-05	0.000576344
Solyc01r007700.1	177.822	201.377	144.242	124.823	47.0637	96.9768	1.40103	8.14786	12.057	0.0117714	0.0325094
TCONS_00003227	17.2677	21.9792	20.2431	12.1708	9.53873	8.83575	1.41411	3.80827	48.8244	0.000214172	0.00192366
Solyc01r006410.1	13.4458	14.3425	14.7796	8.97363	4.06611	8.60354	1.42	4.12399	18.6829	0.00386641	0.0141425
Solyc00r000040.1	0.234799	0.265438	0.251465	0.110554	0.122038	0.151378	1.44119	1.65467	76.7357	5.09164e-05	0.00080102
TCONS_00031398	2.01915	1.60634	2.0092	0.749794	1.20339	0.923022	1.45004	1.42863	56.7157	0.000133942	0.00139049
TCONS_00031400	2.17909	1.72318	2.17312	0.80742	1.28871	0.995133	1.45441	1.40498	56.9141	0.000132473	0.00138523
Solyc01r001320.1	4.08578	5.1357	4.46633	1.68689	2.48025	2.73383	1.4695	2.26127	62.5853	9.80127e-05	0.00115455
Solyc10r050380.1	86.0751	130.953	95.9796	63.9086	37.5884	51.4682	1.48065	4.792	27.8381	0.0012243	0.00611301
Solyc12r054760.1	13.3934	10.0869	15.5549	8.21343	4.4662	5.9929	1.50361	5.00494	25.6361	0.00158253	0.0073075
Solyc01r006110.1	1.48667	1.40124	1.17073	0.493934	0.695075	0.794886	1.51827	3.19419	63.8939	9.17543e-05	0.00111731
TCONS_00011212	3.12236	3.75035	2.51059	2.09907	0.835258	1.4582	1.53552	1.77898	15.8051	0.00556829	0.0185781
TCONS_00016418	1.48032	1.80178	2.41719	1.42209	0.25784	0.934454	1.53903	0.793678	7.24445	0.033543	0.0717074
Solyc02r011980.1	493.017	426.823	508.359	173.82	282.039	223.877	1.55438	8.27604	89.7397	3.05807e-05	0.000604378
Solyc08r039080.1	214.527	158.133	176.854	93.2537	84.3894	78.6753	1.56382	7.25779	72.5285	6.10943e-05	0.000878605
Solyc07r036640.1	291.956	222.763	520.48	238.765	136.128	88.579	1.58069	8.19908	10.6907	0.01553	0.0396986
TCONS_00021417	9.48896	10.3492	7.3482	4.7326	3.69968	4.04559	1.58484	2.8477	52.0394	0.000175543	0.00165022
TCONS_00022378	81.3048	60.1267	78.7526	42.299	27.5815	28.8974	1.60363	5.33676	40.7816	0.000378285	0.00277089
Solyc01r000940.1	1.98495	2.28894	2.40108	1.04904	0.557292	1.40258	1.6043	2.07756	23.235	0.00194201	0.0085193
Solyc06r032770.1	3.43423	5.99444	3.47412	3.39763	0.781252	1.39477	1.62509	1.56818	7.54902	0.0312698	0.0679042
TCONS_00037271	187.165	150.35	327.034	149.409	83.7267	54.9892	1.62695	7.28162	11.7999	0.0125408	0.0340227
Solyc10r047390.1	16.9021	21.7379	23.0527	15.6222	2.97394	7.53822	1.64619	4.34297	7.6476	0.0305116	0.0666589
TCONS_00057486	1.7797	1.5945	1.70108	0.87083	0.527211	0.75537	1.68802	0.660713	43.3777	0.000308572	0.0023875
TCONS_00057485	1.88689	1.69054	1.79177	0.918345	0.558966	0.790686	1.69449	0.656149	44.0432	0.000294488	0.00232211
TCONS_00022091	1.90355	2.25975	1.26794	1.00339	0.549195	0.731755	1.70064	0.0674895	22.2412	0.00216894	0.00913803
Solyc02r011620.1	1.26362	0.572661	1.00041	0.565856	0.213333	0.397456	1.71073	-0.131266	13.5803	0.0078098	0.0237253
Solyc01r005880.1	41.6478	46.7778	40.0367	20.0017	13.745	20.0782	1.71197	6.94935	64.157	9.05587e-05	0.00110743
Solyc12r057180.1	0.869516	1.11541	1.63261	0.53874	0.46041	0.496608	1.72036	0.816425	42.8435	0.00032051	0.00246664
Solyc10r047400.1	59.4247	96.3805	90.2687	59.7039	11.6692	27.2096	1.72454	6.36699	7.88781	0.0287633	0.0638108
Solyc03r013900.1	3.12009	3.6587	1.72912	0.725638	0.991256	1.90078	1.73052	-0.0550523	16.1208	0.00509399	0.0174185
Solyc03r016750.1	7.60965	9.67505	12.9991	6.8846	1.23979	3.94493	1.73575	1.55831	8.53613	0.0246621	0.0570203
Solyc08r039910.1	398.268	433.206	592.289	174.538	176.019	218.488	1.78589	7.15334	102.838	1.95403e-05	0.000481994
TCONS_00058910	1.03829	1.27087	1.90379	0.629215	0.4926	0.531329	1.79132	0.523719	41.7348	0.000347248	0.00260301
Solyc01r000880.1	8.31275	9.8593	7.26993	4.75294	0.750663	4.34283	1.80644	1.16811	8.93014	0.0225422	0.0534566
Solyc03r017090.1	277.252	278.372	274.826	152.452	59.547	107.585	1.8123	8.98637	23.4243	0.00214464	0.00907541
Solyc03r017100.1	11.1343	8.63233	12.7308	5.54893	1.26683	5.57083	1.82647	1.99105	11.2164	0.0140081	0.0368528
Solyc09r045270.1	417.225	474.417	480.735	294.175	68.6319	142.482	1.85397	7.33992	11.5336	0.0131838	0.0352301
Solyc05r024650.1	15.043	13.9156	18.5369	6.75172	3.33487	7.71169	1.86369	3.54821	31.0716	0.000920935	0.00496788
Solyc04r021520.1	1.56637	1.57123	1.98267	0.430043	0.685369	0.846392	1.8647	1.61056	64.5213	8.89357e-05	0.00109221
Solyc12r055130.1	688.943	680.689	534.745	275.455	180.033	258.255	1.87331	9.29165	56.041	0.000139096	0.00141849
Solyc08r041060.1	864.466	698.946	1044.38	527.494	105.279	305.664	1.88651	9.21158	10.1277	0.0174122	0.0434821
TCONS_00037963	15.6891	16.7878	17.0157	5.95766	6.11795	6.20591	1.9034	4.87301	307.069	4.8651e-07	0.000117006
Solyc09r045780.1	55.1725	51.7538	45.941	17.9672	16.0441	20.128	1.96539	4.38147	143.413	6.45845e-06	0.000295858
TCONS_00035978	43.1747	35.5251	38.2549	14.153	13.9596	12.9787	1.97546	5.57883	191.635	2.42972e-06	0.00016635
Solyc01r005410.1	5.39001	4.72241	3.48166	2.43892	0.167181	1.99646	1.99102	2.73612	5.98624	0.0475012	0.0945437
Solyc09r045790.1	84.9221	79.8746	72.3774	24.7817	22.2267	32.4113	2.04837	5.00317	124.421	1.03858e-05	0.000336781
Solyc08r041310.1	429.789	401.921	330.998	149.442	62.5214	168.177	2.0644	7.7699	25.7997	0.00183232	0.00817322
Solyc03r014280.1	8.23497	5.97451	6.70997	2.45641	0.763871	3.63901	2.06972	0.932526	17.2299	0.00481673	0.0167483
Solyc05r028140.1	20.9715	21.3173	68.0674	10.3848	14.0609	11.001	2.09209	5.46055	19.5427	0.00382264	0.014018
Solyc01r005590.1	14.3419	19.7615	14.0395	6.27371	4.2206	4.91356	2.0962	4.76726	70.8448	6.58973e-05	0.000918742
Solyc08r041540.1	21.5896	18.8213	20.1011	5.56271	7.81557	5.74584	2.13893	3.1506	186.104	2.68319e-06	0.000168341
Solyc02r013180.1	13.0303	18.6842	22.256	6.97485	5.19597	4.41009	2.14277	1.84554	57.0126	0.000131752	0.00138523
TCONS_00011266	4.20545	6.23329	7.15628	2.24919	1.62936	1.49384	2.14948	0.881212	55.7425	0.000141458	0.00143568
TCONS_00015958	1.12068	1.82518	1.89134	0.447385	0.439905	0.610925	2.15141	1.03979	69.4898	7.01205e-05	0.000953323
Solyc04r022610.1	29.1995	34.3688	136.787	26.1169	10.1311	23.5669	2.15607	4.77905	9.53022	0.0197532	0.0480672
Solyc06r031180.1	31.924	41.3026	32.5391	13.9618	5.44199	12.7142	2.16137	4.8394	29.5881	0.00129885	0.00640764
Solyc06r032510.1	3.125	3.38385	2.95884	1.06281	0.559018	1.25417	2.17482	2.26786	47.6194	0.000231445	0.00200654
TCONS_00015959	1.27081	2.12552	2.20213	0.510292	0.469206	0.683144	2.2099	1.00843	66.1337	8.21864e-05	0.00103822
TCONS_00015957	1.32792	2.26103	2.3702	0.549238	0.471235	0.717064	2.23412	0.987569	61.5387	0.000103418	0.0011795
TCONS_00015960	1.26403	2.13249	2.25685	0.520843	0.437465	0.689162	2.23483	0.990482	59.8876	0.000112751	0.00123726
TCONS_00015956	1.36282	2.33085	2.42663	0.568916	0.475381	0.728996	2.24234	0.948843	60.9772	0.000106476	0.00119568
TCONS_00015955	1.1479	1.86744	1.95991	0.436467	0.39138	0.605874	2.25405	1.12273	67.2942	7.7732e-05	0.00100598
TCONS_00016676	4.20973	4.29991	4.88455	1.87734	0.340965	1.54464	2.25851	2.14093	15.4532	0.0067716	0.0214756
TCONS_00015954	1.04114	1.71372	1.83715	0.396833	0.337214	0.569631	2.27502	1.21718	59.9376	0.000112452	0.00123726
Solyc06r032550.1	46.1664	41.6414	33.4188	19.5584	1.93306	11.7718	2.28063	6.08088	8.57222	0.0244572	0.0567392
Solyc03r015900.1	1.71323	2.73802	3.61308	0.456348	0.844597	0.995352	2.28799	1.51861	45.9433	0.000258573	0.00215055
Solyc01r004270.1	1.16563	1.32346	1.06125	0.232363	0.246881	0.532582	2.29166	-0.0268951	44.9043	0.000277466	0.00223153
Solyc01r006420.1	2.0142	2.90028	3.72757	0.784697	0.768761	0.864238	2.29346	2.14915	96.4882	2.41059e-05	0.000543512
Solyc10r050670.1	260.779	325.618	144.011	131.8	24.1702	41.6763	2.29517	7.9262	9.87202	0.0183664	0.0453425
TCONS_00055401	1.66576	1.92336	2.23533	0.80201	0.209293	0.580494	2.29663	0.134934	26.548	0.00132139	0.00647458
Solyc10r048980.1	113.503	72.765	85.4943	10.4661	22.08	45.3884	2.30407	5.24999	21.2669	0.00308847	0.0119162
Solyc06r029960.1	173.748	253.797	846.689	203.12	47.7609	80.5167	2.32528	7.92645	8.35444	0.0257288	0.0588379
Solyc08r041550.1	240.134	242.219	274.465	61.6649	84.8924	61.381	2.33794	5.48913	283.492	6.3972e-07	0.000123082
Solyc04r022190.1	1.47621	0.381783	1.05184	0	0.608867	0.212996	2.34299	0.00294283	6.00173	0.0472907	0.0941897
TCONS_00021124	22.6112	24.7855	20.3919	6.87048	4.21004	6.92604	2.36796	4.99656	87.253	3.35247e-05	0.000624208
TCONS_00036946	1055.69	693.715	640.294	241.523	187.167	208.901	2.37023	8.81876	76.6644	5.10699e-05	0.00080102
Solyc04r023510.1	5.78342	5.54758	5.83108	2.0404	0.864123	1.58614	2.37379	2.6498	48.8136	0.000225443	0.00199074
Solyc04r021910.1	3.48878	4.42176	6.32063	1.42329	0.970915	1.13066	2.45453	3.17522	77.9999	4.82902e-05	0.000777383
TCONS_00054023	65.8381	76.1875	84.6673	11.6905	23.2192	21.4577	2.49611	5.94743	124.561	1.03469e-05	0.000336781
Solyc05r024470.1	16.7608	26.3091	40.4966	4.56142	7.15717	8.7786	2.49947	4.46731	52.1362	0.000225778	0.00199074
Solyc12r058630.1	4.46618	4.25623	5.23308	1.27611	0.882876	1.15635	2.52323	1.27077	126.117	9.92731e-06	0.000336781
TCONS_00022542	1.84037	2.31897	3.37311	0.725768	0.465518	0.571529	2.5333	2.0116	72.1604	6.21051e-05	0.000878605
Solyc04r018950.1	58.0785	79.0232	32.9796	19.0012	3.26775	15.7403	2.59822	4.37151	13.9259	0.00863547	0.0257458
TCONS_00034174	4.60367	4.67555	4.28603	1.04322	0.781406	1.16349	2.64416	3.10658	165.349	4.0014e-06	0.000217888
TCONS_00041014	3.80348	3.83953	3.2415	0.683464	1.07019	0.613188	2.67317	1.03435	127.894	9.47459e-06	0.000336781
TCONS_00053634	7.37532	4.00277	2.66367	0.806681	0.836759	1.4044	2.69549	1.63978	35.8534	0.000636577	0.0039577
Solyc03r013880.1	6312.86	8679.81	5979.86	2816.64	306.736	1089.67	2.7147	11.5281	11.401	0.0135204	0.035831
TCONS_00041015	4.96351	5.10995	4.31532	0.746748	1.40437	0.833061	2.74625	0.871766	123.905	1.05308e-05	0.000337687
Solyc12r058450.1	84.978	120.378	83.3763	29.2171	13.3643	14.3549	2.77508	7.59503	44.8823	0.000396463	0.00284625
Solyc00r000030.1	0.631079	0.847642	0.506376	0.127503	0.0903128	0.175344	2.80059	0.238213	69.2285	7.09746e-05	0.000953323
Solyc02r010640.1	361.317	470.673	282.893	135.828	21.3989	53.9624	2.80779	8.58003	15.3075	0.00692503	0.0217708
Solyc01r007180.1	1.91627	1.38965	1.30038	0.198441	0.395326	0.298485	2.85397	0.896262	103.041	1.94135e-05	0.000481994
Solyc09r046130.1	4.04272	2.78377	1.9154	0.135708	0.277283	1.31597	2.85651	2.07213	13.1971	0.00976561	0.0282118
Solyc02r008500.1	7.79961	9.48345	7.9347	1.51236	0.620191	2.49336	2.90807	2.23555	39.2634	0.000553362	0.00360497
Solyc12r058460.1	100.965	100.505	86.3476	29.5919	10.005	10.6151	2.93848	6.01727	32.165	0.00103546	0.00541938
Solyc03r016110.1	5593.53	6099.12	4301.61	1970.49	133.689	419.561	3.04646	11.9158	9.37678	0.0204208	0.0493176
Solyc02r010350.1	41.9778	44.853	38.7047	8.9232	3.75734	7.917	3.05163	4.90419	67.8069	0.000116558	0.00126462
Solyc02r009960.1	6.75945	11.3054	3.5	2.17127	0.814212	0.475706	3.05987	1.7352	19.1009	0.00404701	0.0145996
Solyc06r030930.1	624.81	757.414	895.333	127.824	120.507	90.8399	3.20215	9.40181	203.597	1.97852e-06	0.00016635
TCONS_00049765	17.6556	18.999	16.6287	5.71116	0.663903	1.15071	3.21001	4.47589	14.6639	0.0076603	0.0233449
TCONS_00036728	0.771057	1.13888	1.38827	0.322288	0.131702	0	3.21909	-0.622167	19.4675	0.00316809	0.0121423
Solyc06r029930.1	43.525	40.0614	59.0422	5.27814	9.74401	6.2096	3.2286	5.29195	187.641	2.60946e-06	0.000167353
TCONS_00049766	15.9346	17.2704	15.2405	5.02509	0.537088	0.999589	3.26912	4.16713	14.7544	0.00755087	0.0231335
TCONS_00016047	16.9453	16.6131	13.764	3.99948	0.927467	1.34094	3.32779	2.61708	32.1312	0.00103843	0.00541938
Solyc09r046150.1	1.11925	1.19562	1.58922	0.194015	0	0.333516	3.33108	-0.360261	23.192	0.00199207	0.00861934
Solyc12r055230.1	857.062	980.618	783.889	219.999	38.6519	82.4751	3.34705	9.45395	23.3291	0.00243528	0.0100835
TCONS_00018899	2.06055	3.3367	4.20308	0.544735	0.231508	0.472665	3.36866	0.552228	70.4454	6.71073e-05	0.000931114
Solyc03r016080.1	23.993	23.8026	19.7878	5.43371	0.978513	2.25161	3.3754	3.40206	28.8216	0.00139391	0.00670458
TCONS_00016048	13.0234	13.2556	10.3898	2.78945	0.627212	1.24623	3.3933	3.08645	35.7159	0.000776303	0.00434188
Solyc06r030690.1	65.5337	69.1257	86.911	11.9333	3.56535	8.84296	3.61212	5.86264	54.6093	0.000232364	0.00200779
Solyc01r005060.1	62.4008	83.1492	72.3082	13.9975	3.6621	4.87719	3.68139	6.5321	37.2467	0.000690874	0.00419545
Solyc01r001030.1	741.239	662.879	680.258	130.689	30.4836	54.6574	3.6837	7.88502	36.9987	0.000703842	0.00419545
Solyc05r024830.1	6851.04	5791.13	4610.88	834.965	142.783	763.57	3.74316	10.6438	27.8205	0.00153235	0.00713282
TCONS_00003913	1.09959	0.776417	0.648695	0.0707089	0.135228	0.0486201	3.75442	-0.232611	82.6039	4.00803e-05	0.000693676
Solyc04r022200.1	1.17146	0.632569	0.259887	0.038493	0.0545308	0.117636	3.78375	-0.360864	29.2448	0.00103785	0.00541938
Solyc07r036770.1	4070.82	6310.46	5514.98	489.941	529.506	522.495	3.83247	11.5981	332.256	3.71172e-07	0.00010712
Solyc04r023440.1	10.2366	8.00992	7.27806	0.663975	0.776008	0.96384	3.88588	2.43169	295.79	5.5311e-07	0.000120098
Solyc11r051500.1	79.6551	74.1175	91.6886	11.6315	3.82707	6.66493	3.89583	4.92843	71.7102	0.000104371	0.00118123
TCONS_00032027	3.5848	2.66905	2.81264	0.522734	0.0214687	0.192895	4.01885	1.06064	31.8536	0.00106332	0.00553924
TCONS_00032029	4.97656	3.86647	3.74441	0.724058	0.036208	0.255938	4.02971	1.36454	30.5949	0.0011865	0.00599692
TCONS_00032235	2.00294	2.09018	1.87167	0.327275	0.13909	0	4.03907	-0.233343	39.6684	0.000405626	0.00288334
Solyc10r050140.1	7693.5	7569.05	5237.56	1302.38	19.3054	114.989	4.19704	11.0506	7.91813	0.0285522	0.0635541
Solyc03r018040.1	140.838	170.496	136.469	17.1202	7.24125	8.50824	4.19836	7.12045	92.3511	4.84854e-05	0.000777383
TCONS_00043549	2.76408	3.08688	5.21114	0.406189	0.112583	0.242869	4.25948	0.509904	86.3333	3.47056e-05	0.000633548
TCONS_00043550	2.57247	2.8729	4.84989	0.378032	0.104779	0.226033	4.25948	0.509904	86.3333	3.47056e-05	0.000633548
Solyc06r032570.1	374.242	262.315	106.195	19.1888	5.3372	27.8798	4.29116	7.48761	29.7427	0.00128072	0.00633205
Solyc02r009410.1	42.7584	82.3966	106.602	3.16663	3.81452	3.42098	4.93674	5.68365	208.491	2.32796e-06	0.00016635
TCONS_00016679	1.56406	1.53359	1.82412	0.109765	0.0277974	0.0450869	5.11333	0.164238	166.389	3.91763e-06	0.000217598
Solyc02r010110.1	48.6907	72.4782	19.4444	1.31878	1.05089	2.60707	5.30794	4.26867	68.8838	0.000117586	0.00126877
Solyc09r042330.1	725.153	717.978	466.521	15.9248	12.0138	34.7918	5.40752	8.88387	113.272	2.5083e-05	0.000552591
TCONS_00027321	4.34266	5.12094	3.81179	0.268847	0	0.123241	5.4657	1.1393	73.4224	7.93532e-05	0.00101333
TCONS_00001672	1.19961	1.64687	2.24515	0.0191308	0.0203262	0.0438485	6.2701	0.217507	229.226	1.32189e-06	0.000149136
Solyc01r007440.1	12.846	30.3596	19.8239	0.544334	0.141373	0.221801	6.53031	5.52192	94.5399	4.55938e-05	0.000752247
Solyc02r011190.1	8.96989	8.94416	10.1957	0.191583	0	0.0731855	7.00293	0.944985	225.449	1.39886e-06	0.000149136
TCONS_00050128	0.610947	1.2412	1.33352	0	0.0123853	0.0133591	7.04998	-0.326819	128.372	9.3574e-06	0.000336781
TCONS_00052877	7.64146	6.33046	8.88865	0	0	0.214637	7.10407	0.67783	140.77	6.87406e-06	0.000309273
TCONS_00041148	5.21101	2.0412	2.2398	0	0	0	9.51297	0.115699	78.8409	0.000410987	0.00289727
Solyc02r010970.1	0.743428	0.830251	0.588571	0	0	0	9.60078	0.199171	301.158	1.16742e-05	0.000362277

## Sheet: Nr-Br6 vs Nr-MG
Table S2 The differentially expressed (DE) lncRNAs in AC-Br6 vs AC-MG, Nr-Br6 vs Nr-MG, Nr-MG vs AC-MG and Nr-Br6 vs AC-Br6.
The DE lncRNAs in Nr-Br6 vs Nr-MG.
Geneid	Nr_BR6_1	Nr_BR6_2	Nr_BR6_3	Nr_MG_1	Nr_MG_2	Nr_MG_3	logFC	logCPM	F	PValue	FDR
TCONS_00042330	0	0.0112015	0	8.36274	3.96945	18.0278	-10.7355	3.25427	102.714	2.24457e-05	0.000390503
Solyc02r010150.1	0	0	0	1.41793	0.93349	2.00644	-9.34828	0.024611	124.836	6.98221e-05	0.000758105
Solyc09r042650.1	0	0	0.0339705	5.8232	1.65872	14.154	-8.71441	1.26054	40.3872	0.000416363	0.00253828
TCONS_00049023	0	0	0	1.75233	0.643925	1.86058	-8.53776	-0.731171	54.1474	0.000711092	0.0037049
Solyc03r015630.1	0	0	0	1.14705	0.539123	1.09592	-8.44351	-0.816761	80.0999	0.000210973	0.00161262
Solyc05r024420.1	0	0	0	0.724927	0.0996814	0.632722	-8.24983	-0.99241	21.7909	0.00589931	0.0185523
Solyc05r028450.1	1.98508	0.320951	0.624616	229.592	115.457	298.633	-7.55644	6.62663	102.513	2.25885e-05	0.000390701
Solyc10r050090.1	0.0305112	0	0.0332325	4.37954	4.57459	4.07882	-7.33552	1.56046	388.184	1.31975e-07	2.69684e-05
Solyc12r058260.1	0	0.0430172	0	3.2309	3.51242	1.84426	-7.24986	1.11677	117.946	1.29724e-05	0.000288007
Solyc10r049460.1	0.0488475	0	0.0177348	4.3229	2.20175	5.03121	-7.13458	2.28492	129.682	1.04997e-05	0.000256038
Solyc03r018080.1	0.0411526	0.0427732	0.134469	11.4587	8.56826	7.28693	-6.67418	1.21301	284.932	4.00088e-07	5.41029e-05
Solyc12r055240.1	0.0491416	0.0510768	0.267623	11.2701	19.2121	12.8794	-6.65612	2.59376	192.8	2.83373e-06	0.000146429
TCONS_00042178	0.0124212	0.019414	0.0291942	1.91506	1.14482	2.98247	-6.34356	1.17735	133.602	6.92049e-06	0.000203846
Solyc07r036210.1	0.133352	0.346509	0.399426	23.099	23.3889	23.1436	-6.07757	2.84482	478.476	6.2129e-08	2.69684e-05
Solyc08r041240.1	0.0162825	0.00846186	0	0.228446	1.44634	0.486891	-6.01643	-0.0637193	30.6466	0.000934886	0.00452242
Solyc02r011390.1	0.0383607	0.159486	0.208911	8.1973	6.48942	14.9572	-5.96023	2.41633	123.099	1.24519e-05	0.000284957
Solyc07r036980.1	0.121618	0	0	2.13291	2.51154	2.70972	-5.51925	-0.175429	75.6303	4.10952e-05	0.000552029
Solyc12r054960.1	0	0	0.0873026	1.12457	0.471633	2.70699	-5.36483	-0.0323862	24.1516	0.00182722	0.00756048
TCONS_00057792	0.464008	0.348448	0.477176	15.8671	24.6333	18.8021	-5.28457	2.41582	505.952	5.07894e-08	2.69684e-05
TCONS_00002772	0.0690736	0.00299141	0.0250781	1.08093	0.534101	2.52449	-5.11062	0.37577	34.3071	0.00067426	0.0035566
Solyc12r055150.1	0	0.0475358	0.199255	3.20832	5.14928	1.36759	-5.07441	0.614118	37.2485	0.000529494	0.00300619
Solyc10r049470.1	0.0924011	0.019208	0.181157	2.15402	5.35335	4.07414	-5.06766	1.14985	78.4351	5.33896e-05	0.000643087
TCONS_00050344	0.324036	0.250071	0.296221	12.0179	5.78574	13.0706	-4.91058	1.80118	145.667	5.93316e-06	0.000193969
Solyc02r011120.1	0.0834088	0.0288979	0	1.5003	1.77753	0.537954	-4.76511	0.0223256	37.6088	0.000514634	0.00295101
Solyc05r025400.1	0.387017	0.134086	0.35128	6.09124	4.16037	17.1702	-4.73588	1.59396	45.3445	0.00029391	0.00204295
Solyc05r025390.1	0.410749	0.142308	0.37282	6.46476	4.41548	18.1027	-4.72993	1.58832	45.644	0.000288106	0.00201475
Solyc09r042430.1	0	0.0675434	0.353901	3.57682	2.05894	7.54421	-4.71249	-0.394484	29.5476	0.00103791	0.00493257
TCONS_00029367	0.196566	0.0679321	0.178237	3.18214	2.11305	8.70155	-4.70195	0.0653739	38.2105	0.000490998	0.00285224
TCONS_00029368	0.16399	0.0566741	0.148698	2.56628	1.76287	7.28352	-4.69372	0.0577366	37.2789	0.000528218	0.00300468
Solyc03r013420.1	0.0368666	0.114955	0.120464	2.60611	3.54593	2.05351	-4.66798	0.689963	138.771	5.10375e-06	0.000184511
Solyc04r023420.1	0.216077	0.449172	0.82372	14.9247	13.2643	15.013	-4.63865	1.51468	186.719	1.79839e-06	0.000107004
Solyc03r016730.1	0.110618	0.0459899	0.192775	3.39051	2.60357	4.1769	-4.62667	0.736521	141.482	4.7701e-06	0.000180717
Solyc10r049800.1	3.48377	1.49667	2.52966	72.0885	71.0104	65.4732	-4.58163	5.56071	261.714	9.42389e-07	6.67525e-05
TCONS_00050462	1.59432	1.24849	1.76934	59.2943	22.5667	41.0112	-4.52257	4.72558	134.3	9.36125e-06	0.000240084
Solyc02r012840.1	0.232535	0.0920733	0.16885	4.26635	4.05968	4.92129	-4.51286	2.08919	301.822	3.25598e-07	4.64285e-05
Solyc03r018290.1	4.19883	2.0292	1.39821	65.6353	23.4535	113.027	-4.50227	4.73472	42.7301	0.000351612	0.00231426
Solyc02r009890.1	1.09136	2.08957	1.56408	37.4739	48.9425	38.1242	-4.48032	3.93229	275.992	5.38668e-07	6.1636e-05
TCONS_00046068	0.399111	0.244211	0.230208	7.34991	6.24454	9.28027	-4.46035	1.22664	243.908	6.96809e-07	6.21774e-05
Solyc04r022820.1	0.194141	0.0538098	0.0845828	2.62605	2.69477	3.39974	-4.46016	1.27728	151.591	3.746e-06	0.000166422
Solyc11r051450.1	0.402522	0.371887	0.69417	9.48479	12.2599	15.1177	-4.43348	3.54042	253.241	7.28384e-07	6.21774e-05
Solyc08r040720.1	2.00407	1.55203	2.91042	95.0393	34.9052	28.2932	-4.40604	3.83836	62.3341	0.000110281	0.00101574
TCONS_00001134	0.0397984	0.0103414	0.043348	0.415132	0.960807	1.07154	-4.37933	-1.049	50.9374	0.000152089	0.00123624
Solyc09r044680.1	0.580724	0.57264	0.437898	11.5385	9.95797	14.1262	-4.2521	3.09138	396.758	1.21999e-07	2.69684e-05
Solyc07r033380.1	0.635033	0.701293	1.12397	23.3449	14.3716	16.2432	-4.24121	3.27831	215.546	1.27964e-06	8.06044e-05
TCONS_00038255	1.15719	1.27794	2.04816	42.3452	26.066	29.5569	-4.23591	3.2733	215.466	1.28129e-06	8.06044e-05
Solyc05r024050.1	4.849	3.44045	4.50666	90.2579	64.6523	117.725	-4.19755	7.05784	263.995	6.56716e-07	6.21774e-05
Solyc03r016880.1	0.161656	0.728097	0.55757	11.2821	6.18893	12.543	-4.14788	2.00859	69.3997	7.87014e-05	0.000810162
Solyc09r042020.1	0	0.145045	0	1.15466	0.368454	1.63643	-4.13267	-0.89871	16.2208	0.00522586	0.0168439
Solyc05r023730.1	0.144855	0.172069	0.202854	3.64035	2.7631	3.30025	-3.9869	0.795706	277.102	4.41993e-07	5.47888e-05
Solyc06r029970.1	2.24584	5.78903	4.99015	62.8251	101.178	78.6218	-3.98568	4.85504	107.2	1.95401e-05	0.000361068
Solyc04r021970.1	0.204171	0.238738	0.416964	3.82857	6.09346	5.77606	-3.97005	2.15317	183.29	1.93919e-06	0.000110944
Solyc03r017710.1	0.144375	0.0643118	0.179717	2.1369	1.8204	2.90233	-3.91819	1.28743	134.902	5.6334e-06	0.000188308
Solyc01r005380.1	0.0725657	0.087994	0.105384	1.35748	1.56014	1.6168	-3.86172	1.45961	384.974	1.35975e-07	2.69684e-05
Solyc11r054210.1	0.146105	0.041043	0.0774179	1.91351	1.05005	1.49568	-3.84767	2.04493	83.2718	4.41078e-05	0.000580622
Solyc01r005210.1	0.222518	0.0578203	0.302956	3.56224	2.22417	3.95755	-3.84186	0.962695	72.8107	5.31468e-05	0.000643087
TCONS_00010459	0.0483158	0.0573926	0.0902145	1.3781	0.921618	0.906525	-3.79085	-0.158843	119.215	8.6604e-06	0.000230042
TCONS_00059419	0.0806286	0.212733	0.283726	2.66073	3.84595	2.8122	-3.79053	1.46628	103.424	1.50718e-05	0.000313557
TCONS_00049619	1.60041	0.757363	1.622	36.3877	15.3644	10.5252	-3.75542	2.26726	44.9976	0.000300825	0.00207646
Solyc02r010820.1	1.01009	3.33764	2.90645	29.5312	49.4722	33.1126	-3.71545	4.74886	64.7171	9.8052e-05	0.000949866
Solyc02r012060.1	2.94104	1.43898	2.10297	41.9175	19.3242	36.1996	-3.69914	5.56377	96.512	2.74534e-05	0.000427612
Solyc03r013440.1	0.082461	0.0114278	0.125742	0.800958	1.62359	0.883179	-3.69528	1.1566	40.9694	0.000398922	0.00245713
Solyc12r054670.1	0.798131	1.80215	1.07915	14.1682	26.6269	13.6517	-3.64703	2.85206	78.7918	5.26233e-05	0.000643087
TCONS_00055351	0.196124	0.0566525	0.0689802	1.98286	1.10963	1.57473	-3.61737	1.0965	63.3517	9.65982e-05	0.000939149
Solyc12r054860.1	0.0593989	0.216083	0	1.60265	1.04181	1.46275	-3.60428	-0.842211	29.5145	0.000843179	0.0042159
Solyc11r053040.1	0.064344	0.178341	0.140166	2.03699	1.34697	2.02466	-3.59271	1.90192	96.5207	2.50776e-05	0.000410569
Solyc12r057420.1	0.0248229	0.0774014	0.0675923	0.696538	0.575818	1.1498	-3.58331	-0.388285	58.9437	9.43368e-05	0.00092017
Solyc01r005680.1	1.1743	1.03277	2.06614	16.0369	13.1346	27.2762	-3.50893	2.20992	88.6927	3.60361e-05	0.000512953
Solyc01r004520.1	1.18314	1.13644	1.88411	20.1484	15.1884	19.7108	-3.49832	4.62968	249.552	6.76635e-07	6.21774e-05
Solyc06r031700.1	1.39805	0.954902	0.848389	6.20779	16.882	18.5022	-3.46508	2.93706	58.6281	0.000133516	0.00113771
Solyc10r050640.1	0.159719	0.132807	0.0521894	1.18939	2.0242	1.12377	-3.38856	0.0757319	65.1536	6.77045e-05	0.000739688
Solyc02r012050.1	2.91044	1.64449	1.77649	32.1907	15.1958	29.5712	-3.38675	4.86479	87.7729	3.72624e-05	0.00052045
TCONS_00055568	0.428505	0.254435	0.400192	4.8308	2.97944	5.24194	-3.35222	0.144675	100.458	1.56385e-05	0.000322545
Solyc02r011930.1	0.888138	0.686968	0.899863	9.58516	8.71764	10.9961	-3.34248	2.40482	437.189	8.60215e-08	2.69684e-05
TCONS_00055569	0.473453	0.281124	0.44217	5.33753	3.1197	5.8513	-3.34108	0.134919	89.7725	2.29822e-05	0.000392943
Solyc03r017910.1	1.09396	2.55833	3.21712	26.1512	30.2661	24.5021	-3.33824	2.46484	99.0582	2.38922e-05	0.000399321
Solyc02r009870.1	2.12472	0.579252	2.01072	17.1794	13.6372	23.772	-3.32203	2.54863	60.5991	0.000120447	0.00107228
Solyc12r055000.1	0.0237834	0.03296	0.069079	0.359352	0.636925	0.464829	-3.30086	-0.444558	64.1883	7.11495e-05	0.00076284
TCONS_00004126	0.238354	0.350967	0.259614	3.4942	3.30398	3.12117	-3.30014	-0.0279921	169.294	2.5409e-06	0.00013654
Solyc01r004940.1	0.564061	0.253524	0.166046	4.57391	2.48408	4.36199	-3.29877	1.5039	52.8321	0.000184273	0.00143888
Solyc07r036010.1	3.35925	6.98309	4.77554	44.447	81.7505	49.0104	-3.29483	4.89304	81.6337	4.69993e-05	0.000600098
Solyc12r057600.1	0.357662	0.644362	1.09078	9.23836	9.01169	5.39647	-3.28558	2.88998	66.1881	9.13688e-05	0.000897103
TCONS_00059124	0.252159	0.454288	0.787328	6.55858	6.45804	3.79476	-3.28017	1.91441	66.9307	8.82183e-05	0.000877757
Solyc11r054330.1	0.190381	0.0344137	0.117205	1.24174	0.946011	1.70836	-3.27834	0.848355	47.6911	0.000236915	0.00171908
TCONS_00036942	0.117167	0.0365345	0.293521	2.74401	0.74246	1.48389	-3.26383	-0.238224	21.2416	0.00259041	0.009931
Solyc04r022320.1	9.53252	5.69877	7.14063	58.0151	97.1711	93.2967	-3.25358	6.9688	155.028	5.1577e-06	0.000184511
Solyc10r050200.1	0.695835	0.596075	1.14101	11.4132	6.10003	8.9578	-3.23556	3.69574	102.237	2.27863e-05	0.000391845
Solyc04r023340.1	4.88404	4.64303	5.90352	73.2806	34.6423	60.1017	-3.2293	4.39886	119.472	1.37297e-05	0.000292533
Solyc03r017490.1	2.75844	15.7037	8.63784	78.2144	134.253	87.0428	-3.21479	6.14975	26.9916	0.00134109	0.00595486
Solyc07r036340.1	0.512228	0.692121	0.613706	4.42255	9.15796	5.64628	-3.16735	1.51263	97.1007	1.75734e-05	0.000339485
Solyc04r022250.1	611.405	445.653	585.241	4113.28	7838.81	5216.07	-3.16514	11.7375	148.676	4.00991e-06	0.000166422
TCONS_00058290	17.765	4.85088	17.8409	164.109	115.027	130.633	-3.14267	5.67307	46.6062	0.000270431	0.00191555
Solyc11r051040.1	0.413587	1.01607	0.696189	3.81435	10.9342	7.27493	-3.13173	1.16441	41.1094	0.00039487	0.00244783
TCONS_00001460	0.095183	0.113064	0.148104	0.931867	1.1386	1.44305	-3.06559	0.0359101	115.618	9.63055e-06	0.000243984
Solyc04r023100.1	0.266133	0.110646	0.57974	3.56156	2.28871	3.49533	-3.06509	-0.483195	44.4294	0.00023621	0.00171816
Solyc02r011650.1	0.360824	0.250022	0.393006	3.5372	2.17757	3.70232	-3.00026	0.311823	95.3716	1.86892e-05	0.000353114
Solyc11r054280.1	0.0928181	0.0844142	0.0968843	0.826428	0.520771	1.18821	-2.98291	1.34492	79.0658	3.53742e-05	0.000512953
Solyc09r044120.1	0.0814201	0.0634699	0.155194	0.944624	0.967385	0.811562	-2.96023	0.0986551	95.2569	1.87664e-05	0.000353114
TCONS_00023086	11.1196	7.98601	9.99969	71.3573	102.447	87.1219	-2.94303	4.53761	301.272	3.27731e-07	4.64285e-05
Solyc06r032290.1	3.45551	11.972	9.97383	72.6598	93.9732	62.1326	-2.93667	3.91967	43.5196	0.000332754	0.0022097
Solyc01r005360.1	0.0718736	0.232413	0.165266	1.35315	1.15668	1.6763	-2.92347	1.03698	57.8292	0.000105112	0.000998356
Solyc08r040320.1	9.85467	9.2135	16.1961	79.2582	114.204	112.171	-2.90096	6.18643	140.336	7.117e-06	0.000207058
Solyc04r022340.1	0.174158	0.437456	0.569073	4.511	2.01997	3.57397	-2.8829	1.44607	38.3257	0.000486635	0.00284955
Solyc02r011370.1	1.10576	0.933814	1.6184	11.4117	7.85934	11.9943	-2.88013	1.81361	128.662	6.64436e-06	0.000201704
Solyc08r041210.1	0.208777	0.0394543	0.041345	0.921765	1.18122	0.46739	-2.87637	-0.809088	21.141	0.00226432	0.00888702
Solyc09r046090.1	3.42615	1.92235	4.2271	26.8979	20.4138	33.6349	-2.87061	3.35904	91.3744	3.10616e-05	0.000464364
TCONS_00004403	1.22803	1.04432	1.97595	13.5246	8.33758	13.386	-2.83816	1.31032	88.9834	2.36846e-05	0.000398089
Solyc01r002970.1	0.728693	0.246152	0.833371	4.50235	6.57587	3.75983	-2.82267	1.6672	50.1072	0.000212086	0.0016137
Solyc01r003450.1	0.141996	0.138363	0.0869965	1.33134	0.773257	0.957444	-2.82069	0.468601	78.2572	3.66244e-05	0.000516387
Solyc11r054450.1	2.12859	0.477682	1.10653	10.155	9.77139	10.495	-2.81498	2.28719	45.5883	0.000289175	0.00201475
Solyc09r046050.1	0.0929762	0.317524	0.0868019	0.874424	1.56309	1.69774	-2.80002	0.320027	27.9537	0.00118335	0.00543282
Solyc01r005010.1	9.0181	4.23722	7.69947	65.0032	39.3426	61.4548	-2.77646	5.54354	79.7289	5.06772e-05	0.000628524
Solyc06r031310.1	0.0527495	0.0548268	0.0574543	0.358655	0.411856	0.556713	-2.76902	0.0318122	108.87	1.18562e-05	0.000275563
Solyc11r054310.1	0.259937	0.20263	0.212341	1.82348	1.29909	2.28612	-2.76389	0.0246765	83.574	2.93167e-05	0.000451902
Solyc03r013730.1	0.249445	0.117849	0.172895	1.2604	1.52678	1.44927	-2.73787	0.58264	111.118	1.1048e-05	0.000267217
Solyc01r003000.1	0.442774	0.0767018	0.361699	2.54859	2.8809	1.29805	-2.69837	-0.3919	27.0098	0.00110396	0.00516398
Solyc03r014040.1	24.5208	52.2473	33.5477	257.829	337.97	214.712	-2.63648	6.72265	61.9472	0.000112449	0.00103252
Solyc08r040750.1	5.66581	12.0734	9.02448	59.3506	75.0502	59.0106	-2.61694	5.21841	77.5614	5.53278e-05	0.000648032
TCONS_00027345	0.355089	0.170341	0.327259	2.13723	1.39086	2.61049	-2.6163	-0.100785	53.2486	0.00013164	0.00113515
Solyc11r051410.1	1.82504	1.98574	2.12471	14.9759	11.8049	15.1225	-2.59764	5.03168	328.018	2.41641e-07	3.99379e-05
Solyc03r015990.1	3.89448	1.36444	3.57458	24.1323	13.4929	23.835	-2.59402	3.46968	41.51	0.000383566	0.00241475
TCONS_00021720	1.21063	1.11607	1.76599	9.36361	7.66068	11.6698	-2.59372	2.3945	133.343	5.86639e-06	0.000193917
Solyc06r032710.1	0.311738	1.51207	1.01863	5.55127	9.34789	5.30064	-2.59293	0.657501	26.8747	0.00135754	0.00601889
Solyc02r008210.1	0.0892201	0.16486	0.0863803	0.791718	0.695489	0.929996	-2.58823	0.976974	71.4648	4.97151e-05	0.000626705
Solyc06r029470.1	0.209772	0.0484519	0.431578	0.80496	1.09454	2.88356	-2.58703	0.728117	12.9121	0.00912362	0.0264549
Solyc07r036150.1	0.82449	1.0712	1.03619	3.43951	6.96132	10.2634	-2.58653	2.36438	41.4846	0.000384269	0.00241475
TCONS_00009011	0.813821	0.874706	1.46056	7.33588	7.63919	6.95144	-2.58451	2.2341	150.212	3.86797e-06	0.000166422
Solyc11r051030.1	0.106714	0.406695	0.271209	1.80434	2.37482	1.37653	-2.58303	-0.585942	33.2393	0.000586177	0.0032294
TCONS_00009010	0.838763	0.901514	1.50532	7.51956	7.83017	7.16449	-2.57911	2.22952	149.913	3.89512e-06	0.000166422
Solyc08r040560.1	0.207726	0.064772	0.113127	0.818282	0.705165	1.1936	-2.57887	0.1096	41.958	0.000283405	0.0019961
Solyc02r010050.1	1.64159	1.7644	2.96646	14.6767	15.3671	13.8908	-2.57105	3.21733	140.192	4.92534e-06	0.000183161
Solyc11r051440.1	0.161456	0.167815	0.27844	1.52469	1.37023	1.24644	-2.54811	0.342376	104.495	1.36566e-05	0.000292533
Solyc04r018520.1	0.0911502	0.023685	0.04964	0.319713	0.386783	0.427551	-2.53544	-0.645071	40.1353	0.000326132	0.00217543
Solyc06r031190.1	6.91922	2.79081	14.5103	76.28	26.2698	55.2711	-2.51659	4.92275	16.6894	0.00486285	0.0159026
TCONS_00036365	0.287199	0.238808	0.500504	2.54165	2.72986	1.51554	-2.50504	-0.0145616	50.3346	0.000158078	0.0012676
Solyc04r018830.1	0.0933988	0.105167	0.194981	0.898799	0.907142	0.784927	-2.50159	0.456449	82.3305	3.0846e-05	0.000463893
Solyc10r050620.1	0.0752843	0.052166	0.218664	0.595833	0.68151	0.868112	-2.41775	-0.446793	28.8507	0.00090032	0.00441989
TCONS_00009074	4.43629	6.03295	7.21902	32.5663	41.111	35.5483	-2.40306	5.03873	159.35	3.1439e-06	0.000155885
Solyc10r047960.1	0.368631	0.042572	0.390357	1.41455	1.57582	1.84919	-2.38422	0.959563	19.373	0.00330818	0.0118863
Solyc11r051980.1	0.117816	0.326548	0.513295	1.6671	2.62187	1.48903	-2.37607	0.86612	26.125	0.00143305	0.00627881
Solyc08r037910.1	11.4062	22.2329	16.6221	84.704	130.284	91.6651	-2.37188	5.28116	63.8116	0.000102481	0.000983491
Solyc02r010300.1	0.165864	0.172396	0.383899	1.43206	1.54841	1.36151	-2.37012	-0.162186	54.7882	0.000119935	0.00107149
TCONS_00011551	0.589998	0.525628	0.367212	3.27471	2.31623	3.41696	-2.36722	0.638986	76.4398	3.96469e-05	0.000543546
Solyc04r019240.1	0.677076	0.882657	1.34994	6.09353	5.71368	5.59821	-2.36505	2.6194	105.086	1.33939e-05	0.000290854
Solyc11r052510.1	0.213953	0.111189	0.116518	1.2315	0.484202	0.961757	-2.3587	-0.603772	26.0701	0.00121608	0.00554033
TCONS_00017010	0.973142	1.02126	1.05994	6.16518	4.45831	7.11497	-2.31464	2.34365	130.984	6.24306e-06	0.000199711
TCONS_00010849	0.622839	1.26391	1.39716	6.73794	5.57112	6.6892	-2.31011	1.40348	62.1674	7.9116e-05	0.000811621
TCONS_00005203	1.41516	0.533033	1.92109	6.35339	10.214	5.09118	-2.27593	1.81949	27.4724	0.00127607	0.0057279
TCONS_00005201	1.47218	0.575009	2.04274	6.70688	10.8028	5.36447	-2.27465	1.78964	27.7362	0.00124212	0.00563508
Solyc04r023370.1	17.0967	9.81315	15.6754	86.6902	61.8247	88.7648	-2.26762	6.79725	96.365	2.09281e-05	0.0003727
TCONS_00005202	1.48937	0.588579	2.02183	6.71521	10.5694	5.29589	-2.25231	1.81027	28.3802	0.00116401	0.0053689
Solyc07r037140.1	396.853	510.45	428.64	2600.04	2511.34	2324.16	-2.24744	10.6897	184.58	1.8731e-06	0.000109264
Solyc09r042780.1	0.313008	0.260268	0.187509	1.4357	1.57614	1.24797	-2.24634	0.21629	81.4026	3.2054e-05	0.000476803
Solyc06r031600.1	7.31233	2.68246	3.93021	22.9016	23.2547	30.5164	-2.24568	3.71165	42.4195	0.000359411	0.0023346
TCONS_00028008	0.141946	0.263244	0.282129	1.07882	1.2158	1.51429	-2.2431	0.485193	59.58	9.10546e-05	0.000896978
TCONS_00028007	0.142172	0.263662	0.282577	1.08054	1.21773	1.51669	-2.2431	0.485193	59.58	9.10546e-05	0.000896978
Solyc07r035340.1	0.992185	0.970596	1.58923	5.60599	7.00048	6.77563	-2.22639	0.492923	90.8011	2.21059e-05	0.000389143
Solyc07r033170.1	3.87121	5.04169	4.49589	21.3555	26.481	25.2823	-2.21771	4.67956	205.523	1.28051e-06	8.06044e-05
Solyc01r001090.1	63.4314	33.0562	54.3253	335.956	166.593	303.726	-2.21046	5.81582	45.6076	0.000288803	0.00201475
Solyc02r013170.1	1.05661	0.965672	1.74611	6.97962	6.14298	6.94287	-2.2	2.19054	106.536	1.27762e-05	0.000285784
Solyc01r005350.1	0.429239	0.707094	0.935047	2.01908	6.34173	2.6877	-2.18906	2.49035	20.3206	0.00291587	0.0108977
Solyc06r030600.1	3.36487	2.59654	2.55439	17.4423	12.6919	14.8268	-2.17609	1.87965	127.468	6.8635e-06	0.000203846
Solyc11r054400.1	1.15796	1.05914	0.781971	5.04888	5.5557	5.10568	-2.1564	1.50853	122.645	7.84835e-06	0.000214333
Solyc04r018900.1	3.11412	2.02675	2.21898	8.0724	15.215	14.8461	-2.14587	2.44261	57.4144	0.000126203	0.00110678
Solyc01r005290.1	6.79374	5.2573	5.88734	36.0717	24.2971	31.6343	-2.13895	2.948	129.261	6.53778e-06	0.000200515
Solyc10r050060.1	2.51503	3.51372	3.52202	17.9075	14.0448	17.0253	-2.13412	3.63688	129.377	6.51729e-06	0.000200515
Solyc11r051400.1	30.5072	24.8919	28.0435	162.956	103.658	156.619	-2.12471	6.37163	120.211	8.41407e-06	0.000227488
TCONS_00024716	0.0280899	0.237219	0.244763	0.651791	1.27937	0.658797	-2.11793	0.657001	11.5309	0.0118673	0.0322423
Solyc09r042510.1	24.8549	84.1307	51.7271	212.837	382.294	223.821	-2.1022	6.60937	19.6549	0.0031847	0.0115834
TCONS_00014941	1.70021	0.501001	1.01184	4.23738	3.28252	8.41697	-2.0927	1.9344	17.7714	0.00414133	0.0141615
Solyc07r033470.1	0.601004	0.267717	0.696171	2.49156	2.40724	2.78552	-2.08528	1.76494	52.7086	0.000136834	0.0011532
Solyc06r032070.1	24.5958	28.1346	41.9398	154.646	136.91	168.135	-2.06388	5.43987	107.362	1.26573e-05	0.000285269
Solyc10r049700.1	0.43927	0.523712	0.985042	3.80657	2.42683	3.18158	-2.06374	1.63062	42.1474	0.000295943	0.00204751
Solyc04r022350.1	8.20825	4.13327	7.5521	33.3439	34.2103	28.6372	-2.06063	2.98417	80.5057	3.32793e-05	0.000490129
Solyc02r012800.1	2.56671	1.855	2.57583	11.8223	9.26977	12.5423	-2.04977	4.48012	150.886	3.80775e-06	0.000166422
Solyc03r018030.1	2.31312	3.11939	2.50349	12.4031	13.5842	12.4809	-2.04645	3.46166	155.247	3.44556e-06	0.000166422
TCONS_00021653	0.390683	0.854999	0.648931	2.43568	3.84439	2.87048	-2.03732	0.858916	39.5421	0.000341788	0.0022596
TCONS_00007687	0.335315	0.692751	0.777081	3.28704	2.89943	2.46028	-2.03541	-0.405905	37.2873	0.000410812	0.00251474
TCONS_00043133	0.72897	0.654358	1.29925	4.61313	3.89941	4.2353	-2.03533	0.734736	60.5806	8.61822e-05	0.00086619
Solyc08r040270.1	0.238191	0.20631	0.237816	1.03898	0.97704	1.23365	-2.02787	1.48271	149.902	3.89615e-06	0.000166422
TCONS_00021654	0.283767	0.659222	0.516449	1.92304	2.91849	2.15604	-2.02778	1.47812	38.5841	0.000382929	0.00241475
TCONS_00007686	0.282441	0.598419	0.686257	2.87049	2.47468	2.10596	-2.02583	-0.373222	35.2882	0.000487536	0.00284955
TCONS_00007688	0.288194	0.610607	0.700234	2.92895	2.52509	2.14886	-2.02583	-0.373222	35.2882	0.000487536	0.00284955
Solyc09r045850.1	194.485	198.086	158.584	731.178	891.329	970.825	-2.00487	8.00138	142.857	4.61148e-06	0.000178171
Solyc07r036940.1	0.533817	0.346774	0.463326	1.55732	2.45394	2.27897	-2.0023	1.68432	77.9024	3.71908e-05	0.00052045
Solyc10r049690.1	1.09533	0.764907	0.932051	4.89475	4.20246	3.93362	-2.00105	1.70286	127.54	6.85004e-06	0.000203846
TCONS_00032329	1.68587	1.09839	1.43108	7.21493	5.52805	6.95196	-1.99626	0.0282668	68.8786	5.62457e-05	0.000649349
Solyc01r000900.1	0.282235	0.273793	0.307408	1.15748	1.51167	1.36799	-1.99342	-0.0682568	85.2147	2.74434e-05	0.000427612
TCONS_00047836	0.323954	0.319876	0.423417	1.34605	1.72106	1.83105	-1.96626	-0.537915	56.2854	0.000109796	0.00101479
TCONS_00047837	0.322037	0.317983	0.420912	1.33809	1.71088	1.82022	-1.96626	-0.537915	56.2854	0.000109796	0.00101479
TCONS_00047838	0.388052	0.383167	0.507195	1.59145	2.0616	2.19335	-1.96099	-0.541865	55.0156	0.000118321	0.00106539
Solyc08r040150.1	3.35485	2.187	2.69247	13.6411	6.89312	16.6249	-1.95885	4.42159	34.4294	0.00066729	0.00353866
Solyc04r022840.1	334.464	215.732	323.344	1951.3	627.943	1341.86	-1.95874	10.9547	22.9647	0.00209774	0.00838813
Solyc04r023560.1	0.303475	0.347613	0.580136	1.85819	1.58385	2.07713	-1.95056	1.93585	63.3856	7.41855e-05	0.00077575
Solyc07r035570.1	0.266296	0.484371	0.435071	1.83216	1.73265	1.79557	-1.94494	-0.445462	46.9416	0.000198032	0.00153025
Solyc11r054370.1	0.240217	0.374516	0.457875	1.16664	1.73286	1.93664	-1.94224	-0.450061	34.5284	0.000521451	0.00297187
Solyc10r050020.1	4.86136	5.0528	5.34843	22.3112	22.8186	23.2251	-1.93955	4.14888	359.376	1.74124e-07	3.23763e-05
TCONS_00028161	2.52225	2.18973	1.82137	8.06354	9.82008	11.414	-1.93546	2.54823	104.253	1.37663e-05	0.000292533
Solyc02r010780.1	1.55498	1.08919	1.03093	7.04114	4.36063	4.99468	-1.93242	1.08184	51.7912	0.000144092	0.00119408
Solyc10r048840.1	0.409205	0.226837	0.445703	1.56043	2.06825	1.18365	-1.928	-0.320231	34.7505	0.000511233	0.00294181
Solyc07r034240.1	0.225155	0.0950715	0.183928	0.911239	0.644904	0.635322	-1.90135	0.468178	36.9922	0.00042112	0.0025568
Solyc04r018660.1	0.0965703	0.121882	0.165288	0.588114	0.476128	0.606663	-1.90101	0.118826	56.7046	0.000107154	0.00100962
TCONS_00049654	0.903307	1.27281	1.09308	3.91027	5.82624	4.60182	-1.90086	1.05644	66.0077	6.48319e-05	0.000725093
TCONS_00026943	1.23668	1.81048	2.00463	7.06418	7.22579	7.6779	-1.89671	3.20603	98.629	1.66568e-05	0.000330361
TCONS_00056731	0.411085	0.440096	0.691582	2.18619	2.05281	2.34733	-1.87182	-0.270526	52.9776	0.000133848	0.00113771
Solyc04r018790.1	0.561856	0.407861	0.718821	2.34852	1.51375	3.26295	-1.86353	1.79864	33.8702	0.000638772	0.00341976
Solyc12r058530.1	4.92055	1.92175	4.67731	16.7038	15.9613	15.6318	-1.85957	2.80638	38.3947	0.000468454	0.00277619
Solyc04r018380.1	0.237034	0.570538	0.516351	1.23869	2.30103	2.07738	-1.85306	0.985911	24.2681	0.00157875	0.00680691
Solyc05r028340.1	2.82508	2.56621	2.04275	8.42942	10.7185	12.11	-1.8415	2.51236	89.2707	2.34257e-05	0.000395974
Solyc04r018800.1	15.8047	35.6892	25.0163	94.6119	133.034	95.5969	-1.83944	5.76742	32.4797	0.000790655	0.00402085
Solyc02r012930.1	3.50676	0.613492	1.58832	12.6654	6.01111	4.92653	-1.83797	1.58035	9.12777	0.0198287	0.0479987
TCONS_00056732	0.321847	0.316616	0.497541	1.5728	1.47684	1.68873	-1.83782	-0.263804	55.1541	0.000117351	0.00106317
Solyc06r031860.1	0.279789	0.279622	0.503999	1.28914	1.3151	1.80453	-1.83575	0.859652	44.7833	0.000230296	0.00168751
TCONS_00021744	1.31831	1.32142	1.87618	6.65219	5.33279	6.73758	-1.83521	2.52897	107.012	1.25813e-05	0.000285269
Solyc04r018670.1	0.507058	0.386486	1.06775	2.95509	2.44808	2.57662	-1.81593	0.101205	28.5199	0.00093191	0.00452242
TCONS_00059710	0.717826	0.583311	1.3789	3.66226	2.42202	4.75979	-1.80762	0.887031	23.9529	0.00159762	0.00685845
Solyc05r028360.1	0.925433	1.64893	2.27994	6.37308	6.38284	6.95054	-1.80336	1.97135	39.7082	0.000363101	0.00234886
Solyc02r012510.1	0.651655	1.06764	1.20301	3.68335	4.09938	4.10578	-1.80097	2.23507	65.4432	6.67129e-05	0.00073781
Solyc09r045360.1	1.12332	1.1223	1.10969	4.0599	3.32063	6.26977	-1.79988	2.77295	54.2878	0.000125101	0.00110438
TCONS_00009179	0.259163	0.426412	0.571614	1.96265	1.44929	1.6791	-1.79854	-0.145556	33.6917	0.000562353	0.00314521
Solyc09r045250.1	11.1116	6.59955	9.55042	40.8711	28.4828	40.6859	-1.79783	2.66897	65.3279	6.71056e-05	0.000739404
Solyc01r001470.1	12.6228	11.1551	14.1471	53.3733	39.7452	57.4925	-1.77183	3.43201	107.407	1.24224e-05	0.000284957
TCONS_00018862	1.00283	1.15089	1.83562	6.55389	4.41296	4.66305	-1.75805	2.30759	46.0826	0.000223325	0.00165272
Solyc08r037620.1	133.697	80.8264	120.481	546.61	217.953	527.922	-1.73892	9.33799	21.9196	0.00238035	0.0092812
Solyc08r037920.1	2.51814	2.27959	2.30036	9.11738	7.44528	11.0496	-1.73237	0.622313	64.2878	7.07843e-05	0.00076284
Solyc01r000910.1	1.07456	0.910045	1.12705	2.87779	4.54846	4.66698	-1.73012	0.462602	50.6095	0.00015531	0.00125838
Solyc03r017360.1	5.47195	2.41409	5.53123	19.3311	14.2546	17.4959	-1.72081	2.52167	35.0801	0.000600068	0.0032756
TCONS_00038771	0.918851	0.734644	1.0008	2.59358	3.67907	3.97845	-1.71697	-0.545612	38.5441	0.000370357	0.00236949
TCONS_00026734	0.389795	0.142642	0.630114	1.20919	2.73235	0.436915	-1.70375	0.441174	5.67363	0.049456	0.0983501
Solyc01r007740.1	18.7447	13.5399	18.7406	53.3681	71.8435	67.5426	-1.69955	5.59752	122.625	7.85286e-06	0.000214333
Solyc04r018500.1	0.175956	0.182886	0.362006	0.854547	0.851728	0.997292	-1.69308	0.343809	35.1883	0.000491832	0.00285224
Solyc11r053980.1	172.892	148.279	166.316	698.511	517.658	613.985	-1.68963	8.02884	135.071	5.60879e-06	0.000188308
TCONS_00050226	0.407386	0.767466	0.776513	2.39976	3.17876	1.77146	-1.68692	0.405428	26.3435	0.00117933	0.00542273
TCONS_00001934	8.20999	4.78959	7.08074	23.1965	26.5715	25.1766	-1.6852	5.61392	92.7637	2.05488e-05	0.0003727
Solyc10r050370.1	51.8296	37.2012	46.6644	191.287	119.898	191.895	-1.67543	8.10121	60.287	8.75767e-05	0.000874298
TCONS_00036131	0.177162	0.110484	0.208401	0.508595	0.505184	0.826847	-1.67107	0.259642	30.1654	0.000787454	0.00401263
TCONS_00045017	2.08595	2.56229	1.40451	5.97602	7.93945	8.71701	-1.66368	1.42636	37.0393	0.000419453	0.00255189
Solyc03r017000.1	2.41886	1.86391	2.49833	7.83159	8.11687	8.99851	-1.65843	1.43254	105.68	1.31362e-05	0.000289483
TCONS_00055364	2.10716	2.99495	2.48866	9.35681	8.00777	10.6579	-1.65525	3.29732	72.7143	4.69059e-05	0.000600098
Solyc12r058410.1	0.505293	0.481426	0.550361	1.49967	2.09649	2.04918	-1.64831	0.308753	61.4485	8.22222e-05	0.00083485
TCONS_00045391	0.323066	0.447633	0.442017	1.43946	1.10599	1.90268	-1.64572	-0.242773	30.1624	0.00078769	0.00401263
Solyc01r003990.1	1.29508	0.923029	1.41059	4.49928	4.64762	4.03536	-1.64447	2.26095	109.126	1.17604e-05	0.00027549
Solyc10r050250.1	0.267113	0.277632	0.109101	0.468454	0.793419	1.17462	-1.64391	-0.524941	12.376	0.00908524	0.0264121
Solyc05r025660.1	0.37192	0.747362	0.810184	2.43511	2.44093	2.15159	-1.64153	0.391212	31.5892	0.000684781	0.00360571
Solyc10r049790.1	8.44228	24.0073	13.8704	41.359	68.6418	61.1235	-1.63935	5.00045	16.3958	0.00508632	0.0165375
TCONS_00050244	0.720806	0.753919	0.866825	2.45402	3.67165	2.38379	-1.63728	3.06131	72.6723	4.69969e-05	0.000600098
Solyc02r012010.1	0.249153	0.534114	0.305297	1.36129	1.62111	1.00434	-1.63547	0.251826	22.1721	0.00194234	0.00793446
Solyc01r006080.1	1.17	0.568168	0.846089	3.50869	2.26804	3.43003	-1.6174	2.11644	33.4616	0.000622861	0.003363
TCONS_00054510	0.971985	0.709596	1.20546	3.99518	2.69128	3.52766	-1.60484	-0.0326538	36.0937	0.000454595	0.00272665
Solyc03r016660.1	69.0157	48.1535	58.5474	219.263	168.63	232.295	-1.60303	8.97097	80.0782	3.38844e-05	0.000496582
TCONS_00002042	6.31628	3.56933	4.5419	14.2623	22.3092	14.4181	-1.59796	1.91174	39.1191	0.00035354	0.00232033
Solyc04r022270.1	0.450744	0.481157	0.544022	1.74863	1.66798	1.7857	-1.59397	0.973739	92.4021	2.08249e-05	0.0003727
Solyc05r024070.1	1.38575	0.859548	1.14418	4.63141	3.7937	3.44659	-1.59093	2.26687	66.7368	6.25017e-05	0.000704328
TCONS_00011135	4.24629	2.70405	4.72273	13.1029	15.8021	11.8174	-1.58658	1.63276	55.2236	0.000116868	0.00106317
Solyc02r010560.1	17.1725	23.0361	18.1196	60.542	89.3859	55.7345	-1.5846	5.68538	50.2265	0.000192353	0.00149024
Solyc09r042550.1	1.84795	1.61153	1.24693	4.8157	6.6608	5.02111	-1.57929	3.04409	61.0987	8.37899e-05	0.000847874
Solyc09r045340.1	0.168236	0.256463	0.244321	0.847313	0.69802	0.789131	-1.57613	-0.0186682	40.9428	0.000306257	0.00208971
Solyc02r012100.1	1.43579	1.6335	2.43031	6.03074	6.63048	6.39347	-1.57556	2.15672	68.1698	5.82238e-05	0.000661129
TCONS_00045389	0.311918	0.421015	0.394331	1.24601	1.00604	1.68482	-1.57399	-0.196512	29.7724	0.000819207	0.00413909
TCONS_00036284	0.293026	0.252567	0.319162	1.21099	0.865336	0.921905	-1.57155	-0.00542878	45.2398	0.000222943	0.00165272
Solyc08r037540.1	26.026	23.459	29.3256	70.1472	106.82	94.3062	-1.56167	5.96397	94.7626	1.91036e-05	0.000355208
Solyc04r022280.1	0.521503	0.340351	0.356661	1.34817	1.08416	1.77774	-1.56155	0.690467	34.1647	0.000538747	0.0030529
Solyc09r042680.1	40.8675	77.8971	50.333	180.064	240.489	166.371	-1.5556	5.91403	29.427	0.00105009	0.00496666
TCONS_00046137	40.0628	74.5784	58.1286	182.635	231.426	182.868	-1.55353	6.20593	37.944	0.000485262	0.00284955
TCONS_00032934	0.551941	0.62336	1.52584	3.04311	3.64644	2.4317	-1.54889	1.23267	16.6651	0.00472397	0.0156153
Solyc10r047830.1	0.336828	0.552777	0.482724	1.39668	1.82547	1.47599	-1.54483	0.318623	37.9446	0.000388988	0.00243117
Solyc02r011450.1	8.90428	18.3023	15.2819	45.1933	59.4939	41.1226	-1.54468	5.30461	27.9907	0.00121046	0.00552321
Solyc09r044800.1	33.387	61.6599	46.6526	149.5	189.126	147.603	-1.54299	6.44007	37.3442	0.000508863	0.00293385
TCONS_00022100	0.496304	0.398611	0.196571	1.193	1.404	1.16399	-1.54113	-0.315083	21.0564	0.00224755	0.00884117
Solyc09r044770.1	1.23466	1.54879	1.57664	4.53354	4.81755	5.40856	-1.5339	2.24892	100.054	1.58566e-05	0.000322545
Solyc03r017860.1	5.98155	9.57108	9.36111	17.8037	46.7382	20.12	-1.53134	4.601	14.6743	0.00670392	0.0206248
TCONS_00000562	0.982455	1.28341	2.25127	5.82111	4.40097	4.82789	-1.52566	2.36104	27.6124	0.00120432	0.00550361
Solyc05r027730.1	2.89307	3.26436	3.9105	9.45136	11.5538	12.6534	-1.51882	4.5509	97.889	1.70928e-05	0.000334547
Solyc09r041920.1	0.168812	0.160838	0.19153	0.584523	0.549186	0.610372	-1.51809	0.234374	68.4381	5.74649e-05	0.000657531
TCONS_00036700	0.751858	0.816988	0.893364	2.72938	2.86169	2.60494	-1.50899	0.190618	65.1038	6.78773e-05	0.000739688
TCONS_00032638	0.932773	1.15324	1.36009	3.16619	3.34948	4.73695	-1.48435	1.79158	45.8707	0.000213266	0.00161853
TCONS_00039163	1.9754	1.00565	2.85415	5.74317	4.97237	8.13126	-1.48353	1.12709	17.8156	0.00367249	0.0128085
Solyc11r054070.1	0.389789	0.379818	0.65806	1.50392	1.46656	1.64552	-1.47955	2.13025	50.5746	0.000155658	0.00125838
Solyc09r042490.1	9.37586	8.67857	13.9376	39.889	45.8525	17.7425	-1.47872	4.55579	17.235	0.00448031	0.015027
Solyc10r046270.1	1.47029	1.3803	1.13649	5.27225	3.64945	4.00445	-1.46882	0.380541	38.3627	0.000375873	0.00238435
Solyc12r057270.1	0.323954	0.336712	0.529272	1.32857	1.24635	1.25363	-1.46826	0.181232	40.7417	0.000311057	0.00211761
Solyc04r021310.1	2.40315	1.32236	2.65598	6.48395	5.55859	8.41276	-1.46754	1.4332	29.5032	0.000841897	0.0042159
TCONS_00051081	4.14214	2.71691	3.96888	11.2891	9.88854	13.5604	-1.46675	3.57433	64.0747	7.15695e-05	0.00076284
TCONS_00051080	4.12943	2.70858	3.9567	11.2544	9.85819	13.5188	-1.46675	3.57433	64.0747	7.15695e-05	0.00076284
Solyc04r021610.1	58.0526	78.0983	71.3179	208.88	220.701	242.074	-1.46648	7.18648	89.2909	2.34077e-05	0.000395974
TCONS_00058962	0.487563	0.506764	0.796575	1.97325	1.87581	1.88676	-1.46154	0.176466	40.5483	0.000315767	0.00213017
Solyc01r007720.1	304.864	321.187	308.601	944.83	961.517	1098.26	-1.4594	9.86769	129.643	6.47089e-06	0.000200515
Solyc07r037210.1	0.763231	0.659039	0.409258	1.66009	1.6077	2.65749	-1.4591	1.24041	22.2241	0.00192944	0.00789557
Solyc04r021080.1	6.85553	3.72791	8.82686	21.5593	19.3679	20.3375	-1.45241	3.63661	30.6269	0.000893738	0.00439483
TCONS_00035741	0.224173	0.414225	0.395009	1.10377	0.931799	1.25773	-1.44584	0.341717	26.4868	0.00116063	0.00536161
TCONS_00046749	1.67802	0.50934	1.29394	2.90079	4.11683	3.99364	-1.44378	0.809095	15.4427	0.00529836	0.0170407
Solyc07r032950.1	0.230542	0.547704	0.53808	1.36846	1.22982	1.58345	-1.44217	0.286352	18.9303	0.00302027	0.011183
TCONS_00054511	0.918938	0.86941	1.33453	4.09251	2.41121	3.31028	-1.43552	-0.0957389	24.3955	0.00147617	0.00642989
TCONS_00050266	1.01897	0.867666	1.4148	3.5458	3.64399	3.17597	-1.435	1.35517	54.9851	0.000118536	0.00106539
TCONS_00050265	0.931744	0.793394	1.29369	3.23288	3.33206	2.90411	-1.43354	1.35413	54.934	0.000118897	0.00106542
TCONS_00051124	1.25937	2.34477	2.31401	4.8493	6.42456	7.4072	-1.43	0.655937	23.744	0.0015964	0.00685845
Solyc03r016320.1	1.66458	1.45958	2.06673	6.03264	4.48027	5.70332	-1.42822	3.45603	72.0971	4.82675e-05	0.000613657
TCONS_00054526	3.80385	4.5226	7.88648	20.4405	14.0066	15.7142	-1.41931	2.38166	25.1653	0.00155842	0.00674863
Solyc10r050550.1	0.124044	0.0644645	0.32088	0.753038	0.456181	0.34547	-1.41616	-0.0251796	6.68763	0.0367888	0.0783441
Solyc06r029880.1	0.880953	1.42629	1.67917	3.82133	3.83405	4.74808	-1.41539	1.7802	33.4801	0.000573342	0.00318226
Solyc02r013130.1	0.6299	0.595187	0.717267	1.97764	1.92232	2.09286	-1.40398	1.56561	98.7464	1.6589e-05	0.000330361
Solyc11r054130.1	475.791	551.596	562.654	1744.45	1509.74	1647.3	-1.40039	10.5611	98.8243	1.65442e-05	0.000330361
Solyc07r036590.1	1.52219	0.857496	1.44913	4.57731	3.18194	3.8221	-1.38622	3.2212	36.8105	0.000427627	0.00259102
TCONS_00054525	5.47143	6.03154	10.6312	27.3605	18.569	20.949	-1.38527	2.89921	25.7805	0.00141845	0.00624097
Solyc06r031840.1	1.65493	0.922981	1.231	3.29624	5.17644	3.12399	-1.3844	2.01785	27.6911	0.00102883	0.00490508
Solyc06r030310.1	0.545542	0.594027	0.565904	1.28969	1.96952	1.94966	-1.37828	-0.0265959	31.4894	0.000691406	0.00362775
TCONS_00014752	0.894223	0.890299	0.751124	2.60466	2.72489	2.37204	-1.37403	1.1838	63.4382	7.39818e-05	0.00077575
Solyc01r006070.1	2.63969	2.67909	3.65311	11.2614	7.20388	8.44877	-1.36963	2.03595	40.3594	0.000320454	0.00215203
Solyc04r022970.1	5.46701	6.17286	7.45398	17.3611	18.3362	21.6542	-1.36531	3.77063	82.3083	3.08742e-05	0.000463893
TCONS_00024914	1.10055	0.705136	1.21513	2.86363	2.43949	3.73026	-1.3624	0.535512	28.2938	0.000954319	0.00459401
TCONS_00024913	0.904136	0.475973	0.997566	2.28105	1.90001	2.85026	-1.34928	0.538381	22.1643	0.00194428	0.00793446
TCONS_00054524	2.95635	2.82775	5.61999	14.2027	9.08863	10.2085	-1.34707	1.41505	19.9448	0.0026152	0.0100131
Solyc05r024030.1	6.9869	4.89233	5.68753	16.6686	17.227	18.1976	-1.34599	1.75164	73.0015	4.62888e-05	0.000600098
Solyc04r022710.1	35.7321	52.161	43.1512	145.221	118.731	126.386	-1.3453	6.65496	53.0524	0.000133234	0.00113771
TCONS_00053094	5.83281	5.15552	5.27753	17.7698	15.0973	15.1878	-1.34026	2.31056	101.908	1.48869e-05	0.000313557
TCONS_00000509	0.926857	1.46441	2.03372	5.38453	3.75284	3.83771	-1.33711	1.00003	19.3235	0.00285435	0.0107354
TCONS_00053095	6.04714	5.32992	5.50631	18.2476	15.4645	15.7709	-1.32891	2.28137	101.56	1.50629e-05	0.000313557
TCONS_00030964	0.870788	0.48271	0.91684	2.72539	2.03639	1.83804	-1.32484	0.167599	21.9272	0.00200457	0.00814701
Solyc06r028810.1	0.411833	0.378278	0.803245	1.57114	1.44139	1.59482	-1.32246	1.21153	23.1798	0.00171076	0.00722941
Solyc10r046470.1	5.64601	5.69908	4.96697	17.0498	14.9891	15.5971	-1.31978	2.06512	84.7485	2.79598e-05	0.000433231
Solyc06r031370.1	1.06351	0.653186	1.17592	2.17383	2.53449	3.66581	-1.3169	1.31909	23.6092	0.0016228	0.00693654
Solyc10r050820.1	24.8797	31.5597	35.2939	85.4979	97.2485	83.9182	-1.31555	5.2319	78.8647	3.568e-05	0.000512953
Solyc06r031350.1	139.757	240.679	208.257	588.145	644.951	487.086	-1.3155	7.30139	32.3507	0.00068938	0.00362351
Solyc04r018440.1	4.98928	1.69655	3.49023	8.91284	9.60654	10.7145	-1.31441	4.89793	15.6836	0.00568641	0.0179969
Solyc03r013910.1	3.33288	2.94352	4.11277	13.1612	9.15591	7.63592	-1.31328	2.8863	33.5471	0.000569833	0.0031687
Solyc08r040970.1	0.288819	0.262669	0.294918	0.954597	0.694484	0.783209	-1.30066	0.408371	40.9653	0.000305724	0.00208971
TCONS_00054514	1.60135	1.39451	3.44121	8.09239	4.90569	5.20211	-1.29668	1.0333	12.3992	0.00937493	0.027019
Solyc08r040300.1	0.294434	0.42079	0.200434	0.953296	0.791279	0.906333	-1.29364	-0.44845	16.2127	0.00458142	0.0152971
TCONS_00015215	2.65382	2.77	3.47987	10.93	7.84048	6.43373	-1.28405	3.42033	34.9303	0.000503149	0.00291219
Solyc12r058660.1	0.435394	0.45254	0.503867	1.116	1.44723	1.40406	-1.2819	-0.433012	30.524	0.000759843	0.00389719
TCONS_00055496	0.413369	0.57423	0.424987	0.975821	1.67452	1.37755	-1.27471	-0.194956	18.9204	0.0030246	0.011183
Solyc11r051110.1	0.773907	1.1321	0.686834	1.85607	3.71371	1.78144	-1.26396	1.31447	12.2306	0.00996832	0.0282167
Solyc04r023240.1	1.97388	2.07533	2.28663	6.10766	5.53872	6.06098	-1.26083	3.89108	123.578	7.6445e-06	0.000214333
Solyc06r031360.1	8.40159	7.8845	8.85474	17.3006	19.1272	33.5847	-1.25523	4.5455	24.9237	0.00163497	0.00696855
TCONS_00055120	0.726369	1.04364	1.60558	2.82445	3.52947	2.88102	-1.23497	1.08408	19.597	0.00274579	0.010406
Solyc10r049540.1	2.34551	1.97074	3.05953	4.16843	8.89994	7.04913	-1.22769	2.78588	18.9359	0.00339973	0.0121128
Solyc02r013120.1	1.05095	1.40444	2.22396	3.66194	3.87345	5.1761	-1.22528	1.05715	18.1606	0.00338232	0.0120735
TCONS_00023607	2.05997	1.46189	1.85732	4.19118	4.71126	5.72893	-1.22336	2.50787	53.6343	0.000128576	0.00111846
Solyc02r012540.1	1.45911	0.701059	1.16196	2.67408	2.81929	3.43822	-1.21225	2.65288	25.4098	0.00132269	0.00589954
TCONS_00038606	55.1975	51.9309	63.1656	172.102	117.919	166.527	-1.20505	5.21229	53.318	0.000131082	0.00113363
Solyc07r034430.1	69.6028	65.3757	79.667	216.168	148.143	209.527	-1.20104	5.20262	52.8393	0.000134994	0.00114093
TCONS_00037822	8.09457	3.04374	3.76132	7.68053	16.6184	15.5827	-1.19919	3.12502	7.94509	0.0263696	0.0604389
Solyc01r006980.1	16.6279	38.6455	26.5116	69.2909	86.4293	65.8389	-1.19816	6.27214	14.3051	0.00713471	0.021549
Solyc08r037530.1	0.657986	0.859043	0.655493	1.85326	1.86138	2.11717	-1.19371	1.83236	43.9349	0.000244801	0.00176768
Solyc04r018430.1	31.9868	31.8583	36.8763	98.3754	73.9768	95.3007	-1.19046	4.28076	68.8712	5.62657e-05	0.000649349
TCONS_00054515	3.30399	3.55825	6.08186	14.373	9.3665	10.2678	-1.18347	2.11542	19.3151	0.0029842	0.0110975
TCONS_00014129	3.11806	1.64989	1.43256	2.85119	6.1841	7.44578	-1.17624	0.851584	7.4517	0.0296893	0.0664103
TCONS_00043879	0.36055	0.219344	0.260565	0.61411	0.806301	0.792502	-1.1647	-0.560603	18.329	0.00329856	0.011866
TCONS_00043877	0.355802	0.216455	0.257133	0.606023	0.795684	0.782066	-1.1647	-0.560603	18.329	0.00329856	0.011866
TCONS_00043880	0.392264	0.238637	0.283484	0.668126	0.877223	0.86221	-1.1647	-0.560603	18.329	0.00329856	0.011866
TCONS_00043878	0.385677	0.234629	0.278723	0.656907	0.862492	0.847731	-1.1647	-0.560603	18.329	0.00329856	0.011866
TCONS_00033629	0.172234	0.193037	0.294658	0.632324	0.841759	0.245324	-1.16446	-0.47232	6.22991	0.0398279	0.0830329
Solyc06r028820.1	1.12215	0.38878	0.570377	2.05882	1.39676	1.97384	-1.15636	-0.400365	8.90811	0.0193638	0.0471804
TCONS_00011531	0.419032	0.775656	1.01299	1.93776	1.98454	1.79082	-1.15298	0.73802	14.9351	0.00567365	0.0179896
TCONS_00011533	0.354418	0.642975	0.820114	1.57178	1.69402	1.42776	-1.14906	0.835168	15.5071	0.00514762	0.0167003
Solyc01r005730.1	0.915098	0.275329	0.786882	2.15715	1.33524	1.5814	-1.1487	0.112297	8.35677	0.0222235	0.0527653
Solyc02r011720.1	0.198336	0.0883485	0.360043	0.499455	0.6626	0.48731	-1.1445	-0.148783	7.62459	0.0268545	0.061361
Solyc01r006720.1	104.797	96.6281	105.024	280.713	262.414	242.235	-1.13634	6.15225	123.041	7.76097e-06	0.000214333
TCONS_00042114	0.447955	0.27523	0.296769	0.880481	0.792523	0.942287	-1.13306	0.52246	24.7186	0.00142083	0.00624097
Solyc05r024710.1	3.72824	4.88278	4.39825	10.4961	12.6449	10.2559	-1.13124	4.03454	52.1147	0.000141203	0.00117816
Solyc01r004580.1	2.76296	2.46152	2.21571	5.24291	7.59283	6.23078	-1.12871	1.64214	36.6222	0.000434508	0.00261672
Solyc03r017080.1	0.952425	0.636385	0.543386	1.54184	2.30941	1.62212	-1.12764	0.300002	16.3658	0.00446918	0.0150066
TCONS_00011532	0.426356	0.886092	1.13802	1.94579	2.32476	1.94327	-1.1224	0.709336	11.7762	0.0102427	0.0288561
Solyc04r022940.1	0.527598	0.757281	0.684114	2.00648	1.40724	1.56146	-1.1126	1.00135	22.3773	0.00189209	0.00777482
Solyc01r005840.1	2.03455	1.16307	1.50689	3.09604	3.98284	4.77166	-1.11076	1.54077	21.1878	0.00220857	0.00873735
Solyc07r036520.1	2.30634	1.0783	1.2065	4.16188	3.14762	4.16829	-1.10562	3.77907	14.0062	0.00751002	0.022432
Solyc08r037410.1	16.2896	10.2565	11.6916	36.3193	25.7205	33.2576	-1.10068	4.64445	29.8638	0.000831705	0.00418667
TCONS_00002054	0.303051	0.322923	0.42109	0.836329	0.698143	1.07655	-1.09784	0.568925	21.9643	0.00199498	0.00813023
Solyc01r006910.1	2.08282	2.22415	2.68812	4.31097	8.24892	4.91831	-1.0964	2.60317	19.1239	0.0030334	0.0111965
TCONS_00051287	3.0368	3.9981	3.26875	8.35427	8.96141	8.50481	-1.09568	2.43221	48.5378	0.000177804	0.00139202
Solyc12r055370.1	670.326	746.159	860.225	2768.89	1273.1	1602.6	-1.09302	9.46876	13.5995	0.00794546	0.0235905
TCONS_00002056	0.347234	0.356586	0.466528	0.942484	0.788186	1.17767	-1.09283	0.517489	23.4836	0.00164793	0.00701373
TCONS_00002055	0.310465	0.321242	0.422188	0.84519	0.704723	1.05569	-1.08562	0.522505	22.857	0.0017809	0.00745451
TCONS_00045751	0.419597	0.768005	0.947234	1.81744	1.94245	1.51736	-1.08513	1.38522	14.098	0.00657429	0.0202889
TCONS_00036412	2.95546	1.50293	1.41406	3.7648	5.53588	5.25421	-1.08333	2.19782	12.6564	0.00943363	0.027116
TCONS_00032793	0.579634	0.551897	0.509993	1.18576	1.49784	1.38338	-1.07793	-0.189111	25.417	0.00130997	0.00585159
Solyc08r037570.1	9.00653	12.2856	12.686	21.8323	34.6118	26.9845	-1.06784	4.71887	27.2518	0.00111349	0.00519222
TCONS_00047918	0.686288	1.12803	0.764883	2.13589	2.34779	1.87158	-1.06775	0.0552445	16.0909	0.00467324	0.0155051
TCONS_00047919	0.683283	1.12309	0.761533	2.12653	2.33751	1.86339	-1.06775	0.0552445	16.0909	0.00467324	0.0155051
Solyc10r050570.1	2.85353	3.30077	3.48402	6.03513	9.79101	7.77185	-1.06505	2.35974	30.5074	0.000761098	0.00389719
TCONS_00061402	0.703943	1.234	0.964934	2.88015	2.59178	1.57704	-1.05284	-0.171245	9.87677	0.0154143	0.0397222
Solyc03r016680.1	0.512034	0.566534	0.395789	0.962608	1.7195	0.910344	-1.04893	0.179601	10.9679	0.0121191	0.0327768
TCONS_00046104	0.865237	0.78485	0.887829	2.29394	1.66087	2.15223	-1.04599	1.05932	30.6121	0.000753254	0.00389051
Solyc04r021790.1	12.415	31.8847	18.7252	42.2369	67.8766	44.0839	-1.04575	4.94916	7.67324	0.0282582	0.0638331
TCONS_00009123	3.79618	3.3749	3.67151	9.32808	7.46604	9.27371	-1.04486	3.30254	60.4126	8.69769e-05	0.000871233
Solyc09r045150.1	0.710695	1.12746	1.01853	2.26067	1.82002	2.80724	-1.04201	-0.0448584	13.736	0.00702019	0.021389
Solyc08r041510.1	160.967	182.019	157.803	391.078	434.671	381.417	-1.04106	5.81278	71.046	5.07044e-05	0.000628524
TCONS_00026976	23.4488	21.4235	32.0986	54.2173	54.2467	75.4309	-1.0406	3.99134	30.4638	0.000764391	0.00390733
Solyc06r031500.1	0.977874	0.716467	1.4143	2.47404	2.44886	2.4814	-1.04046	1.23734	21.0792	0.0022407	0.00884097
Solyc08r040040.1	2.2314	1.07478	2.01547	2.58443	5.9121	4.276	-1.0401	0.284125	8.19671	0.0231241	0.0543624
TCONS_00010863	2.6105	0.89636	1.5486	3.96594	3.85067	4.26384	-1.03642	0.428131	9.635	0.0162951	0.0415242
Solyc07r037130.1	0.271585	0.430849	0.342515	0.802185	0.873423	0.838095	-1.0355	-0.105985	17.6909	0.00363072	0.0127075
Solyc12r057770.1	0.759408	1.31552	1.10285	3.05068	2.81665	1.73158	-1.0318	-0.0679877	10.2251	0.0142497	0.0375906
TCONS_00027065	0.509099	0.205619	0.593366	0.864626	1.0557	1.18172	-1.02971	-0.367231	8.54872	0.0211563	0.0509224
Solyc12r054600.1	29.8003	51.4388	32.3529	79.569	120.87	72.3871	-1.02412	4.82062	12.1437	0.0105338	0.0295009
Solyc02r011320.1	2.08014	1.5035	3.51569	4.38672	6.39855	5.88793	-1.02252	2.8137	12.4998	0.00969421	0.0277048
TCONS_00053937	2.77039	2.67503	2.88358	4.8741	8.33801	6.5551	-1.02078	2.60519	28.0146	0.000982956	0.0047166
TCONS_00015651	0.876	0.959461	1.13251	1.94924	2.79387	2.28369	-1.01911	0.853654	25.5758	0.00128631	0.0057632
TCONS_00054193	0.40008	0.246291	0.53284	0.948701	1.16768	0.654344	-1.01894	-0.0584773	9.88894	0.0153716	0.0396621
Solyc10r048150.1	4.37013	3.75365	4.01066	11.0923	8.75689	8.79021	-1.01858	3.83511	53.9181	0.000126379	0.00110678
Solyc01r007370.1	111.596	50.7111	95.1127	211.965	171.03	218.842	-1.01773	7.53012	14.7773	0.00648644	0.0200386
Solyc01r007230.1	12.0874	16.0248	17.8675	34.743	38.1021	35.7976	-1.01681	3.1524	38.7137	0.000365293	0.00235227
TCONS_00058318	0.710464	0.495608	0.763763	1.80029	1.38335	1.44368	-1.01635	0.595607	22.2482	0.0019235	0.0078821
Solyc04r023170.1	15.3575	15.4284	15.0487	33.8753	40.1677	33.754	-1.00825	4.93702	85.4154	2.72249e-05	0.000427612
Solyc06r032810.1	0.170682	0.16934	0.245057	0.38516	0.430169	0.554965	-1.00625	-0.0932078	16.4102	0.00443735	0.0149503
TCONS_00054121	1.35484	1.04587	1.28114	2.06365	3.54028	3.02281	-1.00482	2.20714	23.8645	0.00157324	0.006793
Solyc09r041810.1	0.713921	0.731871	1.0439	2.06872	1.70422	2.01842	-1.00165	1.60263	28.7322	0.000911478	0.00444532
TCONS_00015647	0.859331	0.767814	1.28081	2.2128	2.50773	2.03608	-1.00122	1.20698	22.7043	0.00181536	0.00752188
TCONS_00058877	1.78231	2.3396	3.36935	1.11141	1.56956	1.67877	1.00014	1.94584	15.0988	0.00551634	0.0176464
Solyc05r026300.1	2.59223	3.13901	3.01532	1.30376	1.56631	2.24296	1.00161	1.06126	17.8373	0.00355087	0.01251
Solyc09r041820.1	16.8745	20.3521	16.6621	10.2615	11.1584	9.93537	1.01057	3.75785	49.2549	0.000169575	0.00134171
Solyc12r058120.1	142.305	126.202	155.538	69.414	87.3679	88.2377	1.01185	7.99499	61.6615	8.12859e-05	0.00082817
TCONS_00059384	11.0163	9.84453	12.0646	5.42394	6.74618	6.85435	1.01197	4.46097	70.1465	5.29158e-05	0.000643087
TCONS_00007922	0.76164	0.730369	1.08777	0.46407	0.428885	0.591242	1.01228	0.846159	21.0553	0.00224789	0.00884117
Solyc03r014180.1	1.29265	0.828737	0.750027	0.521527	0.628831	0.510001	1.0128	0.522717	15.7601	0.00493485	0.0161155
TCONS_00059387	12.7487	11.3795	13.9475	6.24537	7.79878	7.94121	1.01297	4.43092	68.7244	5.66687e-05	0.000650924
TCONS_00059385	12.5566	11.2023	13.7205	6.14471	7.67198	7.81528	1.01359	4.43377	68.8888	5.62178e-05	0.000649349
TCONS_00059386	12.3181	10.9852	13.4778	6.03394	7.51603	7.66729	1.01433	4.45138	69.3212	5.50538e-05	0.000647372
TCONS_00059390	12.1231	10.8245	13.2623	5.9409	7.39889	7.54677	1.01445	4.45274	69.5412	5.44732e-05	0.000643087
TCONS_00059393	11.9334	10.6539	13.0544	5.84726	7.28227	7.42782	1.01455	4.45281	69.5479	5.44556e-05	0.000643087
TCONS_00059392	11.8247	10.5569	12.9355	5.79399	7.21593	7.36015	1.01455	4.45281	69.5479	5.44556e-05	0.000643087
TCONS_00059389	11.6578	10.4078	12.7529	5.71221	7.11408	7.25626	1.01455	4.45281	69.5479	5.44556e-05	0.000643087
TCONS_00059394	11.5442	10.3065	12.6287	5.65656	7.04477	7.18557	1.01455	4.45281	69.5479	5.44556e-05	0.000643087
TCONS_00059391	11.8144	10.5477	12.9243	5.78896	7.20967	7.35377	1.01455	4.45281	69.5479	5.44556e-05	0.000643087
TCONS_00059388	11.554	10.3152	12.6394	5.66135	7.05075	7.19167	1.01455	4.45281	69.5479	5.44556e-05	0.000643087
Solyc01r004700.1	11.5807	9.44574	10.2279	6.15122	6.6685	5.20785	1.01501	3.92168	59.1196	9.34144e-05	0.00091417
Solyc09r044480.1	2.84822	4.17224	3.86421	2.21106	2.07323	1.99227	1.01971	1.95455	29.4321	0.000848025	0.00422592
TCONS_00027640	0.931343	1.1343	0.987157	0.564055	0.731462	0.458142	1.02332	0.156318	18.2297	0.00334764	0.0119873
TCONS_00022294	1.15454	1.11628	1.45493	0.672024	0.736734	0.718384	1.02464	0.163394	28.977	0.000888615	0.00438828
Solyc07r037070.1	1.99527	2.38029	1.57578	1.05819	1.15604	1.22215	1.02556	3.35854	28.5791	0.000926154	0.00450214
TCONS_00022950	2.67381	3.13086	2.81295	0.790067	2.30857	1.85763	1.03114	2.0853	8.67765	0.0220377	0.0525758
Solyc05r026290.1	2.79357	3.24364	3.09756	1.33092	1.62326	2.27247	1.03254	1.11257	20.2938	0.00249199	0.00962816
TCONS_00003227	13.7399	26.0911	18.4691	9.10295	13.3005	11.0924	1.03728	3.78546	14.2567	0.00708948	0.0214778
Solyc02r012790.1	2.11644	2.12631	3.12334	1.44011	1.53992	1.18652	1.0379	3.2797	33.6901	0.000562438	0.00314521
TCONS_00047146	9.35005	10.9283	11.7919	4.10527	7.17381	6.90822	1.04434	1.28244	19.4118	0.00281873	0.0106433
TCONS_00038199	1.60523	0.952615	0.959473	0.59967	0.795277	0.576393	1.05626	0.560038	15.5359	0.00512282	0.016638
TCONS_00021919	1.2882	0.655986	1.03584	0.461871	0.498936	0.699547	1.05924	0.0527359	12.9228	0.00817226	0.0240956
Solyc03r017010.1	97.939	88.7636	85.7588	43.9528	63.2322	44.1103	1.07468	4.99852	44.942	0.000227706	0.00167265
TCONS_00043261	3.8013	3.97396	2.91344	1.78299	2.06172	2.09784	1.07689	1.734	33.4311	0.000575922	0.00319063
Solyc02r010570.1	5.04528	4.85422	5.46557	2.29576	3.2557	2.92621	1.08131	3.70428	58.2048	9.8339e-05	0.000949866
Solyc03r015380.1	10.1855	9.56273	8.36872	3.91225	5.70701	5.91427	1.08428	3.05133	34.0447	0.000544617	0.00306283
Solyc01r000850.1	5.38103	3.59712	2.45626	1.59042	3.08238	1.64953	1.08487	1.58676	8.61522	0.0221597	0.052721
Solyc08r041410.1	115.849	145.369	146.381	75.1005	77.2726	71.6155	1.08933	7.90282	63.3522	7.43156e-05	0.00077575
Solyc04r023040.1	21.4197	18.4654	19.9908	7.61503	15.6199	9.62034	1.09162	4.62327	19.6851	0.00310842	0.0113886
Solyc03r015610.1	5.14885	2.10578	3.809	1.92192	1.85447	2.22446	1.09295	2.30309	14.2731	0.00699304	0.0213596
Solyc03r015050.1	6.14217	7.16522	5.84316	3.52422	3.63641	3.343	1.09413	2.1075	51.9845	0.000142357	0.001183
Solyc06r032860.1	28.2418	37.4569	30.484	16.6253	17.8852	18.3466	1.09424	5.38021	52.9017	0.000134475	0.00113978
TCONS_00014936	42.8667	32.171	33.7166	19.1122	20.6682	19.5719	1.09507	5.86099	75.5767	4.11934e-05	0.000552029
TCONS_00014935	44.8527	33.6334	35.2923	19.9863	21.6083	20.4912	1.09524	5.85891	75.623	4.11086e-05	0.000552029
TCONS_00015644	11.0029	13.0069	10.5955	6.21771	6.57256	6.09137	1.10197	2.09321	52.0948	0.000141379	0.00117816
TCONS_00045475	12.9724	11.3995	12.4537	7.44013	6.61287	5.8713	1.1065	5.00701	87.3867	2.51916e-05	0.000410569
Solyc09r045160.1	30.0538	22.0931	21.613	13.8612	15.4052	10.5427	1.11149	2.72744	32.729	0.000614617	0.00332452
Solyc08r040810.1	5.03588	10.0595	9.1703	3.26945	5.68357	4.19834	1.11688	3.41794	12.5736	0.00971268	0.0277174
Solyc05r024520.1	4.27394	5.44887	6.40941	3.13567	2.73378	2.78368	1.11949	4.13518	45.9964	0.000211402	0.00161262
Solyc12r055160.1	50.2307	18.0063	36.8899	18.6969	20.3293	16.8219	1.12003	3.70353	12.0374	0.0107508	0.0298632
TCONS_00010536	1.1285	0.311773	0.613026	0.393624	0.373187	0.315882	1.1312	0.676358	6.99624	0.0333732	0.0724806
TCONS_00010539	1.10459	0.305168	0.60004	0.385286	0.365282	0.30919	1.1312	0.676358	6.99624	0.0333732	0.0724806
TCONS_00010537	1.10533	0.305373	0.600444	0.385545	0.365528	0.309399	1.1312	0.676358	6.99624	0.0333732	0.0724806
Solyc10r046610.1	2.17583	1.71686	2.22721	0.909792	1.25038	1.08205	1.13587	2.61966	56.6363	0.000107579	0.00100962
TCONS_00023522	1.08491	0.829815	0.75402	0.473637	0.439144	0.502314	1.13824	2.13352	43.6525	0.000249888	0.00180004
Solyc06r031300.1	112.373	131.966	113.502	61.2758	78.2866	50.6453	1.14144	8.00344	37.8351	0.000392522	0.0024462
Solyc07r035420.1	8.66757	10.8107	11.0653	4.82948	5.93035	5.38933	1.14432	2.12334	53.401	0.000130418	0.00113118
Solyc05r027610.1	1.3668	1.54416	1.57501	0.598593	1.12074	0.650405	1.14472	0.411792	18.4801	0.00322566	0.0116886
Solyc04r019390.1	3.18654	4.14777	3.21125	2.73195	1.31425	1.50167	1.14727	1.04531	13.1863	0.00777414	0.0231744
Solyc01r001320.1	4.12759	4.8783	4.51386	2.17345	2.22231	2.7324	1.14977	2.22321	55.2956	0.000116371	0.00106197
TCONS_00022589	0.59997	0.70444	0.980224	0.432943	0.443886	0.311132	1.15365	-0.0613164	18.8765	0.00304393	0.0112214
TCONS_00001372	1.2291	1.86213	1.20259	0.629525	0.648257	0.989378	1.15482	0.286487	14.7766	0.00583155	0.0183852
TCONS_00001532	2.06628	1.99425	1.76831	1.15483	0.835043	1.03844	1.16382	-0.0910293	26.286	0.00118694	0.00544092
TCONS_00010540	1.38753	0.358536	0.718485	0.478001	0.409366	0.382306	1.16402	0.437116	6.60266	0.0374086	0.0794366
TCONS_00010535	1.45784	0.440253	0.806551	0.481881	0.498621	0.413803	1.16538	0.397992	8.33659	0.0228583	0.0538854
TCONS_00031664	2.22041	1.12884	2.52361	0.963755	1.22896	0.820757	1.16657	-0.462518	12.0095	0.00977132	0.0277913
TCONS_00034617	6.6411	11.7508	14.11	6.90221	4.98717	4.97062	1.16717	3.92399	15.7931	0.00558834	0.0178575
TCONS_00010538	1.779	0.531408	0.9811	0.583661	0.60385	0.503195	1.17052	0.388021	8.2888	0.0231337	0.0543624
Solyc07r033080.1	29.3098	23.7958	20.3588	10.5026	15.1636	12.443	1.17408	5.85235	40.6792	0.000312571	0.00212305
Solyc04r023500.1	30.192	22.4765	33.8691	17.4573	14.8848	12.109	1.17425	6.14141	43.2504	0.000257362	0.00184051
Solyc03r018150.1	5.12847	2.11137	3.88014	2.30034	1.9476	1.42574	1.17799	3.64197	13.6681	0.00796614	0.0236284
TCONS_00010534	1.28014	0.363313	0.680804	0.423337	0.413509	0.349641	1.17875	0.627397	7.75659	0.0272767	0.0620399
TCONS_00032427	0.979067	1.79565	1.81901	0.900736	0.756424	0.696016	1.18158	-0.0716622	14.6877	0.00592251	0.0186056
TCONS_00036906	26.7772	22.9732	28.3588	12.0418	13.7527	14.2641	1.1831	5.37206	124.227	7.50654e-06	0.000212685
TCONS_00022593	0.695837	0.866364	1.17011	0.462152	0.528434	0.404229	1.18316	0.0668141	21.8911	0.00201397	0.00817401
Solyc09r045870.1	40.6089	82.2863	53.5666	18.715	41.8624	31.1095	1.18762	5.51411	10.4198	0.0149003	0.0388505
TCONS_00021417	6.08622	7.01056	5.816	3.14975	3.57153	2.99978	1.18805	2.31941	62.0248	7.97202e-05	0.000815009
Solyc03r017550.1	11.1837	5.6317	7.51875	4.39096	4.14563	3.84395	1.189	2.83161	26.1939	0.00119926	0.00548892
Solyc02r008910.1	0.74364	0.287953	0.682913	0.346206	0.230993	0.273579	1.21114	-0.520537	9.99854	0.0149937	0.0389915
Solyc12r055800.1	19.2211	18.1016	24.0584	8.82487	10.935	11.0831	1.21152	1.71035	56.3841	0.000109166	0.00101479
Solyc06r032590.1	4.52527	1.66461	3.79301	1.1054	2.12832	1.68151	1.23317	1.58704	10.3973	0.0149715	0.0389678
Solyc08r037650.1	40.4431	31.9831	31.847	16.3637	17.8432	17.3683	1.23827	4.19091	95.1004	1.88723e-05	0.000353114
TCONS_00003660	59.8649	42.5845	46.5105	22.1842	25.7808	25.2054	1.24634	6.02037	78.6963	3.59387e-05	0.000512953
TCONS_00003663	62.3898	44.3805	48.4721	23.1198	26.8681	26.2685	1.24634	6.02037	78.6963	3.59387e-05	0.000512953
TCONS_00032426	0.999301	1.90286	1.94312	0.857576	0.776506	0.738253	1.24726	-0.132413	15.6739	0.00500601	0.016312
Solyc06r032510.1	1.20258	1.45292	1.36581	0.632296	0.628056	0.711131	1.25271	1.15095	51.656	0.000145322	0.00120093
Solyc01r007610.1	1.14689	1.25828	1.48052	0.5272	0.672922	0.697361	1.25338	0.0798121	34.8533	0.000506593	0.00292643
Solyc02r012940.1	9.33455	7.59151	9.23959	5.04301	3.92855	3.73836	1.25835	3.73588	68.8538	5.63133e-05	0.000649349
Solyc12r057180.1	1.00669	1.14146	1.54504	0.345693	0.724903	0.7244	1.26299	0.868795	16.8663	0.00412608	0.0141255
Solyc02r012640.1	7.23105	6.94108	8.41342	3.67249	3.63875	3.60131	1.26895	3.88098	143.328	4.55867e-06	0.000178171
Solyc12r057330.1	69.3689	298.585	217.696	107.79	82.9891	96.0074	1.26895	6.80493	6.68258	0.0368407	0.0783984
Solyc04r019720.1	4.27619	7.88654	5.81807	2.4396	3.7472	2.53258	1.28007	2.80773	20.057	0.00291746	0.0108977
TCONS_00040480	16.7779	13.1039	13.8079	6.52319	7.56225	6.88837	1.2806	3.79512	99.9055	1.59375e-05	0.000322545
TCONS_00017622	2.46873	2.21605	2.32225	1.02076	1.34234	0.996321	1.28064	0.321309	43.1686	0.000258919	0.0018472
TCONS_00054023	39.0179	44.0193	40.4016	19.092	22.831	17.3645	1.28542	5.21644	87.9507	2.46457e-05	0.000407338
Solyc12r057480.1	1.65028	1.5328	2.10343	0.682106	0.913833	0.905846	1.2947	-0.203195	31.3567	0.000700328	0.00366165
TCONS_00059002	78.0577	330.92	238.147	116.191	91.4839	102.462	1.30049	7.30338	7.16511	0.0322889	0.0708926
Solyc12r057470.1	1.694	1.53594	2.15915	0.700175	0.897256	0.929842	1.30709	-0.21655	31.7954	0.000671364	0.00354762
Solyc08r039080.1	135.757	224.775	162.599	76.652	80.2051	91.6033	1.30899	7.14145	35.7026	0.00048924	0.00285224
Solyc02r011760.1	1.16054	0.884575	0.979635	0.521874	0.667552	0.226818	1.3108	0.813594	14.0893	0.00659797	0.0203409
TCONS_00010024	4.86073	3.39804	5.91619	1.80132	2.58501	2.18986	1.32162	2.28471	40.2722	0.000322649	0.0021619
Solyc02r013350.1	24.516	8.77132	25.7055	10.2191	9.6787	7.14526	1.32595	3.48339	12.5837	0.00969437	0.0277048
Solyc11r050980.1	7.40335	3.5757	6.05524	2.13859	3.73711	2.00096	1.32655	1.76886	16.8139	0.00461742	0.0153828
Solyc12r057240.1	2.09829	5.28012	4.34533	1.11738	2.65551	1.73211	1.32782	2.24003	9.6982	0.0174255	0.043309
Solyc06r030830.1	99.7567	115.093	100.014	45.1522	57.2192	44.1756	1.33247	5.57898	82.9928	3.00192e-05	0.000457985
TCONS_00029741	1.71779	2.83267	2.07502	0.641739	1.30832	1.12612	1.3403	0.192117	16.4138	0.00443477	0.0149503
TCONS_00058910	1.24537	1.16833	1.68235	0.322922	0.841867	0.720712	1.34034	0.504321	16.153	0.00462614	0.0153946
Solyc08r040370.1	1.40904	2.39207	1.93119	0.735004	1.11609	0.798623	1.34467	1.44315	25.0036	0.00137419	0.00607462
Solyc01r006090.1	18.3682	16.5846	16.9078	7.90946	7.873	7.97762	1.34844	3.20059	149.914	3.89505e-06	0.000166422
Solyc02r009460.1	4.61949	4.57141	3.67572	1.37327	2.59797	1.94626	1.35099	1.3704	28.7897	0.000906044	0.00444066
Solyc12r054980.1	43.2747	13.0329	30.0536	11.9973	12.8784	13.9281	1.35989	3.81625	13.2874	0.00852351	0.0250568
Solyc07r035620.1	1.63096	1.89173	2.18835	0.765302	1.01638	0.748389	1.39302	0.427954	42.8966	0.000264178	0.00188021
Solyc11r051290.1	0.891697	0.91616	0.513523	0.21017	0.510304	0.312494	1.40401	0.347376	13.7902	0.00696484	0.0212954
TCONS_00038836	1.96771	1.91534	1.39479	0.707877	0.671508	0.915652	1.42728	-0.0692568	30.5495	0.000757928	0.00389719
Solyc04r019230.1	808.985	1039.32	904.224	379.983	391.712	426.557	1.42867	8.14943	92.1162	2.10466e-05	0.0003727
TCONS_00032624	16.8609	19.9991	15.5036	7.12285	8.78715	6.81527	1.43472	3.11139	67.7203	5.95243e-05	0.000673326
Solyc01r003410.1	640.11	677.672	742.213	266.488	358.429	260.786	1.4422	8.85714	86.7294	2.58473e-05	0.000417912
Solyc03r017060.1	12.0188	13.8458	11.5788	4.87651	6.25701	4.93687	1.45014	5.14036	93.355	2.01072e-05	0.000369253
Solyc10r050510.1	176.207	129.587	188.478	60.5551	64.829	84.0034	1.45459	7.57953	71.1245	5.05171e-05	0.000628524
Solyc09r042010.1	463.379	277.912	515.827	95.7028	227.008	209.154	1.45542	7.58469	17.3795	0.00438555	0.014843
Solyc03r016740.1	41.3789	31.1762	38.9731	15.2996	15.0119	16.2386	1.4783	5.55138	168.745	2.57017e-06	0.00013654
Solyc05r024860.1	8.02496	7.30317	8.80785	3.11312	2.74793	4.20655	1.48075	3.38401	71.913	4.86834e-05	0.000616311
Solyc02r013150.1	1.36479	1.01171	1.63798	0.550268	0.530322	0.573739	1.49116	2.05428	75.2142	4.18661e-05	0.000558527
Solyc01r007700.1	99.2712	112.24	106.927	31.444	53.0896	47.2748	1.50148	7.27963	57.791	0.000100676	0.000969287
Solyc07r036770.1	1229.37	1094.7	683.835	293.167	564.671	390.357	1.50364	9.42166	23.0764	0.00207015	0.00836781
Solyc02r011040.1	409.808	358.035	405.051	148.277	147.483	185.891	1.5047	8.70773	125.884	7.16874e-06	0.000207058
Solyc08r040790.1	7.81887	7.66606	8.35531	3.16276	3.52508	3.10441	1.50586	3.36359	187.571	1.76971e-06	0.000107004
Solyc10r050500.1	105.232	80.973	112.94	35.622	39.0378	47.4708	1.50901	7.02238	98.1951	1.69108e-05	0.000333175
Solyc02r011170.1	8.02771	9.11951	7.02516	2.83042	3.88446	3.08791	1.53336	3.59114	74.077	4.40685e-05	0.000580622
TCONS_00010667	1.33594	1.42011	1.88501	0.7209	0.480994	0.64088	1.54063	-0.247555	35.2966	0.000487176	0.00284955
Solyc01r004270.1	1.47527	0.864977	1.07124	0.694025	0.363835	0.288331	1.5441	-0.0180094	17.6827	0.00363526	0.0127085
Solyc09r045790.1	60.8294	61.2645	47.594	18.236	24.1446	25.8509	1.54463	4.51449	73.1624	4.59479e-05	0.000599539
Solyc11r050990.1	10.1049	7.60239	10.1	3.44191	3.53032	4.10568	1.54472	3.0785	118.434	8.85997e-06	0.00023326
TCONS_00017188	1.86472	2.32275	1.88201	0.667107	0.880072	0.879588	1.54875	0.128279	45.2292	0.000223111	0.00165272
Solyc12r058450.1	47.5128	25.6313	33.3075	12.6437	14.0764	15.4629	1.55132	6.25006	54.6504	0.000126543	0.00110678
Solyc08r040220.1	2.44297	3.75419	3.08019	0.929215	1.46535	1.24769	1.5818	2.80814	45.4865	0.000219094	0.00165014
Solyc04r023130.1	3.00857	0.497121	0.907452	0.649395	0.453918	0.597049	1.58314	0.611189	6.13858	0.0430353	0.0884185
TCONS_00035978	30.9136	23.9636	24.6643	9.0212	11.0102	10.9023	1.58521	4.98581	136.787	5.36709e-06	0.000187658
Solyc09r045780.1	41.4886	44.0243	36.4691	12.7263	19.3232	15.2153	1.59801	4.01981	78.9045	3.56193e-05	0.000512953
TCONS_00014517	0.968534	0.718068	1.11487	0.325076	0.376486	0.356329	1.61384	-0.314764	45.3216	0.000221657	0.00165272
Solyc08r039380.1	89.2332	94.6454	103.092	35.6518	36.3934	37.1858	1.61632	7.18417	234.51	8.01439e-07	6.21774e-05
TCONS_00041510	1.08314	1.67668	1.37989	0.41112	0.630474	0.535808	1.62068	0.615976	38.3648	0.000375807	0.00238435
TCONS_00041509	0.970582	1.49071	1.24894	0.36552	0.560545	0.476379	1.63187	0.624185	39.5483	0.000341619	0.0022596
Solyc01r007380.1	9.07542	6.5971	9.2382	2.12063	4.12695	3.09988	1.6337	3.19002	46.573	0.000207204	0.00159285
TCONS_00041507	1.02551	1.58687	1.31816	0.378094	0.584608	0.492345	1.66208	0.614483	40.0478	0.000328383	0.00218554
Solyc09r042120.1	44.2011	50.9624	56.792	10.0692	23.885	21.9591	1.66996	3.56861	29.5207	0.00104061	0.00493749
TCONS_00011212	2.18489	1.94181	2.0866	0.820181	0.483717	0.965437	1.67103	1.04128	41.9389	0.000283816	0.0019961
TCONS_00037963	18.3165	16.1703	16.8806	6.67476	6.34709	5.74201	1.67445	4.85641	245.214	6.83678e-07	6.21774e-05
Solyc04r020250.1	0.229581	1.37559	0.867848	0.422673	0.290348	0.190038	1.67571	-0.0165503	6.52639	0.0384925	0.0809295
Solyc02r008990.1	1.12109	0.927434	0.84728	0.172846	0.388341	0.482933	1.70129	0.42033	24.5908	0.00144241	0.00631053
Solyc04r021520.1	1.46105	1.30979	1.30293	0.423773	0.588978	0.41762	1.73206	1.20985	83.2327	2.97266e-05	0.000455859
Solyc10r050380.1	107.931	81.0347	96.7024	32.4115	38.2862	28.7579	1.74158	4.46965	147.331	4.13956e-06	0.000166422
Solyc06r030720.1	0.660006	1.55711	0.810158	0.271354	0.640146	0.147421	1.75346	0.606308	9.50685	0.0181871	0.0447731
Solyc10r050110.1	2.42181	2.65549	3.50743	0.660611	0.39149	1.90371	1.75994	1.72395	11.3595	0.0122792	0.0331194
Solyc04r021910.1	2.06954	4.49092	3.1489	0.605272	1.5195	1.25048	1.76581	2.66168	18.4716	0.00374708	0.0130077
TCONS_00043046	2.30465	3.77457	3.82149	0.82893	1.48382	1.09299	1.76611	1.19761	36.0651	0.000455711	0.00272785
TCONS_00043045	2.28361	3.73438	3.78661	0.821364	1.46403	1.08301	1.76788	1.19635	36.3669	0.000444067	0.00266888
Solyc08r041350.1	55.6792	66.9312	65.8006	16.1637	33.6013	14.6036	1.77981	6.13093	30.5879	0.000940044	0.00453998
TCONS_00043048	2.78652	4.48838	4.53534	0.991052	1.75721	1.26868	1.78222	1.20428	37.9522	0.000388747	0.00243117
Solyc05r023720.1	120.742	130.127	116.543	33.564	54.4511	36.7648	1.78752	5.47069	86.3102	2.6277e-05	0.000418043
Solyc02r013180.1	15.8183	16.8482	21.4085	5.66241	6.46858	5.69338	1.819	1.80777	129.532	6.49019e-06	0.000200515
Solyc05r028130.1	1.287	1.24934	1.28277	0.47173	0.315994	0.469848	1.81956	0.696068	74.0755	4.40713e-05	0.000580622
TCONS_00043049	2.88203	4.69036	4.76675	0.99436	1.80701	1.28465	1.8207	1.16906	37.5458	0.000402048	0.00247126
Solyc06r031640.1	53.8208	27.8308	61.7859	27.7885	8.49789	10.1694	1.8235	3.99854	13.124	0.00877837	0.0257297
TCONS_00011266	5.18429	5.47512	6.97909	1.80522	2.13737	1.84437	1.82378	0.854466	92.3988	2.08275e-05	0.0003727
TCONS_00043047	2.71607	4.4242	4.49683	0.934095	1.69749	1.2068	1.82639	1.17341	37.7341	0.000395812	0.00244783
Solyc01r000940.1	1.26735	1.57885	1.64472	0.426825	0.61025	0.432149	1.83484	1.3477	76.5023	3.95378e-05	0.000543546
Solyc04r022900.1	4.25775	5.43575	3.22034	0.808657	1.80457	1.6445	1.84091	3.69347	28.5901	0.00113993	0.00527419
TCONS_00022542	1.08198	2.324	1.63957	0.269829	0.747946	0.635269	1.85025	1.47404	18.0934	0.00395369	0.0136295
TCONS_00022378	63.8292	106.079	72.1321	19.1669	33.7252	25.9875	1.85658	5.30515	42.5366	0.000356444	0.00232305
TCONS_00053865	2.18943	1.91965	2.34543	0.710998	0.637911	0.7072	1.86768	2.30476	229.959	8.59296e-07	6.39101e-05
Solyc01r005810.1	0.598349	0.965949	1.09544	0.412189	0.158463	0.26872	1.87016	0.110159	23.2365	0.00169881	0.00719935
Solyc03r016980.1	0.878531	0.495256	2.12462	0.353547	0.286439	0.436532	1.8908	0.24625	12.8731	0.00918912	0.0266189
Solyc01r005890.1	5.1572	5.54348	6.60726	1.86196	1.84727	1.69682	1.89849	3.2168	204.627	1.30051e-06	8.06044e-05
Solyc06r030930.1	244.866	174.86	196.004	89.7634	52.0884	48.7106	1.9076	7.58561	50.1699	0.000207819	0.00159346
Solyc07r033250.1	1.29197	0.698282	1.11169	0.334644	0.26315	0.333308	1.94311	0.284511	52.1651	0.00014076	0.00117816
Solyc12r055280.1	1.76728	1.5029	1.04995	0.173393	0.545397	0.584044	1.9644	0.452217	21.5702	0.00223949	0.00884097
Solyc01r005880.1	44.4905	40.4803	42.0855	9.04367	16.6412	12.0434	1.97795	6.75077	88.695	2.43098e-05	0.000404031
Solyc02r010900.1	11.8773	13.4098	15.6914	3.21326	5.36146	3.52892	1.98258	2.65868	86.4269	2.61564e-05	0.000418043
TCONS_00053634	9.95171	10.7674	7.21714	2.04091	3.13335	3.01826	2.00358	2.62036	71.279	5.0151e-05	0.000628524
Solyc11r050960.1	1.04043	1.26302	1.3149	0.274291	0.359486	0.409795	2.0176	1.17879	92.7598	2.05517e-05	0.0003727
Solyc04r018950.1	11.5639	6.84371	9.50248	2.70923	3.44593	1.78554	2.02606	1.73584	55.1221	0.000117574	0.00106317
Solyc09r046130.1	0.571009	2.39518	0.399817	0.275114	0.334604	0.358713	2.05807	0.750906	7.92719	0.0264888	0.0606187
Solyc02r011980.1	465.202	460.485	352.743	101.858	143.12	112.776	2.06809	7.88549	119.909	8.48779e-06	0.000227488
TCONS_00031399	1.03787	2.98732	1.5639	0.401916	0.736699	0.37771	2.1247	1.4348	19.5914	0.00321199	0.0116532
TCONS_00021124	16.3056	18.4295	16.2012	4.30582	5.09114	4.14455	2.13916	4.50459	243.222	7.03829e-07	6.21774e-05
TCONS_00060858	0.687071	0.883469	0.875678	0.175287	0.182207	0.280559	2.15838	-0.0529369	64.0136	7.17967e-05	0.00076284
TCONS_00060860	0.782131	0.986816	1.03741	0.20988	0.198238	0.318126	2.16719	-0.114765	63.7411	7.28211e-05	0.000768237
Solyc12r055130.1	591.758	596.999	525.927	121.282	168.931	156.492	2.16893	8.95754	175.809	2.22432e-06	0.000124856
TCONS_00031400	1.26997	3.65811	1.8928	0.429793	0.883586	0.481519	2.1697	1.31859	19.7086	0.00316183	0.0115558
Solyc11r051300.1	1.73477	2.54554	1.48196	0.550659	0.461883	0.478657	2.17145	-0.225255	46.3811	0.000205826	0.00158636
TCONS_00041014	3.51399	2.67087	2.55974	0.554659	0.879777	0.826736	2.17381	0.701752	80.9128	3.27159e-05	0.000484228
TCONS_00031398	1.16777	3.38677	1.75954	0.39693	0.816071	0.439647	2.1774	1.33675	19.6973	0.00316662	0.0115591
Solyc06r028870.1	10.5697	3.98416	7.94506	0.95897	4.09199	0.593683	2.21049	3.36556	9.58182	0.0178837	0.0441527
Solyc07r036820.1	13.6375	9.02232	9.20589	4.48694	1.75771	1.71439	2.21115	2.73824	29.1731	0.00107635	0.00505868
Solyc01r006410.1	12.2311	8.06832	10.1085	2.34948	2.93336	2.08258	2.26292	3.32932	145.523	4.32251e-06	0.00017146
TCONS_00042453	31.7838	20.9909	19.7716	3.18083	11.2178	3.18123	2.2734	3.36084	19.3456	0.00332049	0.0119161
Solyc04r023440.1	5.38298	3.23564	3.90873	0.933258	1.00296	1.06474	2.27734	1.46844	110.136	1.13922e-05	0.000272144
Solyc12r058460.1	50.9321	29.1493	39.8155	10.924	9.36229	8.11465	2.2909	4.71293	120.039	9.04643e-06	0.00023608
Solyc02r011430.1	5.04805	3.03765	4.15989	0.448032	1.39046	1.07098	2.2952	1.80692	36.9156	0.00054372	0.00306283
Solyc07r036780.1	25.0775	71.1095	37.9909	3.42481	11.2594	17.534	2.30902	5.57843	12.9998	0.00897857	0.0261618
Solyc01r007770.1	13.6599	6.84262	8.39831	1.86708	2.39163	2.49684	2.31413	4.11542	77.1918	5.18034e-05	0.000639482
TCONS_00041015	4.81606	3.66381	3.1715	0.627085	1.05198	0.97662	2.35665	0.534389	75.6176	4.11185e-05	0.000552029
TCONS_00048583	3.73609	4.49179	3.19059	0.914756	1.14007	0.544832	2.35982	1.28978	64.1058	7.1454e-05	0.00076284
Solyc01r005060.1	9.4072	13.4907	11.6847	2.10296	3.00113	2.72929	2.37345	3.91052	135.921	5.4873e-06	0.000187658
Solyc09r045220.1	7.4073	8.77329	6.26206	1.78941	2.21728	1.06053	2.37473	2.30257	69.8521	6.51193e-05	0.00072558
Solyc06r031180.1	18.5052	17.5274	14.98	4.62807	4.65571	2.17456	2.37826	3.63272	63.5658	0.000103729	0.000989079
Solyc02r010730.1	3.8663	3.385	4.40083	0.996179	1.22183	0.367609	2.38301	1.65458	41.8272	0.000355941	0.00232305
Solyc12r058630.1	3.5075	2.50072	3.6309	0.656978	0.590423	0.883806	2.38855	0.661165	105.222	1.33344e-05	0.000290854
TCONS_00009562	10.6985	7.34836	10.5564	1.60923	2.69959	2.0108	2.39188	0.862249	96.3605	1.80403e-05	0.000346258
Solyc12r058400.1	0.566208	0.436306	0.712405	0.0632146	0.209884	0.103029	2.39724	-0.230674	35.9487	0.00046031	0.00274433
TCONS_00036946	588.61	1135.25	650.9	191.473	137.054	202.462	2.3999	8.69188	53.9341	0.000172912	0.00136449
TCONS_00057486	1.82014	2.21223	2.05162	0.414741	0.484649	0.437843	2.40574	0.675304	149.612	3.92269e-06	0.000166422
TCONS_00060857	0.870287	0.994999	0.941452	0.174927	0.192194	0.248429	2.41077	0.680933	132.175	6.04916e-06	0.000195612
TCONS_00057485	1.92977	2.34547	2.17519	0.439721	0.508385	0.464214	2.41123	0.674442	151.077	3.79096e-06	0.000166422
Solyc08r041310.1	362.197	354.657	305.63	29.0481	103.846	91.6038	2.42016	7.39839	29.9096	0.00100242	0.00479453
Solyc12r054690.1	3.2305	3.9591	3.22979	0.988706	0.600158	0.650225	2.43543	1.03501	90.4483	2.24016e-05	0.000390503
TCONS_00060856	0.895285	0.948032	0.875952	0.202073	0.17475	0.204452	2.44133	0.290577	148.462	4.03013e-06	0.000166422
TCONS_00027327	1.20344	2.42699	1.91726	0.71725	0.277638	0.168504	2.44648	-0.403813	21.9975	0.00203544	0.00824766
TCONS_00048584	7.21806	8.05675	5.8316	1.75491	1.86602	0.890525	2.4468	1.11896	65.5395	6.63871e-05	0.000736947
Solyc05r028140.1	39.638	28.9123	28.2157	6.58247	7.5932	6.46597	2.45137	5.10893	234.317	8.0378e-07	6.21774e-05
TCONS_00016418	0.986084	0.995352	1.06371	0.0818633	0.461347	0.100068	2.45722	-0.355925	20.6647	0.00250684	0.00967295
Solyc06r030800.1	6.63529	7.74898	4.8316	0.764385	2.02469	1.26768	2.47931	1.28334	46.4005	0.000224906	0.00165618
Solyc07r032930.1	61.5655	77.8528	54.6385	6.74305	23.6814	10.0878	2.50032	7.44758	28.8505	0.00111095	0.0051885
Solyc03r014280.1	2.10675	6.32583	3.50571	0.63158	0.728418	1.09799	2.51365	-0.0218314	25.6368	0.00137262	0.00607462
Solyc06r029930.1	42.5974	41.8538	28.7484	6.34045	8.48905	8.43582	2.51462	4.93692	140.148	5.48781e-06	0.000187658
Solyc02r010350.1	17.6126	11.3135	12.5994	3.33782	3.20421	1.64851	2.55731	3.24629	72.9973	6.39792e-05	0.000718257
TCONS_00016598	8.12507	17.5008	21.2095	2.24465	5.41813	1.64829	2.55891	4.23498	23.2105	0.00203766	0.00824766
Solyc09r044750.1	6.00544	9.52296	8.17634	0.353149	2.15627	2.23458	2.56066	2.51241	20.565	0.00282457	0.0106503
TCONS_00015958	1.08836	2.00257	2.28612	0.228845	0.447608	0.37925	2.57159	1.02578	50.331	0.000159869	0.00127197
TCONS_00015954	1.05207	2.01819	2.26595	0.223562	0.47075	0.324874	2.61226	1.28247	47.0797	0.000224647	0.00165618
TCONS_00015960	1.25694	2.37591	2.6446	0.268421	0.532428	0.389734	2.6209	0.985267	50.7003	0.000156224	0.00125953
TCONS_00015956	1.33695	2.52929	2.84679	0.28706	0.549722	0.433983	2.62325	0.927367	51.4088	0.000147606	0.00121149
Solyc03r016750.1	4.95802	5.15327	5.77267	0.492037	1.93459	0.534626	2.6406	0.38039	32.4485	0.000728037	0.0037668
TCONS_00015959	1.23405	2.33528	2.63591	0.253009	0.509	0.394345	2.64642	0.991597	50.4813	0.000159905	0.00127197
TCONS_00015957	1.30494	2.4893	2.7948	0.272318	0.539061	0.415337	2.64762	0.972359	50.6724	0.000157261	0.00126447
TCONS_00015955	1.09155	2.17104	2.37345	0.246765	0.466429	0.335638	2.64895	1.1439	50.4691	0.000167126	0.00132587
Solyc09r045270.1	335.355	254.458	333.165	65.6062	56.5219	48.2984	2.65294	6.50115	280.137	4.25113e-07	5.47888e-05
TCONS_00057838	1.73781	1.95358	1.8839	0.459296	0.256154	0.300774	2.66512	0.661663	109.764	1.15261e-05	0.000272144
Solyc04r022100.1	7.11498	19.4261	8.3279	1.48991	3.7251	1.24529	2.672	0.626997	21.0947	0.00263904	0.0100688
TCONS_00045941	1.03052	0.803326	0.769022	0.0953075	0.170056	0.204261	2.68815	-0.214705	75.6785	4.10071e-05	0.000552029
TCONS_00037005	0.830648	1.05217	1.01085	0.0869591	0.253051	0.183217	2.69432	0.867705	62.9862	7.57577e-05	0.000785293
Solyc04r023510.1	5.24034	4.96867	4.38706	0.932571	0.615055	1.06232	2.70567	2.25604	153.26	3.60491e-06	0.000166422
TCONS_00037006	0.95508	1.05716	1.11245	0.105461	0.255087	0.197591	2.70786	0.762677	86.3827	2.6202e-05	0.000418043
Solyc05r024830.1	1761.36	4106.08	2513.73	319.969	495.656	685.653	2.72435	9.59002	42.2723	0.000363184	0.00234886
Solyc01r000880.1	11.1044	7.49887	7.9949	1.01562	0.780897	2.79562	2.75771	0.956936	38.2129	0.000464943	0.00276487
Solyc01r006430.1	1.68732	0.894077	1.69367	0.214238	0.262061	0.232782	2.78105	-0.701093	63.7431	7.28133e-05	0.000768237
Solyc08r039910.1	406.441	482.862	334.109	43.6162	111.938	45.5267	2.8433	6.64847	48.4713	0.000239974	0.00173704
TCONS_00061135	2.96697	3.00951	2.82278	0.443662	0.626968	0.335348	2.85561	0.182637	124.519	7.4457e-06	0.000212685
Solyc01r006420.1	4.28028	3.61081	5.35593	0.590861	0.889834	0.642003	2.85694	2.56985	205.27	1.28613e-06	8.06044e-05
TCONS_00034174	4.25556	2.15882	2.96392	0.488772	0.415275	0.581439	2.87104	2.42114	116.841	9.84139e-06	0.000243984
Solyc06r032570.1	48.5589	178.261	58.7461	11.1184	25.5485	9.61172	2.88823	6.11389	19.8393	0.00310711	0.0113886
TCONS_00027119	1.30058	1.12303	1.19865	0.259134	0.203772	0.0938544	2.89217	-0.249209	77.585	3.7707e-05	0.000524198
Solyc10r047390.1	10.4406	8.7915	13.4935	1.91794	1.54686	1.44273	2.94757	3.08111	238.552	7.54139e-07	6.21774e-05
Solyc05r024650.1	14.7778	17.3313	19.1469	3.14216	2.32111	2.14676	2.96973	3.36473	233.398	8.15099e-07	6.21774e-05
Solyc02r010830.1	46.078	39.8218	56.6355	6.21616	7.38651	7.49216	2.97347	5.87799	434.676	8.78275e-08	2.69684e-05
TCONS_00037817	2.83408	4.77044	5.08101	0.35188	0.468268	1.03908	2.99844	1.17983	49.0262	0.000217551	0.00164268
Solyc10r050670.1	147.291	96.1931	112.735	13.5669	17.0555	20.7361	3.0135	6.65371	205.339	1.2846e-06	8.06044e-05
Solyc03r015900.1	1.88364	3.94553	4.02498	0.294849	0.585743	0.522708	3.03947	1.60934	60.2108	0.000115966	0.00106153
Solyc03r016110.1	4202.75	321.593	2204.27	267.154	226.766	388.195	3.12509	10.5018	14.8761	0.00648269	0.0200386
Solyc03r017090.1	351.424	351.545	326.049	36.2555	41.1444	58.8954	3.14261	8.96774	225.542	9.20642e-07	6.67525e-05
TCONS_00002811	0.843787	1.41046	2.08325	0.235175	0.14322	0.181321	3.14314	-0.10925	56.9948	0.000105373	0.000998356
TCONS_00022091	1.96016	1.82127	1.0675	0.22437	0.168034	0.232298	3.16196	-0.409237	72.6859	4.69675e-05	0.000600098
Solyc10r047400.1	42.465	33.8632	54.9125	6.6185	5.12502	5.13669	3.16956	5.10358	269.498	4.88175e-07	5.80929e-05
TCONS_00055401	1.47055	1.62846	2.02086	0.207656	0.186619	0.257862	3.17128	-0.243013	141.239	4.79888e-06	0.000180717
Solyc10r046420.1	50.4881	46.1226	38.6088	4.29551	7.04177	5.59562	3.22633	4.74281	239.347	7.45262e-07	6.21774e-05
TCONS_00036226	1.10946	2.38709	1.62007	0.12916	0.238599	0.247264	3.27873	0.016172	60.8645	8.48606e-05	0.000855798
Solyc01r000890.1	16.4202	10.5799	14.0002	1.44337	0.756668	2.43957	3.35609	1.26216	83.0746	3.0855e-05	0.000463893
Solyc06r032550.1	24.4909	15.7773	20.7676	2.83695	2.45081	1.36759	3.40977	4.81646	132.896	9.68984e-06	0.000243984
Solyc03r018250.1	5.55184	2.73782	3.87539	0.253667	0.752036	0.31364	3.42163	2.68384	60.5512	0.000120745	0.00107228
Solyc03r018040.1	57.1872	28.4308	27.8028	3.75666	4.85782	3.69065	3.42383	5.06369	114.149	1.593e-05	0.000322545
Solyc01r001020.1	1.86711	3.05547	2.37979	0.0857474	0.584377	0.0931693	3.46442	-0.279444	33.5072	0.000658216	0.00349677
Solyc08r040050.1	145.502	147.852	138.419	8.77473	11.6973	22.707	3.54898	6.79357	96.7676	2.722e-05	0.000427612
Solyc03r016420.1	359.679	468.359	429.546	77.9823	28.2814	15.5	3.58812	8.50774	35.4389	0.000613134	0.00332254
Solyc04r022610.1	5.42372	77.4062	31.6559	4.31949	5.50239	1.14044	3.63952	3.73465	13.0965	0.00882206	0.0258069
Solyc06r032770.1	4.70563	5.45726	6.63595	0.374206	0.448396	0.638936	3.73967	1.52793	233.926	8.08574e-07	6.21774e-05
Solyc02r010640.1	196.455	81.2705	144.086	12.5018	13.8343	9.71952	3.75774	6.94635	132.597	9.76174e-06	0.000243984
Solyc01r007760.1	12.989	2.60758	5.68544	0.305694	0.595239	0.854109	3.80775	1.1533	32.0805	0.000819471	0.00413909
TCONS_00049765	17.4725	12.2465	15.6615	1.19921	1.035	1.3296	3.88563	4.06295	527.444	4.37042e-08	2.69684e-05
TCONS_00016047	13.7643	9.87707	10.8084	1.05726	0.608864	1.02837	3.88659	1.99911	258.164	5.6908e-07	6.21774e-05
TCONS_00049766	15.1066	10.6219	14.0671	0.974374	0.901751	1.12581	3.94317	3.70466	553.663	3.66766e-08	2.69684e-05
Solyc03r013880.1	4167.29	2718.48	3459.92	251.832	297.546	231.274	3.94588	10.2628	418.289	1.00866e-07	2.69684e-05
Solyc04r023570.1	0.610317	0.354807	0.799956	0.0558203	0.0234106	0.0485215	3.96728	0.528135	97.4844	1.73374e-05	0.000337115
Solyc05r024470.1	36.6588	44.6288	57.8861	3.61146	3.55254	2.49111	4.06678	4.94063	321.548	2.86231e-07	4.48178e-05
Solyc09r042330.1	250.44	105.162	112.194	8.20209	19.3092	4.58095	4.08705	6.76631	43.0683	0.000343369	0.00226502
TCONS_00016048	12.6928	9.09308	9.02399	0.7424	0.522666	0.786967	4.12344	2.66381	328.686	2.39883e-07	3.99379e-05
Solyc10r049740.1	9.60582	1.30227	3.98033	0.22537	0.236295	0.367315	4.34482	0.26225	27.6504	0.00125303	0.00567393
Solyc03r016080.1	22.7592	17.2975	17.31	1.16503	0.950062	1.12522	4.36125	2.97972	563.635	3.43845e-08	2.69684e-05
Solyc12r057610.1	3.90435	4.79595	6.05671	0.383067	0.0669396	0.277482	4.50302	0.071906	112.988	1.04287e-05	0.000256038
Solyc12r055230.1	464.151	383.09	367.278	29.8232	16.1113	13.6289	4.56816	8.14307	172.248	4.11961e-06	0.000166422
Solyc02r008500.1	2.77305	3.95973	2.42759	0.0559399	0.14663	0.243127	4.58139	0.571749	109.907	1.14744e-05	0.000272144
TCONS_00002876	7.69049	8.60748	10.0255	0.298916	0.376088	0.562967	4.63042	2.54511	390.902	1.28703e-07	2.69684e-05
Solyc10r048980.1	430.614	128.003	196.78	8.96929	15.188	10.4356	4.66102	6.37459	88.3726	3.64568e-05	0.000516387
Solyc06r030690.1	41.9444	52.2863	40.6072	2.87537	1.58672	0.924941	4.86534	4.97168	135.203	9.15765e-06	0.000236904
Solyc11r051500.1	34.2671	60.5292	39.1198	1.81946	2.11502	0.343817	5.19224	3.89558	82.6317	4.52095e-05	0.000592503
Solyc03r017100.1	22.8896	15.8762	18.9789	0.966863	0.456181	0.21011	5.32401	2.37621	185.483	3.00139e-06	0.000151341
TCONS_00016676	8.33017	5.13954	5.82115	0.279096	0.168481	0.0459474	5.46614	2.30699	160.797	5.17284e-06	0.000184511
Solyc01r005410.1	5.08289	2.32774	3.7546	0.118481	0.0372674	0.128736	5.48215	2.02749	157.244	5.20971e-06	0.000184511
Solyc01r001030.1	887.197	1796.23	1225.87	31.604	24.1742	41.9123	5.5587	8.60456	202.593	2.40295e-06	0.000132385
TCONS_00016679	2.1641	1.66218	2.01432	0.0051842	0.0815327	0.0150962	5.95823	0.31083	163.784	2.85475e-06	0.000146429
TCONS_00041148	1.43869	6.68973	1.81444	0.081721	0.0428413	0	6.36401	0.129029	34.3834	0.0006699	0.00354618
TCONS_00032027	3.08546	3.9147	3.08119	0.0283301	0.0149634	0.046289	6.92055	1.04047	391.876	1.27556e-07	2.69684e-05
TCONS_00032029	4.34573	5.66437	4.11698	0.0318533	0.0168243	0.0520456	7.23987	1.35312	396.066	1.22768e-07	2.69684e-05
Solyc10r050140.1	2707.62	3304.95	3659.74	8.35055	12.861	48.4937	7.34231	9.76973	86.2476	3.94175e-05	0.000543546
Solyc09r046150.1	17.1505	19.0077	18.8349	0.204525	0.0536099	0.111114	7.38838	3.20032	596.629	2.79906e-08	2.69684e-05

## Sheet: Nr-MG vs AC-MG
Table S2 The differentially expressed (DE) lncRNAs in AC-Br6 vs AC-MG, Nr-Br6 vs Nr-MG, Nr-MG vs AC-MG and Nr-Br6 vs AC-Br6.
The DE lncRNAs in Nr-MG vs AC-MG.
Geneid	Nr_MG_1	Nr_MG_2	Nr_MG_3	AC_MG_1	AC_MG_2	AC_MG_3	logFC	logCPM	F	PValue	FDR
Solyc06r029470.1	0.80496	1.09454	2.88356	0.167036	0.595803	0.0957132	2.47053	0.835421	10.7751	0.0161261	0.134026
Solyc02r012270.1	0.078229	0.150373	0.382501	2.34995	1.41922	1.60167	-3.18036	0.911022	34.4499	0.00086407	0.0615547
Solyc12r055370.1	2768.89	1273.1	1602.6	743.884	777.965	711.791	1.33256	9.50688	19.0056	0.00363191	0.0802084
Solyc08r040560.1	0.818282	0.705165	1.1936	0.2552	0.24855	0.219347	1.88515	0.317302	48.0664	0.000234567	0.0259935
Solyc01r007380.1	2.12063	4.12695	3.09988	60.3498	4.90514	16.3202	-3.23612	4.63483	11.181	0.0149219	0.128664
Solyc04r018660.1	0.588114	0.476128	0.606663	0.176548	0.322636	0.186141	1.28364	0.358578	25.0546	0.00160005	0.0712879
Solyc04r018670.1	2.95509	2.44808	2.57662	1.21127	1.21342	0.991528	1.20468	0.346758	33.8909	0.000672112	0.0543502
Solyc06r029030.1	2.34948	4.74868	1.32255	11.6002	7.93138	17.233	-2.14659	2.66059	17.5701	0.00540604	0.0846852
Solyc06r030800.1	0.764385	2.02469	1.26768	3.58736	3.20329	5.99181	-1.66739	0.751962	19.0258	0.00347436	0.0802084
Solyc07r033170.1	21.3555	26.481	25.2823	6.32691	15.9177	10.2878	1.18455	5.02792	19.4868	0.00341589	0.0802084
Solyc01r005810.1	0.412189	0.158463	0.26872	1.08179	0.332351	0.941012	-1.51265	-0.0341137	7.0827	0.0335735	0.183109
Solyc09r042120.1	10.0692	23.885	21.9591	73.3656	19.3615	79.4201	-1.67212	3.67335	7.53074	0.032636	0.181355
Solyc06r030170.1	79.8764	39.8524	37.8767	21.6171	14.3623	15.7796	1.58204	4.81175	16.8606	0.00594149	0.0893314
Solyc08r039350.1	3.82878	3.92315	1.89099	1.32074	1.40326	0.567594	1.51481	-0.663559	10.3556	0.0148864	0.128664
Solyc04r022210.1	3.68871	4.04175	4.08021	4.44488	9.84713	10.8381	-1.07092	2.11997	14.9958	0.00635347	0.0916565
Solyc10r047390.1	1.91794	1.54686	1.44273	15.6222	2.97394	7.53822	-2.48198	2.78836	14.5154	0.00842378	0.101629
Solyc01r005060.1	2.10296	3.00113	2.72929	13.9975	3.6621	4.87719	-1.6056	3.40553	7.53662	0.032589	0.181355
Solyc11r051400.1	162.956	103.658	156.619	52.5239	89.3351	51.431	1.13755	6.7219	18.5981	0.00375138	0.0802084
Solyc03r018250.1	0.253667	0.752036	0.31364	3.61777	0.863976	3.04295	-2.56957	2.03826	14.1127	0.00897695	0.101739
Solyc04r022840.1	1951.3	627.943	1341.86	332.021	808.748	536.465	1.25507	11.2405	7.00077	0.037273	0.191288
Solyc01r006380.1	1.64853	3.22912	1.49963	4.22473	4.30194	7.93274	-1.37697	3.80563	13.7364	0.00904832	0.10191
Solyc10r050510.1	60.5551	64.829	84.0034	232.251	91.6086	168.805	-1.28348	7.56151	10.7478	0.0159473	0.133752
Solyc03r018290.1	65.6353	23.4535	113.027	11.2806	20.9746	21.745	1.92197	5.1171	11.4466	0.0141982	0.126321
Solyc06r031680.1	22.775	42.031	20.3752	48.9275	49.1606	77.5055	-1.05664	6.30895	11.2643	0.0136629	0.123131
Solyc01r000940.1	0.426825	0.61025	0.432149	1.04904	0.557292	1.40258	-1.05569	0.899403	8.38637	0.0236573	0.156946
Solyc12r054960.1	1.12457	0.471633	2.70699	0	0.366186	0.0376167	3.41229	0.139755	9.65931	0.0201792	0.144527
Solyc10r049540.1	4.16843	8.89994	7.04913	71.478	46.1225	153.695	-3.76808	6.23546	49.4863	0.000365818	0.0377424
Solyc02r010820.1	29.5312	49.4722	33.1126	15.2956	23.3848	13.3546	1.09853	5.29707	18.6887	0.00371642	0.0802084
Solyc01r003000.1	2.54859	2.8809	1.29805	0.528855	0.682305	0.995695	1.60869	-0.11647	17.9469	0.00394165	0.0812397
Solyc08r039380.1	35.6518	36.3934	37.1858	167.25	38.1536	151.517	-1.7587	7.3986	9.9014	0.0191934	0.141341
Solyc09r042490.1	39.889	45.8525	17.7425	102.333	71.8935	120.981	-1.53406	6.17864	14.8547	0.00797095	0.0988262
Solyc02r011480.1	1.11983	1.5389	1.93737	5.5796	3.13396	8.90002	-1.95833	3.01553	21.9761	0.00296457	0.0764655
Solyc10r047040.1	12.8566	51.0331	14.2889	76.041	209.591	656.908	-3.57464	7.18783	14.3885	0.00859306	0.101635
Solyc10r050200.1	11.4132	6.10003	8.9578	1.94144	4.77426	2.97852	1.47306	4.09976	17.8158	0.00484783	0.0831717
Solyc02r013010.1	2.77666	1.62359	2.49482	16.1077	3.41746	12.945	-2.28294	2.58162	13.3036	0.0102433	0.107322
Solyc04r018950.1	2.70923	3.44593	1.78554	19.0012	3.26775	15.7403	-2.31195	2.07495	11.1105	0.0151223	0.129706
Solyc12r058710.1	0.10098	0.0705838	0	0	1.23828	4.35454	-4.894	0.422814	7.92356	0.0296854	0.171331
Solyc10r047400.1	6.6185	5.12502	5.13669	59.7039	11.6692	27.2096	-2.61844	4.72664	16.519	0.00625239	0.0916565
Solyc05r025130.1	3.13264	2.39821	3.75497	45.7305	14.5588	48.6239	-3.58837	4.25313	43.9314	0.000508456	0.0461
Solyc01r005890.1	1.86196	1.84727	1.69682	5.81164	2.73425	5.23459	-1.3859	2.93832	18.5151	0.00389763	0.080984
Solyc02r013350.1	10.2191	9.6787	7.14526	42.4369	11.8244	21.8162	-1.55581	3.75784	8.91748	0.0236547	0.156946
Solyc01r004520.1	20.1484	15.1884	19.7108	4.2854	12.1773	9.69782	1.10055	5.16489	11.2455	0.0140936	0.126043
Solyc10r050550.1	0.753038	0.456181	0.34547	1.72236	3.44912	1.07334	-1.99147	1.88227	16.0709	0.00666686	0.0932482
Solyc03r017500.1	1.7841	1.05385	0.70988	3.38483	2.86186	7.59423	-1.95	1.46059	15.4712	0.00699864	0.0947508
Solyc05r023960.1	33.2438	40.9257	28.41	86.2797	44.6494	69.4784	-1.00657	5.01074	10.9091	0.0147022	0.128622
Solyc02r010730.1	0.996179	1.22183	0.367609	3.45901	1.17453	3.82105	-1.73823	1.25242	8.33969	0.026936	0.167772
Solyc10r049460.1	4.3229	2.20175	5.03121	0.500092	1.39919	1.59517	1.75563	2.74825	13.936	0.00923494	0.102717
Solyc01r005680.1	16.0369	13.1346	27.2762	7.86072	9.67834	9.48542	1.05703	2.75187	14.8151	0.00654751	0.0924064
Solyc08r040150.1	13.6411	6.89312	16.6249	7.45676	5.82597	3.5736	1.10943	4.74767	6.55129	0.0419234	0.202641
Solyc06r031180.1	4.62807	4.65571	2.17456	13.9618	5.44199	12.7142	-1.52507	3.06623	9.99197	0.0188411	0.140931
Solyc05r025780.1	7.93851	15.1334	11.2395	38.0332	34.833	37.4845	-1.70934	2.83706	53.3174	0.000170182	0.0231448
Solyc04r019170.1	1.31993	1.61812	1.72101	14.3703	1.96481	3.35553	-2.17992	2.32027	7.06821	0.0366359	0.189613
Solyc01r004940.1	4.57391	2.48408	4.36199	1.18617	2.23866	1.66343	1.17859	1.98717	16.1065	0.00532694	0.0846852
Solyc03r015380.1	3.91225	5.70701	5.91427	21.6017	6.00036	13.3372	-1.46189	3.42201	8.20836	0.0277655	0.1684
Solyc01r003410.1	266.488	358.429	260.786	927.148	463.962	552.026	-1.18403	8.77752	12.3462	0.0111237	0.110265
Solyc11r051450.1	9.48479	12.2599	15.1177	2.96479	8.81767	5.99516	1.07318	4.13633	9.51007	0.0200379	0.144527
Solyc11r054330.1	1.24174	0.946011	1.70836	0.338972	0.594251	0.437026	1.50968	1.22971	30.1865	0.000941946	0.0617992
Solyc03r013880.1	251.832	297.546	231.274	2816.64	306.736	1089.67	-2.52429	9.08692	9.90166	0.0191924	0.141341
Solyc02r010830.1	6.21616	7.38651	7.49216	71.3067	10.674	42.6363	-2.63555	5.68794	14.4612	0.00849549	0.101635
Solyc06r030690.1	2.87537	1.58672	0.924941	11.9333	3.56535	8.84296	-2.21519	2.67158	12.8131	0.0111283	0.110265
Solyc05r023720.1	33.564	54.4511	36.7648	103.563	59.84	96.9403	-1.09799	5.07153	13.6224	0.00889307	0.101739
Solyc08r037920.1	9.11738	7.44528	11.0496	3.16016	3.26925	5.33708	1.22824	0.848385	22.6651	0.00211189	0.0724901
Solyc02r012550.1	8.40464	5.53066	7.7591	3.06644	4.50201	3.25861	1.00441	3.12145	22.3257	0.00220092	0.0724901
Solyc02r009740.1	0.156632	0.483015	0.340378	0.978899	1.02149	1.98324	-2.02984	1.10183	21.7051	0.00267256	0.0764655
Solyc04r018830.1	0.898799	0.907142	0.784927	0.517942	0.457176	0.273955	1.02081	0.882128	13.7537	0.00769908	0.0988262
Solyc07r036710.1	0.209969	0.637669	0.409083	0.439567	1.52515	1.84971	-1.57965	1.45033	7.61553	0.0319669	0.180804
Solyc10r050140.1	8.35055	12.861	48.4937	1302.38	19.3054	114.989	-4.50762	7.09219	7.06888	0.0366296	0.189613
Solyc10r046420.1	4.29551	7.04177	5.59562	54.3003	15.1648	57.0948	-2.94846	4.59896	27.5868	0.00176229	0.0722298
Solyc06r032420.1	2.10938	3.33047	1.72571	4.49633	4.72725	6.25898	-1.12341	3.84021	19.754	0.00314116	0.0776722
Solyc05r028450.1	229.592	115.457	298.633	31.1166	80.6128	65.7564	1.88577	7.07219	18.0916	0.00504219	0.0831717
Solyc02r012480.1	0.91506	5.57501	1.1555	4.31673	10.6685	13.7925	-1.90508	2.51238	6.3524	0.0442305	0.208406
Solyc04r020570.1	3.04196	3.91547	3.84269	0.633433	1.96918	1.98957	1.25499	1.29713	12.3895	0.0101876	0.107322
Solyc09r045070.1	10.5302	10.4809	10.2387	25.5278	30.7318	23.271	-1.358	5.79112	106.486	1.85643e-05	0.00479593
Solyc11r054210.1	1.91351	1.05005	1.49568	0.384057	0.635705	0.643987	1.43537	2.50136	28.1035	0.00115667	0.0617992
Solyc08r037620.1	546.61	217.953	527.922	158.519	243.698	191.158	1.13284	9.61151	9.56771	0.0196401	0.142543
Solyc08r041350.1	16.1637	33.6013	14.6036	77.7407	38.7693	62.5261	-1.52382	6.03914	12.4359	0.0118795	0.11467
Solyc01r003450.1	1.33134	0.773257	0.957444	0.372517	0.598516	0.489385	1.0746	0.921271	17.151	0.00443273	0.0827035
Solyc07r037080.1	17.3642	13.0351	15.4063	152.438	15.5335	50.7856	-2.34769	4.99549	7.93003	0.0296398	0.171331
Solyc07r036810.1	0.204302	0.178505	0.0369977	7.46145	0.549102	6.515	-5.10776	0.869733	18.3777	0.0048563	0.0831717
Solyc06r031300.1	61.2758	78.2866	50.6453	145.546	116.197	156.693	-1.16006	8.12107	29.8294	0.000974857	0.0617992
Solyc09r042650.1	5.8232	1.65872	14.154	0.319304	1.22132	0.695263	3.28896	1.49023	14.5576	0.00836851	0.101371
Solyc11r052510.1	1.2315	0.484202	0.961757	0.219041	0.465455	0.292862	1.46037	-0.339476	11.0447	0.012884	0.118248
Solyc01r005410.1	0.118481	0.0372674	0.128736	2.43892	0.167181	1.99646	-4.05145	0.78372	13.699	0.00959664	0.104033
Solyc02r010640.1	12.5018	13.8343	9.71952	135.828	21.3989	53.9624	-2.63521	6.04243	13.6204	0.00972086	0.104999
Solyc02r012050.1	32.1907	15.1958	29.5712	3.71957	8.24391	6.7378	2.06409	5.15032	30.7934	0.00129058	0.0653906
Solyc01r000850.1	1.59042	3.08238	1.64953	5.37184	4.97887	6.54917	-1.43652	1.93662	27.596	0.00121833	0.0639517
Solyc05r024470.1	3.61146	3.55254	2.49111	4.56142	7.15717	8.7786	-1.07597	2.54251	20.1597	0.00290027	0.0764655
Solyc04r022740.1	41.5067	47.3151	36.0819	15.3526	28.9049	18.0192	1.01013	5.98692	22.4693	0.00216267	0.0724901
Solyc07r036720.1	0.248899	0.363978	0.263326	0.453578	0.699772	0.676461	-1.0602	0.728696	25.9211	0.0014545	0.0701916
Solyc02r008500.1	0.0559399	0.14663	0.243127	1.51236	0.620191	2.49336	-3.37941	-0.392136	23.8262	0.00190022	0.0724901
Solyc03r018150.1	2.30034	1.9476	1.42574	5.13262	2.88993	3.80397	-1.09448	3.69244	12.4695	0.0102587	0.107322
Solyc12r055280.1	0.173393	0.545397	0.584044	1.34876	1.38061	1.63995	-1.7646	0.411443	21.2462	0.00251842	0.0764655
Solyc09r045270.1	65.6062	56.5219	48.2984	294.175	68.6319	142.482	-1.63698	5.78217	8.33199	0.0269837	0.167772
Solyc06r028870.1	0.95897	4.09199	0.593683	12.8203	9.91256	11.0798	-2.62332	3.81163	13.5806	0.00978452	0.105307
Solyc11r051880.1	7.15545	16.5955	10.4474	41.2871	19.398	31.2891	-1.4789	4.97643	12.3321	0.0120979	0.114911
Solyc02r010150.1	1.41793	0.93349	2.00644	0.0312806	0.166175	0.143392	3.67888	0.208746	54.7625	0.000158623	0.0231448
Solyc09r044680.1	11.5385	9.95797	14.1262	2.71352	4.90769	5.50318	1.45333	3.56783	35.3367	0.000594162	0.0507924
Solyc01r001090.1	335.956	166.593	303.726	97.5	140.484	103.544	1.24378	6.15027	19.1524	0.00357247	0.0802084
Solyc02r011920.1	0.105753	0.314159	0.229813	0.969746	0.355289	0.766444	-1.72844	-0.583571	9.76449	0.0169372	0.135861
Solyc06r032550.1	2.83695	2.45081	1.36759	19.5584	1.93306	11.7718	-2.39178	4.02972	8.09817	0.028488	0.168442
Solyc12r056450.1	0	0	0	6.4591	8.03159	9.84252	-10.7172	1.37339	578.227	2.64288e-06	0.000988439
Solyc01r007700.1	31.444	53.0896	47.2748	124.823	47.0637	96.9768	-1.08117	7.08467	6.57183	0.0416945	0.202461
Solyc12r057420.1	0.696538	0.575818	1.1498	0.0889465	0.24301	0.029124	2.71466	-0.225498	20.8774	0.00271776	0.0764655
Solyc02r012010.1	1.36129	1.62111	1.00434	0.621753	0.474278	0.730808	1.10766	0.486547	17.5862	0.00415501	0.0823297
Solyc12r058260.1	3.2309	3.51242	1.84426	0.480211	1.48563	1.78048	1.22413	1.70481	7.35999	0.0333228	0.182604
Solyc05r025030.1	0	0.0197544	0.0614155	1.37621	1.38624	1.14702	-5.58441	0.78569	99.1531	2.77346e-05	0.00556038
Solyc01r005290.1	36.0717	24.2971	31.6343	10.5599	19.6884	12.6836	1.11024	3.30557	20.8337	0.00265528	0.0764655
Solyc01r006030.1	22.2393	133.825	45.9901	127.316	205.347	573.422	-2.16289	7.15641	7.22009	0.0352534	0.186687
Solyc02r013310.1	0.12609	0.264405	0.11417	0.199351	0.910769	1.78198	-2.46336	-0.587595	9.83142	0.0173059	0.138078
Solyc07r036980.1	2.13291	2.51154	2.70972	0.342405	1.42212	0.285383	1.84524	0.213407	12.0511	0.0111592	0.110265
Solyc03r018040.1	3.75666	4.85782	3.69065	17.1202	7.24125	8.50824	-1.4758	3.53928	13.1554	0.0101555	0.107322
Solyc10r047030.1	0.356996	0.701816	0.145461	1.31227	3.05839	12.2736	-3.74602	1.63359	14.915	0.00791871	0.0988262
Solyc06r029960.1	2025.98	211.695	294.796	203.12	47.7609	80.5167	2.88269	8.65134	6.91776	0.0380779	0.193428
Solyc04r022610.1	4.31949	5.50239	1.14044	26.1169	10.1311	23.5669	-2.48655	2.8183	14.8542	0.00799295	0.0988262
Solyc09r045560.1	0.0709383	0.245445	0.131033	0.222067	0.557681	0.401018	-1.39024	-0.0950357	8.74122	0.0214423	0.14614
Solyc11r053040.1	2.03699	1.34697	2.02466	0.351329	1.31815	0.452957	1.37799	2.35222	8.11719	0.0283615	0.168442
Solyc02r012060.1	41.9175	19.3242	36.1996	3.86908	10.1428	7.63882	2.19916	5.84961	28.5059	0.00161875	0.0712879
Solyc09r045930.1	0.331035	0.739835	0.350223	0.586729	1.00971	2.23502	-1.41592	1.24705	6.936	0.0376645	0.19198
Solyc04r022310.1	2.93318	3.96723	7.28244	9.16818	6.82907	14.1261	-1.10341	3.57214	7.19687	0.0350705	0.186568
Solyc02r009890.1	37.4739	48.9425	38.1242	11.2613	32.4585	19.1058	1.00684	4.55272	9.76068	0.018819	0.140931
Solyc01r006460.1	13.8127	9.00564	10.2826	75.1553	10.8157	39.7738	-1.99594	4.88921	7.91871	0.0297196	0.171331
Solyc06r032770.1	0.374206	0.448396	0.638936	3.39763	0.781252	1.39477	-2.00098	0.158211	9.44011	0.0202396	0.144527
Solyc06r032590.1	1.1054	2.12832	1.68151	2.65009	3.18029	4.19505	-1.03564	1.55873	16.5682	0.00484339	0.0831717
Solyc03r017100.1	0.966863	0.456181	0.21011	5.54893	1.26683	5.57083	-2.92826	0.274988	14.22	0.00882501	0.101739
Solyc01r007770.1	1.86708	2.39163	2.49684	9.84943	7.82522	12.0775	-2.15832	4.09279	105.339	1.9235e-05	0.00479593
Solyc11r051500.1	1.81946	2.11502	0.343817	11.6315	3.82707	6.66493	-2.41737	1.45494	11.7367	0.0134603	0.121671
Solyc08r039910.1	43.6162	111.938	45.5267	174.538	176.019	218.488	-1.52214	5.67197	15.9728	0.00667098	0.0932482
Solyc01r006410.1	2.34948	2.93336	2.08258	8.97363	4.06611	8.60354	-1.59219	2.90774	19.6991	0.00363274	0.0802084
Solyc06r031090.1	1.50155	2.96346	1.65071	3.66989	4.18406	7.41287	-1.3237	2.25061	14.9528	0.00676299	0.0932482
Solyc02r011430.1	0.448032	1.39046	1.07098	12.9033	0.99344	3.68222	-2.70575	2.25744	7.26672	0.0348431	0.186162
Solyc05r028350.1	6.22324	6.09377	6.61295	23.2237	9.25648	19.1638	-1.49065	3.36666	15.737	0.00649354	0.0920791
Solyc07r033380.1	23.3449	14.3716	16.2432	2.68181	9.10935	6.56588	1.58943	3.72165	14.9765	0.00768046	0.0988262
Solyc12r058520.1	1.72895	1.71344	1.85287	5.48199	2.36323	3.08973	-1.09587	1.47856	8.66231	0.0226215	0.15229
Solyc07r034860.1	0.387809	0.0338841	0.0702294	4.99705	1.59604	1.65125	-4.08688	1.17811	19.3347	0.00429687	0.0827035
Solyc05r024420.1	0.724927	0.0996814	0.632722	0.0338201	0.131755	0.0904361	2.5169	-0.710179	9.71931	0.0175262	0.138726
Solyc05r025390.1	6.46476	4.41548	18.1027	0.525647	1.34038	0.32128	3.71519	1.73595	25.3814	0.00218282	0.0724901
Solyc03r015360.1	3.54544	4.29324	4.38133	0	0	0	11.3033	1.94724	1023.78	6.50778e-07	0.000415415
Solyc09r042430.1	3.57682	2.05894	7.54421	0	0.494806	0.304976	4.02785	-0.286488	24.3736	0.00189538	0.0724901
Solyc02r013240.1	0.919681	0.899981	0.639542	3.65253	0.741545	5.07902	-1.97387	1.96844	8.40227	0.0265523	0.167772
Solyc05r024650.1	3.14216	2.32111	2.14676	6.75172	3.33487	7.71169	-1.2481	2.09557	11.6541	0.0126569	0.117127
Solyc02r011760.1	0.521874	0.667552	0.226818	0.782189	1.1151	1.0893	-1.07227	0.761051	9.27041	0.0191846	0.141341
Solyc03r015990.1	24.1323	13.4929	23.835	11.5133	10.6382	6.59722	1.07429	3.91448	10.4063	0.0162071	0.134326
Solyc01r005010.1	65.0032	39.3426	61.4548	20.306	34.3405	27.1361	1.03014	6.02936	18.6463	0.00365469	0.0802084
Solyc09r045360.1	4.0599	3.32063	6.26977	1.70276	2.24486	1.98204	1.19903	3.03273	23.9354	0.00181713	0.0724901
Solyc10r048630.1	17.6792	15.0404	13.9016	28.5397	53.534	31.2739	-1.27248	3.01394	29.2356	0.00103295	0.0617992
Solyc03r016420.1	77.9823	28.2814	15.5	400.059	85.5778	141.421	-2.43132	7.59458	7.87238	0.030049	0.172897
Solyc10r050500.1	35.622	39.0378	47.4708	135.464	57.9593	106.395	-1.34073	7.00508	13.923	0.00881709	0.101739
Solyc04r023120.1	6.37572	4.66357	3.12014	9.28643	9.50236	12.9783	-1.16811	4.16826	17.4847	0.00449555	0.0827035
Solyc05r024050.1	90.2579	64.6523	117.725	14.2613	43.6489	20.8746	1.81802	7.44808	18.6696	0.00467594	0.0831717
Solyc03r014250.1	4.47039	3.59463	3.76169	0.382617	0.813047	1.68086	2.06513	0.806867	23.3128	0.00212636	0.0724901
Solyc05r025400.1	6.09124	4.16037	17.1702	0.495276	1.26293	0.302717	3.72114	1.74142	25.2821	0.00220475	0.0724901
Solyc11r054280.1	0.826428	0.520771	1.18821	0.118782	0.36599	0.299477	1.71669	1.65055	15.4498	0.00682693	0.0936981
Solyc03r016740.1	15.2996	15.0119	16.2386	61.3002	20.1892	61.8605	-1.66326	5.79577	13.3816	0.0101112	0.107322
Solyc03r016750.1	0.492037	1.93459	0.534626	6.8846	1.23979	3.94493	-2.09204	0.0492263	6.50746	0.0424177	0.204041
Solyc12r055240.1	11.2701	19.2121	12.8794	1.58477	7.67061	2.7675	1.87745	3.02204	12.124	0.0125524	0.116636
Solyc02r011650.1	3.5372	2.17757	3.70232	1.53919	1.30829	0.77613	1.34644	0.702386	15.2133	0.00600697	0.0898142
Solyc12r057770.1	3.05068	2.81665	1.73158	1.03663	0.275349	0.692993	1.87334	-0.18874	14.3252	0.00697106	0.0947508
Solyc10r050670.1	13.5669	17.0555	20.7361	131.8	24.1702	41.6763	-2.03517	5.92708	8.64119	0.0251529	0.162193
Solyc08r037870.1	0.579697	1.3318	0.703976	1.6659	4.11565	3.66074	-1.83915	2.45954	21.075	0.00319155	0.0782713
Solyc03r017490.1	78.2144	134.253	87.0428	35.0438	54.2305	53.9153	1.06315	6.6687	22.6618	0.00211272	0.0724901
Solyc08r039340.1	2.51817	2.79405	1.72669	0.788525	0.788512	0.823927	1.53546	0.63869	45.6779	0.000274281	0.0293089
Solyc04r023340.1	73.2806	34.6423	60.1017	11.9517	18.173	14.8499	1.91009	4.70061	41.6472	0.000437027	0.0421802
Solyc03r017090.1	36.2555	41.1444	58.8954	152.452	59.547	107.585	-1.28033	7.55325	9.47983	0.0209541	0.145114
Solyc08r040050.1	8.77473	11.6973	22.707	130.99	19.8176	79.0393	-2.48663	5.95456	10.5653	0.0167993	0.135861
Solyc05r024800.1	1.27942	2.35769	1.68504	0	0.0781518	0	5.82413	-0.769337	63.764	9.70581e-05	0.0161332
Solyc02r010350.1	3.33782	3.20421	1.64851	8.9232	3.75734	7.917	-1.36621	2.41543	9.4708	0.0207959	0.145104
Solyc10r049530.1	0.604583	1.77842	0.930627	5.01826	6.61821	26.8745	-3.52626	3.26728	20.7157	0.00363092	0.0802084
Solyc07r036380.1	24.8717	22.8523	22.5363	8.14242	13.4344	9.52242	1.17935	3.75941	49.5791	0.000213197	0.0245341
Solyc09r045220.1	1.78941	2.21728	1.06053	3.54924	3.06833	3.61273	-1.03058	1.39967	13.9979	0.00737652	0.0985095
Solyc12r055230.1	29.8232	16.1113	13.6289	219.999	38.6519	82.4751	-2.5933	6.44037	11.9915	0.0128535	0.118248
Solyc12r054670.1	14.1682	26.6269	13.6517	6.48055	8.71161	5.23105	1.39793	3.30157	20.6597	0.00290471	0.0764655
Solyc01r002970.1	4.50235	6.57587	3.75983	1.00713	1.16914	1.73128	1.91973	1.9099	52.094	0.000182914	0.0237947
Solyc02r012940.1	5.04301	3.92855	3.73836	9.00887	6.10407	11.4259	-1.07808	3.71957	16.0237	0.00539631	0.0846852
Solyc01r007760.1	0.305694	0.595239	0.854109	10.4809	6.60223	13.4355	-4.14068	1.57046	93.926	3.36843e-05	0.00629896
Solyc01r003680.1	8.51834	8.84821	14.5077	4.9987	5.43083	4.781	1.05171	2.23035	20.5746	0.00274616	0.0764655
TCONS_00037817	0.35188	0.468268	1.03908	7.11247	0.709309	3.75181	-2.71876	1.05194	8.86358	0.0239375	0.157409
TCONS_00033824	2.69705	1.37642	1.31478	0.700047	0.75186	0.609197	1.3791	1.58906	17.7804	0.00414202	0.0823297
TCONS_00033818	3.07826	1.57683	1.50797	0.825253	0.860537	0.667092	1.37961	1.55056	17.1391	0.00460227	0.0828584
TCONS_00018530	1.26119	1.03402	0.999862	0.0903601	0.251212	0.474244	2.03825	-0.369932	19.0902	0.00335236	0.0802084
TCONS_00026734	1.20919	2.73235	0.436915	4.18386	6.38384	8.4966	-2.12013	2.53034	12.1979	0.0123884	0.115831
TCONS_00036763	0.714057	0.764613	0.383927	1.47141	2.01977	3.36801	-1.85608	-0.35001	21.0133	0.00259454	0.0764655
TCONS_00032579	0.0908683	0.495822	0.118599	1.57048	0.568485	1.50314	-2.39614	-0.552541	11.6184	0.011676	0.113424
TCONS_00018922	5.83061	5.75189	5.89837	0	0	0	10.6205	1.27437	869.515	9.71894e-07	0.000415415
TCONS_00033831	3.7961	1.90887	1.77441	1.01331	0.928665	0.806409	1.43111	1.3711	16.6034	0.00501236	0.0831717
TCONS_00041786	12.4129	14.3256	11.8548	1.89395	2.13425	2.22531	2.61436	3.12425	396.472	2.24202e-07	0.000223604
TCONS_00002054	0.836329	0.698143	1.07655	0.254792	0.670135	0.371583	1.0214	0.690396	9.63208	0.017446	0.138634
TCONS_00005356	0.182092	0.277574	0.148348	0.364814	0.509426	0.449968	-1.12513	0.60162	21.261	0.00251367	0.0764655
TCONS_00029368	2.56628	1.76287	7.28352	0.272822	0.535141	0.176531	3.52063	0.204823	24.6735	0.00212807	0.0724901
TCONS_00005201	6.70688	10.8028	5.36447	2.61877	2.87357	2.92677	1.42583	2.07057	31.1505	0.000859961	0.0615547
TCONS_00033823	4.01461	2.08707	1.92218	1.07369	0.667885	0.751906	1.65974	0.853566	17.9779	0.00409812	0.0823297
TCONS_00027127	0	0.0493168	0.153324	3.36877	3.43704	2.83797	-5.56656	0.768722	98.8959	2.78762e-05	0.00556038
TCONS_00021744	6.65219	5.33279	6.73758	1.69133	4.81821	2.39322	1.09416	2.8285	10.5008	0.0153551	0.13089
TCONS_00015565	0.2215	0.293117	0.137527	1.5208	2.78786	1.76591	-3.20025	0.770237	100.985	2.20846e-05	0.00508287
TCONS_00004126	3.4942	3.30398	3.12117	1.0371	2.16058	1.16523	1.1868	0.428219	20.011	0.00295819	0.0764655
TCONS_00033822	3.87239	1.99478	1.96877	1.09447	1.01264	0.917261	1.36101	1.26882	17.3366	0.00437991	0.0827035
TCONS_00005359	0.254642	0.331793	0.185051	0.429261	0.642662	0.544376	-1.06566	0.895475	20.793	0.0026693	0.0764655
TCONS_00037347	0.16094	0.206827	0.107169	0.174221	0.903871	1.67863	-2.48102	-0.0667715	10.3203	0.0169368	0.135861
TCONS_00060857	0.174927	0.192194	0.248429	0.395908	0.332901	0.585785	-1.10208	-0.17293	13.0219	0.00878183	0.101739
TCONS_00009097	1.11004	0.684271	1.06448	0.400528	0.467063	0.546442	1.01286	0.108536	14.5224	0.00674064	0.0932482
TCONS_00012107	0.0203418	0.0213279	0	3.01006	4.05943	3.48164	-7.71728	1.06273	446.784	1.49058e-07	0.00022299
TCONS_00003009	0.544018	1.28338	1.10832	1.74171	3.60683	22.5355	-3.21728	1.80986	9.88319	0.0192653	0.141341
TCONS_00050344	12.0179	5.78574	13.0706	2.01261	4.89057	3.23872	1.62618	2.25505	16.606	0.00574849	0.088503
TCONS_00005513	1.87391	3.02284	2.61006	1.12933	0.951014	0.717226	1.38668	0.405611	24.7516	0.00165535	0.0712879
TCONS_00033828	2.94421	1.55285	1.4777	0.830165	0.875507	0.675736	1.31756	1.5043	16.6634	0.00488895	0.0831717
TCONS_00005202	6.71521	10.5694	5.29589	2.5549	2.86124	2.91768	1.42311	2.08837	32.1586	0.000783813	0.0608115
TCONS_00018921	6.04492	5.96331	6.11516	0	0	0	10.6205	1.27437	869.515	9.71894e-07	0.000415415
TCONS_00048583	0.914756	1.14007	0.544832	1.82296	1.56904	1.84942	-1.02575	0.411797	12.9041	0.00897418	0.101739
TCONS_00053910	0.373652	0.296792	0.252208	1.90115	0.576309	1.82793	-2.25205	0.920631	18.2657	0.00460886	0.0828584
TCONS_00033829	3.22242	1.68047	1.61008	0.894675	0.922144	0.7129	1.35385	1.48952	17.0316	0.00462478	0.0828584
TCONS_00041489	0.483394	0.630557	0.290425	0.549326	4.45852	1.14531	-2.08221	1.1405	7.2856	0.0346786	0.185815
TCONS_00033815	3.56179	1.81977	1.78216	0.993611	0.909331	0.82485	1.3802	1.3233	17.2831	0.00444759	0.0827035
TCONS_00050462	59.2943	22.5667	41.0112	7.66158	16.0388	10.968	1.8479	5.12667	20.4643	0.00374144	0.0802084
TCONS_00053634	2.04091	3.13335	3.01826	0.806681	0.836759	1.4044	1.41853	0.885163	28.435	0.00111856	0.0617992
TCONS_00011551	3.27471	2.31623	3.41696	0.751955	2.21345	1.3562	1.07954	1.02937	9.85091	0.0168453	0.135861
TCONS_00001460	0.931867	1.1386	1.44305	0.208814	0.636003	0.885426	1.04489	0.515296	5.97173	0.0458427	0.211996
TCONS_00017010	6.16518	4.45831	7.11497	1.77087	3.18679	2.05724	1.34493	2.65899	28.7665	0.00108204	0.0617992
TCONS_00054301	0.685069	0.545598	0.565413	1.1435	1.2215	1.30339	-1.03265	-0.196152	20.1569	0.00290134	0.0764655
TCONS_00002876	0.298916	0.376088	0.562967	28.2326	0.602545	6.5425	-4.95114	2.9621	12.2005	0.0123826	0.115831
TCONS_00038736	3.31691	3.91242	1.802	0.655513	1.74118	1.35221	1.27863	-0.382807	9.37516	0.0184914	0.140779
TCONS_00041488	0.446561	0.582511	0.268296	0.50747	4.1188	1.11173	-2.09569	1.15116	7.51863	0.032733	0.181355
TCONS_00036412	3.7648	5.53588	5.25421	9.23916	15.494	13.5232	-1.39206	3.59207	50.5065	0.000201327	0.0245341
TCONS_00009562	1.60923	2.69959	2.0108	11.9322	3.12219	10.0593	-2.03704	0.688273	13.0872	0.0102344	0.107322
TCONS_00041507	0.378094	0.584608	0.492345	1.16503	0.816716	0.882846	-1.00899	0.273601	13.4222	0.00816683	0.100144
TCONS_00005355	0.186537	0.278833	0.15197	0.37372	0.516558	0.460953	-1.13233	0.59421	22.5745	0.00213518	0.0724901
TCONS_00038255	42.3452	26.066	29.5569	4.88695	16.5603	11.9647	1.58577	3.71727	14.9696	0.0076811	0.0988262
TCONS_00016676	0.279096	0.168481	0.0459474	1.87734	0.340965	1.54464	-2.94414	0.0868844	12.2727	0.0121977	0.115492
TCONS_00010960	0.688132	1.15954	1.09484	3.05403	1.68435	2.56486	-1.34474	-0.194474	13.6871	0.00779023	0.0988262
TCONS_00043341	1.55323	1.89058	1.11541	0.304843	0.827721	0.931614	1.16295	0.571844	9.87161	0.0167664	0.135861
TCONS_00002056	0.942484	0.788186	1.17767	0.268216	0.756539	0.414718	1.02797	0.635029	9.17895	0.019345	0.141341
TCONS_00033817	3.64131	1.83535	1.6932	0.951456	0.969851	0.743765	1.41728	1.62167	16.4063	0.0052755	0.0846852
TCONS_00005203	6.35339	10.214	5.09118	2.4276	2.77355	2.7427	1.43212	2.09912	31.9092	0.000801816	0.0608115
TCONS_00042330	8.36274	3.96945	18.0278	0.507536	1.30709	0.847177	3.52893	3.47604	30.9065	0.00131027	0.0653906
TCONS_00031271	12.4499	9.75331	11.5218	4.29518	3.99931	5.28528	1.30219	3.15777	54.3828	0.000160011	0.0231448
TCONS_00003290	1.3504	2.64921	1.22655	3.46771	3.52574	6.47432	-1.37403	2.79858	13.8145	0.00868123	0.101739
TCONS_00005358	0.251032	0.331575	0.183032	0.427371	0.637061	0.544019	-1.0698	0.888305	20.6632	0.00271463	0.0764655
TCONS_00033833	3.04741	1.51757	1.35728	0.751176	0.776389	0.587648	1.4755	1.65876	16.7241	0.00504378	0.0831717
TCONS_00048584	1.75491	1.86602	0.890525	3.47882	2.77001	3.46029	-1.11849	0.235372	12.697	0.00932565	0.103018
TCONS_00003941	2.19649	1.08847	1.24673	63.9857	1.2666	17.1664	-4.27947	2.75052	9.86691	0.0193299	0.141341
TCONS_00029534	1.32136	0.762589	2.3866	0.285877	0.876172	0.516631	1.43078	1.07611	7.71739	0.0304965	0.1748
TCONS_00049023	1.75233	0.643925	1.86058	0.152436	0.466459	0.50837	1.93661	-0.345001	12.6567	0.00939607	0.103357
TCONS_00042453	3.18083	11.2178	3.18123	9.77219	18.689	19.4707	-1.44677	2.81848	7.12311	0.036128	0.188977
TCONS_00018928	0.762135	1.98393	0.770991	3.88908	1.96009	2.2379	-1.25307	0.853288	6.49313	0.0413483	0.202147
TCONS_00002888	13.6846	15.0747	12.3201	37.9437	22.7456	35.6335	-1.26093	5.52231	26.467	0.00141988	0.069644
TCONS_00033827	4.47324	2.31059	2.21398	1.19954	0.761989	0.837404	1.65856	0.773977	18.5518	0.0037644	0.0802084
TCONS_00033826	3.48512	1.74985	1.67583	0.884302	0.595725	0.658419	1.6695	0.911465	19.0523	0.0035236	0.0802084
TCONS_00021595	0.619059	0.873154	0.640612	12.847	0.891343	2.60193	-3.04363	1.41319	8.21927	0.0276953	0.1684
TCONS_00018532	1.14014	0.980227	0.973349	0.0802867	0.242907	0.442624	2.03905	-0.296104	19.3037	0.0032552	0.0791834
TCONS_00060940	0	0	0	0.760525	1.1109	1.32271	-8.31569	-0.916222	95.4313	0.000205898	0.0245341
TCONS_00029367	3.18214	2.11305	8.70155	0.503102	0.85526	0.269255	3.06827	0.253679	20.1005	0.00363713	0.0802084
TCONS_00012106	0.016476	0.0172747	0	3.32889	4.5002	4.12752	-8.20018	1.5341	554.905	7.09652e-08	0.000212328
TCONS_00034174	0.488772	0.415275	0.581439	1.04322	0.781406	1.16349	-1.02554	1.0968	18.5876	0.00359632	0.0802084
TCONS_00002772	1.08093	0.534101	2.52449	0.400726	0.313062	0.715871	1.52791	0.844577	6.0095	0.0486254	0.218778
TCONS_00058495	0.271616	0.533969	0.959159	1.22388	2.22428	2.9528	-1.85075	-0.0303742	15.4622	0.00576807	0.088503
TCONS_00043133	4.61313	3.89941	4.2353	0.848076	1.22545	2.1382	1.60947	0.921962	29.2887	0.00102758	0.0617992
TCONS_00038771	2.59358	3.67907	3.97845	0.144724	0.922598	1.24392	2.1679	-0.54849	16.21	0.00512043	0.0837176
TCONS_00033830	3.36781	1.77941	1.69505	0.952151	0.9772	0.742733	1.34533	1.46599	16.9113	0.00470905	0.0831717
TCONS_00042178	1.91506	1.14482	2.98247	0.0892071	0.866845	0.445638	2.1474	1.54235	9.65482	0.0201982	0.144527
TCONS_00027065	0.864626	1.0557	1.18172	0	0.0155698	0	6.97659	-0.806311	119.057	1.28631e-05	0.00384864
TCONS_00004403	13.5246	8.33758	13.386	2.0573	6.40575	3.34007	1.60038	1.62681	16.9669	0.00505924	0.0831717
TCONS_00033816	3.57401	1.85224	1.80313	1.01757	0.925478	0.826069	1.37084	1.29692	17.2219	0.00448707	0.0827035
TCONS_00054303	0.725226	0.577579	0.568628	1.17133	1.2931	1.37979	-1.03893	-0.213265	19.7363	0.00306922	0.0771691
TCONS_00022950	0.790067	2.30857	1.85763	3.33697	3.08858	5.86587	-1.3255	2.3909	9.86896	0.0187768	0.140931
TCONS_00029705	0	0	0	1.44923	3.05624	2.34028	-9.56805	0.258933	195.101	3.72299e-05	0.00655246
TCONS_00057838	0.459296	0.256154	0.300774	1.17855	0.364993	0.990559	-1.34539	-0.234349	6.59491	0.0374994	0.191606
TCONS_00055351	1.98286	1.10963	1.57473	0.444829	0.634045	0.654363	1.43515	1.52903	31.758	0.000812989	0.0608115
TCONS_00033821	3.88416	1.98448	1.94346	1.08354	0.991633	0.899506	1.3802	1.3233	17.2831	0.00444759	0.0827035
TCONS_00033832	3.53952	1.83284	1.64011	0.808401	0.576759	0.712523	1.72373	0.994281	21.6557	0.00246366	0.0764655
TCONS_00061402	2.88015	2.59178	1.57704	1.01111	0.205714	0.641009	1.87088	-0.284744	11.7283	0.0112289	0.110516
TCONS_00024674	1.54438	3.22079	2.53083	9.55062	3.51287	7.6772	-1.55819	1.74804	11.1072	0.0148775	0.128664
TCONS_00060905	7.49264	9.53927	7.2689	0	0	0	10.1957	0.858644	526.869	3.31872e-06	0.00110329
TCONS_00046068	7.34991	6.24454	9.28027	1.65894	2.92475	3.18239	1.56772	1.67153	40.7464	0.000388133	0.0387098
TCONS_00002811	0.235175	0.14322	0.181321	1.38929	0.451343	1.36124	-2.52663	-0.499862	19.8213	0.00303431	0.0770536
TCONS_00033819	3.55997	1.83385	1.80993	1.00617	0.930944	0.843257	1.36101	1.26882	17.3366	0.00437991	0.0827035
TCONS_00027345	2.13723	1.39086	2.61049	0.559283	0.475383	0.78516	1.74336	0.140396	28.1368	0.00115276	0.0617992
TCONS_00001134	0.415132	0.960807	1.07154	0.31068	0.483341	0.214093	1.24941	-0.571843	7.30867	0.030764	0.175996
TCONS_00002055	0.84519	0.704723	1.05569	0.244572	0.676427	0.373529	1.02206	0.639782	9.29667	0.0188269	0.140931
TCONS_00033825	4.48382	2.24979	2.15184	1.15485	0.74368	0.832247	1.67753	0.887704	18.4627	0.00382667	0.0802084
TCONS_00027623	1.55746	1.41003	1.59986	0.0403393	0.0750045	0.0231147	4.98449	0.825994	265.908	8.72615e-07	0.000415415

## Sheet: Nr-Br6 vs AC-Br6
Table S2 The differentially expressed (DE) lncRNAs in AC-Br6 vs AC-MG, Nr-Br6 vs Nr-MG, Nr-MG vs AC-MG and Nr-Br6 vs AC-Br6.
The DE lncRNAs in Nr-Br6 vs AC-Br6.
Geneid	Nr_BR6_1	Nr_BR6_2	Nr_BR6_3	AC_BR6_1	AC_BR6_2	AC_BR6_3	logFC	logCPM	F	PValue	FDR
Solyc02r012270.1	0.193294	0.100453	0.302642	0.570805	1.10864	1.94516	-2.83467	0.41936	30.3183	0.00071455	0.00913943
Solyc09r046150.1	17.1505	19.0077	18.8349	1.11925	1.19562	1.58922	3.57666	3.08666	446.834	4.24684e-08	6.10005e-05
Solyc01r007380.1	9.07542	6.5971	9.2382	44.126	98.429	65.541	-3.31625	6.00119	121.798	6.71457e-06	0.000546525
Solyc01r001020.1	1.86711	3.05547	2.37979	0.408041	0.182278	0	3.28675	-0.41195	25.722	0.00113554	0.011731
Solyc12r058450.1	47.5128	25.6313	33.3075	84.978	120.378	83.3763	-1.69743	7.67602	47.4938	0.000170791	0.00398909
Solyc07r033170.1	3.87121	5.04169	4.49589	0.359304	0.214008	0.199122	3.84963	2.07265	211.551	7.08711e-07	0.000128128
Solyc12r057610.1	3.90435	4.79595	6.05671	1.21525	1.56076	1.65965	1.48708	0.253639	35.1667	0.000404848	0.00643444
Solyc01r005810.1	0.598349	0.965949	1.09544	0.496904	0.219053	0.372693	1.03066	0.133138	8.16657	0.0220775	0.081122
Solyc06r032090.1	132.273	187.235	151.039	60.6092	53.303	85.1759	1.00942	6.21336	23.6463	0.00147666	0.0138413
Solyc01r001550.1	1.99417	1.8424	1.68936	5.12076	4.0667	3.91897	-1.4913	0.373845	46.5522	0.000160643	0.00384668
Solyc10r047390.1	10.4406	8.7915	13.4935	16.9021	21.7379	23.0527	-1.16514	4.36489	47.0838	0.000154628	0.00381629
Solyc09r045390.1	5.43767	6.9956	6.99952	2.75358	2.37726	2.08724	1.17876	2.31826	40.7321	0.000250613	0.00494474
Solyc07r036010.1	3.35925	6.98309	4.77554	1.52357	0.850753	1.0643	1.89212	1.60111	29.1437	0.000806648	0.00973398
Solyc01r005060.1	9.4072	13.4907	11.6847	62.4008	83.1492	72.3082	-2.89517	6.49552	224.509	5.67666e-07	0.000128128
Solyc11r051400.1	30.5072	24.8919	28.0435	9.93083	8.00854	12.0256	1.23313	4.23034	65.6582	4.94536e-05	0.00198257
Solyc04r022840.1	334.464	215.732	323.344	82.9875	66.1597	114.926	1.47815	8.87401	44.5308	0.000186398	0.0041854
Solyc06r029920.1	0.255792	0.322836	0.159204	0.347186	0.534443	0.47916	-1.10901	-0.169773	10.6602	0.0120556	0.0564136
Solyc04r023370.1	17.0967	9.81315	15.6754	3.78466	2.47632	3.65902	1.84651	4.38197	64.4439	5.89761e-05	0.00220014
Solyc09r043750.1	1.75659	1.61671	2.0155	0.805728	0.522976	0.613359	1.2166	1.95987	40.7893	0.000249456	0.00494474
Solyc10r049540.1	2.34551	1.97074	3.05953	13.8636	8.1844	11.4612	-2.43696	3.48197	109.854	7.91245e-06	0.000625084
Solyc02r010820.1	1.01009	3.33764	2.90645	0.0154852	0	0.0183895	7.28451	0.778554	80.9749	2.81266e-05	0.0013736
Solyc01r006220.1	2.08282	1.83863	1.92674	0.644737	0.360017	0.487236	1.70716	-0.059907	39.2742	0.000282556	0.0053073
Solyc09r042490.1	9.37586	8.67857	13.9376	43.7913	67.4616	66.7295	-2.72655	5.32711	144.786	3.62438e-06	0.000389404
Solyc09r045580.1	1.38878	0.595115	1.32688	0.412928	0.51705	0.222896	1.24534	0.423619	9.61884	0.0156724	0.0654683
Solyc03r014280.1	2.10675	6.32583	3.50571	8.23497	5.97451	6.70997	-1.04095	1.09203	6.87574	0.0323175	0.104458
Solyc02r013340.1	0.949735	1.04883	1.19608	0.487758	0.374496	0.362023	1.12821	1.10765	30.9877	0.000606468	0.00839677
Solyc10r047040.1	8.81686	14.8015	44.0508	65.5811	49.1203	69.6033	-1.70738	5.26109	10.8061	0.012131	0.0566676
Solyc07r036780.1	25.0775	71.1095	37.9909	238.896	275.233	129.606	-2.49659	7.80929	29.146	0.000806452	0.00973398
Solyc11r054380.1	2.48386	2.59164	2.46515	0.985051	1.05609	1.11131	1.01507	2.98392	65.9265	4.87552e-05	0.00198257
Solyc09r042330.1	250.44	105.162	112.194	725.153	717.978	466.521	-2.29089	9.00663	38.4416	0.000339116	0.00558975
Solyc08r040740.1	8.59696	9.81825	9.62803	2.42122	2.08764	4.43982	1.41686	2.90637	29.4023	0.00075853	0.0093924
Solyc10r050200.1	0.695835	0.596075	1.14101	0.125666	0.149113	0.149234	2.25897	0.430763	59.6746	6.89063e-05	0.0024353
Solyc03r014040.1	24.5208	52.2473	33.5477	2.21149	2.05814	1.09427	4.11362	3.72726	104.276	1.16296e-05	0.00076188
Solyc05r023790.1	3.6148	4.374	3.33487	0.720418	0.773609	0.510028	2.24771	1.80136	94.5352	1.36018e-05	0.000811879
Solyc06r031350.1	139.757	240.679	208.257	43.7193	38.695	31.3767	2.12771	5.56368	74.4358	3.76085e-05	0.00171032
Solyc02r013010.1	3.71075	1.82559	3.39504	6.53033	5.87412	4.16421	-1.15561	1.95538	16.8025	0.00387438	0.0258228
Solyc04r018950.1	11.5639	6.84371	9.50248	58.0785	79.0232	32.9796	-2.87056	4.22472	67.5887	5.23374e-05	0.00203737
Solyc01r007710.1	2.91884	2.81258	4.6363	0.874439	0.62779	2.37357	1.18947	0.757582	6.89006	0.0321852	0.104281
Solyc01r006070.1	2.63969	2.67909	3.65311	1.14834	1.06871	1.32582	1.08998	0.559227	27.4562	0.000885262	0.0102142
Solyc04r020250.1	0.229581	1.37559	0.867848	0.0554855	0	0	5.01139	-0.493543	21.3978	0.00201749	0.0166137
Solyc02r012780.1	57.6527	113.245	71.7682	6.84954	5.30202	2.66835	3.78726	5.63742	78.05	3.19407e-05	0.00153202
Solyc10r047400.1	42.465	33.8632	54.9125	59.4247	96.3805	90.2687	-1.1593	6.41003	29.0476	0.000814834	0.00973398
Solyc01r001250.1	20.6035	20.6741	23.4997	4.45882	6.1687	6.63859	1.66514	2.1558	96.0912	1.28271e-05	0.000800716
Solyc05r025130.1	4.03143	1.14931	2.20804	11.4761	6.07786	5.78857	-1.92418	2.35052	18.0948	0.00323462	0.0233553
Solyc03r017500.1	2.28174	0.629201	2.13022	5.28525	3.71243	2.41403	-1.45311	1.42621	9.7813	0.0152823	0.0642383
Solyc10r048980.1	430.614	128.003	196.78	113.503	72.765	85.4943	1.212	6.6011	8.87206	0.0190049	0.0745371
Solyc04r021080.1	6.85553	3.72791	8.82686	2.19176	1.6405	1.91059	1.49093	1.96163	26.2529	0.00107227	0.011339
Solyc11r053530.1	0.173741	0.252816	0.0756947	0.490757	0.498246	0.339082	-1.63245	-0.270278	14.1339	0.00594548	0.0357261
Solyc02r009960.1	1.12279	0.0648339	0.917202	6.75945	11.3054	3.5	-3.62176	1.57219	26.237	0.0011088	0.0115435
Solyc07r037320.1	3.10437	1.51841	2.6709	1.1254	0.688266	0.652324	1.29385	1.41824	16.8581	0.00378275	0.0257902
Solyc04r022200.1	0.0501317	0.0911855	0.0546031	1.17146	0.632569	0.259887	-3.62986	-0.449068	29.8834	0.000723075	0.00920464
Solyc10r050820.1	24.8797	31.5597	35.2939	8.34661	7.17324	7.58696	1.74161	3.58004	107.89	8.44667e-06	0.000648221
Solyc10r049800.1	3.48377	1.49667	2.52966	0.445305	0.0710444	0.151092	3.18368	0.90111	31.7561	0.000619201	0.00847601
Solyc06r031180.1	18.5052	17.5274	14.98	31.924	41.3026	32.5391	-1.29719	4.93086	67.7036	4.44296e-05	0.00192481
Solyc05r025780.1	7.87573	13.8233	12.5436	28.1607	32.1313	34.0766	-1.70054	2.71502	55.6727	8.75072e-05	0.00283186
Solyc02r011450.1	8.90428	18.3023	15.2819	1.8121	0.897315	1.98955	2.94286	3.28853	61.7136	7.12774e-05	0.00248638
Solyc04r019170.1	1.46762	1.32985	1.6805	1.70072	8.8924	4.49841	-1.99992	1.98737	14.2491	0.0061233	0.0362273
Solyc04r018800.1	15.8047	35.6892	25.0163	1.78047	1.54979	0.621882	4.0183	3.43587	74.8575	3.68848e-05	0.00170815
Solyc07r034200.1	0.274748	0.520741	0.492887	0.182604	0.166851	0.118282	1.20164	-0.279258	11.1297	0.0108683	0.0522224
Solyc07r035670.1	0.635612	0.77075	1.46153	2.06741	3.44303	2.28286	-1.69973	1.2014	24.25	0.00136034	0.0130963
Solyc04r022160.1	1.35835	0.987043	1.25693	0.34572	0.634299	0.425222	1.10649	0.606059	17.5612	0.00330273	0.02354
Solyc10r049790.1	8.44228	24.0073	13.8704	6.11386	3.15552	4.80177	1.4896	3.17325	12.5132	0.00850675	0.0443673
Solyc01r003160.1	4.02865	6.34597	7.36779	1.3622	2.60246	3.00136	1.1129	3.38468	11.984	0.00946157	0.0476229
Solyc04r022320.1	9.53252	5.69877	7.14063	0.377459	0.134893	0.457216	4.27783	3.42245	122.608	6.55822e-06	0.000546525
Solyc03r013880.1	4167.29	2718.48	3459.92	6312.86	8679.81	5979.86	-1.27596	11.712	34.7138	0.000422126	0.00651659
Solyc08r041060.1	203.636	400.486	360.232	864.466	698.946	1044.38	-1.66817	9.14873	35.5888	0.000433328	0.00660803
Solyc01r001560.1	2.11242	1.95166	1.78954	5.42442	4.30785	4.15136	-1.4913	0.373845	46.5522	0.000160643	0.00384668
Solyc04r019390.1	3.18654	4.14777	3.21125	1.6824	1.46895	1.19876	1.02847	0.871521	19.0928	0.00260866	0.0201927
Solyc07r033260.1	11.6443	15.658	16.2066	6.3036	4.15021	6.41643	1.12559	4.10612	29.4577	0.000711203	0.00913943
Solyc10r050700.1	5.02108	4.80824	4.62754	1.68607	1.70173	1.8738	1.21436	3.9809	117.444	6.20815e-06	0.000546525
Solyc02r009740.1	0.102446	0.0709867	0.0743886	0.420907	0.0391719	0.708116	-2.44359	-0.617081	8.69	0.0198852	0.0766307
Solyc00r000030.1	0.132843	0.0690374	0.198951	0.631079	0.847642	0.506376	-2.56466	0.165283	47.062	0.000154868	0.00381629
Solyc09r042510.1	24.8549	84.1307	51.7271	4.55759	4.61268	1.8605	3.62107	4.09054	43.7577	0.000223287	0.00470949
Solyc02r011320.1	2.08014	1.5035	3.51569	0.540291	0.164561	0.554127	2.23153	1.29628	24.2678	0.00139844	0.013415
Solyc07r036710.1	0.469609	0.550858	0.453037	0.068908	0.0769556	0.122747	2.22	-0.0530931	58.1433	7.53724e-05	0.00256266
Solyc02r010970.1	0.016084	0	0	0.743428	0.830251	0.588571	-6.99359	0.104135	148.926	2.60296e-06	0.00030398
Solyc10r050140.1	2707.62	3304.95	3659.74	7693.5	7569.05	5237.56	-1.33532	11.3437	38.233	0.000308555	0.00557307
Solyc02r009640.1	4.7686	4.81273	5.72084	0.638876	2.29902	2.36039	1.30072	0.137795	10.2002	0.0133828	0.0596287
Solyc10r046430.1	0.0140859	0.0146406	0.0690399	0.918733	0.63016	0.515452	-4.64658	0.283105	81.2782	2.41493e-05	0.0012474
Solyc02r011870.1	8.1226	4.21382	2.08349	2.00879	1.24451	2.21141	1.15924	2.30786	6.18428	0.0396374	0.119625
Solyc08r040750.1	5.66581	12.0734	9.02448	0.500612	0.442602	0.346792	4.12119	2.2568	129.546	5.39202e-06	0.000536406
Solyc07r034080.1	14.4278	12.4354	13.4298	3.92094	3.91719	4.56705	1.45395	3.91523	161.328	1.93814e-06	0.000247897
Solyc01r007310.1	3.0766	2.64897	2.98604	0.949077	1.11815	1.57295	1.01935	2.11447	30.7136	0.000623729	0.00847601
Solyc02r012480.1	2.06239	2.50088	4.46772	5.71962	2.7075	9.02849	-1.19236	2.10727	7.47643	0.0273133	0.0926307
Solyc04r020570.1	2.01656	3.16778	2.32122	0.611976	0.762306	0.978319	1.44315	0.650562	27.1252	0.000919043	0.0103721
Solyc09r045070.1	6.84669	4.68875	5.84067	23.0034	20.9158	29.0128	-2.31629	5.56718	210.62	7.20459e-07	0.000128128
Solyc09r044800.1	33.387	61.6599	46.6526	10.6615	6.95279	13.308	1.96762	4.56947	42.4045	0.00024727	0.00494474
Solyc06r031700.1	1.39805	0.954902	0.848389	0.451316	0.137461	0.194894	1.74577	-0.396121	14.9073	0.00516443	0.0321103
Solyc02r012950.1	1.37356	2.02027	2.37114	0.372678	0.772946	1.26449	1.0337	0.218176	6.40377	0.0362941	0.112962
Solyc09r042010.1	463.379	277.912	515.827	100.142	76.4297	64.3742	2.11888	7.20176	69.4632	4.76697e-05	0.00198257
Solyc07r033470.1	0.601004	0.267717	0.696171	0.127383	0.0437723	0.0581822	2.45903	-0.494721	23.1944	0.00147802	0.0138413
Solyc01r006850.1	36.6269	21.0803	31.0313	12.2774	12.0593	10.9204	1.07374	4.17996	33.1669	0.000488628	0.00717189
Solyc07r037080.1	18.9454	15.3376	25.3014	59.8457	92.6443	91.8177	-2.28729	5.19261	109.366	9.29733e-06	0.00067582
Solyc12r058460.1	50.9321	29.1493	39.8155	100.965	100.505	86.3476	-1.52062	6.16038	64.8273	5.16982e-05	0.00203737
Solyc07r036810.1	2.52402	0.787027	0.824744	4.24528	4.41536	4.84906	-1.94917	1.09691	21.4486	0.00200378	0.0166137
Solyc02r010110.1	5.15259	1.0711	2.31502	48.6907	72.4782	19.4444	-4.31	4.19312	42.0218	0.000254638	0.00494474
Solyc12r057240.1	2.09829	5.28012	4.34533	0.297764	0.522561	0.909281	2.54661	1.77619	29.6426	0.000765799	0.0093924
Solyc02r011400.1	1.42671	1.18517	1.22997	0.356458	0.176928	0.228454	2.07303	1.56272	64.0234	5.39935e-05	0.00207181
Solyc09r042150.1	3.01349	3.0532	3.14436	0.91905	0.648752	0.988453	1.60483	2.29549	88.6356	1.71335e-05	0.000979163
Solyc06r032570.1	48.5589	178.261	58.7461	374.242	262.315	106.195	-1.60673	7.71135	6.45587	0.0365309	0.113436
Solyc04r022910.1	12.0144	10.4597	10.0662	3.16424	0.942343	2.25462	2.09061	0.463456	33.4289	0.000476481	0.00707088
Solyc06r032510.1	1.20258	1.45292	1.36581	3.125	3.38385	2.95884	-1.47995	2.31272	92.7431	1.45687e-05	0.000850683
Solyc10r048140.1	2.13503	1.9021	2.15936	0.469926	0.481074	0.27903	2.0577	-0.437094	44.4887	0.000186987	0.0041854
Solyc04r023240.1	1.97388	2.07533	2.28663	0.832079	0.772198	0.90463	1.09072	2.46062	70.6217	3.83229e-05	0.00171032
Solyc02r010640.1	196.455	81.2705	144.086	361.317	470.673	282.893	-1.66855	8.67151	26.8902	0.00102981	0.0111087
Solyc01r007810.1	2.34066	2.56434	2.24797	0.536071	0.507968	0.733066	1.77178	1.99477	98.8949	1.15664e-05	0.00076188
Solyc01r000850.1	5.38103	3.59712	2.45626	8.8984	8.63138	8.0344	-1.40486	2.64569	27.3785	0.000951715	0.0106513
Solyc09r042550.1	1.84795	1.61153	1.24693	0.388881	0.454978	0.241903	1.85953	1.20269	42.7124	0.000214164	0.00463907
Solyc04r022740.1	10.789	25.472	19.57	2.55988	2.22354	3.28682	2.56201	4.37156	58.8821	8.35185e-05	0.00273574
Solyc08r040260.1	551.371	442.564	483.337	261.464	135.616	175.531	1.1159	8.47029	21.9231	0.00184294	0.0161672
Solyc03r016620.1	11.7387	14.2333	13.7867	3.51477	2.13833	2.51233	2.03641	4.6677	96.4142	1.26734e-05	0.000800716
Solyc07r036770.1	1229.37	1094.7	683.835	4070.82	6310.46	5514.98	-2.6407	11.6052	87.7915	1.77294e-05	0.000992109
Solyc02r008500.1	2.77305	3.95973	2.42759	7.79961	9.48345	7.9347	-1.69675	2.33611	54.3979	9.47342e-05	0.0029936
Solyc10r049930.1	21.866	30.0359	31.9999	7.22269	9.72365	11.2797	1.33351	2.04642	37.4216	0.000330935	0.00558975
Solyc05r027600.1	0.961135	1.14883	1.51795	0.542974	0.303193	0.644808	1.03242	-0.311944	9.39594	0.0161827	0.0669748
Solyc03r017580.1	20.8314	20.6114	21.3948	8.16036	7.53468	7.47795	1.19027	2.28799	86.7599	1.84936e-05	0.000993476
Solyc09r045280.1	1.28003	0.867674	0.939565	1.87689	2.36208	1.79895	-1.21759	1.88997	37.2845	0.000334917	0.00558975
Solyc02r012540.1	1.45911	0.701059	1.16196	3.24488	4.3186	3.50924	-1.99305	2.9937	63.6068	5.52334e-05	0.00208953
Solyc02r010070.1	0.844132	1.13135	1.40333	0.342255	0.789934	0.270963	1.00908	-0.294128	5.41417	0.0496046	0.136675
Solyc11r054090.1	9.03211	14.7316	11.3512	3.9488	2.65661	2.82493	1.65028	1.77635	38.9342	0.000290731	0.00538553
Solyc03r017910.1	1.09396	2.55833	3.21712	0.112365	0.062744	0.133439	4.14216	-0.969148	38.4358	0.00030326	0.00555313
Solyc09r044770.1	1.23466	1.54879	1.57664	0.306111	0.260465	0.519316	1.7701	0.481806	40.1558	0.000262666	0.0050037
Solyc03r016360.1	1.83711	1.32866	1.30062	0.731203	0.509276	0.392153	1.19065	1.51703	19.7472	0.00236866	0.0186576
Solyc04r022890.1	1.77114	1.93511	1.67089	0.673255	0.487924	0.833545	1.19302	1.91546	34.152	0.000444877	0.00667564
Solyc04r022490.1	0.705022	0.437885	0.309035	0.114806	0	0.230725	1.84517	-0.341621	5.86776	0.0437008	0.126761
Solyc01r007440.1	0.135876	0.122806	0.186602	12.846	30.3596	19.8239	-7.39165	5.4067	337.613	1.67299e-07	7.49135e-05
Solyc02r013200.1	13.04	6.87884	10.7741	4.43851	3.52989	3.50065	1.16012	4.75497	27.9114	0.000897438	0.0102142
Solyc01r005350.1	0.429239	0.707094	0.935047	0.133099	0.0371609	0.316123	1.86384	0.206633	10.1737	0.0139647	0.0609905
Solyc07r037140.1	396.853	510.45	428.64	141.969	131.161	284.974	1.03251	8.5062	12.6499	0.00828027	0.0438675
Solyc11r051880.1	8.36158	11.5827	11.7832	20.5821	33.1207	37.4577	-1.75968	4.97303	53.6281	0.00011423	0.00333501
Solyc02r012650.1	1.30096	1.20645	1.51033	0.392082	0.317234	0.954988	1.04214	2.36805	8.31204	0.0218859	0.0806385
Solyc06r032550.1	24.4909	15.7773	20.7676	46.1664	41.6414	33.4188	-1.24785	6.20583	45.4315	0.000174324	0.0040365
Solyc12r056450.1	0	0	0	6.08865	7.71431	8.41452	-10.755	1.32926	565.54	6.35259e-07	0.000128128
Solyc04r019370.1	0.792936	0.899087	1.6488	2.2953	2.06723	2.11028	-1.2104	0.0654518	16.3496	0.00402423	0.0265579
Solyc07r036970.1	9.58646	10.5263	10.9129	3.912	2.60643	4.01219	1.315	2.75996	51.9451	0.000110888	0.00330939
Solyc06r030600.1	3.36487	2.59654	2.55439	0.366568	0.409379	0.0621882	3.03617	-0.519676	41.0732	0.000243808	0.00494474
Solyc05r025030.1	0.0174577	0.0272177	0.0190147	1.00417	1.34172	0.883726	-5.83208	0.573322	283.297	2.37417e-07	7.49135e-05
Solyc11r051050.1	0.356919	0.220112	0.298044	0.129535	0.0928026	0.116097	1.1136	0.887187	23.3828	0.00144273	0.0137418
Solyc04r021790.1	12.415	31.8847	18.7252	2.88772	2.11193	1.4567	3.04415	3.27493	50.0067	0.000144085	0.00370449
Solyc02r011080.1	9.2551	9.79268	5.7011	21.2854	15.0105	18.4575	-1.38246	3.65583	31.1146	0.000642052	0.00862275
Solyc01r007180.1	0.339205	0.100732	0.277095	1.91627	1.38965	1.30038	-2.93561	0.776006	60.3579	6.62467e-05	0.00240458
Solyc07r034000.1	1.72724	3.23485	2.55572	0.736429	0.971968	1.4907	1.00797	1.25074	9.54721	0.0158043	0.0657126
Solyc06r032070.1	24.5958	28.1346	41.9398	10.1145	5.92644	6.62513	1.80338	3.20702	43.6892	0.000224428	0.00470949
Solyc06r028930.1	3.00663	2.00474	2.6878	1.12167	0.748349	0.986058	1.17459	1.41529	30.3123	0.000650124	0.00864472
Solyc10r046690.1	18.7833	15.357	17.4625	3.26934	2.92994	1.86935	2.41386	2.39893	118.322	6.04212e-06	0.000546525
Solyc03r018060.1	32.4759	21.236	28.1091	11.5904	11.0687	10.9445	1.02967	5.73408	51.9876	0.000110579	0.00330939
Solyc03r018040.1	57.1872	28.4308	27.8028	140.838	170.496	136.469	-2.23523	7.21111	59.082	8.25707e-05	0.00273574
Solyc10r047030.1	0.124044	0.429763	0.630502	1.99611	0.901177	1.21046	-2.05407	0.00276473	14.8119	0.00553741	0.0339577
Solyc09r045250.1	11.1116	6.59955	9.55042	2.48452	2.86139	5.53216	1.08798	0.866755	11.6138	0.00979481	0.0483855
Solyc06r032290.1	3.45551	11.972	9.97383	0.532397	0.462446	1.19424	3.31366	0.776698	33.161	0.000541095	0.00779082
Solyc12r055020.1	1.08247	3.50031	2.53271	0.0823597	0.137967	0.195612	3.84191	-0.491836	37.2144	0.000336975	0.00558975
Solyc04r023550.1	0.734102	0.925068	0.997704	0.293605	0.156495	0.174335	1.82605	0.864691	40.7898	0.000249445	0.00494474
Solyc06r030930.1	244.866	174.86	196.004	624.81	757.414	895.333	-2.13288	9.43876	150.239	2.52016e-06	0.00030398
Solyc08r040720.1	2.00407	1.55203	2.91042	0.645795	0.991672	0.862777	1.11505	-0.224147	12.5389	0.00809165	0.0430393
Solyc03r017360.1	5.47195	2.41409	5.53123	0.930009	0.406417	1.00839	2.25016	0.524508	30.0693	0.000691594	0.00898144
Solyc04r019720.1	4.27619	7.88654	5.81807	1.28663	1.38734	2.7573	1.5071	2.52227	19.0724	0.00279499	0.0212673
Solyc03r016630.1	3.04064	2.43753	3.39992	5.10009	4.13728	6.98384	-1.11383	2.53301	31.0793	0.00060084	0.0083763
Solyc03r017860.1	5.98155	9.57108	9.36111	0.776075	0.758372	0.883226	3.1231	2.58311	178.127	1.34335e-06	0.000189907
Solyc04r022310.1	3.00319	8.19206	5.3728	2.13557	1.21587	3.06652	1.14811	2.59235	6.98658	0.0313107	0.102687
Solyc02r009890.1	1.09136	2.08957	1.56408	0.0589991	0	0	5.74646	-0.645579	59.9312	6.7892e-05	0.00243144
Solyc03r014660.1	1.09163	1.41828	1.57771	0.388131	0.602027	0.7426	1.0022	0.0457485	11.7945	0.00942893	0.0476054
Solyc07r037170.1	1.83324	0.952717	1.04375	0.449353	0.406245	0.203287	1.57912	-0.180151	15.7964	0.00441977	0.0286751
Solyc08r040320.1	9.85467	9.2135	16.1961	5.20054	2.76653	4.48093	1.24616	3.38689	19.4894	0.00263063	0.0203042
Solyc02r013120.1	1.05095	1.40444	2.22396	0.586004	0.895551	0.32964	1.09826	-0.291578	6.45754	0.0357102	0.112053
Solyc09r045850.1	194.485	198.086	158.584	49.1237	19.6175	40.4786	2.09482	5.74578	44.1842	0.000216344	0.00464881
Solyc01r004750.1	2.97611	0.458269	2.82135	5.15144	10.1785	3.09241	-1.83168	0.782771	8.19396	0.0225633	0.0821208
Solyc09r046130.1	0.571009	2.39518	0.399817	4.04272	2.78377	1.9154	-1.59665	2.18983	5.79629	0.0446919	0.12825
Solyc02r011100.1	17.1815	17.7566	17.7437	6.65556	4.91323	6.59394	1.2925	4.34673	83.0297	2.16282e-05	0.00113909
Solyc03r013490.1	83.1737	99.636	89.7068	23.8853	16.1548	30.5849	1.71322	6.0734	61.1888	7.33654e-05	0.0025264
Solyc11r051500.1	34.2671	60.5292	39.1198	79.6551	74.1175	91.6886	-1.10387	5.27544	21.7614	0.00192201	0.0162343
Solyc09r045290.1	14.9323	11.0276	11.7273	19.8582	29.7501	20.1315	-1.13812	2.35947	28.9437	0.000751451	0.00938789
Solyc09r042000.1	4.93314	5.5841	6.17801	2.9951	1.87863	1.97331	1.03105	2.0749	22.6483	0.00158669	0.0143687
Solyc08r041550.1	117.195	187.008	111.247	240.134	242.219	274.465	-1.09529	5.67187	23.0953	0.00161728	0.0145284
Solyc07r036670.1	18.2917	32.6686	24.0621	6.8802	5.98444	6.99213	1.68134	2.3803	46.4503	0.00016183	0.00384668
Solyc01r006490.1	0.652143	1.31868	0.942773	0.231401	0.380838	0.636379	1.00577	0.37385	6.06137	0.0408393	0.121753
Solyc06r031090.1	2.78259	2.38179	3.97567	5.56495	4.86299	8.146	-1.26943	2.66178	29.6952	0.000693527	0.00898144
Solyc03r013900.1	1.46819	0.947178	0.661713	3.12009	3.6587	1.72912	-1.71102	-0.155482	17.6363	0.00326363	0.0234367
Solyc09r043970.1	0.735877	1.22377	0.788153	0.277146	0.365788	0.418886	1.14174	0.207894	14.0049	0.00609003	0.0362273
Solyc09r041980.1	6.83215	1.0329	4.12666	1.21213	0	0.757614	2.31382	0.682038	6.25395	0.0388091	0.118097
Solyc02r012020.1	87.6741	123.702	95.6465	23.08	18.6387	25.9564	1.94735	6.79577	103.304	9.88294e-06	0.000680656
Solyc01r007230.1	12.0874	16.0248	17.8675	4.30744	5.02272	5.94276	1.3488	1.82064	44.8726	0.000181696	0.00413589
Solyc05r024830.1	1761.36	4106.08	2513.73	6851.04	5791.13	4610.88	-1.27537	10.9261	13.8717	0.00656085	0.0383097
Solyc03r015360.1	2.88026	3.24617	3.25055	0	0	0	10.8533	1.4889	648.108	4.32124e-07	0.000116069
Solyc10r046580.1	1.78606	7.60072	2.75287	0.553824	0.811786	1.64423	1.81613	0.716425	8.10306	0.0231032	0.0834074
Solyc03r017620.1	9.93375	12.6473	13.1547	4.88461	4.91822	4.97204	1.02962	3.565	47.7881	0.000147087	0.00372714
Solyc04r023440.1	5.38298	3.23564	3.90873	10.2366	8.00992	7.27806	-1.28221	2.72802	34.1631	0.000444412	0.00667564
Solyc03r017200.1	5.99202	6.4302	6.50527	1.51869	0.803392	0.806835	2.33373	1.98954	77.7911	2.72548e-05	0.00135567
Solyc01r005010.1	9.0181	4.23722	7.69947	2.17121	0.991956	1.00458	2.05484	2.66399	28.8429	0.000832621	0.00985207
Solyc04r022500.1	3139.89	2202.2	2678.21	5755.58	6627.81	4954.37	-1.36747	10.6304	57.0916	8.0261e-05	0.00269476
Solyc03r017760.1	1.62238	0.937774	1.02779	2.07453	2.21236	2.43331	-1.15176	2.22226	30.6313	0.000629028	0.0084903
Solyc08r041070.1	1.56429	4.15004	1.94571	0.386811	0.166148	0.789152	2.30908	2.70967	15.9853	0.00452795	0.0293062
Solyc12r054980.1	43.2747	13.0329	30.0536	10.5686	11.0818	10.4926	1.16082	3.64456	10.392	0.0132941	0.0596125
Solyc01r007320.1	2.1196	2.13681	2.44751	0.720256	0.731247	1.10805	1.14901	1.06883	31.0624	0.000601871	0.0083763
Solyc05r024050.1	4.849	3.44045	4.50666	1.87892	1.25735	0.832314	1.42302	3.01872	23.4465	0.00154743	0.0142342
Solyc08r037910.1	11.4062	22.2329	16.6221	0.389445	0.36244	0.501026	5.08511	2.48602	216.948	7.63234e-07	0.000128128
Solyc03r014250.1	3.51928	4.7261	4.13847	0.927695	0.571607	1.17766	1.97051	0.801998	49.461	0.000130952	0.0035937
Solyc01r006980.1	16.6279	38.6455	26.5116	1.80305	1.09402	1.16333	4.09038	4.40555	111.066	9.30951e-06	0.00067582
Solyc03r016750.1	4.95802	5.15327	5.77267	7.60965	9.67505	12.9991	-1.16854	1.60332	32.0326	0.000545961	0.00780027
Solyc04r022250.1	611.405	445.653	585.241	111.15	37.0609	104.185	2.45484	8.42745	40.925	0.000277357	0.00524634
Solyc03r015270.1	1.09655	2.01129	2.28332	0.993807	0.628927	0.354058	1.16979	-0.21051	7.01827	0.0302815	0.0999217
Solyc12r055160.1	50.2307	18.0063	36.8899	15.8643	13.5638	9.72728	1.15455	3.46299	10.7172	0.0123693	0.056988
Solyc02r010900.1	11.8773	13.4098	15.6914	1.80858	1.65257	2.81164	2.46881	2.35632	133.304	3.90985e-06	0.000403918
Solyc03r016320.1	1.66458	1.45958	2.06673	0.675464	0.722918	0.434496	1.23923	1.86767	28.8469	0.000759341	0.0093924
Solyc10r050670.1	147.291	96.1931	112.735	260.779	325.618	144.011	-1.2979	8.04019	17.6881	0.00344325	0.0242109
Solyc02r011190.1	1.30993	1.10218	1.01911	8.96989	8.94416	10.1957	-3.26575	0.973536	279.131	2.51013e-07	7.49135e-05
Solyc03r017490.1	2.75844	15.7037	8.63784	0.144885	0.179785	0.0764705	5.82021	2.60094	54.7071	0.000106883	0.00329985
Solyc08r041540.1	8.97241	15.4562	7.82592	21.5896	18.8213	20.1011	-1.13758	3.28649	16.4609	0.00418589	0.0274897
Solyc04r022470.1	1.31156	0.443452	0.625342	0.0919746	0.138969	0.218449	2.16446	0.93494	21.8165	0.00190805	0.0161672
Solyc02r009410.1	2.42323	2.31389	2.08145	42.7584	82.3966	106.602	-5.31943	5.56393	236.706	6.13329e-07	0.000128128
Solyc08r039340.1	1.90287	0.988902	4.02181	0.418826	0.623653	0.718432	1.71011	0.462186	11.9624	0.0095033	0.0476229
Solyc04r023340.1	4.88404	4.64303	5.90352	1.19298	1.3323	1.34407	1.74465	1.20871	103.919	9.67355e-06	0.000680656
Solyc04r018900.1	3.11412	2.02675	2.21898	0.956606	0.400622	1.02951	1.3742	0.301392	15.9018	0.00434074	0.0283679
Solyc08r040920.1	6.72021	4.1073	4.27836	9.43037	10.016	5.88814	-1.00314	2.67886	13.4284	0.0071269	0.0399642
Solyc02r010350.1	17.6126	11.3135	12.5994	41.9778	44.853	38.7047	-1.84848	4.98254	114.95	6.712e-06	0.000546525
Solyc09r046090.1	3.42615	1.92235	4.2271	0.373716	0.278241	0.0739676	3.40139	0.291272	50.2137	0.000130884	0.0035937
Solyc10r049520.1	0.534755	0.651438	0.933174	0.194903	0.171494	0.231456	1.57493	0.769696	37.9779	0.000315378	0.00557307
Solyc10r049530.1	0.389023	0.258779	0.966082	3.91591	2.62394	3.11288	-2.84703	1.48539	45.9443	0.000190428	0.00422719
Solyc09r045220.1	7.4073	8.77329	6.26206	3.87054	2.56884	2.44269	1.08992	2.37808	20.4389	0.00214452	0.0174551
Solyc02r012490.1	1.30408	1.33357	2.84078	3.41351	1.52004	5.90097	-1.22622	1.53394	6.33037	0.0379259	0.116289
Solyc12r055230.1	464.151	383.09	367.278	857.062	980.618	783.889	-1.35935	9.68253	73.2316	3.37324e-05	0.00158956
Solyc04r021610.1	58.0526	78.0983	71.3179	31.8509	21.6812	32.9357	1.02443	5.61823	28.5094	0.000815393	0.00973398
Solyc05r028340.1	2.82508	2.56621	2.04275	0.487692	0.272324	0.144789	2.7497	0.356757	50.8402	0.000119296	0.00340881
Solyc02r012790.1	2.11644	2.12631	3.12334	0.639913	1.11505	1.09947	1.12102	3.02624	21.4743	0.00185662	0.0161672
TCONS_00014941	1.70021	0.501001	1.01184	0.477099	0.22117	0.192423	1.55981	-0.186762	8.82988	0.0190155	0.0745371
TCONS_00014257	5.53253	6.15313	7.14482	2.40636	2.19126	2.46199	1.16662	1.368	48.3874	0.000141033	0.00370449
TCONS_00022593	0.695837	0.866364	1.17011	0.235524	0.374056	0.462001	1.11065	-0.104099	11.8686	0.00928375	0.0472276
TCONS_00018530	1.07014	1.35953	1.21732	0.233866	0.148009	0.331432	2.10961	-0.313406	40.5228	0.000254908	0.00494474
TCONS_00037215	1.75161	1.77478	1.91198	0.773219	0.523869	0.545978	1.30414	0.959107	37.5345	0.000327702	0.00558975
TCONS_00037135	1.73398	1.6181	1.62671	1.00103	0.580746	0.370526	1.07679	0.0388848	9.36093	0.0163207	0.0673299
TCONS_00052877	1.15861	0.126762	0.0664184	7.64146	6.33046	8.88865	-4.26878	0.633575	41.9582	0.000255889	0.00494474
TCONS_00032235	0.767214	0.69775	0.90528	2.00294	2.09018	1.87167	-1.57842	0.0138433	50.9864	0.000118138	0.00340881
TCONS_00026943	1.23668	1.81048	2.00463	0.221929	0.214598	0.446059	2.28528	1.0489	49.2796	0.00013259	0.00359733
TCONS_00018922	4.33797	4.57796	5.08722	0	0	0	10.2279	0.887376	489.992	9.52388e-07	0.000142118
TCONS_00003636	3.44447	1.91434	2.96119	1.12801	1.07236	1.06905	1.08941	1.40754	24.6882	0.00122524	0.0120992
TCONS_00043882	1.40794	1.16612	1.32234	0.555523	0.533909	0.50723	1.03086	-0.434248	16.4464	0.00395971	0.0263262
TCONS_00045742	0.927842	1.49098	1.17769	0.506356	0.350605	0.654719	1.01614	0.516682	11.85	0.00931988	0.0473217
TCONS_00041786	8.10057	7.24939	10.3597	0.978879	1.01818	0.923135	2.88084	2.4	288.993	2.20296e-07	7.49135e-05
TCONS_00008591	0.814932	1.04565	1.31482	0.259123	0.414715	0.511621	1.18288	-0.315396	12.7435	0.00776687	0.0420601
TCONS_00011532	0.426356	0.886092	1.13802	0.136692	0.103021	0.275631	2.00679	-0.754425	14.8182	0.0052475	0.0325515
TCONS_00037006	0.95508	1.05716	1.11245	0.201002	0.170574	0.254246	2.07436	0.671249	95.496	1.31167e-05	0.000800716
TCONS_00005201	1.47218	0.575009	2.04274	0.15373	0.213199	0.157667	2.67471	-0.638812	24.6885	0.00122519	0.0120992
TCONS_00037216	1.95912	1.97983	2.12196	0.86482	0.580014	0.610658	1.3032	0.954441	37.1388	0.000339214	0.00558975
TCONS_00027127	0.043583	0.067949	0.0474702	2.5069	3.27462	2.20622	-5.81849	0.560125	293.635	2.0748e-07	7.49135e-05
TCONS_00059002	78.0577	330.92	238.147	518	473.145	291.847	-1.22348	8.31534	5.94239	0.0426962	0.12479
TCONS_00021744	1.31831	1.32142	1.87618	0.381319	0.242605	0.544674	1.70416	0.546507	33.218	0.000486233	0.00717189
TCONS_00061046	1.48059	2.49046	2.52462	0.423091	0.577919	0.298923	2.06286	0.474521	37.2696	0.000335352	0.00558975
TCONS_00003635	3.37407	1.87522	2.90068	1.10495	1.05045	1.0472	1.08941	1.40754	24.6882	0.00122524	0.0120992
TCONS_00029853	2.87977	4.41851	4.66759	0.950768	1.809	1.71453	1.18189	0.80135	14.9745	0.00510281	0.0319691
TCONS_00003634	3.32718	1.84916	2.86036	1.0927	1.03585	1.03265	1.08794	1.40798	24.6001	0.00123855	0.0121859
TCONS_00045015	5.17715	2.99859	5.29985	1.15168	1.39087	1.97421	1.328	3.01092	28.1007	0.000850993	0.0100253
TCONS_00015565	0.0634767	0.284476	0.271443	0.682565	0.728647	1.09079	-2.24442	-0.269149	22.0972	0.00170676	0.0151299
TCONS_00032638	0.932773	1.15324	1.36009	0.417234	0.345157	0.183513	1.59149	0.1137	23.05	0.00150583	0.0139471
TCONS_00036201	0.668694	1.96152	1.73182	0.183159	0.375008	0.43502	1.90938	0.396283	15.3999	0.00499932	0.0315215
TCONS_00001532	2.06628	1.99425	1.76831	0.757988	0.677209	0.495081	1.33264	-0.323959	22.2084	0.00168162	0.0150061
TCONS_00026538	2.07114	3.18967	3.84712	1.1192	0.894192	0.746104	1.46614	1.88877	28.979	0.000748594	0.00938789
TCONS_00015343	1.4083	0.767853	1.38778	0.605647	0.443322	0.391149	1.03509	-0.181471	10.2812	0.0131361	0.0592218
TCONS_00012107	0	0.0131256	0	2.60061	3.06649	2.63245	-8.84568	0.79665	394.419	6.81316e-08	6.10005e-05
TCONS_00040861	0.757998	1.3656	1.32097	0.124572	0.0463734	0.123279	3.28706	0.418756	66.1381	4.82132e-05	0.00198257
TCONS_00021865	0.872009	0.528471	0.559911	0.265136	0.19429	0.232103	1.24724	0.268495	21.3924	0.00187756	0.0161672
TCONS_00018899	0.14199	0.618767	0.113258	2.06055	3.3367	4.20308	-3.65534	0.42041	39.779	0.000303913	0.00555313
TCONS_00005513	1.17849	2.0829	2.25433	0.200195	0.329498	0.193187	2.66783	-0.321948	43.3828	0.000203357	0.00444079
TCONS_00014118	0.646498	0.603423	0.769357	0.172282	0.163329	0.462848	1.11186	0.0206136	8.31261	0.021248	0.0797441
TCONS_00005202	1.48937	0.588579	2.02183	0.14998	0.207999	0.153821	2.71412	-0.607129	26.352	0.0010045	0.0110126
TCONS_00018921	4.49742	4.74623	5.2742	0	0	0	10.2279	0.887376	489.992	9.52388e-07	0.000142118
TCONS_00023086	11.1196	7.98601	9.99969	2.87181	1.56688	2.29097	1.85411	1.56982	60.623	6.52499e-05	0.00240084
TCONS_00048583	3.73609	4.49179	3.19059	1.96641	1.31334	1.24256	1.08694	1.37156	18.1245	0.00302311	0.0222468
TCONS_00050266	1.01897	0.867666	1.4148	0.44017	0.413361	0.464643	1.06651	-0.138057	16.6259	0.00384342	0.0257902
TCONS_00027321	0.367643	0.300238	0.286024	4.34266	5.12094	3.81179	-4.03	1.08505	290.254	2.16719e-07	7.49135e-05
TCONS_00037005	0.830648	1.05217	1.01085	0.161987	0.176452	0.272781	2.0077	0.784567	66.1175	4.82657e-05	0.00198257
TCONS_00017436	21.5077	19.9655	20.3424	8.65434	5.7777	9.62802	1.11917	4.15909	38.9683	0.000289897	0.00538553
TCONS_00050462	1.59432	1.24849	1.76934	0.426182	0.375803	0.239769	1.87312	0.3347	48.0094	0.000144815	0.00370449
TCONS_00045013	5.79638	3.33564	5.91871	1.29724	1.55327	2.21631	1.3216	3.0235	27.6424	0.00089672	0.0102142
TCONS_00008744	0.923766	1.16073	1.58391	0.293341	0.293639	0.0996468	2.12751	-0.434163	24.8555	0.00120043	0.0120753
TCONS_00045751	0.419597	0.768005	0.947234	0.191887	0.180978	0.375441	1.27802	0.066667	10.283	0.0131307	0.0592218
TCONS_00038736	1.92086	5.45711	4.11462	0	0.0734473	0.0781011	5.86049	-0.537908	55.1771	9.02311e-05	0.00288525
TCONS_00022589	0.59997	0.70444	0.980224	0.191766	0.304837	0.379152	1.14297	-0.247378	12.1389	0.00877789	0.0454285
TCONS_00050265	0.931744	0.793394	1.29369	0.402492	0.377978	0.42487	1.06651	-0.138057	16.6259	0.00384342	0.0257902
TCONS_00014119	0.565688	0.459982	0.555889	0.122245	0.13288	0.344638	1.17306	0.247932	10.0177	0.0139607	0.0609905
TCONS_00021864	0.847299	0.646258	0.705489	0.389971	0.208159	0.288203	1.04867	-0.383453	11.6028	0.00981787	0.0483855
TCONS_00043341	1.42264	0.790914	3.52247	0.37381	0.227709	0.726411	1.85405	0.606922	9.69276	0.0156013	0.0653061
TCONS_00028161	2.52225	2.18973	1.82137	0.527685	0.327314	0.134991	2.43541	0.3607	36.132	0.000370893	0.00596539
TCONS_00046137	40.0628	74.5784	58.1286	12.9565	8.12219	16.4744	1.97334	4.32716	39.3646	0.000314303	0.00557307
TCONS_00005203	1.41516	0.533033	1.92109	0.142507	0.197635	0.146157	2.70388	-0.615274	24.8871	0.00119582	0.0120751
TCONS_00016418	0.986084	0.995352	1.06371	1.48032	1.80178	2.41719	-1.14043	0.800338	28.0075	0.00083241	0.00985207
TCONS_00001672	0.121462	0.0679782	0.0305297	1.19961	1.64687	2.24515	-4.69797	0.149938	118.912	5.93374e-06	0.000546525
TCONS_00027327	1.20344	2.42699	1.91726	0.332089	0.0412081	0.876382	1.9353	-0.478293	8.23122	0.0223467	0.0816764
TCONS_00031271	6.32984	4.89375	6.17528	2.47139	3.02171	1.39493	1.07385	2.16235	15.2183	0.00505573	0.0318025
TCONS_00005302	1.307	0.967484	1.28847	0.346584	0.440448	0.513347	1.20777	0.606545	31.6908	0.000564878	0.0079856
TCONS_00011533	0.354418	0.642975	0.820114	0.0938931	0.0807653	0.189329	2.07747	-0.664342	19.3302	0.00251818	0.0196053
TCONS_00048584	7.21806	8.05675	5.8316	3.71102	2.49879	2.22709	1.07136	1.22075	16.8182	0.00372361	0.0257774
TCONS_00014752	0.894223	0.890299	0.751124	0.221283	0.364663	0.197137	1.44233	-0.358317	20.1022	0.00225011	0.0178811
TCONS_00003941	0.202509	0.210484	0.661713	3.18249	1.56802	3.58175	-3.19458	-0.446265	38.0884	0.0003124	0.00557307
TCONS_00021856	0.988774	0.975677	1.08151	1.31987	1.93345	3.67934	-1.41566	2.16242	17.9559	0.00330401	0.02354
TCONS_00026976	23.4488	21.4235	32.0986	7.67161	3.71925	4.66114	1.9973	2.48389	49.7181	0.000141566	0.00370449
TCONS_00029534	0.83234	0.139535	0.666773	0.0220628	0.0985578	0.124453	2.49824	-0.594077	10.9856	0.0116672	0.0552701
TCONS_00001085	5.00255	10.0943	7.87248	1.73641	1.24663	2.5881	1.81575	1.55811	27.2803	0.000986032	0.0108991
TCONS_00037822	8.09457	3.04374	3.76132	1.13506	1.05212	2.2241	1.51604	1.628	12.7831	0.0080669	0.0430393
TCONS_00042453	31.7838	20.9909	19.7716	7.24141	4.14921	5.80111	1.82585	3.2207	49.4128	0.000142752	0.00370449
TCONS_00001880	2.07331	1.57477	1.82395	2.78484	4.20775	2.86943	-1.09793	0.549419	20.9105	0.00200687	0.0166137
TCONS_00014120	0.55793	0.482133	0.532943	0.107957	0.122046	0.355712	1.20491	0.295368	8.67986	0.0195595	0.0754839
TCONS_00018928	0.80358	3.04554	3.35062	0.675322	0.782124	1.0197	1.30201	0.538082	6.48097	0.0362599	0.112962
TCONS_00003913	0.0897862	0.0287145	0.0601812	1.09959	0.776417	0.648695	-4.0289	-0.352426	87.259	1.81188e-05	0.000993207
TCONS_00045739	0.902187	1.3552	1.09247	0.465847	0.32349	0.586267	1.04836	0.577908	14.1757	0.00589961	0.0355731
TCONS_00021595	0.82408	0.707485	0.850278	1.28132	7.68182	3.81223	-2.66415	1.09552	19.8077	0.00251337	0.0196053
TCONS_00018532	1.02329	1.22679	1.08161	0.226397	0.131509	0.294484	2.10543	-0.275317	42.2009	0.000222901	0.00470949
TCONS_00059535	1.8826	1.96237	2.6644	0	0.00320155	0.0400518	6.88613	0.505527	170.715	1.57241e-06	0.000211175
TCONS_00060866	2.74488	2.18892	1.57217	0.583322	0.977169	0.952494	1.13693	-0.456463	10.7108	0.0119199	0.0561321
TCONS_00029101	2.39514	2.83454	2.02761	1.02304	0.625662	1.10614	1.15443	-0.317322	13.5298	0.00666204	0.0387321
TCONS_00061047	2.14282	3.94562	4.06348	0.757106	0.855319	0.458193	2.03635	1.34934	35.0964	0.000435451	0.00660803
TCONS_00014117	0.643913	0.515162	0.611455	0.14198	0.154332	0.374823	1.17216	0.197979	10.9509	0.0113021	0.053825
TCONS_00036728	0.290586	0.125846	0.50113	0.771057	1.13888	1.38827	-2.08753	-0.554022	21.282	0.00190623	0.0161672
TCONS_00012106	0	0.0106312	0	2.46704	3.21923	2.65357	-9.15619	1.10588	417.591	5.48878e-08	6.10005e-05
TCONS_00010074	2.00851	1.0236	1.42551	0.572326	0.624302	0.521604	1.11576	-0.158637	13.352	0.00689344	0.0393116
TCONS_00029051	1.18212	1.83692	2.14167	0.540984	0.563886	0.342637	1.56942	0.0669	22.5571	0.0016058	0.0144738
TCONS_00043549	1.41451	0.35859	0.413352	2.76408	3.08688	5.21114	-2.56022	0.561508	25.6035	0.00119288	0.0120751
TCONS_00054023	39.0179	44.0193	40.4016	65.8381	76.1875	84.6673	-1.11684	6.14871	78.1368	2.68304e-05	0.00135567
TCONS_00051287	3.0368	3.9981	3.26875	1.37002	1.27046	0.740849	1.35194	1.05847	23.2035	0.0014763	0.0138413
TCONS_00015647	0.859331	0.767814	1.28081	0.108397	0.449636	0.239063	1.61835	-0.130511	12.5427	0.00808545	0.0430393
TCONS_00045455	0.109274	0.0677572	0.355393	1.21506	0.972525	1.24571	-2.9456	-0.131619	37.6599	0.000324154	0.00558975
TCONS_00024622	0.59643	1.06078	1.05023	0.316521	0.342083	0.20613	1.38944	0.403037	18.0823	0.003043	0.022332
TCONS_00060962	1.41161	1.58183	1.48947	0.203897	0.227709	0.403562	2.18897	-0.155181	51.7437	0.000112363	0.00331657
TCONS_00028128	0.528251	0.565726	0.384139	0.171997	0.110839	0.294656	1.12797	-0.309717	8.9959	0.0178531	0.0716794
TCONS_00001084	3.43174	6.90087	5.39479	1.18708	0.879299	1.76933	1.80761	1.56198	27.8773	0.000923501	0.0103788
TCONS_00028127	0.474124	0.485554	0.429063	0.147623	0.114158	0.303478	1.06995	-0.175397	9.05867	0.017577	0.0708886
TCONS_00036226	1.10946	2.38709	1.62007	0.353088	0.655812	1.00795	1.1276	0.214481	6.8643	0.0321374	0.104281
TCONS_00016598	8.12507	17.5008	21.2095	2.26541	2.08428	1.39393	2.77343	3.97888	52.4722	0.000122826	0.00347275
TCONS_00021720	1.21063	1.11607	1.76599	0.562458	0.491754	0.355992	1.26616	-0.0725259	18.5054	0.00285081	0.0214984
TCONS_00050737	2.86818	2.42432	3.24792	1.22711	0.92449	1.17193	1.10912	2.15219	47.2928	0.00015234	0.00381629
TCONS_00043550	1.31646	0.333732	0.384698	2.57247	2.8729	4.84989	-2.56022	0.561508	25.6035	0.00119288	0.0120751
TCONS_00008407	2.30519	2.09116	2.2508	0.602449	0.876214	1.30609	1.02089	2.29656	17.9851	0.00308943	0.0224884
TCONS_00009074	4.43629	6.03295	7.21902	2.01	1.60483	2.22496	1.35415	2.64242	41.4074	0.000237364	0.00494232
TCONS_00031272	2.7093	2.5518	2.77537	1.24459	0.853799	0.725222	1.24918	1.51642	30.8537	0.000614833	0.00846893
TCONS_00060905	5.554	7.73133	9.12807	0	0	0.120977	7.18066	0.685642	145.261	2.85283e-06	0.000319279
TCONS_00002811	0.843787	1.41046	2.08325	0.281675	0.370952	0.267602	1.97356	-0.112946	25.025	0.00117595	0.0120558
TCONS_00035734	1.07983	1.37418	1.80773	0.281633	0.382309	0.520881	1.60802	2.02088	38.1471	0.000310831	0.00557307
TCONS_00045454	0.10262	0.0898607	0.309637	1.10432	0.949382	1.11246	-2.91076	-0.0469398	49.4425	0.000131118	0.0035937
TCONS_00003633	2.70827	1.5442	2.38876	0.912155	0.814377	0.83795	1.11438	1.60783	27.6089	0.00087021	0.0101185
TCONS_00018834	1.0548	0.724725	1.22451	0.289709	0.369113	0.591174	1.02357	-0.00766922	10.5839	0.0122638	0.0567269
TCONS_00031664	2.22041	1.12884	2.52361	0.694122	0.609075	0.441591	1.46918	-0.716026	13.3044	0.00695711	0.039507
TCONS_00008592	0.722147	1.06173	1.27865	0.254106	0.409336	0.431693	1.24213	-0.149672	14.444	0.00561552	0.0342802
TCONS_00010754	2.18506	2.27111	4.75991	5.63588	2.71073	9.29896	-1.18114	2.62466	6.79461	0.033081	0.106287
TCONS_00047146	9.35005	10.9283	11.7919	5.77049	3.75924	3.80708	1.00958	1.07963	18.5773	0.00281968	0.0213342
TCONS_00031591	1.55845	1.03423	1.32197	0.437373	0.419334	0.402211	1.37917	0.447604	40.9549	0.00024614	0.00494474
TCONS_00021654	0.283767	0.659222	0.516449	0.0769919	0.062031	0.171108	2.00707	-0.656291	15.8507	0.00437884	0.0284784
TCONS_00015348	1.85256	0.698253	1.40697	0.553344	0.461636	0.424826	1.1898	0.164089	11.0397	0.011084	0.0531541
TCONS_00015651	0.876	0.959461	1.13251	0.202811	0.194304	0.298309	1.84472	-0.524727	36.8767	0.000347123	0.00568519
TCONS_00050128	0.509829	0.406262	0.308563	0.610947	1.2412	1.33352	-1.60268	-0.00220921	20.0013	0.00228305	0.0180893
TCONS_00034617	6.6411	11.7508	14.11	2.43919	3.6695	4.13388	1.42716	3.62089	21.9467	0.00187554	0.0161672
TCONS_00029102	2.40629	2.85742	1.97579	1.08681	0.624046	1.11561	1.11358	-0.229044	12.297	0.00849827	0.0443673
TCONS_00027623	1.03431	0.952178	1.46989	0	0.0338988	0.0720933	4.80013	0.371433	72.5588	3.8842e-05	0.00171032
