# Supplementary material for: Dissection of mRNA ac4C acetylation modifications in AC and Nr fruits: insights into the regulation of fruit ripening by ethylene
Source: Mol Hortic. 2024 Feb 19;4:5. doi: 10.1186/s43897-024-00082-7 (PMC10875755; doi:10.1186/s43897-024-00082-7)
Supplement: Supplementary file 1 — Additional file 1: Table S1. The differentially expressed genes (DEGs) identified in AC-Br6 vs AC-MG, Nr-Br6 vs Nr-MG, Nr-MG vs AC-MG and Nr-Br6 vs AC-Br6. Table S2. The differentially expressed (DE) lncRNAs in AC-Br6 vs AC-MG, Nr-Br6 vs Nr-MG, Nr-MG vs AC-MG and Nr-Br6 vs AC-Br6. Table S3. The DE lncRNAs and corresponding DE target genes identified in AC-Br6 vs AC-MG, Nr-Br6 vs Nr-MG, Nr-MG vs AC-MG and Nr-Br6 vs AC-Br6. Table S4. The DEGs in the overlap of between Nr-Br6 vs Nr-MG and AC-Br6 vs AC-MG. Table S5. The DE lncRNAs in the overlap of between Nr-Br6 vs Nr-MG and AC-Br6 vs AC-MG. Table S6. The common DE lncRNAs and DE target genes during the ripening process of Nr and AC tomatoes. Table S7. The DEGs related to fruit ripening in the overlap of between Nr-Br6 vs Nr-MG and AC-Br6 vs AC-MG. Table S8. The common DE lncRNAs and DE target genes related to fruit ripening in Nr and AC tomatoes. Table S9. The DAS identified in AC-Br6 vs AC-MG and Nr-Br6 vs Nr-MG. Table S10. The DAS on transcripts identified in AC-Br6 vs AC-MG and Nr-Br6 vs Nr-MG. Table S11. The intersection of differentially acetylated mRNAs (DA mRNAs) and differentially expressed mRNAs (DE mRNAs) in AC-Br6 vs AC-MG and Nr-Br6 vs Nr-MG. Table S12. The intersection of DA mRNAs and DE mRNAs in the overlap of Nr-Br6 vs Nr-MG and AC-Br6 vs AC-MG. Table S13. The DAS identified in Nr-MG vs AC-MG and Nr-Br6 vs AC-Br6. Table S14. The DAS on transcripts identified in Nr-MG vs AC-MG and Nr-Br6 vs AC-Br6. Table S15. The intersection of DA mRNAs and DE mRNAs in Nr-MG vs AC-MG and Nr-Br6 vs AC-Br6. Table S16. The DEGs related to plant hormones synthesis and signal transduction in Nr-MG vs AC-MG and Nr-Br6 vs AC-Br6. Table S17. The DEGs related to fruit texture in Nr-Br6 vs AC-Br6. Table S18. The RNA (mRNA and lncRNA) identified in four tomato samples. Table S19. Transcripts containing acetylation modification sites. [file 43897_2024_82_MOESM1_ESM.zip › Table S3.xlsx]

## Sheet: AC-Br6 vs AC-MG
Table S3 The DE lncRNAs and corresponding DE target genes identified in AC-Br6 vs AC-MG, Nr-Br6 vs Nr-MG, Nr-MG vs AC-MG and Nr-Br6 vs AC-Br6.
The DE lncRNAs and corresponding DE target genes identified in AC-Br6 vs AC-MG.
DE lncRNA	DE target gene	weight_value	distance	logFC (lncRNA)	logFC (target_gene)
Solyc10r050090.1	Solyc10g079410.2	0.993354	1144	-10.2378	-11.5731
Solyc02r010820.1	Solyc02g071000.1	0.880591	7032	-9.89487	-10.8604
Solyc12r054670.1	Solyc12g006140.2	0.999048	391	-10.5859	-10.7609
TCONS_00059419	Solyc12g088700.1	0.998982	454	-9.70239	-10.5716
Solyc03r018080.1	Solyc03g121180.4	0.976304	1515	-10.1754	-10.2836
Solyc10r049470.1	Solyc10g054900.2	0.998974	2889	-9.72043	-10.1912
Solyc10r049460.1	Solyc10g054840.2	0.999757	3023	-9.76775	-9.79556
Solyc07r036210.1	Solyc07g051820.3	0.984812	159	-11.1787	-9.51612
Solyc02r009890.1	Solyc02g063150.3	0.999984	2267	-9.21677	-9.245
Solyc03r013420.1	Solyc03g006030.4	0.972818	1178	-8.84464	-9.17774
Solyc03r013440.1	Solyc03g006030.4	0.920054	68697	-3.1082	-9.17774
Solyc02r010820.1	Solyc02g071020.3	0.902488	13096	-9.89487	-8.79662
Solyc02r010820.1	Solyc02g071030.2	0.902703	13219	-9.89487	-8.79555
Solyc02r010820.1	Solyc02g070980.1	0.883561	2293	-9.89487	-8.69596
Solyc02r011120.1	Solyc02g077430.4	0.968635	6903	-9.39758	-8.49788
Solyc10r049800.1	Solyc10g075107.1	0.999987	7391	-8.2261	-8.34575
Solyc03r017490.1	Solyc03g115900.4	1	40	-7.9602	-7.98297
Solyc04r021970.1	Solyc04g063245.1	1	14	-7.84332	-7.86351
Solyc05r028450.1	Solyc05g055400.4	0.999646	740	-7.37994	-7.50883
Solyc04r023420.1	Solyc04g081770.4	0.967234	3928	-5.43346	-7.45999
Solyc02r010820.1	Solyc02g071010.1	0.96421	9473	-9.89487	-7.41117
Solyc04r022320.1	Solyc04g071800.3	1	2987	-7.33652	-7.35509
Solyc03r017910.1	Solyc03g119540.3	0.989189	3863	-6.6234	-7.25701
TCONS_00042330	Solyc08g081220.1	0.99998	206	-6.89285	-7.07395
Solyc08r037910.1	Solyc08g008630.4	0.999326	561	-6.7789	-6.84249
Solyc11r051450.1	Solyc11g010810.1	0.999756	12498	-6.74818	-6.84087
TCONS_00049619	Solyc10g009190.1	0.995698	80	-6.70518	-6.83314
Solyc02r010820.1	Solyc02g070940.1	0.94671	9562	-9.89487	-6.76685
Solyc01r006980.1	Solyc01g105050.3	0.828779	2979	-4.54071	-6.58096
Solyc03r013420.1	Solyc03g006100.4	0.887935	71350	-8.84464	-6.5623
Solyc03r013440.1	Solyc03g006100.4	0.977036	3831	-3.1082	-6.5623
Solyc04r023100.1	Solyc04g078980.4	0.888899	1193	-8.22306	-6.50621
Solyc05r023730.1	Solyc05g005570.3	0.949411	513	-5.45721	-6.46102
Solyc09r046090.1	Solyc09g097780.2	0.999989	201	-6.36886	-6.4405
Solyc12r055240.1	Solyc12g013710.2	0.998917	247	-6.51948	-6.38797
TCONS_00057792	Solyc12g005820.3	0.999968	109	-6.27211	-6.33619
Solyc11r051980.1	Solyc11g013890.1	0.994522	1286	-6.19825	-6.31028
Solyc10r049800.1	Solyc10g075100.2	0.934761	7137	-8.2261	-6.28468
Solyc06r032710.1	Solyc06g082940.3	0.940744	660	-4.21384	-6.22008
Solyc11r051040.1	Solyc11g006590.2	0.96725	2089	-5.59477	-6.14575
Solyc08r040750.1	Solyc08g076220.3	0.999625	1845	-5.81472	-6.02932
Solyc03r016880.1	Solyc03g020060.3	0.99744	6142	-5.76211	-5.98725
Solyc03r017060.1	Solyc03g111940.2	0.80518	65143	1.39549	-5.8656
Solyc03r017090.1	Solyc03g111940.2	0.827839	50125	1.8123	-5.8656
Solyc09r042780.1	Solyc09g014740.3	0.945966	7023	-4.75452	-5.85936
Solyc06r032290.1	Solyc06g074200.4	0.994334	298	-5.82991	-5.84393
Solyc06r029970.1	Solyc06g036310.3	0.999014	228	-5.72074	-5.76967
Solyc03r014040.1	Solyc03g034220.3	0.999974	3	-5.77129	-5.73402
Solyc02r012930.1	Solyc02g090930.3	0.985788	1562	-7.66473	-5.68933
Solyc01r007740.1	Solyc01g111270.3	0.827976	16786	-1.70786	-5.6846
Solyc08r040720.1	Solyc08g075920.4	0.999392	3966	-5.84373	-5.6677
Solyc03r017710.1	Solyc03g117690.3	1	132	-5.58767	-5.61357
Solyc02r012840.1	Solyc02g090350.4	0.988057	4752	-4.95424	-5.51701
Solyc11r051400.1	Solyc11g010690.3	0.85922	63436	-2.20948	-5.37327
Solyc11r051410.1	Solyc11g010690.3	0.996502	7042	-1.95486	-5.37327
Solyc12r058260.1	Solyc12g094640.3	0.999437	75	-5.30428	-5.32465
Solyc08r037910.1	Solyc08g013670.3	0.873575	45374	-6.7789	-5.24931
Solyc09r042510.1	Solyc09g011810.3	0.999735	599	-5.16614	-5.21997
Solyc06r031700.1	Solyc06g068620.3	0.999624	939	-5.15476	-5.20789
Solyc02r012510.1	Solyc02g087800.3	0.848825	3794	-2.92007	-5.15746
Solyc11r051450.1	Solyc11g010790.1	0.905065	12655	-6.74818	-4.99247
Solyc11r051410.1	Solyc11g010790.1	0.838178	79983	-1.95486	-4.99247
Solyc04r018800.1	Solyc04g009030.3	0.999463	36	-5.01162	-4.98151
TCONS_00041488	Solyc08g067410.2	0.999321	398	-4.90964	-4.91903
TCONS_00041489	Solyc08g067410.2	0.999928	227	-4.89601	-4.91903
Solyc07r033170.1	Solyc07g006680.1	0.999796	2749	-4.872	-4.91415
Solyc03r017860.1	Solyc03g119150.4	1	5	-4.85566	-4.87585
Solyc11r054210.1	Solyc11g069650.2	0.980711	1621	-3.40506	-4.84973
TCONS_00055351	Solyc11g069650.2	0.972531	2957	-3.11125	-4.84973
Solyc07r036340.1	Solyc07g052610.3	1	15	-4.69432	-4.72051
Solyc11r054450.1	Solyc11g072600.3	0.996604	1341	-5.15304	-4.64913
TCONS_00059710	Solyc12g098490.2	0.898993	9335	-3.26159	-4.57277
TCONS_00050462	Solyc10g074540.1	0.999993	96	-4.54117	-4.57076
Solyc02r013240.1	Solyc02g093180.3	0.999945	198	-4.48315	-4.50757
TCONS_00049654	Solyc10g009580.4	0.994205	311	-4.51715	-4.48642
Solyc01r005350.1	Solyc01g087820.2	0.999706	2909	-4.48436	-4.43897
Solyc09r045850.1	Solyc09g090980.3	0.999003	23	-4.35123	-4.42866
Solyc08r040750.1	Solyc08g076150.4	0.912131	67467	-5.81472	-4.41783
Solyc04r022820.1	Solyc04g076780.4	0.986597	1752	-4.42479	-4.40365
Solyc07r036010.1	Solyc07g047850.3	0.99999	82	-4.37421	-4.40189
Solyc08r040320.1	Solyc08g068700.1	0.855197	6554	-3.86577	-4.36693
Solyc06r030600.1	Solyc06g051260.4	0.974701	648	-4.52597	-4.29846
Solyc09r046140.1	Solyc09g098030.4	0.922334	171	-3.07755	-4.29637
Solyc01r005680.1	Solyc01g094010.3	0.989911	1690	-3.35682	-4.27871
Solyc06r031310.1	Solyc06g063180.3	0.996345	3139	-4.34341	-4.27645
Solyc11r051110.1	Solyc11g007410.3	0.92427	2419	-3.06508	-4.24561
Solyc12r057600.1	Solyc12g044950.3	0.999875	59	-4.18295	-4.2404
TCONS_00059124	Solyc12g044950.3	0.999626	123	-4.12735	-4.2404
Solyc01r006980.1	Solyc01g105030.3	0.971616	2775	-4.54071	-4.22777
Solyc02r012780.1	Solyc02g090030.2	1	9	-4.19144	-4.2198
Solyc06r031190.1	Solyc06g061200.1	0.999794	64	-4.14534	-4.19725
Solyc02r008210.1	Solyc02g014030.3	0.999849	21	-4.1738	-4.19665
TCONS_00023086	Solyc04g077160.1	0.999986	122	-4.14153	-4.16718
Solyc07r033470.1	Solyc07g008670.3	0.984206	806	-4.01666	-4.16077
Solyc02r011450.1	Solyc02g079950.3	0.999947	293	-4.14403	-4.14827
Solyc01r004940.1	Solyc01g079580.3	0.992784	146	-4.22503	-4.14052
TCONS_00021654	Solyc04g014830.3	0.999908	2203	-4.1158	-4.09528
TCONS_00021653	Solyc04g014830.3	0.994964	50	-3.76716	-4.09528
TCONS_00029051	Solyc05g150109.1	0.884687	3948	-2.86384	-4.07461
Solyc10r050200.1	Solyc10g080390.2	0.998951	1588	-4.01307	-4.02991
Solyc05r024050.1	Solyc05g007110.2	0.958256	3662	-3.79071	-4.02862
Solyc02r010560.1	Solyc02g069450.3	0.949306	1365	-1.97272	-3.9978
TCONS_00036942	Solyc07g048090.2	0.981908	526	-4.06966	-3.99519
TCONS_00042178	Solyc08g079550.1	0.999998	13	-3.88522	-3.95223
TCONS_00014941	Solyc03g006970.1	0.998869	451	-3.84491	-3.91769
Solyc03r013730.1	Solyc03g026150.3	0.832044	14138	-3.87751	-3.91728
Solyc08r040320.1	Solyc08g068690.1	0.99991	6423	-3.86577	-3.89002
Solyc10r050640.1	Solyc10g085080.3	0.957991	821	-3.04679	-3.88534
Solyc01r005010.1	Solyc01g080070.4	0.999489	447	-3.79034	-3.8379
Solyc05r024050.1	Solyc05g007120.4	0.999989	338	-3.79071	-3.8163
Solyc09r044680.1	Solyc09g065240.3	0.998964	2381	-3.71333	-3.81392
TCONS_00046068	Solyc09g065240.3	0.993091	642	-3.66765	-3.81392
Solyc10r047830.1	Solyc10g044840.2	0.901482	2216	-3.70652	-3.81201
Solyc03r017360.1	Solyc03g114970.3	0.995995	37	-3.82822	-3.79341
Solyc04r018900.1	Solyc04g009860.4	0.996761	1636	-3.49292	-3.78522
TCONS_00010459	Solyc02g084600.4	0.88534	61	-4.39619	-3.75821
Solyc02r011930.1	Solyc02g083670.4	0.995895	1189	-3.89734	-3.74625
TCONS_00059710	Solyc12g098510.1	0.998205	714	-3.26159	-3.7355
Solyc03r018030.1	Solyc03g120450.4	0.89621	41580	-2.34324	-3.72712
Solyc11r053040.1	Solyc11g044940.1	0.996863	313	-3.48182	-3.65079
TCONS_00050344	Solyc10g054080.3	0.986411	3585	-3.47487	-3.62634
Solyc03r018290.1	Solyc03g123630.4	0.999114	1548	-3.55089	-3.58915
Solyc07r035340.1	Solyc07g039510.4	0.961872	550	-4.45689	-3.56525
Solyc03r016680.1	Solyc03g097320.3	0.945683	1751	-3.29115	-3.55575
Solyc04r023370.1	Solyc04g081490.3	0.999003	44	-3.51285	-3.55462
Solyc04r021790.1	Solyc04g056580.3	0.999375	26	-3.50089	-3.53773
TCONS_00004403	Solyc01g112260.4	0.99892	15	-3.48728	-3.53219
Solyc04r018830.1	Solyc04g009260.3	0.954867	7287	-4.04786	-3.49754
Solyc06r032710.1	Solyc06g082950.4	0.927392	2074	-4.21384	-3.44616
Solyc06r032860.1	Solyc06g084250.4	0.821435	70313	1.38973	-3.34732
TCONS_00053910	Solyc11g010210.1	0.997881	546	-3.25049	-3.34429
Solyc02r013310.1	Solyc02g093860.3	0.99656	4193	-3.16266	-3.33919
TCONS_00037822	Solyc07g065500.2	0.998401	174	-3.33744	-3.33395
Solyc12r055000.1	Solyc12g009730.3	0.995056	2985	-3.12138	-3.31411
TCONS_00026734	Solyc05g009790.1	0.999929	58	-3.25251	-3.29977
TCONS_00021720	Solyc04g015470.3	0.999383	1638	-3.29618	-3.29664
Solyc06r032070.1	Solyc06g072700.3	0.997268	835	-3.28987	-3.29557
Solyc10r050550.1	Solyc10g084320.3	0.985852	1517	-3.05056	-3.2871
Solyc03r017490.1	Solyc03g115980.1	0.89782	43991	-7.9602	-3.28694
Solyc02r011370.1	Solyc02g079320.3	0.967961	6035	-3.08819	-3.27628
Solyc09r042550.1	Solyc09g012000.1	0.996353	3415	-3.27706	-3.26658
Solyc03r015880.1	Solyc03g082550.3	0.871725	59510	-1.32194	-3.25231
TCONS_00009074	Solyc02g065550.4	0.977458	81	-3.41081	-3.21973
Solyc04r023340.1	Solyc04g081300.4	0.999027	214	-3.05601	-3.20981
TCONS_00037347	Solyc07g055670.1	0.993519	825	-2.94841	-3.16121
TCONS_00009123	Solyc02g067010.3	0.836523	57245	-1.02143	-3.15715
Solyc01r004520.1	Solyc01g066740.3	0.995037	2381	-3.22784	-3.14865
Solyc02r010360.1	Solyc02g068610.2	0.978973	217	-3.61748	-3.14809
Solyc02r011320.1	Solyc02g078750.3	0.983205	1847	-3.29435	-3.13876
Solyc09r044120.1	Solyc09g059470.4	0.991053	922	-2.96286	-3.08845
TCONS_00046137	Solyc09g065910.3	0.986929	496	-3.14908	-3.0863
Solyc09r044800.1	Solyc09g065910.3	0.990433	404	-3.13684	-3.0863
Solyc01r005360.1	Solyc01g087850.2	0.926241	8654	-3.08801	-3.05221
Solyc02r011370.1	Solyc02g079340.3	0.913769	7183	-3.08819	-3.03363
Solyc11r051110.1	Solyc11g007430.3	0.998237	3258	-3.06508	-3.03172
TCONS_00036131	Solyc07g009180.1	0.998913	126	-2.966	-3.02687
Solyc04r023560.1	Solyc04g082750.3	0.992183	297	-2.08524	-3.00515
Solyc02r009870.1	Solyc02g063030.4	0.994698	460	-2.93723	-3.00012
Solyc07r036710.1	Solyc07g055640.1	0.852556	318	-3.32569	-2.99116
TCONS_00033629	Solyc06g033850.3	0.973064	528	-3.08626	-2.98254
TCONS_00033632	Solyc06g033850.3	0.978639	358	-3.07358	-2.98254
TCONS_00059710	Solyc12g098370.2	0.814669	91889	-3.26159	-2.98153
TCONS_00032934	Solyc06g082590.1	0.962856	1110	-1.97404	-2.9798
Solyc05r023790.1	Solyc05g005930.3	0.80198	21	-2.80822	-2.97045
Solyc04r018380.1	Solyc04g005050.1	0.963992	1252	-2.75015	-2.95222
Solyc11r054400.1	Solyc11g071970.2	0.800908	91164	-2.42055	-2.94469
Solyc11r054380.1	Solyc11g071970.2	0.857821	15558	-1.32459	-2.94469
TCONS_00010849	Solyc02g088500.1	0.990115	304	-2.80022	-2.93745
Solyc01r005380.1	Solyc01g087840.3	0.983743	674	-3.5636	-2.93646
Solyc01r005360.1	Solyc01g087840.3	0.889568	3135	-3.08801	-2.93646
TCONS_00032932	Solyc06g082570.3	0.958947	2353	-3.05039	-2.90131
Solyc01r003200.1	Solyc01g049920.2	0.878448	3521	-3.12924	-2.90037
Solyc05r023790.1	Solyc05g005920.4	0.984129	2663	-2.80822	-2.88404
Solyc03r017200.1	Solyc03g113460.1	0.999916	2507	-2.83787	-2.8813
Solyc06r031350.1	Solyc06g063370.3	0.999492	694	-2.81521	-2.88043
Solyc06r028810.1	Solyc06g007810.1	0.958554	3116	-2.22276	-2.88032
Solyc06r031860.1	Solyc06g071390.3	0.970236	1986	-2.34928	-2.84077
Solyc04r023420.1	Solyc04g081755.2	0.905702	1178	-5.43346	-2.83483
Solyc02r011400.1	Solyc02g079540.2	0.995359	2651	-2.75335	-2.79602
Solyc11r051440.1	Solyc11g010813.1	0.858507	28402	-3.24357	-2.7839
Solyc07r034860.1	Solyc07g026650.3	0.999886	10	-2.75718	-2.7761
Solyc05r024710.1	Solyc05g013280.4	0.830079	71785	-1.63964	-2.77162
TCONS_00005380	Solyc01g057853.1	0.923824	316	-2.0078	-2.77042
Solyc12r058410.1	Solyc12g096920.1	0.971586	1250	-2.18061	-2.77039
Solyc01r007740.1	Solyc01g111280.3	0.893074	18859	-1.70786	-2.76585
Solyc04r021080.1	Solyc04g050920.3	0.995316	590	-2.72355	-2.74124
Solyc02r012510.1	Solyc02g087770.3	0.987824	5779	-2.92007	-2.73834
Solyc12r058530.1	Solyc12g099250.2	0.974155	3050	-2.51591	-2.72748
Solyc08r040260.1	Solyc08g068150.4	0.999994	422	-2.70463	-2.72407
Solyc02r010780.1	Solyc02g070540.3	0.967064	910	-2.98193	-2.71923
TCONS_00016776	Solyc03g113060.3	0.843846	41038	-1.00695	-2.71314
Solyc06r028810.1	Solyc06g007820.1	0.843403	2255	-2.22276	-2.70501
Solyc07r036150.1	Solyc07g049655.1	0.999556	2216	-2.78533	-2.70443
TCONS_00021124	Solyc04g005570.4	0.808552	32147	2.36796	-2.70419
Solyc02r011930.1	Solyc02g083660.1	0.965715	3915	-3.89734	-2.69668
Solyc04r023550.1	Solyc04g082745.1	0.970405	680	-2.41174	-2.69083
Solyc10r050820.1	Solyc10g086730.2	0.997918	804	-2.57623	-2.69046
Solyc10r049540.1	Solyc10g055810.2	0.998069	3153	-2.54542	-2.6897
Solyc04r018500.1	Solyc04g006970.4	0.875698	45631	-2.33806	-2.68257
TCONS_00032638	Solyc06g074370.3	0.999213	138	-2.67213	-2.68113
Solyc10r047960.1	Solyc10g045380.2	0.999897	1844	-2.63829	-2.66421
Solyc10r046690.1	Solyc10g009080.4	0.998142	1075	-2.70057	-2.66286
Solyc01r001250.1	Solyc01g007980.4	0.988923	3144	-2.5216	-2.65307
Solyc01r004520.1	Solyc01g066730.4	0.98155	7008	-3.22784	-2.63324
Solyc09r044770.1	Solyc09g065670.3	0.998222	1	-2.6232	-2.62538
Solyc06r030310.1	Solyc06g049030.4	0.998815	193	-2.47222	-2.62429
Solyc07r034240.1	Solyc07g018190.4	0.971525	122	-2.4758	-2.59307
TCONS_00036284	Solyc07g018190.4	0.966775	74	-2.06564	-2.59307
Solyc01r003990.1	Solyc01g059860.3	0.942456	3603	-2.37314	-2.57595
Solyc10r049690.1	Solyc10g074470.3	0.976721	2062	-2.60557	-2.56263
Solyc10r049700.1	Solyc10g074470.3	0.92991	37	-2.50472	-2.56263
TCONS_00050226	Solyc10g050440.2	0.989025	9	-2.63207	-2.54902
TCONS_00001934	Solyc01g068460.4	0.999989	112	-2.51349	-2.53849
Solyc04r018500.1	Solyc04g006930.3	0.954514	1921	-2.33806	-2.52839
Solyc07r036940.1	Solyc07g062310.4	0.990412	1282	-2.35803	-2.5121
TCONS_00055568	Solyc11g072840.1	0.99836	126	-2.48365	-2.50842
TCONS_00055569	Solyc11g072840.1	0.999739	38	-2.47225	-2.50842
Solyc05r028340.1	Solyc05g054230.4	0.895986	68556	-4.4363	-2.49741
TCONS_00028161	Solyc05g054230.4	0.90177	68337	-4.22644	-2.49741
Solyc01r007790.1	Solyc01g111500.3	0.99885	93	-2.46114	-2.48882
Solyc04r022740.1	Solyc04g076340.3	0.997936	1455	-2.46441	-2.48783
Solyc01r006070.1	Solyc01g097510.4	0.920134	888	-2.32657	-2.48686
Solyc11r054280.1	Solyc11g071420.3	0.983743	977	-1.81275	-2.48295
Solyc07r037140.1	Solyc07g064160.3	0.999676	59	-2.50026	-2.47867
TCONS_00037347	Solyc07g055710.3	0.946335	24788	-2.94841	-2.47613
Solyc01r007810.1	Solyc01g111740.3	0.988255	986	-2.36795	-2.44149
Solyc04r023550.1	Solyc04g082740.4	0.977946	2333	-2.41174	-2.4161
Solyc04r023510.1	Solyc04g082480.3	0.85473	40956	2.37379	-2.41473
Solyc10r046270.1	Solyc10g005820.3	0.924617	3252	-2.171	-2.40226
TCONS_00021744	Solyc04g015850.3	0.987991	249	-2.43343	-2.39021
Solyc05r028340.1	Solyc05g054370.2	0.833728	27523	-4.4363	-2.37935
TCONS_00028161	Solyc05g054370.2	0.817177	27742	-4.22644	-2.37935
Solyc04r019240.1	Solyc04g014820.4	0.974594	1303	-2.56372	-2.35386
Solyc01r006220.1	Solyc01g098560.3	0.908448	1922	-2.51244	-2.34898
Solyc07r036460.1	Solyc07g053230.3	0.995933	5356	-2.40539	-2.34864
Solyc11r054330.1	Solyc11g071620.3	0.965124	6580	-2.68745	-2.34758
TCONS_00061046	Solyc12g036800.1	0.988502	220	-2.23425	-2.34236
TCONS_00061047	Solyc12g036800.1	0.940025	1159	-2.11359	-2.34236
Solyc03r018030.1	Solyc03g120500.4	0.998605	333	-2.34324	-2.32256
Solyc06r030870.1	Solyc06g053980.3	0.998071	117	-2.2993	-2.31575
TCONS_00055568	Solyc11g072860.2	0.935304	17879	-2.48365	-2.31168
TCONS_00055569	Solyc11g072860.2	0.94039	17715	-2.47225	-2.31168
Solyc02r012020.1	Solyc02g084440.4	0.999919	6	-2.28197	-2.30329
Solyc09r043750.1	Solyc09g055890.4	0.937811	381	-1.58085	-2.30067
Solyc11r051040.1	Solyc11g006670.1	0.824693	56929	-5.59477	-2.28656
Solyc04r021610.1	Solyc04g054980.3	1	101	-2.26166	-2.28151
Solyc06r028930.1	Solyc06g008690.1	0.998883	1134	-2.27224	-2.28064
Solyc07r037170.1	Solyc07g064320.3	0.98381	272	-2.35139	-2.27681
TCONS_00037693	Solyc07g064320.3	0.945652	529	-2.2837	-2.27681
Solyc07r036150.1	Solyc07g049645.1	0.942509	35986	-2.78533	-2.27254
Solyc03r015990.1	Solyc03g083360.3	0.998372	1132	-2.37158	-2.27192
TCONS_00002042	Solyc01g080020.2	0.996708	37	-2.2706	-2.26572
Solyc11r051400.1	Solyc11g010600.2	0.999037	2105	-2.20948	-2.25586
Solyc11r051410.1	Solyc11g010600.2	0.872492	58499	-1.95486	-2.25586
Solyc04r022470.1	Solyc04g074000.3	0.911545	3946	-2.1109	-2.23486
Solyc03r016620.1	Solyc03g096980.1	0.999572	2118	-2.19872	-2.23163
Solyc10r047040.1	Solyc10g017970.1	0.975856	25473	-1.85272	-2.22921
TCONS_00051287	Solyc10g086150.2	0.810357	4877	-2.14479	-2.22708
Solyc04r022840.1	Solyc04g077020.3	1	71	-2.17612	-2.19302
Solyc04r023240.1	Solyc04g080450.1	0.999596	612	-2.11279	-2.19088
Solyc03r013730.1	Solyc03g026110.4	0.881457	23928	-3.87751	-2.19003
TCONS_00028007	Solyc05g052840.1	0.97135	812	-2.10294	-2.17908
TCONS_00028008	Solyc05g052840.1	0.97135	812	-2.10294	-2.17908
Solyc04r022350.1	Solyc04g072034.1	0.942504	15462	-1.93978	-2.17253
TCONS_00054121	Solyc11g012510.3	0.999428	432	-2.1437	-2.17219
TCONS_00054122	Solyc11g012510.3	0.99959	42	-2.13569	-2.17219
TCONS_00054123	Solyc11g012510.3	0.999615	88	-2.13216	-2.17219
Solyc05r027730.1	Solyc05g047550.4	0.99219	1808	-2.0676	-2.16972
Solyc01r003450.1	Solyc01g057310.4	0.93945	1139	-1.73182	-2.16746
Solyc03r015990.1	Solyc03g083400.3	0.893778	82849	-2.37158	-2.16227
Solyc04r022970.1	Solyc04g077990.3	1	47	-2.12821	-2.15011
Solyc07r036970.1	Solyc07g062530.3	0.944564	10963	-1.58461	-2.14855
TCONS_00051287	Solyc10g086170.1	0.999275	173	-2.14479	-2.1448
Solyc08r040870.1	Solyc08g077330.3	0.999944	1733	-2.10827	-2.13739
Solyc06r031600.1	Solyc06g066800.2	0.999933	128	-2.09673	-2.10737
Solyc04r023550.1	Solyc04g082910.1	0.832253	90698	-2.41174	-2.10573
Solyc09r046020.1	Solyc09g092310.1	0.848614	5483	-1.89001	-2.10374
Solyc01r007740.1	Solyc01g111260.2	0.991885	2045	-1.70786	-2.10085
Solyc10r050020.1	Solyc10g078910.3	0.993604	1290	-2.09827	-2.09973
TCONS_00009179	Solyc02g067520.4	0.959435	188	-1.80865	-2.06628
Solyc02r010300.1	Solyc02g067520.4	0.845004	534	-1.58655	-2.06628
Solyc09r045250.1	Solyc09g075300.3	0.998271	1588	-2.03698	-2.05584
Solyc11r051140.1	Solyc11g007510.2	0.999694	300	-2.02995	-2.05302
Solyc01r006980.1	Solyc01g105020.3	0.865021	7374	-4.54071	-2.04259
TCONS_00008744	Solyc02g033030.3	0.976493	86	-1.99621	-2.01773
Solyc04r022350.1	Solyc04g072035.1	0.983369	7039	-1.93978	-2.00255
TCONS_00026943	Solyc05g012800.1	0.918047	2460	-3.84588	-1.99175
Solyc01r005730.1	Solyc01g094260.4	0.960727	4193	-1.78458	-1.97035
Solyc10r048150.1	Solyc10g047320.2	0.989323	107	-1.97165	-1.9686
Solyc08r040270.1	Solyc08g068380.3	0.995542	1346	-1.9663	-1.96107
Solyc04r018510.1	Solyc04g007070.3	0.855044	8317	-1.58347	-1.95424
TCONS_00032579	Solyc06g073830.1	0.998758	134	-1.92433	-1.94399
Solyc03r016320.1	Solyc03g095250.3	0.998567	1927	-1.9136	-1.93098
Solyc09r042680.1	Solyc09g014520.3	0.999751	658	-1.92637	-1.92808
TCONS_00010459	Solyc02g084540.3	0.842162	59655	-4.39619	-1.92335
Solyc03r015880.1	Solyc03g082640.3	0.903312	496	-1.32194	-1.92264
Solyc01r004580.1	Solyc01g066970.2	0.957805	3694	-1.52029	-1.91934
Solyc02r011720.1	Solyc02g082120.3	0.997445	165	-1.96672	-1.90715
Solyc03r017060.1	Solyc03g111770.3	0.864267	44518	1.39549	-1.905
TCONS_00031272	Solyc06g050350.3	0.99906	195	-1.84676	-1.89401
Solyc05r025660.1	Solyc05g017955.1	0.88694	1902	-1.67073	-1.88119
Solyc04r022910.1	Solyc04g077340.3	0.925812	3674	-1.68501	-1.87884
Solyc07r037130.1	Solyc07g064010.3	0.942236	2258	-1.83466	-1.87351
TCONS_00051080	Solyc10g083970.1	0.999459	381	-1.80424	-1.83695
TCONS_00051081	Solyc10g083970.1	0.999456	382	-1.80344	-1.83695
Solyc04r018800.1	Solyc04g009020.4	0.841815	7255	-5.01162	-1.82138
Solyc11r054090.1	Solyc11g068515.1	0.999893	26	-1.78693	-1.80558
Solyc02r010860.1	Solyc02g071580.4	0.934335	853	-1.66774	-1.79307
Solyc05r025130.1	Solyc05g015490.4	0.999999	37	-1.76854	-1.7906
Solyc05r028340.1	Solyc05g054410.4	0.917944	82610	-4.4363	-1.78471
TCONS_00028161	Solyc05g054410.4	0.908422	82829	-4.22644	-1.78471
Solyc01r007230.1	Solyc01g107590.3	0.965998	498	-1.90523	-1.78176
Solyc11r051660.1	Solyc11g011590.2	0.985456	1706	-1.74947	-1.76859
Solyc08r037540.1	Solyc08g006110.4	0.999618	1744	-1.72521	-1.76818
Solyc05r028500.1	Solyc05g056140.4	0.99491	1321	-1.76235	-1.76697
TCONS_00046137	Solyc09g065940.4	0.822259	19246	-3.14908	-1.76646
Solyc09r044800.1	Solyc09g065940.4	0.81577	19338	-3.13684	-1.76646
Solyc02r011090.1	Solyc02g077080.3	0.986476	1527	-1.75341	-1.76608
Solyc02r010560.1	Solyc02g069460.3	0.993031	1272	-1.97272	-1.76357
Solyc05r024070.1	Solyc05g007160.3	0.973907	1145	-1.93728	-1.76345
TCONS_00031958	Solyc06g065560.2	0.982177	568	-1.76204	-1.75522
TCONS_00031959	Solyc06g065560.2	0.978666	292	-1.75508	-1.75522
Solyc05r024710.1	Solyc05g013380.3	0.991117	561	-1.63964	-1.75137
Solyc08r041070.1	Solyc08g078760.1	0.999842	1992	-1.71564	-1.74424
TCONS_00058317	Solyc12g014120.3	0.922833	1517	-1.60218	-1.73979
TCONS_00058318	Solyc12g014120.3	0.903741	1538	-1.4949	-1.73979
Solyc01r006080.1	Solyc01g097520.4	0.972971	1930	-1.56883	-1.73702
Solyc02r013170.1	Solyc02g092530.4	0.961789	129	-2.31011	-1.72924
Solyc02r013130.1	Solyc02g092530.4	0.83682	95226	-1.49728	-1.72924
TCONS_00017030	Solyc03g115420.3	0.995165	193	-1.62866	-1.72195
Solyc08r037530.1	Solyc08g006030.4	0.936932	2744	-2.03483	-1.69734
Solyc02r012100.1	Solyc02g084900.2	0.909242	580	-1.60536	-1.69315
Solyc07r036590.1	Solyc07g054490.3	0.990639	4588	-1.66278	-1.68657
Solyc10r050060.1	Solyc10g079070.2	0.997779	2161	-1.76681	-1.68065
Solyc10r050700.1	Solyc10g085400.3	0.829841	31381	-1.33444	-1.66287
Solyc09r045620.1	Solyc09g083210.3	0.989819	586	-1.79871	-1.65161
Solyc09r045610.1	Solyc09g083210.3	0.964805	2508	-1.3822	-1.65161
Solyc03r017000.1	Solyc03g111170.3	0.943449	1958	-1.83381	-1.64735
Solyc02r011860.1	Solyc02g082910.4	0.946033	1243	-1.54472	-1.64512
Solyc02r013170.1	Solyc02g092470.3	0.837119	98319	-2.31011	-1.63728
Solyc02r013120.1	Solyc02g092470.3	0.878053	884	-1.88418	-1.63728
Solyc02r013130.1	Solyc02g092470.3	0.915221	2964	-1.49728	-1.63728
Solyc09r042150.1	Solyc09g009080.4	0.994441	1041	-1.51258	-1.63139
Solyc11r053980.1	Solyc11g066840.3	0.999583	117	-1.62794	-1.62978
Solyc04r023340.1	Solyc04g081260.3	0.821167	55023	-3.05601	-1.62591
Solyc04r018510.1	Solyc04g007060.4	0.961697	10677	-1.58347	-1.62216
Solyc02r011030.1	Solyc02g073580.1	0.997874	5615	-1.56054	-1.62162
Solyc09r045390.1	Solyc09g076000.3	0.883648	28133	-1.61166	-1.61632
Solyc02r012060.1	Solyc02g084720.3	0.999086	2267	-1.88438	-1.61451
Solyc02r012050.1	Solyc02g084720.3	0.998335	1044	-1.20636	-1.61451
Solyc03r015420.1	Solyc03g065355.1	0.987433	220	-1.50411	-1.61377
Solyc03r018240.1	Solyc03g122340.3	0.816231	1517	-1.4767	-1.61123
Solyc06r031840.1	Solyc06g071070.1	0.992755	1999	-1.4566	-1.61092
Solyc04r018790.1	Solyc04g008970.3	0.989989	2660	-1.4049	-1.60712
Solyc04r022310.1	Solyc04g071780.3	0.982852	2915	-1.7734	-1.59742
Solyc05r024030.1	Solyc05g006870.3	0.974932	1793	-1.46873	-1.58938
Solyc06r031320.1	Solyc06g063170.3	0.827222	37777	-1.1306	-1.5885
Solyc09r045390.1	Solyc09g076030.4	0.997308	202	-1.61166	-1.58049
Solyc12r058570.1	Solyc12g099550.1	0.99361	87	-1.60701	-1.57625
Solyc10r050330.1	Solyc10g081310.2	0.91728	20364	-1.33212	-1.566
Solyc07r036670.1	Solyc07g055260.3	0.953591	2520	-1.44563	-1.56456
Solyc07r037290.1	Solyc07g065745.1	0.947261	100	-1.37729	-1.56092
Solyc11r054400.1	Solyc11g072110.2	0.87023	885	-2.42055	-1.55678
Solyc11r054380.1	Solyc11g072110.2	0.900635	74721	-1.32459	-1.55678
Solyc10r046470.1	Solyc10g007030.2	0.831111	1166	-1.87388	-1.55507
Solyc03r016360.1	Solyc03g095610.4	0.996403	472	-1.5188	-1.55092
Solyc01r006030.1	Solyc01g097240.3	1	370	-1.52845	-1.54335
Solyc01r005290.1	Solyc01g087210.3	0.974522	3768	-1.65752	-1.54034
Solyc07r036970.1	Solyc07g062520.3	0.988189	2212	-1.58461	-1.53448
Solyc02r010070.1	Solyc02g065110.3	0.914243	2365	-1.62168	-1.53248
Solyc12r058520.1	Solyc12g099160.2	0.901136	1840	-1.24672	-1.50973
TCONS_00037215	Solyc07g054100.3	0.993967	978	-1.43897	-1.50922
TCONS_00037216	Solyc07g054100.3	0.994448	978	-1.43796	-1.50922
Solyc07r036960.1	Solyc07g062500.3	0.948792	433	-1.52339	-1.50727
TCONS_00018724	Solyc03g053040.1	0.944744	3625	-1.26448	-1.49696
TCONS_00045017	Solyc09g009040.3	0.820664	75822	-1.53512	-1.4917
Solyc11r050900.1	Solyc11g005190.3	0.999389	49	-1.41039	-1.47853
Solyc02r013210.1	Solyc02g092700.3	0.999956	922	-1.44855	-1.47592
Solyc03r017850.1	Solyc03g119140.4	0.945191	5696	-1.38047	-1.47096
Solyc11r054070.1	Solyc11g068360.1	0.999307	194	-1.44444	-1.46703
Solyc04r018430.1	Solyc04g005510.3	0.990328	74	-1.21455	-1.463
Solyc07r036080.1	Solyc07g049190.4	0.9936	1975	-1.41807	-1.46018
TCONS_00035760	Solyc07g005440.1	0.99989	186	-1.43413	-1.45709
TCONS_00050737	Solyc10g079560.1	0.998467	263	-1.46678	-1.45689
Solyc03r016660.1	Solyc03g097190.3	0.999999	151	-1.43567	-1.4559
Solyc02r013130.1	Solyc02g092430.1	0.877485	26163	-1.49728	-1.45156
Solyc01r005210.1	Solyc01g086820.4	0.998298	7742	-1.35575	-1.44948
TCONS_00060828	Solyc12g027540.3	0.98434	970	-1.29581	-1.44748
TCONS_00060827	Solyc12g027540.3	0.98505	970	-1.29462	-1.44748
TCONS_00060830	Solyc12g027540.3	0.962894	969	-1.28664	-1.44748
TCONS_00060831	Solyc12g027540.3	0.920997	966	-1.25758	-1.44748
Solyc12r056060.1	Solyc12g027540.3	0.957245	559	-1.12208	-1.44748
TCONS_00060833	Solyc12g027540.3	0.958551	6839	-1.08287	-1.44748
TCONS_00060832	Solyc12g027540.3	0.955415	691	-1.06338	-1.44748
Solyc08r041460.1	Solyc08g081650.3	0.980221	363	-1.29579	-1.4369
Solyc03r013490.1	Solyc03g006620.3	0.999986	5	-1.4151	-1.4312
Solyc10r049520.1	Solyc10g055540.2	0.939818	3627	-1.55296	-1.41471
Solyc09r045580.1	Solyc09g083100.1	0.96122	9006	-1.50958	-1.41136
Solyc07r035970.1	Solyc07g045420.4	0.991819	2376	-1.24427	-1.38966
Solyc02r011710.1	Solyc02g082110.4	0.999076	288	-1.36224	-1.37972
Solyc01r000830.1	Solyc01g005060.3	0.999729	352	-1.3715	-1.37421
Solyc10r050330.1	Solyc10g081330.3	0.999897	800	-1.33212	-1.37252
Solyc06r031320.1	Solyc06g063230.3	0.956541	3023	-1.1306	-1.35929
Solyc01r007490.1	Solyc01g109380.3	0.988391	680	-1.30326	-1.35881
Solyc10r050700.1	Solyc10g085460.3	0.999999	7	-1.33444	-1.35573
Solyc04r023560.1	Solyc04g082950.4	0.852943	99357	-2.08524	-1.35407
Solyc11r053950.1	Solyc11g066680.1	0.968743	2356	-1.3567	-1.35263
Solyc07r036480.1	Solyc07g053360.4	0.999943	125	-1.31484	-1.342
TCONS_00046393	Solyc09g075570.1	0.999777	60	-1.31918	-1.33748
Solyc04r018440.1	Solyc04g005540.3	0.995372	2605	-1.31418	-1.31925
Solyc11r051760.1	Solyc11g012440.1	0.996032	637	-1.31423	-1.31898
Solyc10r050860.1	Solyc10g005030.4	0.991963	583	-1.269	-1.3128
Solyc04r018550.1	Solyc04g007420.4	0.874556	920	-1.51542	-1.303
TCONS_00015343	Solyc03g034392.1	0.957194	231	-1.21559	-1.30222
TCONS_00051124	Solyc10g084510.1	0.99906	62	-1.29401	-1.2971
Solyc02r012800.1	Solyc02g090070.3	0.999921	341	-1.26665	-1.29008
Solyc11r050940.1	Solyc11g005950.2	0.990284	1889	-1.33699	-1.28599
TCONS_00028128	Solyc05g054010.4	0.989424	674	-1.25532	-1.28502
TCONS_00028127	Solyc05g054010.4	0.940448	969	-1.17205	-1.28502
TCONS_00039788	Solyc07g061935.1	0.841088	65198	-1.02468	-1.28003
TCONS_00039789	Solyc07g061935.1	0.841088	65182	-1.02468	-1.28003
TCONS_00037474	Solyc07g061935.1	0.942183	1132	-1.02462	-1.28003
TCONS_00037475	Solyc07g061935.1	0.942294	1133	-1.02454	-1.28003
TCONS_00037473	Solyc07g061935.1	0.942198	1132	-1.02447	-1.28003
Solyc07r036520.1	Solyc07g053980.3	0.999347	1778	-1.24187	-1.2723
Solyc05r028340.1	Solyc05g054220.3	0.876228	79230	-4.4363	-1.2718
TCONS_00028161	Solyc05g054220.3	0.869424	79011	-4.22644	-1.2718
Solyc01r005430.1	Solyc01g088100.4	0.814684	2104	-1.05295	-1.26027
Solyc08r037570.1	Solyc08g006350.3	0.999914	1673	-1.22948	-1.25583
TCONS_00040865	Solyc08g048390.3	0.988452	779	-1.2572	-1.25005
TCONS_00040866	Solyc08g048390.3	0.985418	907	-1.25661	-1.25005
Solyc12r055450.1	Solyc12g016220.3	0.872128	6066	-1.00631	-1.24588
TCONS_00036749	Solyc07g043050.1	0.999899	6392	-1.22193	-1.23943
Solyc08r040740.1	Solyc08g076060.3	0.904393	3783	-1.10812	-1.23079
Solyc08r037770.1	Solyc08g007630.1	0.99693	864	-1.13568	-1.22193
Solyc04r022270.1	Solyc04g071660.3	0.840654	1609	-1.21452	-1.21613
TCONS_00014129	Solyc02g089020.2	0.995103	571	-1.15828	-1.21361
Solyc07r033260.1	Solyc07g007160.3	0.87966	3749	-1.35629	-1.20325
Solyc12r057410.1	Solyc12g044190.3	0.999363	162	-1.17045	-1.19368
Solyc04r023240.1	Solyc04g080460.3	0.849241	5467	-2.11279	-1.19351
Solyc11r051050.1	Solyc11g006640.3	0.986704	3616	-1.16934	-1.1842
Solyc01r001090.1	Solyc01g006820.2	0.966937	3113	-1.11727	-1.18171
TCONS_00050625	Solyc10g078310.2	0.945344	173	-1.01398	-1.18109
Solyc02r010260.1	Solyc02g067180.3	0.977144	1418	-1.19836	-1.17841
TCONS_00005220	Solyc01g028807.1	0.999812	78	-1.16021	-1.16788
TCONS_00005219	Solyc01g028807.1	0.99997	76	-1.1487	-1.16788
Solyc04r023170.1	Solyc04g079720.4	0.995001	944	-1.09391	-1.15973
Solyc03r017200.1	Solyc03g113400.4	0.858256	40479	-2.83787	-1.15575
Solyc03r016780.1	Solyc03g098240.3	0.999991	71	-1.13488	-1.1515
Solyc12r054600.1	Solyc12g005630.2	0.999919	405	-1.12386	-1.15027
Solyc11r054130.1	Solyc11g069090.2	0.999307	1265	-1.14755	-1.1475
Solyc08r037620.1	Solyc08g006890.3	0.999999	100	-1.12658	-1.14654
TCONS_00010411	Solyc02g084031.1	0.956921	1184	-1.37166	-1.13979
Solyc08r037890.1	Solyc08g008370.3	0.999971	1059	-1.10385	-1.12729
Solyc04r022710.1	Solyc04g076010.3	0.999995	75	-1.10471	-1.12654
Solyc07r033070.1	Solyc07g005730.4	0.999157	121	-1.11947	-1.12123
Solyc08r040580.1	Solyc08g075370.3	0.984782	206	-1.1472	-1.12059
TCONS_00045015	Solyc09g009100.4	0.989602	788	-1.19692	-1.11239
TCONS_00045013	Solyc09g009100.4	0.990126	1419	-1.18647	-1.11239
Solyc10r049990.1	Solyc10g078590.2	0.967785	1225	-1.04437	-1.1095
Solyc06r029030.1	Solyc06g009140.3	0.987862	259	-1.09732	-1.1084
Solyc06r032440.1	Solyc06g075360.3	0.981352	1510	-1.02397	-1.1079
TCONS_00039788	Solyc07g061930.1	0.879175	64774	-1.02468	-1.10641
TCONS_00039789	Solyc07g061930.1	0.879175	64758	-1.02468	-1.10641
TCONS_00037474	Solyc07g061930.1	0.830969	1556	-1.02462	-1.10641
TCONS_00037475	Solyc07g061930.1	0.830988	1557	-1.02454	-1.10641
TCONS_00037473	Solyc07g061930.1	0.831044	1556	-1.02447	-1.10641
Solyc06r031680.1	Solyc06g068460.3	0.999994	94	-1.08233	-1.10009
Solyc03r013770.1	Solyc03g026240.4	0.984158	1498	-1.1841	-1.08269
TCONS_00023006	Solyc04g076370.4	0.995462	116	-1.00866	-1.07426
Solyc03r016590.1	Solyc03g096830.4	0.913481	2834	-1.54812	-1.07317
Solyc04r021500.1	Solyc04g054320.4	0.986461	2505	-1.07951	-1.07127
TCONS_00009123	Solyc02g067080.4	0.999797	881	-1.02143	-1.05562
Solyc10r046820.1	Solyc10g011960.3	0.998944	121	-1.05057	-1.05146
TCONS_00049679	Solyc10g011960.3	0.988997	1166	-1.04416	-1.05146
TCONS_00049680	Solyc10g011960.3	0.993567	1261	-1.03564	-1.05146
TCONS_00016776	Solyc03g113010.3	0.998886	882	-1.00695	-1.05088
TCONS_00055364	Solyc11g069800.1	0.999936	31	-1.03468	-1.0505
Solyc12r057290.1	Solyc12g042430.2	0.980181	523	-1.02191	-1.04616
TCONS_00010863	Solyc02g088630.4	0.951383	2483	-1.03008	-1.03189
Solyc07r037210.1	Solyc07g065090.2	0.997588	636	-1.0167	-1.02821
Solyc01r006910.1	Solyc01g104580.3	0.997516	838	-1.05373	-1.02216
TCONS_00035971	Solyc07g007590.1	0.995777	34	-1.04144	-1.02141
TCONS_00037474	Solyc07g061940.4	0.999159	507	-1.02462	-1.01978
TCONS_00037475	Solyc07g061940.4	0.999144	506	-1.02454	-1.01978
TCONS_00037473	Solyc07g061940.4	0.99916	507	-1.02447	-1.01978
TCONS_00039788	Solyc07g061805.1	0.996	286	-1.02468	-1.01461
TCONS_00039789	Solyc07g061805.1	0.996	270	-1.02468	-1.01461
Solyc08r041410.1	Solyc08g081190.3	0.999965	60	1.02459	1.00159
Solyc07r033250.1	Solyc07g007140.3	0.81265	4429	1.15765	1.00649
Solyc02r011040.1	Solyc02g076710.3	0.989747	6810	1.04354	1.0403
Solyc07r035670.1	Solyc07g042400.2	0.984415	1449	1.02126	1.04831
Solyc01r000850.1	Solyc01g005140.3	0.995525	582	1.06617	1.04893
Solyc12r058120.1	Solyc12g088310.3	0.99956	93	1.06857	1.0537
TCONS_00059387	Solyc12g088310.3	0.999929	185	1.07264	1.0537
TCONS_00059385	Solyc12g088310.3	0.999935	185	1.07272	1.0537
TCONS_00059388	Solyc12g088310.3	0.999954	185	1.07447	1.0537
TCONS_00059391	Solyc12g088310.3	0.999954	185	1.07447	1.0537
TCONS_00059394	Solyc12g088310.3	0.999954	185	1.07447	1.0537
TCONS_00059393	Solyc12g088310.3	0.999954	185	1.07447	1.0537
TCONS_00059389	Solyc12g088310.3	0.999954	185	1.07447	1.0537
TCONS_00059392	Solyc12g088310.3	0.999954	185	1.07447	1.0537
TCONS_00059390	Solyc12g088310.3	0.999955	185	1.07457	1.0537
TCONS_00059386	Solyc12g088310.3	0.999967	185	1.07467	1.0537
TCONS_00059384	Solyc12g088310.3	0.99974	1612	1.07615	1.0537
Solyc10r046320.1	Solyc10g006290.3	0.967094	1925	1.01402	1.05631
Solyc10r049900.1	Solyc10g076600.2	0.881835	2024	1.13931	1.07202
TCONS_00032624	Solyc06g074290.1	0.962928	357	1.19645	1.07221
Solyc11r054270.1	Solyc11g071330.3	0.841282	1689	1.05899	1.07469
TCONS_00045475	Solyc09g015830.3	0.998225	683	1.11138	1.07753
Solyc03r016670.1	Solyc03g097210.3	0.940241	1801	1.10304	1.08131
Solyc06r032850.1	Solyc06g084270.3	0.966701	1565	1.06415	1.09924
Solyc07r036820.1	Solyc07g056700.2	0.999272	211	1.11186	1.10075
Solyc02r011160.1	Solyc02g077670.3	0.999743	304	1.11015	1.10083
Solyc03r017550.1	Solyc03g116590.3	0.992863	244	1.11673	1.10087
Solyc06r030800.1	Solyc06g053290.1	0.995546	318	1.12654	1.11063
TCONS_00017622	Solyc03g121400.1	0.872902	440	1.24493	1.11361
Solyc03r017170.1	Solyc03g113270.3	0.99546	568	1.13361	1.11674
Solyc11r050960.1	Solyc11g006110.1	0.9682	1723	1.13212	1.12395
Solyc10r048510.1	Solyc10g049710.2	0.895985	943	1.11581	1.12674
Solyc10r050410.1	Solyc10g082064.1	0.997555	1256	1.14432	1.12676
TCONS_00022927	Solyc04g074580.1	0.99953	152	1.15777	1.12831
Solyc06r030830.1	Solyc06g053450.4	0.966197	1826	1.2567	1.12965
Solyc10r050880.1	Solyc10g005110.3	0.964859	2536	1.18811	1.14083
Solyc02r008990.1	Solyc02g032100.4	0.979156	154	1.21205	1.1424
Solyc02r011730.1	Solyc02g082200.4	0.999503	1141	1.16021	1.14337
Solyc09r044500.1	Solyc09g063010.4	0.993242	4274	1.1368	1.14628
Solyc09r044480.1	Solyc09g063010.4	0.808663	6347	1.35769	1.14628
Solyc02r009930.1	Solyc02g063355.1	0.968444	3370	1.18777	1.15245
Solyc05r024860.1	Solyc05g014390.4	0.895547	1221	1.23814	1.16868
TCONS_00017188	Solyc03g117160.4	0.996121	30	1.17644	1.17909
Solyc11r052670.1	Solyc11g051160.2	1	132	1.20817	1.18774
Solyc08r040790.1	Solyc08g076470.4	0.922183	3200	1.19494	1.21895
Solyc03r017100.1	Solyc03g112010.4	0.831568	19147	1.82647	1.25357
Solyc07r032930.1	Solyc07g005210.3	0.999984	3240	1.26835	1.25463
TCONS_00040480	Solyc08g007010.4	0.997954	1233	1.25195	1.25692
Solyc08r037650.1	Solyc08g007010.4	0.977912	1808	1.32092	1.25692
Solyc05r023720.1	Solyc05g005490.4	0.965949	2225	1.22323	1.25711
TCONS_00016237	Solyc03g095960.1	0.955509	435	1.18817	1.26322
Solyc02r009460.1	Solyc02g038805.1	0.977942	48	1.21798	1.26612
Solyc04r019230.1	Solyc04g014600.3	0.984603	704	1.30515	1.26893
Solyc04r021800.1	Solyc04g056650.4	0.813572	3149	1.39597	1.27065
Solyc04r022900.1	Solyc04g077360.3	0.993286	4327	1.22622	1.27766
TCONS_00032427	Solyc06g072257.1	0.994107	61	1.29612	1.27864
TCONS_00032426	Solyc06g072257.1	0.989985	7555	1.35124	1.27864
Solyc11r054350.1	Solyc11g071830.2	0.999988	159	1.29399	1.28283
Solyc01r003060.1	Solyc01g028870.3	0.918398	2237	1.32581	1.28605
Solyc01r007700.1	Solyc01g111040.4	0.992604	4245	1.40103	1.33511
Solyc02r011170.1	Solyc02g077700.1	0.996055	852	1.31365	1.34648
TCONS_00031399	Solyc06g051860.3	0.996767	1288	1.36016	1.3475
TCONS_00031398	Solyc06g051860.3	0.992687	1288	1.45004	1.3475
TCONS_00031400	Solyc06g051860.3	0.992468	1326	1.45441	1.3475
Solyc03r017060.1	Solyc03g111830.4	0.99955	365	1.39549	1.36787
Solyc06r032860.1	Solyc06g084390.3	0.999994	31	1.38973	1.37158
Solyc06r031260.1	Solyc06g062690.4	0.85368	4820	1.26398	1.37684
Solyc01r006420.1	Solyc01g100640.4	0.964118	8427	2.29346	1.38918
TCONS_00003227	Solyc01g099590.4	0.99995	17	1.41411	1.39177
Solyc12r054760.1	Solyc12g006980.2	0.862371	426	1.50361	1.39829
Solyc01r006410.1	Solyc01g100460.3	0.999966	1560	1.42	1.40046
Solyc03r015610.1	Solyc03g078360.1	0.876937	3741	1.36786	1.40864
Solyc01r006070.1	Solyc01g097540.4	0.824851	13948	-2.32657	1.42039
Solyc01r006090.1	Solyc01g097540.4	0.924394	755	1.3894	1.42039
TCONS_00026943	Solyc05g012770.3	0.836004	36743	-3.84588	1.45659
TCONS_00010535	Solyc02g085320.1	0.892024	1410	1.16264	1.47107
TCONS_00010534	Solyc02g085320.1	0.860709	1410	1.17543	1.47107
TCONS_00010538	Solyc02g085320.1	0.897313	1356	1.18158	1.47107
TCONS_00010539	Solyc02g085320.1	0.865563	1355	1.18317	1.47107
TCONS_00010537	Solyc02g085320.1	0.865563	1356	1.18317	1.47107
TCONS_00010536	Solyc02g085320.1	0.866464	1362	1.18691	1.47107
TCONS_00010540	Solyc02g085320.1	0.935963	910	1.3638	1.47107
Solyc01r000940.1	Solyc01g005760.3	0.971098	2381	1.6043	1.49587
Solyc02r011980.1	Solyc02g084240.3	0.996636	46	1.55438	1.51509
Solyc02r013180.1	Solyc02g092600.3	0.891519	6992	2.14277	1.54144
TCONS_00011266	Solyc02g092600.3	0.889983	6913	2.14948	1.54144
Solyc08r039080.1	Solyc08g029160.1	0.999972	754	1.56382	1.54242
TCONS_00011212	Solyc02g092140.1	0.997002	214	1.53552	1.54753
Solyc02r013180.1	Solyc02g092610.3	0.858633	5504	2.14277	1.56416
TCONS_00011266	Solyc02g092610.3	0.869465	5425	2.14948	1.56416
Solyc01r006110.1	Solyc01g097670.4	0.975892	8675	1.51827	1.57593
TCONS_00057486	Solyc11g070183.1	0.998497	8	1.68802	1.57772
TCONS_00057485	Solyc11g070183.1	0.998308	8	1.69449	1.57772
TCONS_00022378	Solyc04g053130.4	0.987153	364	1.60363	1.58347
Solyc10r050380.1	Solyc10g081650.2	0.950474	988	1.48065	1.584
TCONS_00021417	Solyc04g009230.4	0.992818	94	1.58484	1.66247
Solyc02r013180.1	Solyc02g092620.3	0.90154	3442	2.14277	1.67686
TCONS_00011266	Solyc02g092620.3	0.902356	3363	2.14948	1.67686
Solyc06r032770.1	Solyc06g083480.4	0.988167	1876	1.62509	1.69214
Solyc10r047390.1	Solyc10g024430.1	0.907255	20526	1.64619	1.6942
Solyc10r047400.1	Solyc10g024430.1	0.913732	17423	1.72454	1.6942
Solyc01r005880.1	Solyc01g095900.4	0.980296	5981	1.71197	1.70016
Solyc02r013150.1	Solyc02g092520.3	0.8565	1869	1.17443	1.71037
Solyc10r047390.1	Solyc10g024420.3	0.968793	4171	1.64619	1.75232
Solyc10r047400.1	Solyc10g024420.3	0.995511	1068	1.72454	1.75232
Solyc08r039910.1	Solyc08g065610.3	0.996573	762	1.78589	1.78592
Solyc03r017090.1	Solyc03g111970.4	0.999999	118	1.8123	1.79399
TCONS_00016676	Solyc03g111970.4	0.811867	4250	2.25851	1.79399
TCONS_00016679	Solyc03g111970.4	0.817709	17599	5.11333	1.79399
Solyc09r045270.1	Solyc09g075440.4	0.885348	4213	1.85397	1.81047
Solyc12r055130.1	Solyc12g010320.2	0.999266	666	1.87331	1.85636
Solyc08r041060.1	Solyc08g078700.2	0.999982	63	1.88651	1.87441
Solyc02r011620.1	Solyc02g080890.3	0.921014	519	1.71073	1.87508
TCONS_00010863	Solyc02g088610.4	0.84297	13306	-1.03008	1.87518
Solyc03r013880.1	Solyc03g031920.3	0.811635	52561	2.7147	1.92276
TCONS_00035978	Solyc07g007660.1	0.998257	1033	1.97546	1.92483
Solyc05r024650.1	Solyc05g012940.4	0.977795	4724	1.86369	1.94014
Solyc01r005410.1	Solyc01g087950.3	0.991537	1918	1.99102	1.97532
Solyc09r045780.1	Solyc09g090330.3	0.981072	1943	1.96539	2.00461
Solyc09r045790.1	Solyc09g090330.3	0.991612	636	2.04837	2.00461
TCONS_00011212	Solyc02g092150.3	0.861695	8337	1.53552	2.03187
Solyc08r041310.1	Solyc08g080090.3	0.99916	1044	2.0644	2.06664
Solyc05r028140.1	Solyc05g052410.3	0.999382	237	2.09209	2.07898
Solyc01r005590.1	Solyc01g091130.4	0.994937	4087	2.0962	2.1379
Solyc06r031180.1	Solyc06g061170.3	0.999916	1178	2.16137	2.14287
Solyc06r032510.1	Solyc06g076210.3	0.990873	9840	2.17482	2.21336
Solyc10r050670.1	Solyc10g085230.2	0.985417	3515	2.29517	2.2222
Solyc06r029960.1	Solyc06g036290.3	0.999166	1053	2.32528	2.23041
Solyc10r048980.1	Solyc10g051020.2	0.99948	1780	2.30407	2.2485
Solyc06r032550.1	Solyc06g076320.1	0.999978	389	2.28063	2.26326
TCONS_00055401	Solyc11g070180.1	0.997418	55	2.29663	2.26946
Solyc04r022610.1	Solyc04g074840.3	0.992113	321	2.15607	2.31269
Solyc08r041540.1	Solyc08g082170.4	0.898391	1352	2.13893	2.31776
Solyc08r041550.1	Solyc08g082170.4	0.997617	183	2.33794	2.31776
Solyc03r017090.1	Solyc03g150151.1	0.930124	4816	1.8123	2.33597
Solyc03r017100.1	Solyc03g150151.1	0.880906	1333	1.82647	2.33597
TCONS_00016676	Solyc03g150151.1	0.893791	448	2.25851	2.33597
TCONS_00016679	Solyc03g150151.1	0.846583	12901	5.11333	2.33597
TCONS_00021124	Solyc04g005630.3	0.999996	35	2.36796	2.34704
Solyc04r023510.1	Solyc04g082510.3	0.971468	2049	2.37379	2.4382
Solyc01r000880.1	Solyc01g005290.4	0.869726	2368	1.80644	2.44325
Solyc05r024470.1	Solyc05g011960.4	0.998849	970	2.49947	2.47126
TCONS_00054023	Solyc11g011440.1	0.99999	28	2.49611	2.47769
TCONS_00036946	Solyc07g049135.1	0.999434	234	2.37023	2.55076
Solyc04r018950.1	Solyc04g009960.3	0.997985	589	2.59822	2.62449
TCONS_00034174	Solyc06g054220.2	0.962417	1497	2.64416	2.65094
TCONS_00053634	Solyc11g006300.2	0.99996	15	2.69549	2.68156
Solyc01r001320.1	Solyc01g008680.4	0.830081	80474	1.4695	2.68803
Solyc03r013880.1	Solyc03g031860.3	0.999738	1153	2.7147	2.68855
Solyc12r058630.1	Solyc12g099810.2	0.962024	4512	2.52323	2.70595
Solyc02r010640.1	Solyc02g070020.1	0.999992	1979	2.80779	2.79333
Solyc05r024470.1	Solyc05g011970.3	0.970664	2734	2.49947	2.82011
Solyc02r008500.1	Solyc02g021680.3	0.981693	56	2.90807	2.87326
TCONS_00049765	Solyc10g018140.2	0.948729	299	3.21001	2.987
TCONS_00049766	Solyc10g018140.2	0.925016	299	3.26912	2.987
Solyc03r016110.1	Solyc03g083910.5	0.999863	643	3.04646	3.02085
Solyc02r010350.1	Solyc02g068310.4	0.990903	4928	3.05163	3.05121
Solyc02r009960.1	Solyc02g063420.3	0.997334	1177	3.05987	3.08448
Solyc06r030930.1	Solyc06g059740.4	0.994558	1	3.20215	3.19418
Solyc09r046130.1	Solyc09g097960.3	0.991424	2359	2.85651	3.20397
Solyc06r029930.1	Solyc06g036250.2	0.99213	69	3.2286	3.27614
Solyc09r046150.1	Solyc09g098120.3	0.999978	266	3.33108	3.31979
Solyc12r055230.1	Solyc12g013690.2	0.998576	772	3.34705	3.37674
Solyc07r036770.1	Solyc07g056430.3	0.851606	5175	3.83247	3.52512
Solyc12r058450.1	Solyc12g098710.2	0.980571	8491	2.77508	3.56847
Solyc12r058460.1	Solyc12g098710.2	0.935678	1739	2.93848	3.56847
Solyc06r030690.1	Solyc06g051800.3	0.999044	245	3.61212	3.57674
Solyc01r001030.1	Solyc01g006540.4	0.995618	4786	3.6837	3.66874
Solyc01r007180.1	Solyc01g107080.3	0.96807	2493	2.85397	3.69687
TCONS_00003913	Solyc01g107080.3	0.999554	222	3.75442	3.69687
Solyc01r005060.1	Solyc01g080410.3	0.999982	591	3.68139	3.71324
Solyc05r024830.1	Solyc05g014280.4	0.998915	1045	3.74316	3.72177
Solyc04r022200.1	Solyc04g071083.1	0.999752	136	3.78375	3.81172
Solyc07r036770.1	Solyc07g056420.4	0.999947	244	3.83247	3.81674
Solyc11r051500.1	Solyc11g011210.2	0.999381	758	3.89583	3.85957
Solyc04r023440.1	Solyc04g081890.1	0.997616	829	3.88588	3.88143
TCONS_00018899	Solyc03g150132.1	0.934528	1886	3.36866	3.95386
Solyc10r050140.1	Solyc10g080210.2	0.997226	644	4.19704	4.17295
TCONS_00016679	Solyc03g111997.1	0.868459	1025	5.11333	4.53775
Solyc02r009410.1	Solyc02g038740.4	0.999361	871	4.93674	4.80089
TCONS_00016679	Solyc03g111993.1	0.84642	1910	5.11333	5.15619
Solyc03r018040.1	Solyc03g120580.3	0.963578	12631	4.19836	5.19489
Solyc02r010110.1	Solyc02g065240.3	0.990245	2091	5.30794	5.33519
Solyc09r042330.1	Solyc09g010210.3	0.999796	2036	5.40752	5.39526
Solyc03r018040.1	Solyc03g120570.3	0.997713	10316	4.19836	5.62142
Solyc02r011190.1	Solyc02g077790.1	0.962129	3748	7.00293	6.63218
Solyc01r007440.1	Solyc01g108880.4	0.997981	4221	6.53031	6.64899
Solyc02r010110.1	Solyc02g065260.4	0.812124	16791	5.30794	8.62541
Solyc02r010970.1	Solyc02g072370.1	0.998227	59	9.60078	9.46127

## Sheet: Nr-Br6 vs Nr-MG
Table S3 The DE lncRNAs and corresponding DE target genes identified in AC-Br6 vs AC-MG, Nr-Br6 vs Nr-MG, Nr-MG vs AC-MG and Nr-Br6 vs AC-Br6.
The DE lncRNAs and corresponding DE target genes identified in Nr-Br6 vs Nr-MG.
DE lncRNA	DE target gene	weight_value	distance	logFC (lncRNA)	logFC (target_gene)
TCONS_00042330	Solyc08g081220.1	0.99998	206	-10.7355	-10.8991
TCONS_00049023	Solyc09g091800.4	0.954787	312	-8.53776	-9.47312
Solyc02r010150.1	Solyc02g065530.4	1	112	-9.34828	-9.34071
Solyc03r015630.1	Solyc03g078440.3	0.993374	8354	-8.44351	-9.28781
Solyc09r042650.1	Solyc09g014350.3	0.993616	1250	-8.71441	-9.001
Solyc12r054960.1	Solyc12g009490.3	0.980511	1162	-5.36483	-8.24154
Solyc02r010820.1	Solyc02g071000.1	0.880591	7032	-3.71545	-8.23468
Solyc10r050090.1	Solyc10g079410.2	0.993354	1144	-7.33552	-8.14838
Solyc05r028450.1	Solyc05g055400.4	0.999646	740	-7.55644	-7.6347
Solyc02r010820.1	Solyc02g070980.1	0.883561	2293	-3.71545	-7.47324
Solyc12r058260.1	Solyc12g094640.3	0.999437	75	-7.24986	-7.27216
Solyc10r049460.1	Solyc10g054840.2	0.999757	3023	-7.13458	-7.16673
Solyc12r055240.1	Solyc12g013710.2	0.998917	247	-6.65612	-6.69971
Solyc07r036210.1	Solyc07g051820.3	0.984812	159	-6.07757	-6.42069
Solyc02r010820.1	Solyc02g071010.1	0.96421	9473	-3.71545	-6.38067
TCONS_00042178	Solyc08g079550.1	0.999998	13	-6.34356	-6.34924
Solyc07r036980.1	Solyc07g062543.1	0.911746	1492	-5.51925	-6.31519
Solyc03r018080.1	Solyc03g121180.4	0.976304	1515	-6.67418	-6.23179
TCONS_00002772	Solyc01g094700.4	0.853175	26700	-5.11062	-6.12622
Solyc11r051450.1	Solyc11g010790.1	0.905065	12655	-4.43348	-6.04547
Solyc11r051410.1	Solyc11g010790.1	0.838178	79983	-2.59764	-6.04547
Solyc03r013420.1	Solyc03g006100.4	0.887935	71350	-4.66798	-5.97194
Solyc03r013440.1	Solyc03g006100.4	0.977036	3831	-3.69528	-5.97194
Solyc10r050640.1	Solyc10g085080.3	0.957991	821	-3.38856	-5.78238
Solyc04r023420.1	Solyc04g081770.4	0.967234	3928	-4.63865	-5.56256
TCONS_00002772	Solyc01g094750.4	0.999778	856	-5.11062	-5.46232
Solyc11r051410.1	Solyc11g010690.3	0.996502	7042	-2.59764	-5.30363
Solyc11r051400.1	Solyc11g010690.3	0.85922	63436	-2.12471	-5.30363
TCONS_00057792	Solyc12g005820.3	0.999968	109	-5.28457	-5.25344
TCONS_00050344	Solyc10g054080.3	0.986411	3585	-4.91058	-5.19434
Solyc05r024420.1	Solyc05g010650.3	0.994528	1191	-8.24983	-5.0731
Solyc10r049470.1	Solyc10g054900.2	0.998974	2889	-5.06766	-4.96945
Solyc03r013420.1	Solyc03g006030.4	0.972818	1178	-4.66798	-4.78152
Solyc03r013440.1	Solyc03g006030.4	0.920054	68697	-3.69528	-4.78152
Solyc12r055150.1	Solyc12g010910.2	0.970313	385	-5.07441	-4.65305
Solyc08r041240.1	Solyc08g079870.3	0.944487	2986	-6.01643	-4.62813
Solyc03r016730.1	Solyc03g097580.4	0.995493	3455	-4.62667	-4.59052
Solyc10r049800.1	Solyc10g075107.1	0.999987	7391	-4.58163	-4.5548
TCONS_00017010	Solyc03g115050.3	0.824621	81274	-2.31464	-4.52455
TCONS_00050462	Solyc10g074540.1	0.999993	96	-4.52257	-4.5117
Solyc04r022820.1	Solyc04g076780.4	0.986597	1752	-4.46016	-4.50787
Solyc02r012840.1	Solyc02g090350.4	0.988057	4752	-4.51286	-4.48728
Solyc03r018290.1	Solyc03g123630.4	0.999114	1548	-4.50227	-4.4829
Solyc11r051450.1	Solyc11g010810.1	0.999756	12498	-4.43348	-4.48184
Solyc02r009890.1	Solyc02g063150.3	0.999984	2267	-4.48032	-4.46548
Solyc02r011120.1	Solyc02g077430.4	0.968635	6903	-4.76511	-4.42885
Solyc05r024050.1	Solyc05g007110.2	0.958256	3662	-4.19755	-4.40992
Solyc11r054210.1	Solyc11g069650.2	0.980711	1621	-3.84767	-4.40818
TCONS_00055351	Solyc11g069650.2	0.972531	2957	-3.61737	-4.40818
TCONS_00046068	Solyc09g065240.3	0.993091	642	-4.46035	-4.35925
Solyc09r044680.1	Solyc09g065240.3	0.998964	2381	-4.2521	-4.35925
Solyc02r010820.1	Solyc02g071030.2	0.902703	13219	-3.71545	-4.35117
Solyc02r010820.1	Solyc02g071020.3	0.902488	13096	-3.71545	-4.34994
Solyc08r040560.1	Solyc08g075240.3	0.869732	3586	-2.57887	-4.33133
TCONS_00055568	Solyc11g072860.2	0.935304	17879	-3.35222	-4.24312
TCONS_00055569	Solyc11g072860.2	0.94039	17715	-3.34108	-4.24312
Solyc03r016880.1	Solyc03g020060.3	0.99744	6142	-4.14788	-4.23332
Solyc11r051450.1	Solyc11g010800.2	0.868043	5572	-4.43348	-4.23036
Solyc11r051410.1	Solyc11g010800.2	0.929218	87066	-2.59764	-4.23036
Solyc05r024050.1	Solyc05g007120.4	0.999989	338	-4.19755	-4.18541
Solyc11r054280.1	Solyc11g071420.3	0.983743	977	-2.98291	-4.13683
Solyc09r042020.1	Solyc09g008060.4	0.996216	1454	-4.13267	-4.13559
Solyc03r017060.1	Solyc03g111940.2	0.80518	65143	1.45014	-4.09926
Solyc03r017090.1	Solyc03g111940.2	0.827839	50125	3.14261	-4.09926
Solyc12r057420.1	Solyc12g044200.3	0.945554	1683	-3.58331	-4.05676
Solyc08r040720.1	Solyc08g075920.4	0.999392	3966	-4.40604	-4.02168
Solyc06r029970.1	Solyc06g036310.3	0.999014	228	-3.98568	-4.01098
Solyc04r021970.1	Solyc04g063245.1	1	14	-3.97005	-3.95174
Solyc01r005680.1	Solyc01g094010.3	0.989911	1690	-3.50893	-3.95089
Solyc10r049800.1	Solyc10g075100.2	0.934761	7137	-4.58163	-3.94374
Solyc03r017710.1	Solyc03g117690.3	1	132	-3.91819	-3.90313
Solyc05r023730.1	Solyc05g005570.3	0.949411	513	-3.9869	-3.86358
Solyc01r005210.1	Solyc01g086820.4	0.998298	7742	-3.84186	-3.85789
TCONS_00059419	Solyc12g088700.1	0.998982	454	-3.79053	-3.85674
TCONS_00049619	Solyc10g009190.1	0.995698	80	-3.75542	-3.76705
TCONS_00010459	Solyc02g084600.4	0.88534	61	-3.79085	-3.76322
Solyc08r040320.1	Solyc08g068700.1	0.855197	6554	-2.90096	-3.69116
Solyc12r054670.1	Solyc12g006140.2	0.999048	391	-3.64703	-3.66531
Solyc11r054330.1	Solyc11g071620.3	0.965124	6580	-3.27834	-3.64193
Solyc11r054310.1	Solyc11g071620.3	0.875534	10118	-2.76389	-3.64193
Solyc01r004520.1	Solyc01g066740.3	0.995037	2381	-3.49832	-3.58655
Solyc02r012060.1	Solyc02g084720.3	0.999086	2267	-3.69914	-3.53389
Solyc02r012050.1	Solyc02g084720.3	0.998335	1044	-3.38675	-3.53389
Solyc11r053040.1	Solyc11g044940.1	0.996863	313	-3.59271	-3.53279
TCONS_00036942	Solyc07g048090.2	0.981908	526	-3.26383	-3.52004
Solyc01r007720.1	Solyc01g111210.3	0.821861	22791	-1.4594	-3.46124
Solyc06r031700.1	Solyc06g068620.3	0.999624	939	-3.46508	-3.43664
Solyc12r054860.1	Solyc12g150101.1	0.986893	55	-3.60428	-3.42555
Solyc03r017910.1	Solyc03g119540.3	0.989189	3863	-3.33824	-3.41928
Solyc01r005380.1	Solyc01g087840.3	0.983743	674	-3.86172	-3.3982
Solyc01r005360.1	Solyc01g087840.3	0.889568	3135	-2.92347	-3.3982
Solyc02r009870.1	Solyc02g063030.4	0.994698	460	-3.32203	-3.37875
TCONS_00055568	Solyc11g072840.1	0.99836	126	-3.35222	-3.34493
TCONS_00055569	Solyc11g072840.1	0.999739	38	-3.34108	-3.34493
Solyc01r005360.1	Solyc01g087850.2	0.926241	8654	-2.92347	-3.34437
TCONS_00004126	Solyc01g109340.4	0.994748	265	-3.30014	-3.31116
Solyc01r004940.1	Solyc01g079580.3	0.992784	146	-3.29877	-3.30933
Solyc07r036010.1	Solyc07g047850.3	0.99999	82	-3.29483	-3.27792
Solyc10r050200.1	Solyc10g080390.2	0.998951	1588	-3.23556	-3.26882
Solyc02r012510.1	Solyc02g087800.3	0.848825	3794	-1.80097	-3.25928
Solyc12r057600.1	Solyc12g044950.3	0.999875	59	-3.28558	-3.25154
TCONS_00059124	Solyc12g044950.3	0.999626	123	-3.28017	-3.25154
Solyc04r022320.1	Solyc04g071800.3	1	2987	-3.25358	-3.24098
Solyc04r023340.1	Solyc04g081300.4	0.999027	214	-3.2293	-3.2137
Solyc03r017490.1	Solyc03g115900.4	1	40	-3.21479	-3.19288
Solyc11r051040.1	Solyc11g006590.2	0.96725	2089	-3.13173	-3.17526
Solyc02r011370.1	Solyc02g079340.3	0.913769	7183	-2.88013	-3.16419
Solyc07r036340.1	Solyc07g052610.3	1	15	-3.16735	-3.15084
Solyc12r055000.1	Solyc12g009730.3	0.995056	2985	-3.30086	-3.1226
Solyc02r011930.1	Solyc02g083670.4	0.995895	1189	-3.34248	-3.09514
Solyc02r010820.1	Solyc02g070940.1	0.94671	9562	-3.71545	-3.03835
Solyc12r058660.1	Solyc12g099830.2	0.801265	6172	-1.2819	-3.02347
Solyc11r051440.1	Solyc11g010813.1	0.858507	28402	-2.54811	-3.00572
Solyc06r031310.1	Solyc06g063180.3	0.996345	3139	-2.76902	-2.96977
Solyc02r011650.1	Solyc02g081210.3	0.975207	1124	-3.00026	-2.94906
TCONS_00023086	Solyc04g077160.1	0.999986	122	-2.94303	-2.92133
Solyc07r036150.1	Solyc07g049645.1	0.942509	35986	-2.58653	-2.91346
Solyc06r032710.1	Solyc06g082940.3	0.940744	660	-2.59293	-2.87281
Solyc08r040320.1	Solyc08g068690.1	0.99991	6423	-2.90096	-2.86551
Solyc09r046090.1	Solyc09g097780.2	0.999989	201	-2.87061	-2.86543
Solyc06r032290.1	Solyc06g074200.4	0.994334	298	-2.93667	-2.85877
Solyc01r006980.1	Solyc01g105050.3	0.828779	2979	-1.19816	-2.82651
Solyc11r054450.1	Solyc11g072600.3	0.996604	1341	-2.81498	-2.81249
TCONS_00009123	Solyc02g067010.3	0.836523	57245	-1.04486	-2.79882
TCONS_00004403	Solyc01g112260.4	0.99892	15	-2.83816	-2.79497
Solyc09r044120.1	Solyc09g059470.4	0.991053	922	-2.96023	-2.79361
Solyc01r005010.1	Solyc01g080070.4	0.999489	447	-2.77646	-2.78663
Solyc02r010560.1	Solyc02g069450.3	0.949306	1365	-1.5846	-2.77851
Solyc01r007740.1	Solyc01g111270.3	0.827976	16786	-1.69955	-2.76351
Solyc01r004520.1	Solyc01g066730.4	0.98155	7008	-3.49832	-2.72334
Solyc02r011370.1	Solyc02g079320.3	0.967961	6035	-2.88013	-2.71729
Solyc02r011930.1	Solyc02g083660.1	0.965715	3915	-3.34248	-2.67631
Solyc04r023100.1	Solyc04g078980.4	0.888899	1193	-3.06509	-2.66504
Solyc04r023420.1	Solyc04g081755.2	0.905702	1178	-4.63865	-2.61744
Solyc03r014040.1	Solyc03g034220.3	0.999974	3	-2.63648	-2.60489
Solyc03r015990.1	Solyc03g083360.3	0.998372	1132	-2.59402	-2.59563
Solyc04r018830.1	Solyc04g009260.3	0.954867	7287	-2.50159	-2.56948
Solyc06r032710.1	Solyc06g082950.4	0.927392	2074	-2.59293	-2.56849
Solyc02r008210.1	Solyc02g014030.3	0.999849	21	-2.58823	-2.56314
Solyc08r040750.1	Solyc08g076220.3	0.999625	1845	-2.61694	-2.56262
TCONS_00021720	Solyc04g015470.3	0.999383	1638	-2.59372	-2.54256
Solyc07r036150.1	Solyc07g049655.1	0.999556	2216	-2.58653	-2.51596
Solyc06r031190.1	Solyc06g061200.1	0.999794	64	-2.51659	-2.4736
Solyc04r023560.1	Solyc04g082750.3	0.992183	297	-1.95056	-2.42703
Solyc04r018900.1	Solyc04g009860.4	0.996761	1636	-2.14587	-2.41674
Solyc04r023340.1	Solyc04g081260.3	0.821167	55023	-3.2293	-2.38843
Solyc11r051980.1	Solyc11g013890.1	0.994522	1286	-2.37607	-2.37201
Solyc10r047960.1	Solyc10g045380.2	0.999897	1844	-2.38422	-2.35307
TCONS_00009074	Solyc02g065550.4	0.977458	81	-2.40306	-2.35112
Solyc04r019240.1	Solyc04g014820.4	0.974594	1303	-2.36505	-2.35108
TCONS_00059710	Solyc12g098490.2	0.898993	9335	-1.80762	-2.34826
Solyc08r040560.1	Solyc08g075270.1	0.953492	2551	-2.57887	-2.34574
Solyc01r001090.1	Solyc01g006820.2	0.966937	3113	-2.21046	-2.34074
Solyc08r037910.1	Solyc08g008630.4	0.999326	561	-2.37188	-2.3377
TCONS_00028007	Solyc05g052840.1	0.97135	812	-2.2431	-2.30885
TCONS_00028008	Solyc05g052840.1	0.97135	812	-2.2431	-2.30885
Solyc01r005290.1	Solyc01g087210.3	0.974522	3768	-2.13895	-2.30154
Solyc09r045360.1	Solyc09g075790.3	0.870467	104231	-1.79988	-2.28652
Solyc09r045340.1	Solyc09g075790.3	0.812234	4963	-1.57613	-2.28652
TCONS_00010849	Solyc02g088500.1	0.990115	304	-2.31011	-2.27024
Solyc08r040270.1	Solyc08g068380.3	0.995542	1346	-2.02787	-2.26253
Solyc01r003450.1	Solyc01g057310.4	0.93945	1139	-2.82069	-2.24643
Solyc06r031600.1	Solyc06g066800.2	0.999933	128	-2.24568	-2.24342
Solyc07r037140.1	Solyc07g064160.3	0.999676	59	-2.24744	-2.22754
Solyc07r033170.1	Solyc07g006680.1	0.999796	2749	-2.21771	-2.22029
Solyc04r023370.1	Solyc04g081490.3	0.999003	44	-2.26762	-2.21927
Solyc11r051040.1	Solyc11g006670.1	0.824693	56929	-3.13173	-2.21833
Solyc06r030600.1	Solyc06g051260.4	0.974701	648	-2.17609	-2.17379
Solyc10r049700.1	Solyc10g074470.3	0.92991	37	-2.06374	-2.15959
Solyc10r049690.1	Solyc10g074470.3	0.976721	2062	-2.00105	-2.15959
Solyc10r050060.1	Solyc10g079070.2	0.997779	2161	-2.13412	-2.12689
Solyc07r036940.1	Solyc07g062310.4	0.990412	1282	-2.0023	-2.12642
Solyc11r051410.1	Solyc11g010600.2	0.872492	58499	-2.59764	-2.12239
Solyc11r051400.1	Solyc11g010600.2	0.999037	2105	-2.12471	-2.12239
Solyc03r018030.1	Solyc03g120450.4	0.89621	41580	-2.04645	-2.11847
TCONS_00021124	Solyc04g005570.4	0.808552	32147	2.13916	-2.10656
TCONS_00032934	Solyc06g082590.1	0.962856	1110	-1.54889	-2.10269
Solyc01r005350.1	Solyc01g087820.2	0.999706	2909	-2.18906	-2.10134
Solyc09r042510.1	Solyc09g011810.3	0.999735	599	-2.1022	-2.09779
Solyc01r007740.1	Solyc01g111280.3	0.893074	18859	-1.69955	-2.09685
Solyc01r007720.1	Solyc01g111280.3	0.925427	63430	-1.4594	-2.09685
Solyc06r032070.1	Solyc06g072700.3	0.997268	835	-2.06388	-2.08821
Solyc03r015990.1	Solyc03g083400.3	0.893778	82849	-2.59402	-2.08436
Solyc07r033470.1	Solyc07g008670.3	0.984206	806	-2.08528	-2.05865
TCONS_00059710	Solyc12g098370.2	0.814669	91889	-1.80762	-2.05735
TCONS_00014941	Solyc03g006970.1	0.998869	451	-2.0927	-2.05148
Solyc01r003990.1	Solyc01g059860.3	0.942456	3603	-1.64447	-2.05061
Solyc02r012800.1	Solyc02g090070.3	0.999921	341	-2.04977	-2.03848
Solyc04r022350.1	Solyc04g072035.1	0.983369	7039	-2.06063	-2.01986
Solyc07r035340.1	Solyc07g039510.4	0.961872	550	-2.22639	-2.01766
Solyc09r045850.1	Solyc09g090980.3	0.999003	23	-2.00487	-2.00827
TCONS_00021653	Solyc04g014830.3	0.994964	50	-2.03732	-2.00587
TCONS_00021654	Solyc04g014830.3	0.999908	2203	-2.02778	-2.00587
Solyc05r025660.1	Solyc05g017955.1	0.88694	1902	-1.64153	-2.00363
TCONS_00007687	Solyc01g106290.3	0.996445	659	-2.03541	-2.00211
TCONS_00007686	Solyc01g106290.3	0.997047	659	-2.02583	-2.00211
TCONS_00007688	Solyc01g106290.3	0.997047	662	-2.02583	-2.00211
Solyc10r050550.1	Solyc10g084320.3	0.985852	1517	-1.41616	-2.00022
TCONS_00049654	Solyc10g009580.4	0.994205	311	-1.90086	-1.98803
Solyc08r040750.1	Solyc08g076150.4	0.912131	67467	-2.61694	-1.97694
Solyc02r012930.1	Solyc02g090930.3	0.985788	1562	-1.83797	-1.96228
Solyc04r018660.1	Solyc04g008200.4	0.897884	8716	-1.90101	-1.95339
Solyc04r018670.1	Solyc04g008200.4	0.967082	4884	-1.81593	-1.95339
Solyc03r018030.1	Solyc03g120500.4	0.998605	333	-2.04645	-1.95259
Solyc12r058530.1	Solyc12g099250.2	0.974155	3050	-1.85957	-1.94855
Solyc08r040150.1	Solyc08g067370.1	0.999982	237	-1.95885	-1.94362
Solyc04r022840.1	Solyc04g077020.3	1	71	-1.95874	-1.94185
Solyc07r035570.1	Solyc07g041235.1	0.97783	389	-1.94494	-1.93477
Solyc10r050020.1	Solyc10g078910.3	0.993604	1290	-1.93955	-1.92296
Solyc09r042780.1	Solyc09g014740.3	0.945966	7023	-2.24634	-1.91612
Solyc07r034240.1	Solyc07g018190.4	0.971525	122	-1.90135	-1.9013
TCONS_00036284	Solyc07g018190.4	0.966775	74	-1.57155	-1.9013
Solyc09r045360.1	Solyc09g075860.3	0.985983	4783	-1.79988	-1.88804
TCONS_00059710	Solyc12g098510.1	0.998205	714	-1.80762	-1.88558
Solyc02r010780.1	Solyc02g070540.3	0.967064	910	-1.93242	-1.87946
Solyc04r022350.1	Solyc04g072034.1	0.942504	15462	-2.06063	-1.84853
Solyc04r018790.1	Solyc04g008970.3	0.989989	2660	-1.86353	-1.83578
TCONS_00021744	Solyc04g015850.3	0.987991	249	-1.83521	-1.83073
TCONS_00050226	Solyc10g050440.2	0.989025	9	-1.68692	-1.80728
Solyc03r013730.1	Solyc03g026150.3	0.832044	14138	-2.73787	-1.79233
Solyc05r027730.1	Solyc05g047550.4	0.99219	1808	-1.51882	-1.78448
Solyc09r045250.1	Solyc09g075300.3	0.998271	1588	-1.79783	-1.7644
Solyc06r031860.1	Solyc06g071390.3	0.970236	1986	-1.83575	-1.74943
Solyc04r018800.1	Solyc04g009030.3	0.999463	36	-1.83944	-1.74324
Solyc01r006080.1	Solyc01g097520.4	0.972971	1930	-1.6174	-1.734
TCONS_00032329	Solyc06g071410.3	0.981899	1971	-1.99626	-1.73154
Solyc01r007740.1	Solyc01g111260.2	0.991885	2045	-1.69955	-1.72802
Solyc02r010300.1	Solyc02g067520.4	0.845004	534	-2.37012	-1.72703
TCONS_00009179	Solyc02g067520.4	0.959435	188	-1.79854	-1.72703
Solyc11r054400.1	Solyc11g071970.2	0.800908	91164	-2.1564	-1.72674
Solyc11r054370.1	Solyc11g071970.2	0.822794	3845	-1.94224	-1.72674
Solyc04r018380.1	Solyc04g005050.1	0.963992	1252	-1.85306	-1.72652
Solyc08r037910.1	Solyc08g013670.3	0.873575	45374	-2.37188	-1.72602
Solyc08r037620.1	Solyc08g006890.3	0.999999	100	-1.73892	-1.7238
Solyc06r028810.1	Solyc06g007810.1	0.958554	3116	-1.32246	-1.72138
Solyc03r017360.1	Solyc03g114970.3	0.995995	37	-1.72081	-1.7196
Solyc12r058410.1	Solyc12g096920.1	0.971586	1250	-1.64831	-1.7172
Solyc01r001470.1	Solyc01g009610.3	0.992225	1339	-1.77183	-1.67462
Solyc11r053980.1	Solyc11g066840.3	0.999583	117	-1.68963	-1.67187
TCONS_00001934	Solyc01g068460.4	0.999989	112	-1.6852	-1.67091
Solyc05r024070.1	Solyc05g007160.3	0.973907	1145	-1.59093	-1.66873
TCONS_00026943	Solyc05g012800.1	0.918047	2460	-1.89671	-1.66653
TCONS_00036131	Solyc07g009180.1	0.998913	126	-1.67107	-1.66605
Solyc10r050370.1	Solyc10g081510.2	0.999909	1043	-1.67543	-1.66241
Solyc10r047830.1	Solyc10g044840.2	0.901482	2216	-1.54483	-1.6584
TCONS_00055364	Solyc11g069800.1	0.999936	31	-1.65525	-1.63381
Solyc02r013170.1	Solyc02g092530.4	0.961789	129	-2.2	-1.60852
Solyc02r013130.1	Solyc02g092530.4	0.83682	95226	-1.40398	-1.60852
Solyc03r017000.1	Solyc03g111170.3	0.943449	1958	-1.65843	-1.60844
Solyc03r016660.1	Solyc03g097190.3	0.999999	151	-1.60303	-1.58879
TCONS_00002042	Solyc01g080020.2	0.996708	37	-1.59796	-1.58728
Solyc02r012010.1	Solyc02g084410.3	0.977577	1282	-1.63547	-1.58559
Solyc04r018500.1	Solyc04g006930.3	0.954514	1921	-1.69308	-1.57625
Solyc04r022270.1	Solyc04g071660.3	0.840654	1609	-1.59397	-1.57582
Solyc04r022280.1	Solyc04g071660.3	0.830336	946	-1.56155	-1.57582
TCONS_00011135	Solyc02g091380.1	0.999991	207	-1.58658	-1.56875
Solyc04r018790.1	Solyc04g008960.3	0.863394	3041	-1.86353	-1.5582
Solyc09r042550.1	Solyc09g012000.1	0.996353	3415	-1.57929	-1.55456
Solyc08r037540.1	Solyc08g006110.4	0.999618	1744	-1.56167	-1.552
Solyc09r044770.1	Solyc09g065670.3	0.998222	1	-1.5339	-1.55045
Solyc10r046270.1	Solyc10g005820.3	0.924617	3252	-1.46882	-1.54451
Solyc06r031840.1	Solyc06g071070.1	0.992755	1999	-1.3844	-1.52676
TCONS_00010459	Solyc02g084540.3	0.842162	59655	-3.79085	-1.52618
Solyc09r042680.1	Solyc09g014520.3	0.999751	658	-1.5556	-1.52475
Solyc02r011450.1	Solyc02g079950.3	0.999947	293	-1.54468	-1.52111
Solyc03r017860.1	Solyc03g119150.4	1	5	-1.53134	-1.51347
TCONS_00055120	Solyc11g066510.3	0.83601	595	-1.23497	-1.51013
TCONS_00046749	Solyc09g091270.3	0.950987	436	-1.44378	-1.5062
Solyc02r012510.1	Solyc02g087770.3	0.987824	5779	-1.80097	-1.50153
Solyc10r046470.1	Solyc10g007030.2	0.831111	1166	-1.31978	-1.48932
Solyc07r037210.1	Solyc07g065090.2	0.997588	636	-1.4591	-1.48894
TCONS_00032638	Solyc06g074370.3	0.999213	138	-1.48435	-1.4858
Solyc04r021080.1	Solyc04g050920.3	0.995316	590	-1.45241	-1.48321
TCONS_00028161	Solyc05g054230.4	0.90177	68337	-1.93546	-1.48303
Solyc05r028340.1	Solyc05g054230.4	0.895986	68556	-1.8415	-1.48303
TCONS_00046137	Solyc09g065910.3	0.986929	496	-1.55353	-1.468
Solyc09r044800.1	Solyc09g065910.3	0.990433	404	-1.54299	-1.468
TCONS_00051080	Solyc10g083970.1	0.999459	381	-1.46675	-1.46148
TCONS_00051081	Solyc10g083970.1	0.999456	382	-1.46675	-1.46148
Solyc11r054070.1	Solyc11g068360.1	0.999307	194	-1.47955	-1.45289
TCONS_00032329	Solyc06g071310.4	0.858437	51385	-1.99626	-1.45081
Solyc04r021610.1	Solyc04g054980.3	1	101	-1.46648	-1.44829
Solyc06r028810.1	Solyc06g007820.1	0.843403	2255	-1.32246	-1.43667
Solyc01r006070.1	Solyc01g097510.4	0.920134	888	-1.36963	-1.43236
Solyc03r013730.1	Solyc03g026110.4	0.881457	23928	-2.73787	-1.4298
Solyc03r016320.1	Solyc03g095250.3	0.998567	1927	-1.42822	-1.4207
Solyc04r018430.1	Solyc04g005510.3	0.990328	74	-1.19046	-1.41872
Solyc01r007720.1	Solyc01g111170.3	0.999317	1524	-1.4594	-1.41464
Solyc02r012100.1	Solyc02g084900.2	0.909242	580	-1.57556	-1.41366
Solyc03r017490.1	Solyc03g115980.1	0.89782	43991	-3.21479	-1.40996
Solyc02r013130.1	Solyc02g092430.1	0.877485	26163	-1.40398	-1.40454
TCONS_00051124	Solyc10g084510.1	0.99906	62	-1.43	-1.40256
Solyc06r030310.1	Solyc06g049030.4	0.998815	193	-1.37828	-1.38879
Solyc02r013170.1	Solyc02g092470.3	0.837119	98319	-2.2	-1.38723
Solyc02r013130.1	Solyc02g092470.3	0.915221	2964	-1.40398	-1.38723
Solyc02r013120.1	Solyc02g092470.3	0.878053	884	-1.22528	-1.38723
Solyc05r024710.1	Solyc05g013280.4	0.830079	71785	-1.13124	-1.38488
Solyc11r054130.1	Solyc11g069090.2	0.999307	1265	-1.40039	-1.38263
Solyc06r029880.1	Solyc06g036060.4	0.971897	4486	-1.41539	-1.38253
Solyc10r050820.1	Solyc10g086730.2	0.997918	804	-1.31555	-1.36709
Solyc07r036590.1	Solyc07g054490.3	0.990639	4588	-1.38622	-1.36161
Solyc02r011370.1	Solyc02g079415.1	0.919524	53039	-2.88013	-1.35808
TCONS_00028161	Solyc05g054370.2	0.817177	27742	-1.93546	-1.35001
Solyc05r028340.1	Solyc05g054370.2	0.833728	27523	-1.8415	-1.35001
Solyc04r022970.1	Solyc04g077990.3	1	47	-1.36531	-1.34704
Solyc08r040970.1	Solyc08g078100.1	0.947185	51	-1.30066	-1.34393
Solyc05r024030.1	Solyc05g006870.3	0.974932	1793	-1.34599	-1.34071
Solyc02r010560.1	Solyc02g069460.3	0.993031	1272	-1.5846	-1.33471
Solyc04r022710.1	Solyc04g076010.3	0.999995	75	-1.3453	-1.32735
Solyc04r018440.1	Solyc04g005540.3	0.995372	2605	-1.31441	-1.31332
Solyc06r031350.1	Solyc06g063370.3	0.999492	694	-1.3155	-1.30316
Solyc04r023510.1	Solyc04g082480.3	0.85473	40956	2.70567	-1.29058
Solyc04r018660.1	Solyc04g008205.1	0.951629	16068	-1.90101	-1.28873
Solyc04r018670.1	Solyc04g008205.1	0.81204	2468	-1.81593	-1.28873
Solyc04r018500.1	Solyc04g006970.4	0.875698	45631	-1.69308	-1.28854
Solyc04r023240.1	Solyc04g080450.1	0.999596	612	-1.26083	-1.28625
Solyc01r004580.1	Solyc01g066970.2	0.957805	3694	-1.12871	-1.27552
Solyc04r023240.1	Solyc04g080460.3	0.849241	5467	-1.26083	-1.25143
Solyc11r051110.1	Solyc11g007430.3	0.998237	3258	-1.26396	-1.24777
Solyc10r049540.1	Solyc10g055810.2	0.998069	3153	-1.22769	-1.24512
TCONS_00051287	Solyc10g086150.2	0.810357	4877	-1.09568	-1.23488
Solyc05r023730.1	Solyc05g005690.1	0.882628	100190	-3.9869	-1.2347
Solyc06r031370.1	Solyc06g064440.3	0.839322	927	-1.3169	-1.23109
Solyc06r031360.1	Solyc06g064440.3	0.999486	1030	-1.25523	-1.23109
Solyc10r050570.1	Solyc10g087010.3	0.904788	1994	-1.06505	-1.22598
Solyc03r016680.1	Solyc03g097320.3	0.945683	1751	-1.04893	-1.21506
TCONS_00043878	Solyc08g150141.1	0.918639	2107	-1.1647	-1.21146
TCONS_00043877	Solyc08g150141.1	0.918639	2107	-1.1647	-1.21146
TCONS_00043879	Solyc08g150141.1	0.918639	2096	-1.1647	-1.21146
TCONS_00043880	Solyc08g150141.1	0.918639	2095	-1.1647	-1.21146
TCONS_00023607	Solyc04g082580.3	0.999856	232	-1.22336	-1.20947
Solyc02r012540.1	Solyc02g087950.3	0.998493	556	-1.21225	-1.20049
Solyc08r037530.1	Solyc08g006030.4	0.936932	2744	-1.19371	-1.19892
Solyc11r054400.1	Solyc11g072110.2	0.87023	885	-2.1564	-1.18562
TCONS_00017622	Solyc03g121270.3	0.826139	74777	1.28064	-1.17555
Solyc03r017060.1	Solyc03g111770.3	0.864267	44518	1.45014	-1.15687
Solyc02r011720.1	Solyc02g082120.3	0.997445	165	-1.1445	-1.14852
Solyc01r005840.1	Solyc01g095390.3	0.874294	2595	-1.11076	-1.14827
TCONS_00037822	Solyc07g065500.2	0.998401	174	-1.19919	-1.14608
TCONS_00014129	Solyc02g089020.2	0.995103	571	-1.17624	-1.14436
TCONS_00056731	Solyc11g150136.1	0.816874	76	-1.87182	-1.14106
TCONS_00056732	Solyc11g150136.1	0.825425	77	-1.83782	-1.14106
TCONS_00045017	Solyc09g009040.3	0.820664	75822	-1.66368	-1.13552
Solyc05r024710.1	Solyc05g013380.3	0.991117	561	-1.13124	-1.12148
TCONS_00028008	Solyc05g052800.3	0.83774	50112	-2.2431	-1.11608
TCONS_00028007	Solyc05g052800.3	0.83774	50112	-2.2431	-1.11608
Solyc01r006720.1	Solyc01g103800.3	0.999772	453	-1.13634	-1.11459
TCONS_00010863	Solyc02g088630.4	0.951383	2483	-1.03642	-1.10289
Solyc07r036520.1	Solyc07g053980.3	0.999347	1778	-1.10562	-1.10251
Solyc01r005730.1	Solyc01g094260.4	0.960727	4193	-1.1487	-1.10084
Solyc12r055370.1	Solyc12g015880.2	0.998665	723	-1.09302	-1.08845
Solyc08r037410.1	Solyc08g005090.2	0.999998	977	-1.10068	-1.08672
TCONS_00051287	Solyc10g086170.1	0.999275	173	-1.09568	-1.08626
TCONS_00002054	Solyc01g080130.2	0.99946	100	-1.09784	-1.07895
TCONS_00002056	Solyc01g080130.2	0.999155	182	-1.09283	-1.07895
TCONS_00002055	Solyc01g080130.2	0.999401	100	-1.08562	-1.07895
Solyc08r037570.1	Solyc08g006350.3	0.999914	1673	-1.06784	-1.05605
Solyc01r006910.1	Solyc01g104580.3	0.997516	838	-1.0964	-1.04835
TCONS_00009123	Solyc02g067080.4	0.999797	881	-1.04486	-1.04721
TCONS_00053937	Solyc11g010500.1	0.997079	22	-1.02078	-1.04491
Solyc04r021790.1	Solyc04g056580.3	0.999375	26	-1.04575	-1.0448
Solyc01r007370.1	Solyc01g108500.4	0.966923	2375	-1.01773	-1.04181
Solyc04r023170.1	Solyc04g079720.4	0.995001	944	-1.00825	-1.01307
TCONS_00032793	Solyc06g076120.2	0.989607	64	-1.07793	-1.00962
Solyc12r054600.1	Solyc12g005630.2	0.999919	405	-1.02412	-1.00156
Solyc09r041820.1	Solyc09g005620.4	0.997139	3	1.01057	1.02248
Solyc12r058120.1	Solyc12g088310.3	0.99956	93	1.01185	1.0314
TCONS_00059384	Solyc12g088310.3	0.99974	1612	1.01197	1.0314
TCONS_00059387	Solyc12g088310.3	0.999929	185	1.01297	1.0314
TCONS_00059385	Solyc12g088310.3	0.999935	185	1.01359	1.0314
TCONS_00059386	Solyc12g088310.3	0.999967	185	1.01433	1.0314
TCONS_00059390	Solyc12g088310.3	0.999955	185	1.01445	1.0314
TCONS_00059388	Solyc12g088310.3	0.999954	185	1.01455	1.0314
TCONS_00059391	Solyc12g088310.3	0.999954	185	1.01455	1.0314
TCONS_00059394	Solyc12g088310.3	0.999954	185	1.01455	1.0314
TCONS_00059393	Solyc12g088310.3	0.999954	185	1.01455	1.0314
TCONS_00059389	Solyc12g088310.3	0.999954	185	1.01455	1.0314
TCONS_00059392	Solyc12g088310.3	0.999954	185	1.01455	1.0314
Solyc01r000850.1	Solyc01g005140.3	0.995525	582	1.08487	1.04542
Solyc12r054980.1	Solyc12g009610.2	0.9499	4406	1.35989	1.05062
TCONS_00003227	Solyc01g099590.4	0.99995	17	1.03728	1.05492
Solyc03r015380.1	Solyc03g065250.4	0.950542	3713	1.08428	1.06657
Solyc02r010570.1	Solyc02g069470.4	0.998711	607	1.08131	1.09803
Solyc04r019390.1	Solyc04g015620.3	0.926041	1260	1.14727	1.10313
Solyc04r023040.1	Solyc04g078550.3	0.999989	1	1.09162	1.10541
TCONS_00014936	Solyc03g006920.2	0.999975	430	1.09507	1.10849
TCONS_00014935	Solyc03g006920.2	0.999953	430	1.09524	1.10849
Solyc08r041410.1	Solyc08g081190.3	0.999965	60	1.08933	1.10851
TCONS_00045475	Solyc09g015830.3	0.998225	683	1.1065	1.1092
Solyc06r032860.1	Solyc06g084390.3	0.999994	31	1.09424	1.1095
TCONS_00017622	Solyc03g121400.1	0.872902	440	1.28064	1.12887
Solyc05r024520.1	Solyc05g012200.3	0.99606	1287	1.11949	1.14613
Solyc06r031300.1	Solyc06g063070.3	0.999881	240	1.14144	1.15823
TCONS_00031664	Solyc06g060700.1	0.988304	1048	1.16657	1.15908
Solyc06r032590.1	Solyc06g082080.3	0.974119	3919	1.23317	1.1618
TCONS_00010539	Solyc02g085320.1	0.865563	1355	1.1312	1.18652
TCONS_00010536	Solyc02g085320.1	0.866464	1362	1.1312	1.18652
TCONS_00010537	Solyc02g085320.1	0.865563	1356	1.1312	1.18652
TCONS_00010540	Solyc02g085320.1	0.935963	910	1.16402	1.18652
TCONS_00010535	Solyc02g085320.1	0.892024	1410	1.16538	1.18652
TCONS_00010538	Solyc02g085320.1	0.897313	1356	1.17052	1.18652
TCONS_00010534	Solyc02g085320.1	0.860709	1410	1.17875	1.18652
Solyc04r023500.1	Solyc04g082420.3	0.96493	1428	1.17425	1.19584
Solyc07r037070.1	Solyc07g063480.3	0.815002	312	1.02556	1.2032
TCONS_00032427	Solyc06g072257.1	0.994107	61	1.18158	1.21261
TCONS_00032426	Solyc06g072257.1	0.989985	7555	1.24726	1.21261
Solyc02r013350.1	Solyc02g094400.4	0.990209	670	1.32595	1.22097
Solyc06r030830.1	Solyc06g053450.4	0.966197	1826	1.33247	1.2231
TCONS_00022589	Solyc04g064470.2	0.973951	1332	1.15365	1.23493
TCONS_00022593	Solyc04g064470.2	0.955508	1463	1.18316	1.23493
Solyc12r055160.1	Solyc12g010950.2	0.967376	111	1.12003	1.2412
Solyc02r012940.1	Solyc02g091000.4	0.998959	81	1.25835	1.24314
TCONS_00036906	Solyc07g047750.3	0.965373	794	1.1831	1.24529
TCONS_00021417	Solyc04g009230.4	0.992818	94	1.18805	1.24593
Solyc10r046610.1	Solyc10g008240.3	0.921727	3625	1.13587	1.24965
Solyc03r017550.1	Solyc03g116590.3	0.992863	244	1.189	1.26372
TCONS_00003663	Solyc01g104500.2	0.998819	1186	1.24634	1.26944
TCONS_00003660	Solyc01g104500.2	0.998824	1149	1.24634	1.26944
Solyc06r032510.1	Solyc06g076210.3	0.990873	9840	1.25271	1.27125
Solyc08r037650.1	Solyc08g007010.4	0.977912	1808	1.23827	1.2877
TCONS_00040480	Solyc08g007010.4	0.997954	1233	1.2806	1.2877
Solyc07r033080.1	Solyc07g005760.3	0.952553	382	1.17408	1.2934
Solyc09r042010.1	Solyc09g007890.1	0.910985	17907	1.45542	1.29371
Solyc09r045870.1	Solyc09g091030.3	0.977066	797	1.18762	1.29472
TCONS_00054023	Solyc11g011440.1	0.99999	28	1.28542	1.30144
Solyc12r057330.1	Solyc12g042830.3	0.999075	946	1.26895	1.30291
TCONS_00059002	Solyc12g042830.3	0.99348	958	1.30049	1.30291
Solyc08r039080.1	Solyc08g029160.1	0.999972	754	1.30899	1.33237
Solyc03r018150.1	Solyc03g121660.3	0.955713	4663	1.17799	1.33896
Solyc12r057240.1	Solyc12g042090.1	0.964051	1014	1.32782	1.341
Solyc02r009460.1	Solyc02g038805.1	0.977942	48	1.35099	1.3571
Solyc04r019720.1	Solyc04g018055.1	0.981507	14	1.28007	1.38607
TCONS_00032624	Solyc06g074290.1	0.962928	357	1.43472	1.42467
Solyc02r012640.1	Solyc02g088940.3	0.801429	9858	1.26895	1.4426
Solyc03r017060.1	Solyc03g111830.4	0.99955	365	1.45014	1.44395
Solyc09r042010.1	Solyc09g007900.4	0.876887	11957	1.45542	1.44527
Solyc04r019230.1	Solyc04g014600.3	0.984603	704	1.42867	1.44939
Solyc09r042010.1	Solyc09g007930.2	0.870657	6219	1.45542	1.45099
Solyc03r015610.1	Solyc03g078360.1	0.876937	3741	1.09295	1.45467
Solyc01r003410.1	Solyc01g057000.3	0.999898	160	1.4422	1.45964
Solyc09r042010.1	Solyc09g007920.4	0.961804	4826	1.45542	1.47049
Solyc02r011040.1	Solyc02g076710.3	0.989747	6810	1.5047	1.47372
Solyc11r050990.1	Solyc11g006410.2	0.895103	1579	1.54472	1.47927
Solyc03r016740.1	Solyc03g097700.3	0.999851	213	1.4783	1.48533
Solyc01r007700.1	Solyc01g111040.4	0.992604	4245	1.50148	1.49014
Solyc01r006070.1	Solyc01g097540.4	0.824851	13948	-1.36963	1.51184
Solyc01r006090.1	Solyc01g097540.4	0.924394	755	1.34844	1.51184
Solyc10r050510.1	Solyc10g083630.2	0.993814	2205	1.45459	1.51502
Solyc10r050500.1	Solyc10g083630.2	0.985627	2011	1.50901	1.51502
Solyc08r040790.1	Solyc08g076470.4	0.922183	3200	1.50586	1.51594
Solyc07r036770.1	Solyc07g056420.4	0.999947	244	1.50364	1.52243
Solyc07r033250.1	Solyc07g007140.3	0.81265	4429	1.94311	1.54357
TCONS_00017188	Solyc03g117160.4	0.996121	30	1.54875	1.5509
Solyc12r055280.1	Solyc12g013960.3	0.891542	413	1.9644	1.56236
Solyc08r039380.1	Solyc08g061270.1	0.994766	378	1.61632	1.58342
Solyc05r024860.1	Solyc05g014390.4	0.895547	1221	1.48075	1.59146
Solyc09r045790.1	Solyc09g090330.3	0.991612	636	1.54463	1.59436
Solyc09r045780.1	Solyc09g090330.3	0.981072	1943	1.59801	1.59436
TCONS_00035978	Solyc07g007660.1	0.998257	1033	1.58521	1.59466
TCONS_00010863	Solyc02g088610.4	0.84297	13306	-1.03642	1.61113
Solyc02r011170.1	Solyc02g077700.1	0.996055	852	1.53336	1.63116
Solyc01r006420.1	Solyc01g100640.4	0.964118	8427	2.85694	1.66129
TCONS_00011212	Solyc02g092140.1	0.997002	214	1.67103	1.67423
Solyc02r008990.1	Solyc02g032100.4	0.979156	154	1.70129	1.73965
Solyc08r041350.1	Solyc08g080570.4	0.993499	699	1.77981	1.74987
Solyc02r013180.1	Solyc02g092620.3	0.90154	3442	1.819	1.75502
TCONS_00011266	Solyc02g092620.3	0.902356	3363	1.82378	1.75502
Solyc02r013180.1	Solyc02g092610.3	0.858633	5504	1.819	1.77739
TCONS_00011266	Solyc02g092610.3	0.869465	5425	1.82378	1.77739
Solyc09r042120.1	Solyc09g008780.4	0.934432	783	1.66996	1.79769
Solyc10r050110.1	Solyc10g079570.3	0.99604	2137	1.75994	1.80025
Solyc08r040220.1	Solyc08g067590.1	0.875852	1421	1.5818	1.81543
TCONS_00041510	Solyc08g067590.1	0.867934	810	1.62068	1.81543
TCONS_00041509	Solyc08g067590.1	0.871102	733	1.63187	1.81543
TCONS_00041507	Solyc08g067590.1	0.879736	556	1.66208	1.81543
Solyc10r050380.1	Solyc10g081650.2	0.950474	988	1.74158	1.81576
Solyc03r017100.1	Solyc03g112010.4	0.831568	19147	5.32401	1.82506
TCONS_00026943	Solyc05g012770.3	0.836004	36743	-1.89671	1.83161
Solyc01r005880.1	Solyc01g095900.4	0.980296	5981	1.97795	1.87357
Solyc06r031640.1	Solyc06g068270.3	0.992989	35	1.8235	1.88367
Solyc03r016980.1	Solyc03g111140.3	0.864826	2210	1.8908	1.88994
Solyc02r010900.1	Solyc02g071770.3	0.97867	9591	1.98258	1.89503
Solyc05r028130.1	Solyc05g052370.3	0.934893	5295	1.81956	1.90822
Solyc01r000940.1	Solyc01g005760.3	0.971098	2381	1.83484	1.9091
Solyc02r013180.1	Solyc02g092600.3	0.891519	6992	1.819	1.91503
TCONS_00011266	Solyc02g092600.3	0.889983	6913	1.82378	1.91503
Solyc05r023720.1	Solyc05g005490.4	0.965949	2225	1.78752	1.91903
TCONS_00053865	Solyc11g008760.3	0.969254	492	1.86768	1.94491
Solyc04r022900.1	Solyc04g077360.3	0.993286	4327	1.84091	1.94918
Solyc03r013880.1	Solyc03g031920.3	0.811635	52561	3.94588	1.95002
Solyc01r005890.1	Solyc01g095930.4	0.936227	4074	1.89849	1.9922
TCONS_00022378	Solyc04g053130.4	0.987153	364	1.85658	2.0084
TCONS_00053634	Solyc11g006300.2	0.99996	15	2.00358	2.01881
Solyc11r050960.1	Solyc11g006110.1	0.9682	1723	2.0176	2.04109
Solyc02r013150.1	Solyc02g092520.3	0.8565	1869	1.49116	2.05492
TCONS_00014517	Solyc02g092520.3	0.919715	973	1.61384	2.05492
Solyc02r011980.1	Solyc02g084240.3	0.996636	46	2.06809	2.05691
Solyc04r022100.1	Solyc04g064870.3	0.93074	2701	2.672	2.08055
Solyc06r030930.1	Solyc06g059740.4	0.994558	1	1.9076	2.10462
TCONS_00042114	Solyc08g078820.3	0.816611	15761	-1.13306	2.11548
TCONS_00021124	Solyc04g005630.3	0.999996	35	2.13916	2.15383
Solyc04r018950.1	Solyc04g009960.3	0.997985	589	2.02606	2.16197
Solyc12r055130.1	Solyc12g010320.2	0.999266	666	2.16893	2.16938
TCONS_00031399	Solyc06g051860.3	0.996767	1288	2.1247	2.18207
TCONS_00031400	Solyc06g051860.3	0.992468	1326	2.1697	2.18207
TCONS_00031398	Solyc06g051860.3	0.992687	1288	2.1774	2.18207
Solyc01r001320.1	Solyc01g008680.4	0.830081	80474	1.14977	2.19898
Solyc06r028870.1	Solyc06g008300.4	0.999376	270	2.21049	2.21601
Solyc07r036820.1	Solyc07g056700.2	0.999272	211	2.21115	2.22599
Solyc04r023440.1	Solyc04g081890.1	0.997616	829	2.27734	2.26266
Solyc01r006410.1	Solyc01g100460.3	0.999966	1560	2.26292	2.2757
Solyc02r011430.1	Solyc02g079920.3	0.998485	37	2.2952	2.28239
TCONS_00057486	Solyc11g070183.1	0.998497	8	2.40574	2.28639
TCONS_00057485	Solyc11g070183.1	0.998308	8	2.41123	2.28639
Solyc06r031180.1	Solyc06g061170.3	0.999916	1178	2.37826	2.38782
Solyc04r023510.1	Solyc04g082510.3	0.971468	2049	2.70567	2.40586
Solyc02r010730.1	Solyc02g070280.3	0.997206	1400	2.38301	2.41111
TCONS_00060857	Solyc12g070123.1	0.903383	701	2.41077	2.42278
TCONS_00060856	Solyc12g070123.1	0.921996	702	2.44133	2.42278
Solyc08r041310.1	Solyc08g080090.3	0.99916	1044	2.42016	2.43701
Solyc09r045270.1	Solyc09g075440.4	0.885348	4213	2.65294	2.44313
Solyc05r028140.1	Solyc05g052410.3	0.999382	237	2.45137	2.46742
Solyc09r044750.1	Solyc09g065560.3	0.986702	3673	2.56066	2.46879
Solyc01r005060.1	Solyc01g080410.3	0.999982	591	2.37345	2.48791
Solyc06r030800.1	Solyc06g053290.1	0.995546	318	2.47931	2.50007
Solyc07r032930.1	Solyc07g005210.3	0.999984	3240	2.50032	2.52123
Solyc06r029930.1	Solyc06g036250.2	0.99213	69	2.51462	2.54007
TCONS_00034174	Solyc06g054220.2	0.962417	1497	2.87104	2.60641
TCONS_00036946	Solyc07g049135.1	0.999434	234	2.3999	2.62768
Solyc07r036780.1	Solyc07g056510.3	0.999855	554	2.30902	2.67795
Solyc02r010350.1	Solyc02g068310.4	0.990903	4928	2.55731	2.70212
TCONS_00037005	Solyc07g049700.1	0.982254	211	2.69432	2.72465
TCONS_00037006	Solyc07g049700.1	0.999847	30	2.70786	2.72465
Solyc05r024830.1	Solyc05g014280.4	0.998915	1045	2.72435	2.73083
TCONS_00045941	Solyc09g061791.1	0.991871	239	2.68815	2.74225
TCONS_00036226	Solyc07g150110.1	0.983609	679	3.27873	2.75044
TCONS_00011212	Solyc02g092150.3	0.861695	8337	1.67103	2.75771
TCONS_00060858	Solyc12g070127.1	0.800356	1845	2.15838	2.80624
TCONS_00060857	Solyc12g070127.1	0.956134	1394	2.41077	2.80624
TCONS_00060856	Solyc12g070127.1	0.965776	1395	2.44133	2.80624
Solyc08r039910.1	Solyc08g065610.3	0.996573	762	2.8433	2.88151
Solyc05r024650.1	Solyc05g012940.4	0.977795	4724	2.96973	2.90485
Solyc03r018040.1	Solyc03g120580.3	0.963578	12631	3.42383	2.92963
Solyc10r050670.1	Solyc10g085230.2	0.985417	3515	3.0135	3.00752
Solyc01r001020.1	Solyc01g006400.4	0.815747	131	3.46442	3.011
Solyc10r046420.1	Solyc10g006880.3	0.932729	920	3.22633	3.01232
Solyc12r058630.1	Solyc12g099810.2	0.962024	4512	2.38855	3.03212
TCONS_00009562	Solyc02g071080.3	0.826621	840	2.39188	3.06824
Solyc02r010830.1	Solyc02g071080.3	0.999226	5398	2.97347	3.06824
Solyc03r018250.1	Solyc03g122350.3	0.843199	1808	3.42163	3.11081
Solyc03r016110.1	Solyc03g083910.5	0.999863	643	3.12509	3.12568
Solyc03r017090.1	Solyc03g111970.4	0.999999	118	3.14261	3.15719
TCONS_00016676	Solyc03g111970.4	0.811867	4250	5.46614	3.15719
TCONS_00016679	Solyc03g111970.4	0.817709	17599	5.95823	3.15719
Solyc07r036770.1	Solyc07g056430.3	0.851606	5175	1.50364	3.22805
Solyc10r047390.1	Solyc10g024420.3	0.968793	4171	2.94757	3.2427
Solyc10r047400.1	Solyc10g024420.3	0.995511	1068	3.16956	3.2427
TCONS_00055401	Solyc11g070180.1	0.997418	55	3.17128	3.25545
TCONS_00037817	Solyc07g065420.1	0.970149	172	2.99844	3.37844
Solyc06r032550.1	Solyc06g076320.1	0.999978	389	3.40977	3.41262
TCONS_00016679	Solyc03g111997.1	0.868459	1025	5.95823	3.43024
Solyc01r007760.1	Solyc01g111340.4	0.98838	763	3.80775	3.43582
Solyc10r047390.1	Solyc10g024430.1	0.907255	20526	2.94757	3.51966
Solyc10r047400.1	Solyc10g024430.1	0.913732	17423	3.16956	3.51966
Solyc08r040050.1	Solyc08g066690.4	0.99526	907	3.54898	3.5684
Solyc03r016420.1	Solyc03g095900.4	0.999835	19	3.58812	3.60572
Solyc12r058450.1	Solyc12g098710.2	0.980571	8491	1.55132	3.67913
Solyc12r058460.1	Solyc12g098710.2	0.935678	1739	2.2909	3.67913
Solyc06r032770.1	Solyc06g083480.4	0.988167	1876	3.73967	3.72417
Solyc09r046130.1	Solyc09g097960.3	0.991424	2359	2.05807	3.76385
Solyc02r010640.1	Solyc02g070020.1	0.999992	1979	3.75774	3.77523
TCONS_00049765	Solyc10g018140.2	0.948729	299	3.88563	3.81784
TCONS_00049766	Solyc10g018140.2	0.925016	299	3.94317	3.81784
Solyc04r022610.1	Solyc04g074840.3	0.992113	321	3.63952	3.85687
Solyc03r013880.1	Solyc03g031860.3	0.999738	1153	3.94588	3.97546
Solyc05r024470.1	Solyc05g011960.4	0.998849	970	4.06678	4.04728
Solyc09r042330.1	Solyc09g010210.3	0.999796	2036	4.08705	4.08138
Solyc01r000880.1	Solyc01g005290.4	0.869726	2368	2.75771	4.22816
Solyc01r000890.1	Solyc01g005290.4	0.938977	1473	3.35609	4.22816
Solyc05r024470.1	Solyc05g011970.3	0.970664	2734	4.06678	4.27292
Solyc12r055230.1	Solyc12g013690.2	0.998576	772	4.56816	4.62374
TCONS_00002876	Solyc01g095920.4	0.999972	124	4.63042	4.64744
Solyc10r048980.1	Solyc10g051020.2	0.99948	1780	4.66102	4.68448
Solyc10r049740.1	Solyc10g074730.3	0.985201	1075	4.34482	4.68504
TCONS_00016679	Solyc03g111993.1	0.84642	1910	5.95823	4.81769
Solyc02r008500.1	Solyc02g021680.3	0.981693	56	4.58139	4.86261
Solyc06r030690.1	Solyc06g051800.3	0.999044	245	4.86534	4.95104
Solyc11r051500.1	Solyc11g011210.2	0.999381	758	5.19224	5.12938
Solyc04r023570.1	Solyc04g082860.3	0.992695	249	3.96728	5.18616
Solyc01r001030.1	Solyc01g006540.4	0.995618	4786	5.5587	5.44677
Solyc03r017090.1	Solyc03g150151.1	0.930124	4816	3.14261	5.72379
Solyc03r017100.1	Solyc03g150151.1	0.880906	1333	5.32401	5.72379
TCONS_00016676	Solyc03g150151.1	0.893791	448	5.46614	5.72379
TCONS_00016679	Solyc03g150151.1	0.846583	12901	5.95823	5.72379
Solyc01r005410.1	Solyc01g087950.3	0.991537	1918	5.48215	5.73983
Solyc03r018040.1	Solyc03g120570.3	0.997713	10316	3.42383	5.88829
Solyc10r050140.1	Solyc10g080210.2	0.997226	644	7.34231	7.36929
Solyc09r046150.1	Solyc09g098120.3	0.999978	266	7.38838	7.41165

## Sheet: Nr-MG vs AC-MG
Table S3 The DE lncRNAs and corresponding DE target genes identified in AC-Br6 vs AC-MG, Nr-Br6 vs Nr-MG, Nr-MG vs AC-MG and Nr-Br6 vs AC-Br6.
The DE lncRNAs and corresponding DE target genes identified in Nr-MG vs AC-MG.
DE lncRNA	DE target gene	weight_value	distance	logFC (lncRNA)	logFC (target_gene)
TCONS_00012106	Solyc02g062725.1	0.987517	1033	-8.20018	-11.0723
TCONS_00012107	Solyc02g062725.1	0.986729	1029	-7.71728	-11.0723
Solyc12r056450.1	Solyc12g150108.1	0.974155	2549	-10.7172	-10.2753
TCONS_00060940	Solyc12g150108.1	0.889717	5181	-8.31569	-10.2753
Solyc07r036810.1	Solyc07g056670.3	0.952345	414	-5.10776	-6.20874
TCONS_00002876	Solyc01g095920.4	0.999972	124	-4.95114	-4.94086
Solyc10r047030.1	Solyc10g017980.1	0.95897	28412	-3.74602	-4.66841
Solyc10r047040.1	Solyc10g017980.1	0.936474	1536	-3.57464	-4.66841
Solyc12r058710.1	Solyc12g100270.2	0.99876	1348	-4.894	-4.62735
Solyc10r050140.1	Solyc10g080210.2	0.997226	644	-4.50762	-4.51552
Solyc01r005410.1	Solyc01g087950.3	0.991537	1918	-4.05145	-4.32566
Solyc07r034860.1	Solyc07g026650.3	0.999886	10	-4.08688	-4.09428
Solyc10r049540.1	Solyc10g055810.2	0.998069	3153	-3.76808	-3.77181
Solyc12r058710.1	Solyc12g100260.1	0.9877	6648	-4.894	-3.7711
Solyc01r007760.1	Solyc01g111340.4	0.98838	763	-4.14068	-3.73247
Solyc02r008500.1	Solyc02g021680.3	0.981693	56	-3.37941	-3.69799
Solyc05r025130.1	Solyc05g015490.4	0.999999	37	-3.58837	-3.59385
Solyc10r047030.1	Solyc10g017970.1	0.95434	4475	-3.74602	-3.50544
Solyc10r047040.1	Solyc10g017970.1	0.975856	25473	-3.57464	-3.50544
Solyc10r049530.1	Solyc10g055800.2	0.999747	1520	-3.52626	-3.4946
Solyc01r006460.1	Solyc01g100760.2	0.931721	1734	-1.99594	-3.45434
TCONS_00015565	Solyc03g053085.1	0.976836	279	-3.20025	-3.2961
TCONS_00037817	Solyc07g065420.1	0.970149	172	-2.71876	-3.09767
TCONS_00016676	Solyc03g150151.1	0.893791	448	-2.94414	-3.0612
Solyc03r017100.1	Solyc03g150151.1	0.880906	1333	-2.92826	-3.0612
Solyc03r017090.1	Solyc03g150151.1	0.930124	4816	-1.28033	-3.0612
Solyc10r047400.1	Solyc10g024430.1	0.913732	17423	-2.61844	-2.90917
Solyc10r047390.1	Solyc10g024430.1	0.907255	20526	-2.48198	-2.90917
TCONS_00037347	Solyc07g055670.1	0.993519	825	-2.48102	-2.75246
Solyc02r010830.1	Solyc02g071080.3	0.999226	5398	-2.63555	-2.74532
TCONS_00009562	Solyc02g071080.3	0.826621	840	-2.03704	-2.74532
Solyc02r011430.1	Solyc02g079920.3	0.998485	37	-2.70575	-2.6737
TCONS_00037347	Solyc07g055710.3	0.946335	24788	-2.48102	-2.66669
Solyc10r047400.1	Solyc10g024420.3	0.995511	1068	-2.61844	-2.64288
Solyc10r047390.1	Solyc10g024420.3	0.968793	4171	-2.48198	-2.64288
Solyc02r010640.1	Solyc02g070020.1	0.999992	1979	-2.63521	-2.63455
Solyc03r018040.1	Solyc03g120570.3	0.997713	10316	-1.4758	-2.62382
Solyc06r028870.1	Solyc06g008300.4	0.999376	270	-2.62332	-2.61425
Solyc12r055230.1	Solyc12g013690.2	0.998576	772	-2.5933	-2.5954
Solyc02r013310.1	Solyc02g093860.3	0.99656	4193	-2.46336	-2.57351
Solyc10r046420.1	Solyc10g006880.3	0.932729	920	-2.94846	-2.56079
Solyc03r013880.1	Solyc03g031860.3	0.999738	1153	-2.52429	-2.53166
Solyc08r040050.1	Solyc08g066690.4	0.99526	907	-2.48663	-2.52769
Solyc03r018250.1	Solyc03g122350.3	0.843199	1808	-2.56957	-2.51249
Solyc04r022610.1	Solyc04g074840.3	0.992113	321	-2.48655	-2.50136
Solyc03r016420.1	Solyc03g095900.4	0.999835	19	-2.43132	-2.42884
Solyc04r018950.1	Solyc04g009960.3	0.997985	589	-2.31195	-2.39323
TCONS_00032579	Solyc06g073830.1	0.998758	134	-2.39614	-2.39251
Solyc06r032550.1	Solyc06g076320.1	0.999978	389	-2.39178	-2.38339
Solyc07r037080.1	Solyc07g063640.1	0.99997	366	-2.34769	-2.35433
Solyc11r051500.1	Solyc11g011210.2	0.999381	758	-2.41737	-2.35112
Solyc06r030690.1	Solyc06g051800.3	0.999044	245	-2.21519	-2.29313
Solyc02r013010.1	Solyc02g091700.3	0.999952	676	-2.28294	-2.29224
Solyc06r029030.1	Solyc06g009140.3	0.987862	259	-2.14659	-2.27895
TCONS_00053910	Solyc11g010210.1	0.997881	546	-2.25205	-2.23174
TCONS_00036763	Solyc07g043250.1	0.854257	141	-1.85608	-2.17431
Solyc01r006030.1	Solyc01g097240.3	1	370	-2.16289	-2.16746
TCONS_00026734	Solyc05g009790.1	0.999929	58	-2.12013	-2.1258
Solyc02r009740.1	Solyc02g062550.3	0.999316	368	-2.02984	-2.10355
TCONS_00041488	Solyc08g067410.2	0.999321	398	-2.09569	-2.08863
TCONS_00041489	Solyc08g067410.2	0.999928	227	-2.08221	-2.08863
Solyc02r011480.1	Solyc02g080070.3	0.981143	1065	-1.95833	-2.07137
Solyc10r050670.1	Solyc10g085230.2	0.985417	3515	-2.03517	-2.02374
Solyc02r013240.1	Solyc02g093180.3	0.999945	198	-1.97387	-1.98557
Solyc03r017500.1	Solyc03g115920.3	1	6	-1.95	-1.96283
Solyc08r037870.1	Solyc08g008280.3	0.998644	1412	-1.83915	-1.95366
Solyc10r050550.1	Solyc10g084320.3	0.985852	1517	-1.99147	-1.83289
Solyc06r032770.1	Solyc06g083480.4	0.988167	1876	-2.00098	-1.82794
Solyc08r039380.1	Solyc08g061270.1	0.994766	378	-1.7587	-1.74778
Solyc09r045270.1	Solyc09g075440.4	0.885348	4213	-1.63698	-1.73312
Solyc02r010730.1	Solyc02g070280.3	0.997206	1400	-1.73823	-1.72887
Solyc05r025780.1	Solyc05g018410.3	0.975126	8698	-1.70934	-1.71803
Solyc06r030800.1	Solyc06g053290.1	0.995546	318	-1.66739	-1.6883
Solyc01r005060.1	Solyc01g080410.3	0.999982	591	-1.6056	-1.67967
Solyc03r016740.1	Solyc03g097700.3	0.999851	213	-1.66326	-1.66904
Solyc09r042120.1	Solyc09g008780.4	0.934432	783	-1.67212	-1.66461
Solyc05r025780.1	Solyc05g018417.1	0.934498	10105	-1.70934	-1.6337
Solyc01r006410.1	Solyc01g100460.3	0.999966	1560	-1.59219	-1.59514
Solyc03r015380.1	Solyc03g065250.4	0.950542	3713	-1.46189	-1.55321
Solyc02r010350.1	Solyc02g068310.4	0.990903	4928	-1.36621	-1.52603
Solyc03r013880.1	Solyc03g031920.3	0.811635	52561	-2.52429	-1.52375
Solyc06r031180.1	Solyc06g061170.3	0.999916	1178	-1.52507	-1.51404
Solyc12r055280.1	Solyc12g013960.3	0.891542	413	-1.7646	-1.51179
Solyc08r041350.1	Solyc08g080570.4	0.993499	699	-1.52382	-1.49636
Solyc11r051880.1	Solyc11g013330.3	0.997772	711	-1.4789	-1.49634
Solyc08r039910.1	Solyc08g065610.3	0.996573	762	-1.52214	-1.4893
Solyc02r013350.1	Solyc02g094400.4	0.990209	670	-1.55581	-1.48456
TCONS_00060857	Solyc12g070127.1	0.956134	1394	-1.10208	-1.43183
Solyc01r006380.1	Solyc01g100200.3	0.999716	2350	-1.37697	-1.3835
TCONS_00003290	Solyc01g100200.3	0.999554	146	-1.37403	-1.3835
Solyc09r045070.1	Solyc09g074380.4	0.999966	30	-1.358	-1.37082
Solyc01r005890.1	Solyc01g095930.4	0.936227	4074	-1.3859	-1.35817
Solyc01r000850.1	Solyc01g005140.3	0.995525	582	-1.43652	-1.35064
Solyc10r050500.1	Solyc10g083630.2	0.985627	2011	-1.34073	-1.31684
Solyc10r050510.1	Solyc10g083630.2	0.993814	2205	-1.28348	-1.31684
Solyc06r031090.1	Solyc06g060680.2	0.97961	13	-1.3237	-1.31103
Solyc10r048630.1	Solyc10g049970.2	0.990671	690	-1.27248	-1.28879
TCONS_00016676	Solyc03g111970.4	0.811867	4250	-2.94414	-1.28348
Solyc03r017090.1	Solyc03g111970.4	0.999999	118	-1.28033	-1.28348
TCONS_00002888	Solyc01g096050.4	0.99885	259	-1.26093	-1.26328
Solyc07r036710.1	Solyc07g055640.1	0.852556	318	-1.57965	-1.25406
Solyc03r018150.1	Solyc03g121660.3	0.955713	4663	-1.09448	-1.23515
TCONS_00010960	Solyc02g089660.2	0.982553	196	-1.34474	-1.20623
Solyc01r003410.1	Solyc01g057000.3	0.999898	160	-1.18403	-1.18654
Solyc06r031300.1	Solyc06g063070.3	0.999881	240	-1.16006	-1.16562
Solyc04r023120.1	Solyc04g079420.3	0.975968	510	-1.16811	-1.15541
Solyc05r024650.1	Solyc05g012940.4	0.977795	4724	-1.2481	-1.14895
Solyc06r032420.1	Solyc06g075170.1	0.999017	1110	-1.12341	-1.11146
Solyc01r000940.1	Solyc01g005760.3	0.971098	2381	-1.05569	-1.10159
Solyc05r024470.1	Solyc05g011960.4	0.998849	970	-1.07597	-1.09974
Solyc01r007700.1	Solyc01g111040.4	0.992604	4245	-1.08117	-1.09973
Solyc05r023720.1	Solyc05g005490.4	0.965949	2225	-1.09799	-1.09119
Solyc05r024470.1	Solyc05g011970.3	0.970664	2734	-1.07597	-1.07889
Solyc02r012940.1	Solyc02g091000.4	0.998959	81	-1.07808	-1.07854
Solyc12r058520.1	Solyc12g099160.2	0.901136	1840	-1.09587	-1.07809
Solyc04r022210.1	Solyc04g150161.1	0.987456	183	-1.07092	-1.07291
TCONS_00060857	Solyc12g070123.1	0.903383	701	-1.10208	-1.06989
Solyc06r031680.1	Solyc06g068460.3	0.999994	94	-1.05664	-1.0642
Solyc05r023960.1	Solyc05g006490.4	0.979712	25	-1.00657	-1.01022
TCONS_00002054	Solyc01g080130.2	0.99946	100	1.0214	1.01064
TCONS_00002055	Solyc01g080130.2	0.999401	100	1.02206	1.01064
TCONS_00002056	Solyc01g080130.2	0.999155	182	1.02797	1.01064
Solyc01r005010.1	Solyc01g080070.4	0.999489	447	1.03014	1.01396
Solyc03r015990.1	Solyc03g083360.3	0.998372	1132	1.07429	1.04792
Solyc03r017490.1	Solyc03g115900.4	1	40	1.06315	1.05456
Solyc11r051450.1	Solyc11g010810.1	0.999756	12498	1.07318	1.05824
Solyc09r045360.1	Solyc09g075860.3	0.985983	4783	1.19903	1.07126
Solyc02r010820.1	Solyc02g071010.1	0.96421	9473	1.09853	1.09838
Solyc07r036380.1	Solyc07g052740.3	0.962487	4558	1.17935	1.10019
TCONS_00021744	Solyc04g015850.3	0.987991	249	1.09416	1.10356
Solyc08r040150.1	Solyc08g067370.1	0.999982	237	1.10943	1.10597
Solyc11r051400.1	Solyc11g010600.2	0.999037	2105	1.13755	1.10756
Solyc01r004940.1	Solyc01g079580.3	0.992784	146	1.17859	1.109
Solyc09r045360.1	Solyc09g075790.3	0.870467	104231	1.19903	1.11103
Solyc08r037620.1	Solyc08g006890.3	0.999999	100	1.13284	1.11704
Solyc02r011650.1	Solyc02g081210.3	0.975207	1124	1.34644	1.12393
Solyc01r004520.1	Solyc01g066740.3	0.995037	2381	1.10055	1.12685
TCONS_00004126	Solyc01g109340.4	0.994748	265	1.1868	1.14435
Solyc07r033170.1	Solyc07g006680.1	0.999796	2749	1.18455	1.17477
Solyc04r018670.1	Solyc04g008200.4	0.967082	4884	1.20468	1.1863
Solyc04r018660.1	Solyc04g008200.4	0.897884	8716	1.28364	1.1863
Solyc01r001090.1	Solyc01g006820.2	0.966937	3113	1.24378	1.22636
Solyc04r022840.1	Solyc04g077020.3	1	71	1.25507	1.23625
Solyc12r058260.1	Solyc12g094640.3	0.999437	75	1.22413	1.24951
Solyc04r023340.1	Solyc04g081260.3	0.821167	55023	1.91009	1.25782
Solyc01r005290.1	Solyc01g087210.3	0.974522	3768	1.11024	1.25941
Solyc12r055370.1	Solyc12g015880.2	0.998665	723	1.33256	1.29008
Solyc11r053040.1	Solyc11g044940.1	0.996863	313	1.37799	1.29109
Solyc02r010820.1	Solyc02g070980.1	0.883561	2293	1.09853	1.35286
Solyc11r051450.1	Solyc11g010790.1	0.905065	12655	1.07318	1.36839
Solyc02r010820.1	Solyc02g071000.1	0.880591	7032	1.09853	1.37774
Solyc12r054670.1	Solyc12g006140.2	0.999048	391	1.39793	1.38923
Solyc09r044680.1	Solyc09g065240.3	0.998964	2381	1.45333	1.39955
TCONS_00046068	Solyc09g065240.3	0.993091	642	1.56772	1.39955
Solyc10r050200.1	Solyc10g080390.2	0.998951	1588	1.47306	1.41997
TCONS_00053634	Solyc11g006300.2	0.99996	15	1.41853	1.42661
TCONS_00002772	Solyc01g094700.4	0.853175	26700	1.52791	1.42979
TCONS_00005513	Solyc01g065725.1	0.98014	670	1.38668	1.43397
TCONS_00017010	Solyc03g115050.3	0.824621	81274	1.34493	1.44769
Solyc11r054330.1	Solyc11g071620.3	0.965124	6580	1.50968	1.47945
TCONS_00031271	Solyc06g050340.3	0.932141	8245	1.30219	1.493
TCONS_00002772	Solyc01g094750.4	0.999778	856	1.52791	1.51388
TCONS_00004403	Solyc01g112260.4	0.99892	15	1.60038	1.52997
TCONS_00055351	Solyc11g069650.2	0.972531	2957	1.43515	1.57557
Solyc11r054210.1	Solyc11g069650.2	0.980711	1621	1.43537	1.57557
Solyc05r024050.1	Solyc05g007110.2	0.958256	3662	1.81802	1.65059
Solyc10r049460.1	Solyc10g054840.2	0.999757	3023	1.75563	1.76568
Solyc05r024050.1	Solyc05g007120.4	0.999989	338	1.81802	1.79445
Solyc01r003680.1	Solyc01g057707.1	0.922399	3042	1.05171	1.80602
Solyc08r040560.1	Solyc08g075240.3	0.869732	3586	1.88515	1.81485
TCONS_00050462	Solyc10g074540.1	0.999993	96	1.8479	1.8316
Solyc05r028450.1	Solyc05g055400.4	0.999646	740	1.88577	1.83861
Solyc08r040560.1	Solyc08g075270.1	0.953492	2551	1.88515	1.87109
TCONS_00050344	Solyc10g054080.3	0.986411	3585	1.62618	1.8756
Solyc12r055240.1	Solyc12g013710.2	0.998917	247	1.87745	1.87767
Solyc04r023340.1	Solyc04g081300.4	0.999027	214	1.91009	1.91859
Solyc03r018290.1	Solyc03g123630.4	0.999114	1548	1.92197	1.96552
Solyc11r054280.1	Solyc11g071420.3	0.983743	977	1.71669	2.06419
Solyc02r012050.1	Solyc02g084720.3	0.998335	1044	2.06409	2.12996
Solyc02r012060.1	Solyc02g084720.3	0.999086	2267	2.19916	2.12996
TCONS_00042178	Solyc08g079550.1	0.999998	13	2.1474	2.13653
TCONS_00049023	Solyc09g091800.4	0.954787	312	1.93661	2.13715
Solyc07r036980.1	Solyc07g062543.1	0.911746	1492	1.84524	2.1904
Solyc05r024420.1	Solyc05g010650.3	0.994528	1191	2.5169	2.43181
Solyc12r057420.1	Solyc12g044200.3	0.945554	1683	2.71466	2.44135
TCONS_00041786	Solyc08g075560.1	0.920467	911	2.61436	2.58644
Solyc06r029960.1	Solyc06g036290.3	0.999166	1053	2.88269	2.81925
TCONS_00042330	Solyc08g081220.1	0.99998	206	3.52893	3.50679
Solyc02r010150.1	Solyc02g065530.4	1	112	3.67888	3.66705
Solyc12r054960.1	Solyc12g009490.3	0.980511	1162	3.41229	3.66917
Solyc09r042650.1	Solyc09g014350.3	0.993616	1250	3.28896	3.79538
TCONS_00027623	Solyc05g043405.1	0.829476	6411	4.98449	4.97835

## Sheet: Nr-Br6 vs AC-Br6
Table S3 The DE lncRNAs and corresponding DE target genes identified in AC-Br6 vs AC-MG, Nr-Br6 vs Nr-MG, Nr-MG vs AC-MG and Nr-Br6 vs AC-Br6.
The DE lncRNAs and corresponding DE target genes identified in Nr-Br6 vs AC-Br6.
DE lncRNA	DE target gene	weight_value	distance	logFC (lncRNA)	logFC (target_gene)
TCONS_00012106	Solyc02g062725.1	0.987517	1033	-9.15619	-8.21893
TCONS_00012107	Solyc02g062725.1	0.986729	1029	-8.84568	-8.21893
Solyc12r056450.1	Solyc12g150108.1	0.974155	2549	-10.755	-7.72863
Solyc02r010110.1	Solyc02g065260.4	0.812124	16791	-4.31	-7.72024
Solyc01r007440.1	Solyc01g108880.4	0.997981	4221	-7.39165	-7.54988
Solyc02r010970.1	Solyc02g072370.1	0.998227	59	-6.99359	-6.82119
Solyc02r009410.1	Solyc02g038740.4	0.999361	871	-5.31943	-5.10299
Solyc02r010110.1	Solyc02g065240.3	0.990245	2091	-4.31	-4.25005
TCONS_00003913	Solyc01g107080.3	0.999554	222	-4.0289	-4.06258
Solyc01r007180.1	Solyc01g107080.3	0.96807	2493	-2.93561	-4.06258
TCONS_00018899	Solyc03g150132.1	0.934528	1886	-3.65534	-3.72451
Solyc04r022200.1	Solyc04g071083.1	0.999752	136	-3.62986	-3.62848
Solyc02r009960.1	Solyc02g063420.3	0.997334	1177	-3.62176	-3.43452
Solyc02r011190.1	Solyc02g077790.1	0.962129	3748	-3.26575	-3.19055
TCONS_00045455	Solyc09g150113.1	0.97552	141	-2.9456	-3.05572
TCONS_00045454	Solyc09g150113.1	0.96074	281	-2.91076	-3.05572
Solyc01r005060.1	Solyc01g080410.3	0.999982	591	-2.89517	-2.86718
Solyc04r018950.1	Solyc04g009960.3	0.997985	589	-2.87056	-2.81866
Solyc10r049530.1	Solyc10g055800.2	0.999747	1520	-2.84703	-2.80314
Solyc07r036770.1	Solyc07g056420.4	0.999947	244	-2.6407	-2.59074
Solyc03r018040.1	Solyc03g120580.3	0.963578	12631	-2.23523	-2.57589
Solyc07r036780.1	Solyc07g056510.3	0.999855	554	-2.49659	-2.51213
Solyc02r009740.1	Solyc02g062550.3	0.999316	368	-2.44359	-2.38063
Solyc03r018040.1	Solyc03g120570.3	0.997713	10316	-2.23523	-2.32032
Solyc10r049540.1	Solyc10g055810.2	0.998069	3153	-2.43696	-2.28877
Solyc09r045070.1	Solyc09g074380.4	0.999966	30	-2.31629	-2.26491
Solyc09r042330.1	Solyc09g010210.3	0.999796	2036	-2.29089	-2.25521
Solyc07r037080.1	Solyc07g063640.1	0.99997	366	-2.28729	-2.23985
TCONS_00015565	Solyc03g053085.1	0.976836	279	-2.24442	-2.07215
Solyc06r030930.1	Solyc06g059740.4	0.994558	1	-2.13288	-1.97545
Solyc02r012540.1	Solyc02g087950.3	0.998493	556	-1.99305	-1.94386
TCONS_00021856	Solyc04g018120.1	0.863216	840	-1.41566	-1.90846
Solyc07r036810.1	Solyc07g056670.3	0.952345	414	-1.94917	-1.89169
Solyc05r025130.1	Solyc05g015490.4	0.999999	37	-1.92418	-1.8723
Solyc02r010350.1	Solyc02g068310.4	0.990903	4928	-1.84848	-1.83932
Solyc05r025780.1	Solyc05g018417.1	0.934498	10105	-1.70054	-1.82079
Solyc12r058450.1	Solyc12g098710.2	0.980571	8491	-1.69743	-1.80246
Solyc12r058460.1	Solyc12g098710.2	0.935678	1739	-1.52062	-1.80246
Solyc07r036770.1	Solyc07g056430.3	0.851606	5175	-2.6407	-1.7926
Solyc01r004750.1	Solyc01g068080.4	0.966248	399	-1.83168	-1.7398
Solyc11r051880.1	Solyc11g013330.3	0.997772	711	-1.75968	-1.69892
Solyc02r008500.1	Solyc02g021680.3	0.981693	56	-1.69675	-1.67372
Solyc05r025780.1	Solyc05g018410.3	0.975126	8698	-1.70054	-1.64815
Solyc02r010640.1	Solyc02g070020.1	0.999992	1979	-1.66855	-1.61637
Solyc08r041060.1	Solyc08g078700.2	0.999982	63	-1.66817	-1.61422
Solyc07r035670.1	Solyc07g042400.2	0.984415	1449	-1.69973	-1.60146
Solyc03r013880.1	Solyc03g031920.3	0.811635	52561	-1.27596	-1.46066
Solyc03r017500.1	Solyc03g115920.3	1	6	-1.45311	-1.39747
Solyc06r032510.1	Solyc06g076210.3	0.990873	9840	-1.47995	-1.39405
Solyc02r011080.1	Solyc02g077040.4	0.993658	1	-1.38246	-1.34763
Solyc04r022500.1	Solyc04g074230.3	0.999783	185	-1.36747	-1.32173
Solyc01r000850.1	Solyc01g005140.3	0.995525	582	-1.40486	-1.31638
Solyc12r055230.1	Solyc12g013690.2	0.998576	772	-1.35935	-1.31356
Solyc10r050140.1	Solyc10g080210.2	0.997226	644	-1.33532	-1.27747
Solyc06r031180.1	Solyc06g061170.3	0.999916	1178	-1.29719	-1.23374
Solyc06r031090.1	Solyc06g060680.2	0.97961	13	-1.26943	-1.22925
Solyc05r024830.1	Solyc05g014280.4	0.998915	1045	-1.27537	-1.21922
Solyc04r023440.1	Solyc04g081890.1	0.997616	829	-1.28221	-1.21768
Solyc03r013880.1	Solyc03g031860.3	0.999738	1153	-1.27596	-1.20839
Solyc10r050670.1	Solyc10g085230.2	0.985417	3515	-1.2979	-1.19993
Solyc06r032550.1	Solyc06g076320.1	0.999978	389	-1.24785	-1.19741
Solyc10r047390.1	Solyc10g024420.3	0.968793	4171	-1.16514	-1.11683
Solyc10r047400.1	Solyc10g024420.3	0.995511	1068	-1.1593	-1.11683
Solyc02r013010.1	Solyc02g091700.3	0.999952	676	-1.15561	-1.10888
Solyc03r016630.1	Solyc03g097050.3	0.9805	943	-1.11383	-1.09206
TCONS_00054023	Solyc11g011440.1	0.99999	28	-1.11684	-1.06579
Solyc10r047390.1	Solyc10g024430.1	0.907255	20526	-1.16514	-1.04573
Solyc10r047400.1	Solyc10g024430.1	0.913732	17423	-1.1593	-1.04573
Solyc11r051500.1	Solyc11g011210.2	0.999381	758	-1.10387	-1.0396
Solyc08r041540.1	Solyc08g082170.4	0.898391	1352	-1.13758	-1.0378
Solyc08r041550.1	Solyc08g082170.4	0.997617	183	-1.09529	-1.0378
TCONS_00017436	Solyc03g119690.3	0.880005	282	1.11917	1.0218
Solyc11r051400.1	Solyc11g010690.3	0.85922	63436	1.23313	1.02677
TCONS_00010074	Solyc02g080600.1	0.961385	23	1.11576	1.02833
TCONS_00028161	Solyc05g054410.4	0.908422	82829	2.43541	1.04392
Solyc05r028340.1	Solyc05g054410.4	0.917944	82610	2.7497	1.04392
TCONS_00037135	Solyc07g053200.4	0.957273	460	1.07679	1.04495
Solyc07r037140.1	Solyc07g064160.3	0.999676	59	1.03251	1.05904
Solyc06r032090.1	Solyc06g072845.1	0.999972	442	1.00942	1.06108
Solyc04r021610.1	Solyc04g054980.3	1	101	1.02443	1.0766
Solyc03r018060.1	Solyc03g120710.2	0.999969	41	1.02967	1.07902
Solyc03r017620.1	Solyc03g117190.1	0.999835	264	1.02962	1.08511
TCONS_00015343	Solyc03g034392.1	0.957194	231	1.03509	1.08706
TCONS_00036226	Solyc07g150110.1	0.983609	679	1.1276	1.11149
TCONS_00050737	Solyc10g079560.1	0.998467	263	1.10912	1.13633
Solyc04r022310.1	Solyc04g071780.3	0.982852	2915	1.14811	1.14454
Solyc09r045250.1	Solyc09g075300.3	0.998271	1588	1.08798	1.14898
Solyc04r023240.1	Solyc04g080450.1	0.999596	612	1.09072	1.15364
Solyc01r003160.1	Solyc01g044558.1	0.970638	324	1.1129	1.16513
TCONS_00035734	Solyc07g005230.2	0.952511	1315	1.60802	1.16575
Solyc08r040260.1	Solyc08g068150.4	0.999994	422	1.1159	1.16762
Solyc11r051050.1	Solyc11g006640.3	0.986704	3616	1.1136	1.17023
Solyc06r028930.1	Solyc06g008690.1	0.998883	1134	1.17459	1.17858
Solyc02r012790.1	Solyc02g090045.1	0.961405	1678	1.12102	1.18891
TCONS_00029102	Solyc05g013330.4	0.971534	69	1.11358	1.19392
TCONS_00029101	Solyc05g013330.4	0.997727	2793	1.15443	1.19392
TCONS_00028127	Solyc05g054010.4	0.940448	969	1.06995	1.19655
TCONS_00028128	Solyc05g054010.4	0.989424	674	1.12797	1.19655
Solyc07r033260.1	Solyc07g007160.3	0.87966	3749	1.12559	1.19803
Solyc09r045390.1	Solyc09g076030.4	0.997308	202	1.17876	1.19905
Solyc09r045390.1	Solyc09g076000.3	0.883648	28133	1.17876	1.21027
Solyc03r016360.1	Solyc03g095610.4	0.996403	472	1.19065	1.21184
Solyc03r017580.1	Solyc03g116870.3	0.959647	487	1.19027	1.21398
Solyc09r044800.1	Solyc09g065940.4	0.81577	19338	1.96762	1.218
TCONS_00046137	Solyc09g065940.4	0.822259	19246	1.97334	1.218
TCONS_00026538	Solyc05g007880.4	0.966872	94	1.46614	1.22343
Solyc02r013200.1	Solyc02g092670.1	0.998202	3532	1.16012	1.22412
TCONS_00022593	Solyc04g064470.2	0.955508	1463	1.11065	1.22965
TCONS_00022589	Solyc04g064470.2	0.973951	1332	1.14297	1.22965
Solyc01r007710.1	Solyc01g150176.1	0.999933	9	1.18947	1.23248
Solyc10r048980.1	Solyc10g051020.2	0.99948	1780	1.212	1.2379
Solyc04r019390.1	Solyc04g015620.3	0.926041	1260	1.02847	1.26075
TCONS_00028161	Solyc05g054370.2	0.817177	27742	2.43541	1.26092
Solyc05r028340.1	Solyc05g054370.2	0.833728	27523	2.7497	1.26092
Solyc10r050700.1	Solyc10g085460.3	0.999999	7	1.21436	1.26565
Solyc11r051400.1	Solyc11g010600.2	0.999037	2105	1.23313	1.2793
Solyc01r003160.1	Solyc01g044556.1	0.846324	3289	1.1129	1.28139
Solyc03r016320.1	Solyc03g095250.3	0.998567	1927	1.23923	1.28665
Solyc01r006070.1	Solyc01g097510.4	0.920134	888	1.08998	1.28898
Solyc07r036970.1	Solyc07g062520.3	0.988189	2212	1.315	1.29175
Solyc12r055160.1	Solyc12g010950.2	0.967376	111	1.15455	1.29685
Solyc10r050700.1	Solyc10g085400.3	0.829841	31381	1.21436	1.2977
Solyc02r011100.1	Solyc02g077160.3	0.988851	2654	1.2925	1.31173
TCONS_00021720	Solyc04g015470.3	0.999383	1638	1.26616	1.31352
Solyc08r040320.1	Solyc08g068690.1	0.99991	6423	1.24616	1.32251
Solyc09r045580.1	Solyc09g083100.1	0.96122	9006	1.24534	1.32282
TCONS_00031272	Solyc06g050350.3	0.99906	195	1.24918	1.32603
Solyc08r040720.1	Solyc08g075920.4	0.999392	3966	1.11505	1.33429
TCONS_00028161	Solyc05g054230.4	0.90177	68337	2.43541	1.3382
Solyc05r028340.1	Solyc05g054230.4	0.895986	68556	2.7497	1.3382
TCONS_00045013	Solyc09g009100.4	0.990126	1419	1.3216	1.34057
TCONS_00045015	Solyc09g009100.4	0.989602	788	1.328	1.34057
Solyc10r049930.1	Solyc10g076740.3	0.948721	990	1.33351	1.34125
TCONS_00051287	Solyc10g086170.1	0.999275	173	1.35194	1.38032
TCONS_00009074	Solyc02g065550.4	0.977458	81	1.35415	1.38288
TCONS_00051287	Solyc10g086150.2	0.810357	4877	1.35194	1.39611
Solyc04r018800.1	Solyc04g009020.4	0.841815	7255	4.0183	1.39654
Solyc04r018900.1	Solyc04g009860.4	0.996761	1636	1.3742	1.40673
TCONS_00037216	Solyc07g054100.3	0.994448	978	1.3032	1.41149
TCONS_00037215	Solyc07g054100.3	0.993967	978	1.30414	1.41149
Solyc01r006980.1	Solyc01g105020.3	0.865021	7374	4.09038	1.4329
Solyc01r007230.1	Solyc01g107590.3	0.965998	498	1.3488	1.45736
Solyc05r024050.1	Solyc05g007120.4	0.999989	338	1.42302	1.46615
TCONS_00031664	Solyc06g060700.1	0.988304	1048	1.46918	1.49988
Solyc04r021080.1	Solyc04g050920.3	0.995316	590	1.49093	1.51809
Solyc04r022840.1	Solyc04g077020.3	1	71	1.47815	1.52416
TCONS_00037822	Solyc07g065500.2	0.998401	174	1.51604	1.54236
Solyc01r006220.1	Solyc01g098560.3	0.908448	1922	1.70716	1.54684
Solyc10r049520.1	Solyc10g055540.2	0.939818	3627	1.57493	1.59101
Solyc08r040740.1	Solyc08g076060.3	0.904393	3783	1.41686	1.62575
TCONS_00032638	Solyc06g074370.3	0.999213	138	1.59149	1.62845
Solyc11r054380.1	Solyc11g071970.2	0.857821	15558	1.01507	1.64892
TCONS_00014941	Solyc03g006970.1	0.998869	451	1.55981	1.67213
Solyc04r019720.1	Solyc04g018055.1	0.981507	14	1.5071	1.67444
TCONS_00021744	Solyc04g015850.3	0.987991	249	1.70416	1.7027
Solyc11r054090.1	Solyc11g068515.1	0.999893	26	1.65028	1.70433
Solyc09r042150.1	Solyc09g009080.4	0.994441	1041	1.60483	1.73317
Solyc07r036970.1	Solyc07g062530.3	0.944564	10963	1.315	1.74679
Solyc01r001250.1	Solyc01g007980.4	0.988923	3144	1.66514	1.76086
Solyc03r013490.1	Solyc03g006620.3	0.999986	5	1.71322	1.76249
Solyc09r044770.1	Solyc09g065670.3	0.998222	1	1.7701	1.76571
Solyc07r037320.1	Solyc07g065920.4	0.847122	546	1.29385	1.7702
Solyc07r036670.1	Solyc07g055260.3	0.953591	2520	1.68134	1.78423
Solyc04r023550.1	Solyc04g082740.4	0.977946	2333	1.82605	1.82939
Solyc06r032070.1	Solyc06g072700.3	0.997268	835	1.80338	1.851
Solyc06r031700.1	Solyc06g068620.3	0.999624	939	1.74577	1.85536
Solyc10r050820.1	Solyc10g086730.2	0.997918	804	1.74161	1.86179
Solyc09r043750.1	Solyc09g055890.4	0.937811	381	1.2166	1.89082
TCONS_00023086	Solyc04g077160.1	0.999986	122	1.85411	1.91203
Solyc01r005350.1	Solyc01g087820.2	0.999706	2909	1.86384	1.91455
TCONS_00050462	Solyc10g074540.1	0.999993	96	1.87312	1.92896
Solyc09r042550.1	Solyc09g012000.1	0.996353	3415	1.85953	1.94706
Solyc04r023340.1	Solyc04g081300.4	0.999027	214	1.74465	1.9525
Solyc07r036010.1	Solyc07g047850.3	0.99999	82	1.89212	1.95263
Solyc04r023370.1	Solyc04g081490.3	0.999003	44	1.84651	1.96198
Solyc01r007810.1	Solyc01g111740.3	0.988255	986	1.77178	1.96948
Solyc09r044800.1	Solyc09g065910.3	0.990433	404	1.96762	1.9899
TCONS_00046137	Solyc09g065910.3	0.986929	496	1.97334	1.9899
Solyc02r012020.1	Solyc02g084440.4	0.999919	6	1.94735	2.00391
Solyc04r022490.1	Solyc04g074050.4	0.994345	1465	1.84517	2.02329
TCONS_00021654	Solyc04g014830.3	0.999908	2203	2.00707	2.02483
TCONS_00008744	Solyc02g033030.3	0.976493	86	2.12751	2.05193
Solyc09r042010.1	Solyc09g007900.4	0.876887	11957	2.11888	2.05304
Solyc04r023550.1	Solyc04g082745.1	0.970405	680	1.82605	2.09122
Solyc03r016620.1	Solyc03g096980.1	0.999572	2118	2.03641	2.09731
Solyc01r005010.1	Solyc01g080070.4	0.999489	447	2.05484	2.1051
TCONS_00037005	Solyc07g049700.1	0.982254	211	2.0077	2.12005
TCONS_00037006	Solyc07g049700.1	0.999847	30	2.07436	2.12005
Solyc04r022490.1	Solyc04g074020.2	0.873666	39801	1.84517	2.13034
Solyc02r011320.1	Solyc02g078750.3	0.983205	1847	2.23153	2.14856
Solyc10r046580.1	Solyc10g007930.4	0.908221	5152	1.81613	2.17314
Solyc02r011400.1	Solyc02g079540.2	0.995359	2651	2.07303	2.17876
TCONS_00061047	Solyc12g036800.1	0.940025	1159	2.03635	2.18502
TCONS_00061046	Solyc12g036800.1	0.988502	220	2.06286	2.18502
Solyc09r042010.1	Solyc09g007890.1	0.910985	17907	2.11888	2.1879
Solyc06r031350.1	Solyc06g063370.3	0.999492	694	2.12771	2.20057
Solyc05r023790.1	Solyc05g005920.4	0.984129	2663	2.24771	2.20461
Solyc09r042010.1	Solyc09g007920.4	0.961804	4826	2.11888	2.20924
Solyc09r045850.1	Solyc09g090980.3	0.999003	23	2.09482	2.2106
Solyc04r022910.1	Solyc04g077340.3	0.925812	3674	2.09061	2.21728
Solyc10r050200.1	Solyc10g080390.2	0.998951	1588	2.25897	2.21866
Solyc04r022470.1	Solyc04g074000.3	0.911545	3946	2.16446	2.22584
Solyc03r017360.1	Solyc03g114970.3	0.995995	37	2.25016	2.23018
Solyc09r042010.1	Solyc09g007930.2	0.870657	6219	2.11888	2.25313
Solyc02r010900.1	Solyc02g071770.3	0.97867	9591	2.46881	2.25602
Solyc08r041070.1	Solyc08g078760.1	0.999842	1992	2.30908	2.37131
Solyc03r017200.1	Solyc03g113460.1	0.999916	2507	2.33373	2.40545
Solyc10r046690.1	Solyc10g009080.4	0.998142	1075	2.41386	2.42282
Solyc12r057240.1	Solyc12g042090.1	0.964051	1014	2.54661	2.52157
Solyc07r036710.1	Solyc07g055640.1	0.852556	318	2.22	2.58105
Solyc07r033470.1	Solyc07g008670.3	0.984206	806	2.45903	2.60171
Solyc04r022740.1	Solyc04g076340.3	0.997936	1455	2.56201	2.61558
Solyc05r023790.1	Solyc05g005930.3	0.80198	21	2.24771	2.63161
TCONS_00005513	Solyc01g065725.1	0.98014	670	2.66783	2.64985
Solyc03r017490.1	Solyc03g115980.1	0.89782	43991	5.82021	2.67228
Solyc06r030600.1	Solyc06g051260.4	0.974701	648	3.03617	2.8982
Solyc02r011450.1	Solyc02g079950.3	0.999947	293	2.94286	2.99176
Solyc04r021790.1	Solyc04g056580.3	0.999375	26	3.04415	3.10242
Solyc03r017860.1	Solyc03g119150.4	1	5	3.1231	3.17875
Solyc08r040750.1	Solyc08g076150.4	0.912131	67467	4.12119	3.25571
Solyc10r049800.1	Solyc10g075107.1	0.999987	7391	3.18368	3.35135
Solyc06r032290.1	Solyc06g074200.4	0.994334	298	3.31366	3.48905
Solyc09r046090.1	Solyc09g097780.2	0.999989	201	3.40139	3.49964
Solyc09r046150.1	Solyc09g098120.3	0.999978	266	3.57666	3.62453
Solyc09r042510.1	Solyc09g011810.3	0.999735	599	3.62107	3.6985
Solyc12r055020.1	Solyc12g009920.1	0.954649	443	3.84191	3.77346
Solyc02r012780.1	Solyc02g090030.2	1	9	3.78726	3.84957
Solyc07r033170.1	Solyc07g006680.1	0.999796	2749	3.84963	3.90827
Solyc01r001020.1	Solyc01g006400.4	0.815747	131	3.28675	3.91864
Solyc01r006980.1	Solyc01g105030.3	0.971616	2775	4.09038	4.05322
Solyc04r018800.1	Solyc04g009030.3	0.999463	36	4.0183	4.09161
Solyc03r014040.1	Solyc03g034220.3	0.999974	3	4.11362	4.12145
Solyc08r037910.1	Solyc08g013670.3	0.873575	45374	5.08511	4.22382
Solyc04r022320.1	Solyc04g071800.3	1	2987	4.27783	4.32322
Solyc08r040750.1	Solyc08g076220.3	0.999625	1845	4.12119	4.41602
Solyc02r010820.1	Solyc02g070940.1	0.94671	9562	7.28451	4.66799
Solyc03r017910.1	Solyc03g119540.3	0.989189	3863	4.14216	4.70263
Solyc01r006980.1	Solyc01g105050.3	0.828779	2979	4.09038	4.74786
Solyc02r010820.1	Solyc02g071030.2	0.902703	13219	7.28451	5.0833
Solyc02r010820.1	Solyc02g071020.3	0.902488	13096	7.28451	5.0851
Solyc08r037910.1	Solyc08g008630.4	0.999326	561	5.08511	5.18527
Solyc02r009890.1	Solyc02g063150.3	0.999984	2267	5.74646	5.80246
Solyc03r017490.1	Solyc03g115900.4	1	40	5.82021	5.88277
