# Supplementary material for: Dissection of mRNA ac4C acetylation modifications in AC and Nr fruits: insights into the regulation of fruit ripening by ethylene
Source: Mol Hortic. 2024 Feb 19;4:5. doi: 10.1186/s43897-024-00082-7 (PMC10875755; doi:10.1186/s43897-024-00082-7)
Supplement: Supplementary file 1 — Additional file 1: Table S1. The differentially expressed genes (DEGs) identified in AC-Br6 vs AC-MG, Nr-Br6 vs Nr-MG, Nr-MG vs AC-MG and Nr-Br6 vs AC-Br6. Table S2. The differentially expressed (DE) lncRNAs in AC-Br6 vs AC-MG, Nr-Br6 vs Nr-MG, Nr-MG vs AC-MG and Nr-Br6 vs AC-Br6. Table S3. The DE lncRNAs and corresponding DE target genes identified in AC-Br6 vs AC-MG, Nr-Br6 vs Nr-MG, Nr-MG vs AC-MG and Nr-Br6 vs AC-Br6. Table S4. The DEGs in the overlap of between Nr-Br6 vs Nr-MG and AC-Br6 vs AC-MG. Table S5. The DE lncRNAs in the overlap of between Nr-Br6 vs Nr-MG and AC-Br6 vs AC-MG. Table S6. The common DE lncRNAs and DE target genes during the ripening process of Nr and AC tomatoes. Table S7. The DEGs related to fruit ripening in the overlap of between Nr-Br6 vs Nr-MG and AC-Br6 vs AC-MG. Table S8. The common DE lncRNAs and DE target genes related to fruit ripening in Nr and AC tomatoes. Table S9. The DAS identified in AC-Br6 vs AC-MG and Nr-Br6 vs Nr-MG. Table S10. The DAS on transcripts identified in AC-Br6 vs AC-MG and Nr-Br6 vs Nr-MG. Table S11. The intersection of differentially acetylated mRNAs (DA mRNAs) and differentially expressed mRNAs (DE mRNAs) in AC-Br6 vs AC-MG and Nr-Br6 vs Nr-MG. Table S12. The intersection of DA mRNAs and DE mRNAs in the overlap of Nr-Br6 vs Nr-MG and AC-Br6 vs AC-MG. Table S13. The DAS identified in Nr-MG vs AC-MG and Nr-Br6 vs AC-Br6. Table S14. The DAS on transcripts identified in Nr-MG vs AC-MG and Nr-Br6 vs AC-Br6. Table S15. The intersection of DA mRNAs and DE mRNAs in Nr-MG vs AC-MG and Nr-Br6 vs AC-Br6. Table S16. The DEGs related to plant hormones synthesis and signal transduction in Nr-MG vs AC-MG and Nr-Br6 vs AC-Br6. Table S17. The DEGs related to fruit texture in Nr-Br6 vs AC-Br6. Table S18. The RNA (mRNA and lncRNA) identified in four tomato samples. Table S19. Transcripts containing acetylation modification sites. [file 43897_2024_82_MOESM1_ESM.zip › Table S5.xlsx]

## Sheet: common
Table S5 The DE lncRNAs in the overlap of between Nr-Br6 vs Nr-MG and AC-Br6 vs AC-MG, are illustrated in light green and light pink, respectively
Geneid	AC_BR6_1	AC_BR6_2	AC_BR6_3	AC_MG_1	AC_MG_2	AC_MG_3	logFC	logCPM	F	PValue	FDR
Geneid	Nr_BR6_1	Nr_BR6_2	Nr_BR6_3	Nr_MG_1	Nr_MG_2	Nr_MG_3	logFC	logCPM	F	PValue	FDR
Solyc01r000850.1	8.8984	8.63138	8.0344	5.37184	4.97887	6.54917	1.06617	2.85955	42.7228	0.00032329	0.00247554
Solyc01r000850.1	5.38103	3.59712	2.45626	1.59042	3.08238	1.64953	1.08487	1.58676	8.61522	0.0221597	0.052721
Solyc01r000880.1	8.31275	9.8593	7.26993	4.75294	0.750663	4.34283	1.80644	1.16811	8.93014	0.0225422	0.0534566
Solyc01r000880.1	11.1044	7.49887	7.9949	1.01562	0.780897	2.79562	2.75771	0.956936	38.2129	0.000464943	0.00276487
Solyc01r000910.1	1.38988	1.5522	0.582546	2.60767	4.45894	3.40868	-1.06658	0.323578	8.43283	0.0228636	0.0540412
Solyc01r000910.1	1.07456	0.910045	1.12705	2.87779	4.54846	4.66698	-1.73012	0.462602	50.6095	0.00015531	0.00125838
Solyc01r000940.1	1.98495	2.28894	2.40108	1.04904	0.557292	1.40258	1.6043	2.07756	23.235	0.00194201	0.0085193
Solyc01r000940.1	1.26735	1.57885	1.64472	0.426825	0.61025	0.432149	1.83484	1.3477	76.5023	3.95378e-05	0.000543546
Solyc01r001030.1	741.239	662.879	680.258	130.689	30.4836	54.6574	3.6837	7.88502	36.9987	0.000703842	0.00419545
Solyc01r001030.1	887.197	1796.23	1225.87	31.604	24.1742	41.9123	5.5587	8.60456	202.593	2.40295e-06	0.000132385
Solyc01r001090.1	43.094	30.0877	39.7242	97.5	140.484	103.544	-1.11727	4.7074	38.8062	0.000433108	0.00301193
Solyc01r001090.1	63.4314	33.0562	54.3253	335.956	166.593	303.726	-2.21046	5.81582	45.6076	0.000288803	0.00201475
Solyc01r001320.1	4.08578	5.1357	4.46633	1.68689	2.48025	2.73383	1.4695	2.26127	62.5853	9.80127e-05	0.00115455
Solyc01r001320.1	4.12759	4.8783	4.51386	2.17345	2.22231	2.7324	1.14977	2.22321	55.2956	0.000116371	0.00106197
Solyc01r002970.1	0.318101	0.397046	0.333318	1.00713	1.16914	1.73128	-1.414	-0.0426048	26.4981	0.00132849	0.00649832
Solyc01r002970.1	0.728693	0.246152	0.833371	4.50235	6.57587	3.75983	-2.82267	1.6672	50.1072	0.000212086	0.0016137
Solyc01r003450.1	0.0455782	0.142523	0.129903	0.372517	0.598516	0.489385	-1.73182	-0.466831	18.8405	0.00339571	0.0128778
Solyc01r003450.1	0.141996	0.138363	0.0869965	1.33134	0.773257	0.957444	-2.82069	0.468601	78.2572	3.66244e-05	0.000516387
Solyc01r003990.1	0.519426	0.735722	0.496484	3.14423	5.66174	3.95065	-2.37314	1.94445	88.8794	3.15601e-05	0.000615422
Solyc01r003990.1	1.29508	0.923029	1.41059	4.49928	4.64762	4.03536	-1.64447	2.26095	109.126	1.17604e-05	0.00027549
Solyc01r004270.1	1.16563	1.32346	1.06125	0.232363	0.246881	0.532582	2.29166	-0.0268951	44.9043	0.000277466	0.00223153
Solyc01r004270.1	1.47527	0.864977	1.07124	0.694025	0.363835	0.288331	1.5441	-0.0180094	17.6827	0.00363526	0.0127085
Solyc01r004520.1	0.452577	0.458633	1.08487	4.2854	12.1773	9.69782	-3.22784	3.43252	46.0624	0.00037939	0.00277195
Solyc01r004520.1	1.18314	1.13644	1.88411	20.1484	15.1884	19.7108	-3.49832	4.62968	249.552	6.76635e-07	6.21774e-05
Solyc01r004580.1	1.80881	0.9752	1.92584	5.06674	7.5961	6.19842	-1.52029	1.39969	32.3357	0.00074638	0.00427049
Solyc01r004580.1	2.76296	2.46152	2.21571	5.24291	7.59283	6.23078	-1.12871	1.64214	36.6222	0.000434508	0.00261672
Solyc01r004940.1	0.0626349	0.0524624	0.074382	1.18617	2.23866	1.66343	-4.22503	0.214849	174.099	3.3621e-06	0.000202146
Solyc01r004940.1	0.564061	0.253524	0.166046	4.57391	2.48408	4.36199	-3.29877	1.5039	52.8321	0.000184273	0.00143888
Solyc01r005010.1	2.17121	0.991956	1.00458	20.306	34.3405	27.1361	-3.79034	4.2916	103.199	2.75243e-05	0.000576344
Solyc01r005010.1	9.0181	4.23722	7.69947	65.0032	39.3426	61.4548	-2.77646	5.54354	79.7289	5.06772e-05	0.000628524
Solyc01r005060.1	62.4008	83.1492	72.3082	13.9975	3.6621	4.87719	3.68139	6.5321	37.2467	0.000690874	0.00419545
Solyc01r005060.1	9.4072	13.4907	11.6847	2.10296	3.00113	2.72929	2.37345	3.91052	135.921	5.4873e-06	0.000187658
Solyc01r005210.1	0.895188	0.191439	0.361899	1.57569	1.75482	1.9363	-1.35575	0.359379	7.81445	0.02722	0.0614205
Solyc01r005210.1	0.222518	0.0578203	0.302956	3.56224	2.22417	3.95755	-3.84186	0.962695	72.8107	5.31468e-05	0.000643087
Solyc01r005290.1	3.41267	3.64058	2.601	10.5599	19.6884	12.6836	-1.65752	1.82839	43.3892	0.00030832	0.0023875
Solyc01r005290.1	6.79374	5.2573	5.88734	36.0717	24.2971	31.6343	-2.13895	2.948	129.261	6.53778e-06	0.000200515
Solyc01r005350.1	0.133099	0.0371609	0.316123	3.19221	7.41762	4.52302	-4.48436	2.58959	51.712	0.000272112	0.00221215
Solyc01r005350.1	0.429239	0.707094	0.935047	2.01908	6.34173	2.6877	-2.18906	2.49035	20.3206	0.00291587	0.0108977
Solyc01r005360.1	0.0328109	0.0458035	0.107153	0.408794	0.938166	0.852641	-3.08801	0.0227909	44.3929	0.000287417	0.0022914
Solyc01r005360.1	0.0718736	0.232413	0.165266	1.35315	1.15668	1.6763	-2.92347	1.03698	57.8292	0.000105112	0.000998356
Solyc01r005380.1	0.0869581	0	0.0590097	0.482895	1.02613	1.00039	-3.5636	0.53939	26.4021	0.00170931	0.00771997
Solyc01r005380.1	0.0725657	0.087994	0.105384	1.35748	1.56014	1.6168	-3.86172	1.45961	384.974	1.35975e-07	2.69684e-05
Solyc01r005410.1	5.39001	4.72241	3.48166	2.43892	0.167181	1.99646	1.99102	2.73612	5.98624	0.0475012	0.0945437
Solyc01r005410.1	5.08289	2.32774	3.7546	0.118481	0.0372674	0.128736	5.48215	2.02749	157.244	5.20971e-06	0.000184511
Solyc01r005680.1	0.603088	0.621712	0.661105	7.86072	9.67834	9.48542	-3.35682	1.07728	381.955	2.29812e-07	9.47483e-05
Solyc01r005680.1	1.1743	1.03277	2.06614	16.0369	13.1346	27.2762	-3.50893	2.20992	88.6927	3.60361e-05	0.000512953
Solyc01r005730.1	0.247352	0.55248	0.969352	2.53939	2.12177	3.61653	-1.78458	0.53011	16.5604	0.0047922	0.0166831
Solyc01r005730.1	0.915098	0.275329	0.786882	2.15715	1.33524	1.5814	-1.1487	0.112297	8.35677	0.0222235	0.0527653
Solyc01r005880.1	41.6478	46.7778	40.0367	20.0017	13.745	20.0782	1.71197	6.94935	64.157	9.05587e-05	0.00110743
Solyc01r005880.1	44.4905	40.4803	42.0855	9.04367	16.6412	12.0434	1.97795	6.75077	88.695	2.43098e-05	0.000404031
Solyc01r006070.1	1.14834	1.06871	1.32582	7.24898	9.45849	8.01596	-2.32657	1.59383	210.32	1.77179e-06	0.00016635
Solyc01r006070.1	2.63969	2.67909	3.65311	11.2614	7.20388	8.44877	-1.36963	2.03595	40.3594	0.000320454	0.00215203
Solyc01r006080.1	0.719087	0.528044	0.45622	2.6902	1.89857	2.39665	-1.56883	1.6365	33.6052	0.000666174	0.00409931
Solyc01r006080.1	1.17	0.568168	0.846089	3.50869	2.26804	3.43003	-1.6174	2.11644	33.4616	0.000622861	0.003363
Solyc01r006090.1	19.5973	16.7427	18.7465	10.2573	7.97182	10.7029	1.3894	3.39665	57.11	0.000131044	0.00138523
Solyc01r006090.1	18.3682	16.5846	16.9078	7.90946	7.873	7.97762	1.34844	3.20059	149.914	3.89505e-06	0.000166422
Solyc01r006410.1	13.4458	14.3425	14.7796	8.97363	4.06611	8.60354	1.42	4.12399	18.6829	0.00386641	0.0141425
Solyc01r006410.1	12.2311	8.06832	10.1085	2.34948	2.93336	2.08258	2.26292	3.32932	145.523	4.32251e-06	0.00017146
Solyc01r006420.1	2.0142	2.90028	3.72757	0.784697	0.768761	0.864238	2.29346	2.14915	96.4882	2.41059e-05	0.000543512
Solyc01r006420.1	4.28028	3.61081	5.35593	0.590861	0.889834	0.642003	2.85694	2.56985	205.27	1.28613e-06	8.06044e-05
Solyc01r006910.1	1.53858	1.32552	1.49651	2.848	6.08294	3.8162	-1.05373	2.0314	18.1643	0.00373966	0.013819
Solyc01r006910.1	2.08282	2.22415	2.68812	4.31097	8.24892	4.91831	-1.0964	2.60317	19.1239	0.0030334	0.0111965
Solyc01r006980.1	1.80305	1.09402	1.16333	34.2731	52.4268	46.413	-4.54071	4.94485	318.333	4.29945e-07	0.000112802
Solyc01r006980.1	16.6279	38.6455	26.5116	69.2909	86.4293	65.8389	-1.19816	6.27214	14.3051	0.00713471	0.021549
Solyc01r007230.1	4.30744	5.02272	5.94276	17.489	34.8156	27.8571	-1.90523	2.34672	66.9336	7.90822e-05	0.00101333
Solyc01r007230.1	12.0874	16.0248	17.8675	34.743	38.1021	35.7976	-1.01681	3.1524	38.7137	0.000365293	0.00235227
Solyc01r007700.1	177.822	201.377	144.242	124.823	47.0637	96.9768	1.40103	8.14786	12.057	0.0117714	0.0325094
Solyc01r007700.1	99.2712	112.24	106.927	31.444	53.0896	47.2748	1.50148	7.27963	57.791	0.000100676	0.000969287
Solyc01r007740.1	10.4889	9.72808	10.8137	35.2124	65.7334	41.195	-1.70786	5.01819	72.1996	6.19963e-05	0.000878605
Solyc01r007740.1	18.7447	13.5399	18.7406	53.3681	71.8435	67.5426	-1.69955	5.59752	122.625	7.85286e-06	0.000214333
Solyc02r008210.1	0.091642	0	0.0241843	0.34507	1.26164	1.54693	-4.1738	1.07703	20.4299	0.00341927	0.0129501
Solyc02r008210.1	0.0892201	0.16486	0.0863803	0.791718	0.695489	0.929996	-2.58823	0.976974	71.4648	4.97151e-05	0.000626705
Solyc02r008500.1	7.79961	9.48345	7.9347	1.51236	0.620191	2.49336	2.90807	2.23555	39.2634	0.000553362	0.00360497
Solyc02r008500.1	2.77305	3.95973	2.42759	0.0559399	0.14663	0.243127	4.58139	0.571749	109.907	1.14744e-05	0.000272144
Solyc02r008990.1	0.458258	0.577389	0.753513	0.327929	0.24887	0.483186	1.21205	-0.0339602	14.5981	0.00653891	0.0210148
Solyc02r008990.1	1.12109	0.927434	0.84728	0.172846	0.388341	0.482933	1.70129	0.42033	24.5908	0.00144241	0.00631053
Solyc02r009460.1	4.48918	4.09327	4.28514	3.03019	2.40712	2.142	1.21798	1.51849	32.7173	0.000721023	0.00419545
Solyc02r009460.1	4.61949	4.57141	3.67572	1.37327	2.59797	1.94626	1.35099	1.3704	28.7897	0.000906044	0.00444066
Solyc02r009870.1	0.787095	0.879018	1.10466	6.73972	15.913	7.19256	-2.93723	1.59961	66.5915	8.0391e-05	0.00102206
Solyc02r009870.1	2.12472	0.579252	2.01072	17.1794	13.6372	23.772	-3.32203	2.54863	60.5991	0.000120447	0.00107228
Solyc02r009890.1	0.0589991	0	0	11.2613	32.4585	19.1058	-9.21677	2.74768	160.845	7.26638e-06	0.000312996
Solyc02r009890.1	1.09136	2.08957	1.56408	37.4739	48.9425	38.1242	-4.48032	3.93229	275.992	5.38668e-07	6.1636e-05
Solyc02r010050.1	1.47538	1.28391	1.50179	3.78142	12.9662	11.7531	-2.23272	2.49938	29.1976	0.00119568	0.00600125
Solyc02r010050.1	1.64159	1.7644	2.96646	14.6767	15.3671	13.8908	-2.57105	3.21733	140.192	4.92534e-06	0.000183161
Solyc02r010300.1	0.36203	0.190264	0.252899	1.20989	1.10507	1.07032	-1.58655	-0.43183	25.1097	0.00154721	0.00717884
Solyc02r010300.1	0.165864	0.172396	0.383899	1.43206	1.54841	1.36151	-2.37012	-0.162186	54.7882	0.000119935	0.00107149
Solyc02r010350.1	41.9778	44.853	38.7047	8.9232	3.75734	7.917	3.05163	4.90419	67.8069	0.000116558	0.00126462
Solyc02r010350.1	17.6126	11.3135	12.5994	3.33782	3.20421	1.64851	2.55731	3.24629	72.9973	6.39792e-05	0.000718257
Solyc02r010560.1	10.0136	8.53606	6.85133	37.0847	57.0694	45.7737	-1.97272	4.91126	99.9865	2.1439e-05	0.000507909
Solyc02r010560.1	17.1725	23.0361	18.1196	60.542	89.3859	55.7345	-1.5846	5.68538	50.2265	0.000192353	0.00149024
Solyc02r010640.1	361.317	470.673	282.893	135.828	21.3989	53.9624	2.80779	8.58003	15.3075	0.00692503	0.0217708
Solyc02r010640.1	196.455	81.2705	144.086	12.5018	13.8343	9.71952	3.75774	6.94635	132.597	9.76174e-06	0.000243984
Solyc02r010780.1	0.312494	0.465319	0.206167	2.11108	6.65541	2.41933	-2.98193	0.275884	29.695	0.00099327	0.00526666
Solyc02r010780.1	1.55498	1.08919	1.03093	7.04114	4.36063	4.99468	-1.93242	1.08184	51.7912	0.000144092	0.00119408
Solyc02r010820.1	0.0154852	0	0.0183895	15.2956	23.3848	13.3546	-9.89487	3.41909	489.263	9.78255e-08	7.05811e-05
Solyc02r010820.1	1.01009	3.33764	2.90645	29.5312	49.4722	33.1126	-3.71545	4.74886	64.7171	9.8052e-05	0.000949866
Solyc02r011040.1	311.448	288.678	237.486	243.687	153.419	157.989	1.04354	8.48722	14.9225	0.00619062	0.0200743
Solyc02r011040.1	409.808	358.035	405.051	148.277	147.483	185.891	1.5047	8.70773	125.884	7.16874e-06	0.000207058
Solyc02r011120.1	0	0	0	1.18126	3.03939	0.358824	-9.39758	0.135153	23.1118	0.0067545	0.0214686
Solyc02r011120.1	0.0834088	0.0288979	0	1.5003	1.77753	0.537954	-4.76511	0.0223256	37.6088	0.000514634	0.00295101
Solyc02r011170.1	9.08881	10.1136	9.87011	5.28263	4.99808	5.86635	1.31365	4.03007	99.9811	2.14428e-05	0.000507909
Solyc02r011170.1	8.02771	9.11951	7.02516	2.83042	3.88446	3.08791	1.53336	3.59114	74.077	4.40685e-05	0.000580622
Solyc02r011320.1	0.540291	0.164561	0.554127	4.13682	7.03508	6.18556	-3.29435	2.31433	63.1541	0.00010994	0.00122505
Solyc02r011320.1	2.08014	1.5035	3.51569	4.38672	6.39855	5.88793	-1.02252	2.8137	12.4998	0.00969421	0.0277048
Solyc02r011370.1	0.638876	0.436021	0.421498	4.35136	7.7054	6.08137	-3.08819	0.908609	128.142	9.41343e-06	0.000336781
Solyc02r011370.1	1.10576	0.933814	1.6184	11.4117	7.85934	11.9943	-2.88013	1.81361	128.662	6.64436e-06	0.000201704
Solyc02r011390.1	0.137907	0.110009	0.163771	2.49384	14.8965	4.61327	-5.19926	1.85316	43.4766	0.000447211	0.00306934
Solyc02r011390.1	0.0383607	0.159486	0.208911	8.1973	6.48942	14.9572	-5.96023	2.41633	123.099	1.24519e-05	0.000284957
Solyc02r011450.1	1.8121	0.897315	1.98955	31.3694	46.4367	38.0392	-4.14403	4.49882	191.397	2.52012e-06	0.00016635
Solyc02r011450.1	8.90428	18.3023	15.2819	45.1933	59.4939	41.1226	-1.54468	5.30461	27.9907	0.00121046	0.00552321
Solyc02r011720.1	0.10671	0.14084	0.0460813	0.396436	0.678039	0.565132	-1.96672	-0.442024	24.1482	0.00172643	0.00778404
Solyc02r011720.1	0.198336	0.0883485	0.360043	0.499455	0.6626	0.48731	-1.1445	-0.148783	7.62459	0.0268545	0.061361
Solyc02r011930.1	0.106075	0.165849	0.45349	1.94539	8.51492	4.65277	-3.89734	1.28508	32.8427	0.000978071	0.00522724
Solyc02r011930.1	0.888138	0.686968	0.899863	9.58516	8.71764	10.9961	-3.34248	2.40482	437.189	8.60215e-08	2.69684e-05
Solyc02r011980.1	493.017	426.823	508.359	173.82	282.039	223.877	1.55438	8.27604	89.7397	3.05807e-05	0.000604378
Solyc02r011980.1	465.202	460.485	352.743	101.858	143.12	112.776	2.06809	7.88549	119.909	8.48779e-06	0.000227488
Solyc02r012050.1	1.79567	2.19584	1.75123	3.71957	8.24391	6.7378	-1.20636	3.06835	22.546	0.00208912	0.00887952
Solyc02r012050.1	2.91044	1.64449	1.77649	32.1907	15.1958	29.5712	-3.38675	4.86479	87.7729	3.72624e-05	0.00052045
Solyc02r012060.1	1.29137	1.51086	1.34187	3.86908	10.1428	7.63882	-1.88438	3.48351	41.0471	0.000370911	0.0027314
Solyc02r012060.1	2.94104	1.43898	2.10297	41.9175	19.3242	36.1996	-3.69914	5.56377	96.512	2.74534e-05	0.000427612
Solyc02r012100.1	1.51463	1.46895	1.42002	4.80709	6.03608	7.87651	-1.60536	2.00152	69.3986	7.04171e-05	0.000953323
Solyc02r012100.1	1.43579	1.6335	2.43031	6.03074	6.63048	6.39347	-1.57556	2.15672	68.1698	5.82238e-05	0.000661129
Solyc02r012510.1	0.533207	0.418102	0.309868	3.86723	4.91381	4.6522	-2.92007	2.11123	162.216	4.26794e-06	0.000224707
Solyc02r012510.1	0.651655	1.06764	1.20301	3.68335	4.09938	4.10578	-1.80097	2.23507	65.4432	6.67129e-05	0.00073781
Solyc02r012800.1	2.65581	2.13406	2.18466	5.84303	10.7219	7.02176	-1.26665	4.01782	35.5323	0.000564396	0.00366857
Solyc02r012800.1	2.56671	1.855	2.57583	11.8223	9.26977	12.5423	-2.04977	4.48012	150.886	3.80775e-06	0.000166422
Solyc02r012840.1	0.0682421	0.101616	0.0270136	0.47613	4.81791	3.7676	-4.95424	1.38359	25.9683	0.00183999	0.00819479
Solyc02r012840.1	0.232535	0.0920733	0.16885	4.26635	4.05968	4.92129	-4.51286	2.08919	301.822	3.25598e-07	4.64285e-05
Solyc02r012930.1	0.0356629	0	0	4.40772	5.24963	4.72543	-7.66473	0.461521	273.569	7.227e-07	0.000130357
Solyc02r012930.1	3.50676	0.613492	1.58832	12.6654	6.01111	4.92653	-1.83797	1.58035	9.12777	0.0198287	0.0479987
Solyc02r013120.1	0.586004	0.895551	0.32964	2.85894	3.07024	3.45254	-1.88418	0.376175	31.9824	0.000770893	0.0043284
Solyc02r013120.1	1.05095	1.40444	2.22396	3.66194	3.87345	5.1761	-1.22528	1.05715	18.1606	0.00338232	0.0120735
Solyc02r013130.1	0.450938	0.317488	0.372529	1.22136	1.47416	1.81401	-1.49728	1.02541	47.8469	0.000228051	0.00199441
Solyc02r013130.1	0.6299	0.595187	0.717267	1.97764	1.92232	2.09286	-1.40398	1.56561	98.7464	1.6589e-05	0.000330361
Solyc02r013150.1	0.476096	0.832994	1.31296	0.485083	0.481779	0.62238	1.17443	1.64236	11.843	0.0108212	0.0305278
Solyc02r013150.1	1.36479	1.01171	1.63798	0.550268	0.530322	0.573739	1.49116	2.05428	75.2142	4.18661e-05	0.000558527
Solyc02r013170.1	0.561355	0.43884	0.755522	1.86506	4.89453	5.53583	-2.31011	1.34048	32.6454	0.000751331	0.00427681
Solyc02r013170.1	1.05661	0.965672	1.74611	6.97962	6.14298	6.94287	-2.2	2.19054	106.536	1.27762e-05	0.000285784
Solyc02r013180.1	13.0303	18.6842	22.256	6.97485	5.19597	4.41009	2.14277	1.84554	57.0126	0.000131752	0.00138523
Solyc02r013180.1	15.8183	16.8482	21.4085	5.66241	6.46858	5.69338	1.819	1.80777	129.532	6.49019e-06	0.000200515
Solyc03r013420.1	0	0	0	1.49086	1.52386	1.03811	-8.84464	-0.376742	143.754	7.13496e-05	0.000953323
Solyc03r013420.1	0.0368666	0.114955	0.120464	2.60611	3.54593	2.05351	-4.66798	0.689963	138.771	5.10375e-06	0.000184511
Solyc03r013440.1	0.0338798	0.0630608	0.0670565	0.613467	0.801293	0.541795	-3.1082	0.388387	114.137	1.38379e-05	0.000400826
Solyc03r013440.1	0.082461	0.0114278	0.125742	0.800958	1.62359	0.883179	-3.69528	1.1566	40.9694	0.000398922	0.00245713
Solyc03r013730.1	0.0698771	0.0520252	0.0553216	0.917035	1.54167	1.29039	-3.87751	0.221473	189.226	2.53617e-06	0.00016635
Solyc03r013730.1	0.249445	0.117849	0.172895	1.2604	1.52678	1.44927	-2.73787	0.58264	111.118	1.1048e-05	0.000267217
Solyc03r013880.1	6312.86	8679.81	5979.86	2816.64	306.736	1089.67	2.7147	11.5281	11.401	0.0135204	0.035831
Solyc03r013880.1	4167.29	2718.48	3459.92	251.832	297.546	231.274	3.94588	10.2628	418.289	1.00866e-07	2.69684e-05
Solyc03r013910.1	2.94844	4.81763	2.98443	16.8832	14.5643	18.8512	-1.76016	3.39952	51.6735	0.000179461	0.00167072
Solyc03r013910.1	3.33288	2.94352	4.11277	13.1612	9.15591	7.63592	-1.31328	2.8863	33.5471	0.000569833	0.0031687
Solyc03r014040.1	2.21149	2.05814	1.09427	85.9965	158.962	171.81	-5.77129	5.43414	228.994	2.15675e-06	0.00016635
Solyc03r014040.1	24.5208	52.2473	33.5477	257.829	337.97	214.712	-2.63648	6.72265	61.9472	0.000112449	0.00103252
Solyc03r014280.1	8.23497	5.97451	6.70997	2.45641	0.763871	3.63901	2.06972	0.932526	17.2299	0.00481673	0.0167483
Solyc03r014280.1	2.10675	6.32583	3.50571	0.63158	0.728418	1.09799	2.51365	-0.0218314	25.6368	0.00137262	0.00607462
Solyc03r015050.1	6.86792	4.37012	5.31087	3.52884	3.74933	4.07452	1.01769	2.03971	24.672	0.00162567	0.00743532
Solyc03r015050.1	6.14217	7.16522	5.84316	3.52422	3.63641	3.343	1.09413	2.1075	51.9845	0.000142357	0.001183
Solyc03r015610.1	3.73782	4.14475	3.43145	1.90243	1.69845	2.46787	1.36786	2.38424	49.4548	0.000205795	0.00186769
Solyc03r015610.1	5.14885	2.10578	3.809	1.92192	1.85447	2.22446	1.09295	2.30309	14.2731	0.00699304	0.0213596
Solyc03r015900.1	1.71323	2.73802	3.61308	0.456348	0.844597	0.995352	2.28799	1.51861	45.9433	0.000258573	0.00215055
Solyc03r015900.1	1.88364	3.94553	4.02498	0.294849	0.585743	0.522708	3.03947	1.60934	60.2108	0.000115966	0.00106153
Solyc03r015990.1	1.88773	1.48076	0.61382	11.5133	10.6382	6.59722	-2.37158	2.31192	27.6818	0.00146362	0.00691328
Solyc03r015990.1	3.89448	1.36444	3.57458	24.1323	13.4929	23.835	-2.59402	3.46968	41.51	0.000383566	0.00241475
Solyc03r016080.1	23.993	23.8026	19.7878	5.43371	0.978513	2.25161	3.3754	3.40206	28.8216	0.00139391	0.00670458
Solyc03r016080.1	22.7592	17.2975	17.31	1.16503	0.950062	1.12522	4.36125	2.97972	563.635	3.43845e-08	2.69684e-05
Solyc03r016110.1	5593.53	6099.12	4301.61	1970.49	133.689	419.561	3.04646	11.9158	9.37678	0.0204208	0.0493176
Solyc03r016110.1	4202.75	321.593	2204.27	267.154	226.766	388.195	3.12509	10.5018	14.8761	0.00648269	0.0200386
Solyc03r016320.1	0.675464	0.722918	0.434496	2.61586	3.53188	3.54434	-1.9136	2.47731	68.8354	7.22848e-05	0.000956945
Solyc03r016320.1	1.66458	1.45958	2.06673	6.03264	4.48027	5.70332	-1.42822	3.45603	72.0971	4.82675e-05	0.000613657
Solyc03r016660.1	37.907	31.2896	40.1651	116.719	167.677	127.469	-1.43567	8.28976	82.0774	4.09233e-05	0.000701731
Solyc03r016660.1	69.0157	48.1535	58.5474	219.263	168.63	232.295	-1.60303	8.97097	80.0782	3.38844e-05	0.000496582
Solyc03r016680.1	0.101794	0.0378939	0.0402949	0.574942	1.14986	0.891442	-3.29115	-0.718976	49.1591	0.000209671	0.0018969
Solyc03r016680.1	0.512034	0.566534	0.395789	0.962608	1.7195	0.910344	-1.04893	0.179601	10.9679	0.0121191	0.0327768
Solyc03r016750.1	7.60965	9.67505	12.9991	6.8846	1.23979	3.94493	1.73575	1.55831	8.53613	0.0246621	0.0570203
Solyc03r016750.1	4.95802	5.15327	5.77267	0.492037	1.93459	0.534626	2.6406	0.38039	32.4485	0.000728037	0.0037668
Solyc03r016880.1	0.13837	0.0618121	0.0657286	3.58585	12.3089	5.81644	-5.76211	1.36215	90.6752	3.51216e-05	0.000633548
Solyc03r016880.1	0.161656	0.728097	0.55757	11.2821	6.18893	12.543	-4.14788	2.00859	69.3997	7.87014e-05	0.000810162
Solyc03r017000.1	1.2851	1.62653	0.864797	6.70331	6.94069	5.08878	-1.83381	0.893852	42.0269	0.000339934	0.00256819
Solyc03r017000.1	2.41886	1.86391	2.49833	7.83159	8.11687	8.99851	-1.65843	1.43254	105.68	1.31362e-05	0.000289483
Solyc03r017060.1	15.0733	14.9531	13.204	8.39215	6.23223	7.96881	1.39549	5.48192	56.3343	0.000136825	0.00141027
Solyc03r017060.1	12.0188	13.8458	11.5788	4.87651	6.25701	4.93687	1.45014	5.14036	93.355	2.01072e-05	0.000369253
Solyc03r017080.1	0.232924	0.234113	0.995789	1.62513	1.72667	1.64957	-1.34082	0.024146	6.74574	0.0358826	0.0755891
Solyc03r017080.1	0.952425	0.636385	0.543386	1.54184	2.30941	1.62212	-1.12764	0.300002	16.3658	0.00446918	0.0150066
Solyc03r017090.1	277.252	278.372	274.826	152.452	59.547	107.585	1.8123	8.98637	23.4243	0.00214464	0.00907541
Solyc03r017090.1	351.424	351.545	326.049	36.2555	41.1444	58.8954	3.14261	8.96774	225.542	9.20642e-07	6.67525e-05
Solyc03r017100.1	11.1343	8.63233	12.7308	5.54893	1.26683	5.57083	1.82647	1.99105	11.2164	0.0140081	0.0368528
Solyc03r017100.1	22.8896	15.8762	18.9789	0.966863	0.456181	0.21011	5.32401	2.37621	185.483	3.00139e-06	0.000151341
Solyc03r017360.1	0.930009	0.406417	1.00839	10.3578	20.3828	16.3042	-3.82822	1.99527	116.028	1.31032e-05	0.000390713
Solyc03r017360.1	5.47195	2.41409	5.53123	19.3311	14.2546	17.4959	-1.72081	2.52167	35.0801	0.000600068	0.0032756
Solyc03r017490.1	0.144885	0.179785	0.0764705	35.0438	54.2305	53.9153	-7.9602	4.81339	713.791	2.64545e-08	3.81739e-05
Solyc03r017490.1	2.75844	15.7037	8.63784	78.2144	134.253	87.0428	-3.21479	6.14975	26.9916	0.00134109	0.00595486
Solyc03r017550.1	11.8834	7.74157	8.58489	5.19185	5.60014	7.32996	1.11673	3.19905	25.7672	0.00143828	0.00682746
Solyc03r017550.1	11.1837	5.6317	7.51875	4.39096	4.14563	3.84395	1.189	2.83161	26.1939	0.00119926	0.00548892
Solyc03r017710.1	0.0423698	0.047318	0	1.98486	2.2547	2.17788	-5.58767	1.03932	140.216	6.96562e-06	0.000309273
Solyc03r017710.1	0.144375	0.0643118	0.179717	2.1369	1.8204	2.90233	-3.91819	1.28743	134.902	5.6334e-06	0.000188308
Solyc03r017860.1	0.776075	0.758372	0.883226	26.4935	34.1759	36.8629	-4.85566	4.30471	1033.15	7.32198e-09	2.11312e-05
Solyc03r017860.1	5.98155	9.57108	9.36111	17.8037	46.7382	20.12	-1.53134	4.601	14.6743	0.00670392	0.0206248
Solyc03r017910.1	0.112365	0.062744	0.133439	12.3197	20.5266	12.1933	-6.6234	1.40411	337.172	3.52909e-07	0.00010712
Solyc03r017910.1	1.09396	2.55833	3.21712	26.1512	30.2661	24.5021	-3.33824	2.46484	99.0582	2.38922e-05	0.000399321
Solyc03r018030.1	1.69923	1.62898	1.16075	8.7531	14.9692	8.3307	-2.34324	3.01683	74.9724	5.48943e-05	0.00082945
Solyc03r018030.1	2.31312	3.11939	2.50349	12.4031	13.5842	12.4809	-2.04645	3.46166	155.247	3.44556e-06	0.000166422
Solyc03r018040.1	140.838	170.496	136.469	17.1202	7.24125	8.50824	4.19836	7.12045	92.3511	4.84854e-05	0.000777383
Solyc03r018040.1	57.1872	28.4308	27.8028	3.75666	4.85782	3.69065	3.42383	5.06369	114.149	1.593e-05	0.000322545
Solyc03r018080.1	0	0	0	3.74968	10.2509	9.4152	-10.1754	0.863053	114.955	0.000153535	0.00151864
Solyc03r018080.1	0.0411526	0.0427732	0.134469	11.4587	8.56826	7.28693	-6.67418	1.21301	284.932	4.00088e-07	5.41029e-05
Solyc03r018290.1	1.67568	0.828313	0.717686	11.2806	20.9746	21.745	-3.55089	2.75659	81.0096	5.02787e-05	0.000797276
Solyc03r018290.1	4.19883	2.0292	1.39821	65.6353	23.4535	113.027	-4.50227	4.73472	42.7301	0.000351612	0.00231426
Solyc04r018380.1	0.205026	0.0572426	0.334783	1.08563	2.15766	2.38585	-2.75015	0.729786	28.8046	0.00114228	0.00582442
Solyc04r018380.1	0.237034	0.570538	0.516351	1.23869	2.30103	2.07738	-1.85306	0.985911	24.2681	0.00157875	0.00680691
Solyc04r018430.1	20.5087	20.6058	20.6081	51.1381	80.5556	68.6337	-1.21455	3.7207	69.4086	7.03843e-05	0.000953323
Solyc04r018430.1	31.9868	31.8583	36.8763	98.3754	73.9768	95.3007	-1.19046	4.28076	68.8712	5.62657e-05	0.000649349
Solyc04r018440.1	1.71932	1.93603	1.75412	4.78602	8.33428	5.72357	-1.31418	4.12921	52.6715	0.00016903	0.00162067
Solyc04r018440.1	4.98928	1.69655	3.49023	8.91284	9.60654	10.7145	-1.31441	4.89793	15.6836	0.00568641	0.0179969
Solyc04r018500.1	0.0401628	0.0897067	0.0953906	0.570446	0.531657	0.458765	-2.33806	-0.586555	40.9165	0.000368847	0.00272946
Solyc04r018500.1	0.175956	0.182886	0.362006	0.854547	0.851728	0.997292	-1.69308	0.343809	35.1883	0.000491832	0.00285224
Solyc04r018520.1	0.0780204	0.0522793	0.0185306	0.365495	0.429644	0.561455	-2.64916	-0.495145	35.8892	0.000547791	0.0035968
Solyc04r018520.1	0.0911502	0.023685	0.04964	0.319713	0.386783	0.427551	-2.53544	-0.645071	40.1353	0.000326132	0.00217543
Solyc04r018790.1	0.577108	0.491053	0.391625	1.98131	1.38724	1.97763	-1.4049	1.40112	28.5287	0.00107518	0.00555834
Solyc04r018790.1	0.561856	0.407861	0.718821	2.34852	1.51375	3.26295	-1.86353	1.79864	33.8702	0.000638772	0.00341976
Solyc04r018800.1	1.78047	1.54979	0.621882	39.7468	67.6849	74.4718	-5.01162	4.49206	133.381	1.48646e-05	0.000416496
Solyc04r018800.1	15.8047	35.6892	25.0163	94.6119	133.034	95.5969	-1.83944	5.76742	32.4797	0.000790655	0.00402085
Solyc04r018830.1	0.015989	0.0357127	0	0.517942	0.457176	0.273955	-4.04786	-0.713691	36.4421	0.000523291	0.00347977
Solyc04r018830.1	0.0933988	0.105167	0.194981	0.898799	0.907142	0.784927	-2.50159	0.456449	82.3305	3.0846e-05	0.000463893
Solyc04r018900.1	0.956606	0.400622	1.02951	5.2739	15.8605	17.1075	-3.49292	2.13913	44.4344	0.000403123	0.00287262
Solyc04r018900.1	3.11412	2.02675	2.21898	8.0724	15.215	14.8461	-2.14587	2.44261	57.4144	0.000126203	0.00110678
Solyc04r018950.1	58.0785	79.0232	32.9796	19.0012	3.26775	15.7403	2.59822	4.37151	13.9259	0.00863547	0.0257458
Solyc04r018950.1	11.5639	6.84371	9.50248	2.70923	3.44593	1.78554	2.02606	1.73584	55.1221	0.000117574	0.00106317
Solyc04r019230.1	889.266	985.497	914.53	620.191	420.092	503.344	1.30515	8.32073	37.9874	0.000461899	0.0031514
Solyc04r019230.1	808.985	1039.32	904.224	379.983	391.712	426.557	1.42867	8.14943	92.1162	2.10466e-05	0.0003727
Solyc04r019240.1	0.789754	0.579216	0.307958	3.17217	6.14157	4.83368	-2.56372	2.16068	47.9332	0.000238421	0.00204281
Solyc04r019240.1	0.677076	0.882657	1.34994	6.09353	5.71368	5.59821	-2.36505	2.6194	105.086	1.33939e-05	0.000290854
Solyc04r021080.1	2.19176	1.6405	1.91059	10.6441	25.4085	17.6582	-2.72355	3.05964	87.488	3.32313e-05	0.000624208
Solyc04r021080.1	6.85553	3.72791	8.82686	21.5593	19.3679	20.3375	-1.45241	3.63661	30.6269	0.000893738	0.00439483
Solyc04r021310.1	2.39579	1.90534	0.819047	4.77588	5.76624	6.46836	-1.23283	1.12113	11.3609	0.011915	0.0328116
Solyc04r021310.1	2.40315	1.32236	2.65598	6.48395	5.55859	8.41276	-1.46754	1.4332	29.5032	0.000841897	0.0042159
Solyc04r021520.1	1.56637	1.57123	1.98267	0.430043	0.685369	0.846392	1.8647	1.61056	64.5213	8.89357e-05	0.00109221
Solyc04r021520.1	1.46105	1.30979	1.30293	0.423773	0.588978	0.41762	1.73206	1.20985	83.2327	2.97266e-05	0.000455859
Solyc04r021610.1	31.8509	21.6812	32.9357	153.075	260.365	166.071	-2.26166	6.66404	93.2715	2.69461e-05	0.000576344
Solyc04r021610.1	58.0526	78.0983	71.3179	208.88	220.701	242.074	-1.46648	7.18648	89.2909	2.34077e-05	0.000395974
Solyc04r021790.1	2.88772	2.11193	1.4567	24.5799	35.9936	42.7642	-3.50089	3.7975	129.459	9.35279e-06	0.000336781
Solyc04r021790.1	12.415	31.8847	18.7252	42.2369	67.8766	44.0839	-1.04575	4.94916	7.67324	0.0282582	0.0638331
Solyc04r021910.1	3.48878	4.42176	6.32063	1.42329	0.970915	1.13066	2.45453	3.17522	77.9999	4.82902e-05	0.000777383
Solyc04r021910.1	2.06954	4.49092	3.1489	0.605272	1.5195	1.25048	1.76581	2.66168	18.4716	0.00374708	0.0130077
Solyc04r021970.1	0	0	0.0311306	1.77672	5.85754	3.20395	-7.84332	1.41799	92.9924	3.81426e-05	0.000667149
Solyc04r021970.1	0.204171	0.238738	0.416964	3.82857	6.09346	5.77606	-3.97005	2.15317	183.29	1.93919e-06	0.000110944
Solyc04r022250.1	111.15	37.0609	104.185	6707.5	6050.13	4396.65	-5.63075	11.5053	117.581	1.82437e-05	0.000457837
Solyc04r022250.1	611.405	445.653	585.241	4113.28	7838.81	5216.07	-3.16514	11.7375	148.676	4.00991e-06	0.000166422
Solyc04r022270.1	0.325337	0.335383	0.430933	0.922927	1.25887	1.34355	-1.21452	0.416643	36.2907	0.00052986	0.00349127
Solyc04r022270.1	0.450744	0.481157	0.544022	1.74863	1.66798	1.7857	-1.59397	0.973739	92.4021	2.08249e-05	0.0003727
Solyc04r022320.1	0.377459	0.134893	0.457216	42.6561	109.454	69.218	-7.33652	6.5178	170.238	7.52284e-06	0.000319278
Solyc04r022320.1	9.53252	5.69877	7.14063	58.0151	97.1711	93.2967	-3.25358	6.9688	155.028	5.1577e-06	0.000184511
Solyc04r022350.1	3.29911	3.56744	2.79847	15.4498	23.6245	12.8008	-1.93978	2.00533	59.8132	0.000113196	0.00123744
Solyc04r022350.1	8.20825	4.13327	7.5521	33.3439	34.2103	28.6372	-2.06063	2.98417	80.5057	3.32793e-05	0.000490129
Solyc04r022610.1	29.1995	34.3688	136.787	26.1169	10.1311	23.5669	2.15607	4.77905	9.53022	0.0197532	0.0480672
Solyc04r022610.1	5.42372	77.4062	31.6559	4.31949	5.50239	1.14044	3.63952	3.73465	13.0965	0.00882206	0.0258069
Solyc04r022710.1	24.0951	14.6209	27.9496	43.8871	90.5726	66.6344	-1.10471	5.62397	14.6034	0.00687645	0.021689
Solyc04r022710.1	35.7321	52.161	43.1512	145.221	118.731	126.386	-1.3453	6.65496	53.0524	0.000133234	0.00113771
Solyc04r022820.1	0.0797645	0.0742333	0.0315748	0.689029	3.26621	1.97409	-4.42479	0.612804	43.0793	0.00039415	0.00284379
Solyc04r022820.1	0.194141	0.0538098	0.0845828	2.62605	2.69477	3.39974	-4.46016	1.27728	151.591	3.746e-06	0.000166422
Solyc04r022840.1	82.9875	66.1597	114.926	332.021	808.748	536.465	-2.17612	9.52986	46.9802	0.000245378	0.00208897
Solyc04r022840.1	334.464	215.732	323.344	1951.3	627.943	1341.86	-1.95874	10.9547	22.9647	0.00209774	0.00838813
Solyc04r022900.1	2.12166	1.44606	2.01319	0.741187	1.21154	1.38995	1.22622	2.75282	26.306	0.00135626	0.00659822
Solyc04r022900.1	4.25775	5.43575	3.22034	0.808657	1.80457	1.6445	1.84091	3.69347	28.5901	0.00113993	0.00527419
Solyc04r022940.1	0.464503	0.273785	0.352424	0.617309	1.80367	1.56228	-1.3542	0.484539	11.7082	0.0111136	0.0311398
Solyc04r022940.1	0.527598	0.757281	0.684114	2.00648	1.40724	1.56146	-1.1126	1.00135	22.3773	0.00189209	0.00777482
Solyc04r022970.1	3.87827	3.02282	3.5022	15.7039	26.7389	21.3655	-2.12821	3.614	126.143	9.92045e-06	0.000336781
Solyc04r022970.1	5.46701	6.17286	7.45398	17.3611	18.3362	21.6542	-1.36531	3.77063	82.3083	3.08742e-05	0.000463893
Solyc04r023100.1	0	0	0	1.25333	2.66328	3.87185	-8.22306	-0.93436	49.2486	0.000907409	0.00490409
Solyc04r023100.1	0.266133	0.110646	0.57974	3.56156	2.28871	3.49533	-3.06509	-0.483195	44.4294	0.00023621	0.00171816
Solyc04r023170.1	10.8619	9.97665	8.96669	28.1812	33.7763	26.477	-1.09391	4.50133	56.0641	0.000138915	0.00141849
Solyc04r023170.1	15.3575	15.4284	15.0487	33.8753	40.1677	33.754	-1.00825	4.93702	85.4154	2.72249e-05	0.000427612
Solyc04r023240.1	0.832079	0.772198	0.90463	3.94819	6.21786	4.99322	-2.11279	3.33397	179.556	3.02896e-06	0.000185991
Solyc04r023240.1	1.97388	2.07533	2.28663	6.10766	5.53872	6.06098	-1.26083	3.89108	123.578	7.6445e-06	0.000214333
Solyc04r023340.1	1.19298	1.3323	1.34407	11.9517	18.173	14.8499	-3.05601	2.39792	337.033	3.5341e-07	0.00010712
Solyc04r023340.1	4.88404	4.64303	5.90352	73.2806	34.6423	60.1017	-3.2293	4.39886	119.472	1.37297e-05	0.000292533
Solyc04r023370.1	3.78466	2.47632	3.65902	40.8559	67.7299	49.8527	-3.51285	5.92515	237.137	1.17753e-06	0.000149136
Solyc04r023370.1	17.0967	9.81315	15.6754	86.6902	61.8247	88.7648	-2.26762	6.79725	96.365	2.09281e-05	0.0003727
Solyc04r023420.1	0.332913	0.0619655	0.0658917	5.19856	12.1632	13.3096	-5.43346	0.890701	83.6929	4.10924e-05	0.000701731
Solyc04r023420.1	0.216077	0.449172	0.82372	14.9247	13.2643	15.013	-4.63865	1.51468	186.719	1.79839e-06	0.000107004
Solyc04r023440.1	10.2366	8.00992	7.27806	0.663975	0.776008	0.96384	3.88588	2.43169	295.79	5.5311e-07	0.000120098
Solyc04r023440.1	5.38298	3.23564	3.90873	0.933258	1.00296	1.06474	2.27734	1.46844	110.136	1.13922e-05	0.000272144
Solyc04r023510.1	5.78342	5.54758	5.83108	2.0404	0.864123	1.58614	2.37379	2.6498	48.8136	0.000225443	0.00199074
Solyc04r023510.1	5.24034	4.96867	4.38706	0.932571	0.615055	1.06232	2.70567	2.25604	153.26	3.60491e-06	0.000166422
Solyc04r023560.1	0.159037	0.348117	0.18131	1.07157	1.41474	1.59136	-2.08524	1.36448	44.0633	0.000294073	0.00232211
Solyc04r023560.1	0.303475	0.347613	0.580136	1.85819	1.58385	2.07713	-1.95056	1.93585	63.3856	7.41855e-05	0.00077575
Solyc05r023720.1	162.223	123.125	159.788	103.563	59.84	96.9403	1.22323	6.01334	21.3504	0.00249635	0.0102336
Solyc05r023720.1	120.742	130.127	116.543	33.564	54.4511	36.7648	1.78752	5.47069	86.3102	2.6277e-05	0.000418043
Solyc05r023730.1	0.0425108	0.0474755	0	1.27115	2.3635	2.54932	-5.45721	0.026529	97.8548	2.30159e-05	0.000529375
Solyc05r023730.1	0.144855	0.172069	0.202854	3.64035	2.7631	3.30025	-3.9869	0.795706	277.102	4.41993e-07	5.47888e-05
Solyc05r024030.1	4.2304	4.04953	0.538264	10.5414	12.72	11.3902	-1.46873	1.03217	6.23975	0.0442074	0.0891563
Solyc05r024030.1	6.9869	4.89233	5.68753	16.6686	17.227	18.1976	-1.34599	1.75164	73.0015	4.62888e-05	0.000600098
Solyc05r024050.1	1.87892	1.25735	0.832314	14.2613	43.6489	20.8746	-3.79071	5.13444	58.1256	0.00019375	0.00178077
Solyc05r024050.1	4.849	3.44045	4.50666	90.2579	64.6523	117.725	-4.19755	7.05784	263.995	6.56716e-07	6.21774e-05
Solyc05r024070.1	0.539503	0.499955	0.736107	2.00221	5.14201	2.42568	-1.93728	1.74415	30.3236	0.000900895	0.00488719
Solyc05r024070.1	1.38575	0.859548	1.14418	4.63141	3.7937	3.44659	-1.59093	2.26687	66.7368	6.25017e-05	0.000704328
Solyc05r024470.1	16.7608	26.3091	40.4966	4.56142	7.15717	8.7786	2.49947	4.46731	52.1362	0.000225778	0.00199074
Solyc05r024470.1	36.6588	44.6288	57.8861	3.61146	3.55254	2.49111	4.06678	4.94063	321.548	2.86231e-07	4.48178e-05
Solyc05r024650.1	15.043	13.9156	18.5369	6.75172	3.33487	7.71169	1.86369	3.54821	31.0716	0.000920935	0.00496788
Solyc05r024650.1	14.7778	17.3313	19.1469	3.14216	2.32111	2.14676	2.96973	3.36473	233.398	8.15099e-07	6.21774e-05
Solyc05r024710.1	2.21759	1.58225	1.81662	6.34445	10.0026	8.18556	-1.63964	3.31967	73.6074	5.82517e-05	0.000857726
Solyc05r024710.1	3.72824	4.88278	4.39825	10.4961	12.6449	10.2559	-1.13124	4.03454	52.1147	0.000141203	0.00117816
Solyc05r024830.1	6851.04	5791.13	4610.88	834.965	142.783	763.57	3.74316	10.6438	27.8205	0.00153235	0.00713282
Solyc05r024830.1	1761.36	4106.08	2513.73	319.969	495.656	685.653	2.72435	9.59002	42.2723	0.000363184	0.00234886
Solyc05r024860.1	4.9001	8.15906	7.02202	5.66651	2.29291	3.50006	1.23814	3.30713	9.60442	0.0191955	0.0468152
Solyc05r024860.1	8.02496	7.30317	8.80785	3.11312	2.74793	4.20655	1.48075	3.38401	71.913	4.86834e-05	0.000616311
Solyc05r025660.1	0.178274	0.455072	0.393174	1.26922	1.94187	1.30909	-1.67073	-0.31495	21.3749	0.00241828	0.0100419
Solyc05r025660.1	0.37192	0.747362	0.810184	2.43511	2.44093	2.15159	-1.64153	0.391212	31.5892	0.000684781	0.00360571
Solyc05r027730.1	1.61297	1.39025	1.55781	6.85767	11.716	8.21067	-2.0676	3.96517	127.756	9.50881e-06	0.000336781
Solyc05r027730.1	2.89307	3.26436	3.9105	9.45136	11.5538	12.6534	-1.51882	4.5509	97.889	1.70928e-05	0.000334547
Solyc05r028140.1	20.9715	21.3173	68.0674	10.3848	14.0609	11.001	2.09209	5.46055	19.5427	0.00382264	0.014018
Solyc05r028140.1	39.638	28.9123	28.2157	6.58247	7.5932	6.46597	2.45137	5.10893	234.317	8.0378e-07	6.21774e-05
Solyc05r028340.1	0.487692	0.272324	0.144789	7.99626	10.6392	9.55378	-4.4363	1.96773	148.668	5.72363e-06	0.000279496
Solyc05r028340.1	2.82508	2.56621	2.04275	8.42942	10.7185	12.11	-1.8415	2.51236	89.2707	2.34257e-05	0.000395974
Solyc05r028360.1	1.17688	1.36487	1.23634	8.27884	7.86138	9.07404	-2.27024	2.12336	200.097	2.0985e-06	0.00016635
Solyc05r028360.1	0.925433	1.64893	2.27994	6.37308	6.38284	6.95054	-1.80336	1.97135	39.7082	0.000363101	0.00234886
Solyc05r028450.1	0.226552	0.354214	0.161425	31.1166	80.6128	65.7564	-7.37994	4.61784	263.191	1.37351e-06	0.000149136
Solyc05r028450.1	1.98508	0.320951	0.624616	229.592	115.457	298.633	-7.55644	6.62663	102.513	2.25885e-05	0.000390701
Solyc06r028810.1	0.2361	0.164796	0.128508	0.892282	1.48977	1.13494	-2.22276	0.527106	60.2357	0.000110696	0.00122872
Solyc06r028810.1	0.411833	0.378278	0.803245	1.57114	1.44139	1.59482	-1.32246	1.21153	23.1798	0.00171076	0.00722941
Solyc06r029930.1	43.525	40.0614	59.0422	5.27814	9.74401	6.2096	3.2286	5.29195	187.641	2.60946e-06	0.000167353
Solyc06r029930.1	42.5974	41.8538	28.7484	6.34045	8.48905	8.43582	2.51462	4.93692	140.148	5.48781e-06	0.000187658
Solyc06r029970.1	0.861208	0.240447	3.54302	57.2974	111.234	167.479	-5.72074	5.12004	41.0713	0.000525319	0.00348522
Solyc06r029970.1	2.24584	5.78903	4.99015	62.8251	101.178	78.6218	-3.98568	4.85504	107.2	1.95401e-05	0.000361068
Solyc06r030310.1	0.106733	0.297996	0.0950634	0.851072	1.72372	1.37157	-2.47222	-0.693884	26.2208	0.00136882	0.00662671
Solyc06r030310.1	0.545542	0.594027	0.565904	1.28969	1.96952	1.94966	-1.37828	-0.0265959	31.4894	0.000691406	0.00362775
Solyc06r030600.1	0.366568	0.409379	0.0621882	8.14248	10.0377	9.86976	-4.52597	0.894607	126.982	9.70347e-06	0.000336781
Solyc06r030600.1	3.36487	2.59654	2.55439	17.4423	12.6919	14.8268	-2.17609	1.87965	127.468	6.8635e-06	0.000203846
Solyc06r030690.1	65.5337	69.1257	86.911	11.9333	3.56535	8.84296	3.61212	5.86264	54.6093	0.000232364	0.00200779
Solyc06r030690.1	41.9444	52.2863	40.6072	2.87537	1.58672	0.924941	4.86534	4.97168	135.203	9.15765e-06	0.000236904
Solyc06r030720.1	1.0115	0.829198	1.27788	0.37539	0.923042	0.565409	1.2286	0.871974	16.35	0.00491351	0.0169825
Solyc06r030720.1	0.660006	1.55711	0.810158	0.271354	0.640146	0.147421	1.75346	0.606308	9.50685	0.0181871	0.0447731
Solyc06r030800.1	6.70054	5.38781	8.09363	3.58736	3.20329	5.99181	1.12654	1.75911	16.707	0.0046485	0.0163008
Solyc06r030800.1	6.63529	7.74898	4.8316	0.764385	2.02469	1.26768	2.47931	1.28334	46.4005	0.000224906	0.00165618
Solyc06r030830.1	101.535	104.958	128.486	62.0414	71.7492	59.9232	1.2567	5.80417	100.777	2.08897e-05	0.000506619
Solyc06r030830.1	99.7567	115.093	100.014	45.1522	57.2192	44.1756	1.33247	5.57898	82.9928	3.00192e-05	0.000457985
Solyc06r030930.1	624.81	757.414	895.333	127.824	120.507	90.8399	3.20215	9.40181	203.597	1.97852e-06	0.00016635
Solyc06r030930.1	244.866	174.86	196.004	89.7634	52.0884	48.7106	1.9076	7.58561	50.1699	0.000207819	0.00159346
Solyc06r031180.1	31.924	41.3026	32.5391	13.9618	5.44199	12.7142	2.16137	4.8394	29.5881	0.00129885	0.00640764
Solyc06r031180.1	18.5052	17.5274	14.98	4.62807	4.65571	2.17456	2.37826	3.63272	63.5658	0.000103729	0.000989079
Solyc06r031190.1	4.75217	1.32679	2.0659	66.2068	73.3092	62.6912	-4.14534	5.00043	72.1333	0.000102563	0.00117928
Solyc06r031190.1	6.91922	2.79081	14.5103	76.28	26.2698	55.2711	-2.51659	4.92275	16.6894	0.00486285	0.0159026
Solyc06r031310.1	0.0108363	0.0242036	0.0386058	0.162012	0.648374	1.31205	-4.34341	0.44	22.9632	0.00253693	0.0103649
Solyc06r031310.1	0.0527495	0.0548268	0.0574543	0.358655	0.411856	0.556713	-2.76902	0.0318122	108.87	1.18562e-05	0.000275563
Solyc06r031350.1	43.7193	38.695	31.3767	311.656	410.602	397.463	-2.81521	6.25691	258.61	8.75913e-07	0.000133047
Solyc06r031350.1	139.757	240.679	208.257	588.145	644.951	487.086	-1.3155	7.30139	32.3507	0.00068938	0.00362351
Solyc06r031370.1	0.562741	0.850271	0.609316	2.2106	1.96311	1.51246	-1.03277	0.764881	15.4043	0.00571625	0.0189622
Solyc06r031370.1	1.06351	0.653186	1.17592	2.17383	2.53449	3.66581	-1.3169	1.31909	23.6092	0.0016228	0.00693654
Solyc06r031500.1	0.362249	0.478111	0.645283	0.935482	2.38893	1.59871	-1.24212	0.47576	13.0204	0.00864648	0.0257521
Solyc06r031500.1	0.977874	0.716467	1.4143	2.47404	2.44886	2.4814	-1.04046	1.23734	21.0792	0.0022407	0.00884097
Solyc06r031600.1	4.04995	0.603058	3.43953	17.1743	14.0105	16.5419	-2.09673	2.95129	12.1565	0.0117427	0.0324611
Solyc06r031600.1	7.31233	2.68246	3.93021	22.9016	23.2547	30.5164	-2.24568	3.71165	42.4195	0.000359411	0.0023346
Solyc06r031700.1	0.451316	0.137461	0.194894	9.8351	22.3765	8.34208	-5.15476	2.68701	79.8052	7.58835e-05	0.000995454
Solyc06r031700.1	1.39805	0.954902	0.848389	6.20779	16.882	18.5022	-3.46508	2.93706	58.6281	0.000133516	0.00113771
Solyc06r031840.1	0.663357	0.926036	0.935475	2.61719	2.59046	4.38851	-1.4566	1.61617	30.9386	0.000849621	0.00467049
Solyc06r031840.1	1.65493	0.922981	1.231	3.29624	5.17644	3.12399	-1.3844	2.01785	27.6911	0.00102883	0.00490508
Solyc06r031860.1	0.265277	0.0246882	0.118136	1.1017	0.983253	0.871172	-2.34928	0.133805	16.4722	0.00510315	0.0174292
Solyc06r031860.1	0.279789	0.279622	0.503999	1.28914	1.3151	1.80453	-1.83575	0.859652	44.7833	0.000230296	0.00168751
Solyc06r032070.1	10.1145	5.92644	6.62513	103.3	117.151	88.2822	-3.28987	4.57763	169.629	3.67079e-06	0.000211878
Solyc06r032070.1	24.5958	28.1346	41.9398	154.646	136.91	168.135	-2.06388	5.43987	107.362	1.26573e-05	0.000285269
Solyc06r032290.1	0.532397	0.462446	1.19424	41.4499	69.2859	62.1651	-5.82991	3.23649	291.341	5.82596e-07	0.000120098
Solyc06r032290.1	3.45551	11.972	9.97383	72.6598	93.9732	62.1326	-2.93667	3.91967	43.5196	0.000332754	0.0022097
Solyc06r032510.1	3.125	3.38385	2.95884	1.06281	0.559018	1.25417	2.17482	2.26786	47.6194	0.000231445	0.00200654
Solyc06r032510.1	1.20258	1.45292	1.36581	0.632296	0.628056	0.711131	1.25271	1.15095	51.656	0.000145322	0.00120093
Solyc06r032550.1	46.1664	41.6414	33.4188	19.5584	1.93306	11.7718	2.28063	6.08088	8.57222	0.0244572	0.0567392
Solyc06r032550.1	24.4909	15.7773	20.7676	2.83695	2.45081	1.36759	3.40977	4.81646	132.896	9.68984e-06	0.000243984
Solyc06r032570.1	374.242	262.315	106.195	19.1888	5.3372	27.8798	4.29116	7.48761	29.7427	0.00128072	0.00633205
Solyc06r032570.1	48.5589	178.261	58.7461	11.1184	25.5485	9.61172	2.88823	6.11389	19.8393	0.00310711	0.0113886
Solyc06r032710.1	0.0533667	0.297996	0.126751	2.34045	6.21671	4.20616	-4.21384	-0.202206	55.5328	0.000143148	0.00144449
Solyc06r032710.1	0.311738	1.51207	1.01863	5.55127	9.34789	5.30064	-2.59293	0.657501	26.8747	0.00135754	0.00601889
Solyc06r032770.1	3.43423	5.99444	3.47412	3.39763	0.781252	1.39477	1.62509	1.56818	7.54902	0.0312698	0.0679042
Solyc06r032770.1	4.70563	5.45726	6.63595	0.374206	0.448396	0.638936	3.73967	1.52793	233.926	8.08574e-07	6.21774e-05
Solyc06r032810.1	0.0876576	0.231388	0.0757074	0.405082	0.405075	0.418717	-1.16423	-0.376309	7.36701	0.0300222	0.0659392
Solyc06r032810.1	0.170682	0.16934	0.245057	0.38516	0.430169	0.554965	-1.00625	-0.0932078	16.4102	0.00443735	0.0149503
Solyc06r032860.1	42.3177	40.8174	41.8541	28.8861	14.5891	21.3214	1.38973	5.7858	23.4793	0.00201447	0.00866431
Solyc06r032860.1	28.2418	37.4569	30.484	16.6253	17.8852	18.3466	1.09424	5.38021	52.9017	0.000134475	0.00113978
Solyc07r032930.1	61.9108	35.6516	50.8035	18.9412	23.0453	44.171	1.26835	7.44206	13.0879	0.0094465	0.0274825
Solyc07r032930.1	61.5655	77.8528	54.6385	6.74305	23.6814	10.0878	2.50032	7.44758	28.8505	0.00111095	0.0051885
Solyc07r032950.1	0.338285	0.264455	0.080346	0.640637	1.71958	0.946706	-1.73766	-0.216523	10.8123	0.0133401	0.0354506
Solyc07r032950.1	0.230542	0.547704	0.53808	1.36846	1.22982	1.58345	-1.44217	0.286352	18.9303	0.00302027	0.011183
Solyc07r033170.1	0.359304	0.214008	0.199122	6.32691	15.9177	10.2878	-4.872	3.14208	150.63	6.35753e-06	0.000295858
Solyc07r033170.1	3.87121	5.04169	4.49589	21.3555	26.481	25.2823	-2.21771	4.67956	205.523	1.28051e-06	8.06044e-05
Solyc07r033250.1	0.809496	0.904034	1.02435	0.595214	0.435656	0.651807	1.15765	0.414949	24.8022	0.00160181	0.00736116
Solyc07r033250.1	1.29197	0.698282	1.11169	0.334644	0.26315	0.333308	1.94311	0.284511	52.1651	0.00014076	0.00117816
Solyc07r033380.1	0.326135	0.136584	0.774603	2.68181	9.10935	6.56588	-3.40428	1.65102	28.804	0.00139621	0.00670458
Solyc07r033380.1	0.635033	0.701293	1.12397	23.3449	14.3716	16.2432	-4.24121	3.27831	215.546	1.27964e-06	8.06044e-05
Solyc07r033470.1	0.127383	0.0437723	0.0581822	1.172	2.30366	1.93634	-4.01666	0.944618	98.9562	2.21832e-05	0.000516296
Solyc07r033470.1	0.601004	0.267717	0.696171	2.49156	2.40724	2.78552	-2.08528	1.76494	52.7086	0.000136834	0.0011532
Solyc07r034240.1	0.130088	0.0484268	0.0600778	0.280934	1.04088	0.619144	-2.4758	0.0807994	19.8616	0.00303062	0.0117401
Solyc07r034240.1	0.225155	0.0950715	0.183928	0.911239	0.644904	0.635322	-1.90135	0.468178	36.9922	0.00042112	0.0025568
Solyc07r034430.1	41.6264	42.8587	32.2512	119.843	147.078	146.71	-1.34503	4.55976	74.648	5.56692e-05	0.000832441
Solyc07r034430.1	69.6028	65.3757	79.667	216.168	148.143	209.527	-1.20104	5.20262	52.8393	0.000134994	0.00114093
Solyc07r035340.1	0.0599482	0.267797	0.142383	5.01916	4.69791	4.86183	-4.45689	-0.161183	124.742	1.0297e-05	0.000336781
Solyc07r035340.1	0.992185	0.970596	1.58923	5.60599	7.00048	6.77563	-2.22639	0.492923	90.8011	2.21059e-05	0.000389143
Solyc07r036010.1	1.52357	0.850753	1.0643	24.3867	42.1874	34.2433	-4.37421	3.89429	248.674	1.00133e-06	0.000137611
Solyc07r036010.1	3.35925	6.98309	4.77554	44.447	81.7505	49.0104	-3.29483	4.89304	81.6337	4.69993e-05	0.000600098
Solyc07r036150.1	0.260576	0.291008	0.98636	1.78559	7.22645	5.78549	-2.78533	1.72101	17.7747	0.00483368	0.016787
Solyc07r036150.1	0.82449	1.0712	1.03619	3.43951	6.96132	10.2634	-2.58653	2.36438	41.4846	0.000384269	0.00241475
Solyc07r036210.1	0	0	0	7.20161	16.3911	14.3159	-11.1787	1.82853	238.246	2.16174e-05	0.000507909
Solyc07r036210.1	0.133352	0.346509	0.399426	23.099	23.3889	23.1436	-6.07757	2.84482	478.476	6.2129e-08	2.69684e-05
Solyc07r036340.1	0.15784	0.0587579	0.0624809	2.88426	4.01167	3.78619	-4.69432	0.505629	191.192	2.44885e-06	0.00016635
Solyc07r036340.1	0.512228	0.692121	0.613706	4.42255	9.15796	5.64628	-3.16735	1.51263	97.1007	1.75734e-05	0.000339485
Solyc07r036520.1	0.730213	0.834458	0.776414	1.68838	3.25055	2.84174	-1.24187	3.03783	35.7821	0.000552708	0.00360497
Solyc07r036520.1	2.30634	1.0783	1.2065	4.16188	3.14762	4.16829	-1.10562	3.77907	14.0062	0.00751002	0.022432
Solyc07r036590.1	0.668373	0.519835	0.779552	2.45061	3.18514	3.01975	-1.66278	2.60757	94.4044	2.5899e-05	0.000566246
Solyc07r036590.1	1.52219	0.857496	1.44913	4.57731	3.18194	3.8221	-1.38622	3.2212	36.8105	0.000427627	0.00259102
Solyc07r036770.1	4070.82	6310.46	5514.98	489.941	529.506	522.495	3.83247	11.5981	332.256	3.71172e-07	0.00010712
Solyc07r036770.1	1229.37	1094.7	683.835	293.167	564.671	390.357	1.50364	9.42166	23.0764	0.00207015	0.00836781
Solyc07r036820.1	5.42006	4.61185	8.21987	2.94671	3.82657	4.93146	1.11186	2.31694	19.6024	0.00305545	0.0118046
Solyc07r036820.1	13.6375	9.02232	9.20589	4.48694	1.75771	1.71439	2.21115	2.73824	29.1731	0.00107635	0.00505868
Solyc07r036940.1	0.265586	0.200925	0.345919	1.77616	2.28635	1.71257	-2.35803	1.3953	109.535	1.58609e-05	0.00043005
Solyc07r036940.1	0.533817	0.346774	0.463326	1.55732	2.45394	2.27897	-2.0023	1.68432	77.9024	3.71908e-05	0.00052045
Solyc07r037130.1	0.176184	0.29514	0.0697423	0.819499	1.10393	0.804993	-1.83466	-0.282783	17.5574	0.0040875	0.0147089
Solyc07r037130.1	0.271585	0.430849	0.342515	0.802185	0.873423	0.838095	-1.0355	-0.105985	17.6909	0.00363072	0.0127075
Solyc07r037140.1	141.969	131.161	284.974	786.677	2504.11	1151.66	-2.50026	9.74564	27.1066	0.00164227	0.00747839
Solyc07r037140.1	396.853	510.45	428.64	2600.04	2511.34	2324.16	-2.24744	10.6897	184.58	1.8731e-06	0.000109264
Solyc07r037210.1	0.361823	0.498364	0.401037	1.33436	1.23892	0.936806	-1.0167	0.538033	17.3852	0.00419372	0.0149976
Solyc07r037210.1	0.763231	0.659039	0.409258	1.66009	1.6077	2.65749	-1.4591	1.24041	22.2241	0.00192944	0.00789557
Solyc08r037530.1	0.412102	0.349775	0.176181	1.6923	1.68457	2.02413	-2.03483	1.41351	41.8797	0.000343595	0.00258233
Solyc08r037530.1	0.657986	0.859043	0.655493	1.85326	1.86138	2.11717	-1.19371	1.83236	43.9349	0.000244801	0.00176768
Solyc08r037540.1	18.9113	16.551	15.5992	60.6458	86.7134	88.8807	-1.72521	5.59349	121.918	1.11134e-05	0.000348623
Solyc08r037540.1	26.026	23.459	29.3256	70.1472	106.82	94.3062	-1.56167	5.96397	94.7626	1.91036e-05	0.000355208
Solyc08r037570.1	8.16931	12.8376	5.34922	32.7151	20.3118	32.0332	-1.22948	4.59441	10.3855	0.016515	0.0417008
Solyc08r037570.1	9.00653	12.2856	12.686	21.8323	34.6118	26.9845	-1.06784	4.71887	27.2518	0.00111349	0.00519222
Solyc08r037620.1	63.2729	60.6092	70.9788	158.519	243.698	191.158	-1.12658	8.24069	58.1441	0.000123816	0.00131923
Solyc08r037620.1	133.697	80.8264	120.481	546.61	217.953	527.922	-1.73892	9.33799	21.9196	0.00238035	0.0092812
Solyc08r037650.1	39.3443	38.1172	30.5258	20.1306	15.2427	24.3433	1.32092	4.34408	34.3737	0.00062296	0.00392435
Solyc08r037650.1	40.4431	31.9831	31.847	16.3637	17.8432	17.3683	1.23827	4.19091	95.1004	1.88723e-05	0.000353114
Solyc08r037910.1	0.389445	0.36244	0.501026	38.72	82.0724	73.8079	-6.7789	4.24439	444.007	1.36776e-07	7.8947e-05
Solyc08r037910.1	11.4062	22.2329	16.6221	84.704	130.284	91.6651	-2.37188	5.28116	63.8116	0.000102481	0.000983491
Solyc08r039080.1	214.527	158.133	176.854	93.2537	84.3894	78.6753	1.56382	7.25779	72.5285	6.10943e-05	0.000878605
Solyc08r039080.1	135.757	224.775	162.599	76.652	80.2051	91.6033	1.30899	7.14145	35.7026	0.00048924	0.00285224
Solyc08r039910.1	398.268	433.206	592.289	174.538	176.019	218.488	1.78589	7.15334	102.838	1.95403e-05	0.000481994
Solyc08r039910.1	406.441	482.862	334.109	43.6162	111.938	45.5267	2.8433	6.64847	48.4713	0.000239974	0.00173704
Solyc08r040270.1	0.203881	0.182153	0.193695	0.889059	1.24149	1.03634	-1.9663	1.34365	138.712	7.22192e-06	0.000312996
Solyc08r040270.1	0.238191	0.20631	0.237816	1.03898	0.97704	1.23365	-2.02787	1.48271	149.902	3.89615e-06	0.000166422
Solyc08r040300.1	0.151213	0.126655	0.0897865	0.489834	0.960812	0.885217	-2.14059	-0.883445	29.31	0.000994414	0.00526666
Solyc08r040300.1	0.294434	0.42079	0.200434	0.953296	0.791279	0.906333	-1.29364	-0.44845	16.2127	0.00458142	0.0152971
Solyc08r040320.1	5.20054	2.76653	4.48093	46.8151	109.713	100.124	-3.86577	5.70154	107.721	2.73697e-05	0.000576344
Solyc08r040320.1	9.85467	9.2135	16.1961	79.2582	114.204	112.171	-2.90096	6.18643	140.336	7.117e-06	0.000207058
Solyc08r040720.1	0.645795	0.991672	0.862777	51.8967	85.1454	63.8544	-5.84373	3.99925	632.326	4.0269e-08	3.87388e-05
Solyc08r040720.1	2.00407	1.55203	2.91042	95.0393	34.9052	28.2932	-4.40604	3.83836	62.3341	0.000110281	0.00101574
Solyc08r040750.1	0.500612	0.442602	0.346792	22.2043	39.9379	41.1479	-5.81472	3.98675	412.896	1.75721e-07	8.4522e-05
Solyc08r040750.1	5.66581	12.0734	9.02448	59.3506	75.0502	59.0106	-2.61694	5.21841	77.5614	5.53278e-05	0.000648032
Solyc08r040790.1	5.69134	6.07353	5.45206	3.44144	2.61177	4.31956	1.19494	3.10555	30.719	0.000867485	0.00473965
Solyc08r040790.1	7.81887	7.66606	8.35531	3.16276	3.52508	3.10441	1.50586	3.36359	187.571	1.76971e-06	0.000107004
Solyc08r041210.1	0.116969	0.0870866	0.0926046	0.582932	2.02323	3.25117	-3.75474	0.112506	29.3565	0.00109336	0.00562467
Solyc08r041210.1	0.208777	0.0394543	0.041345	0.921765	1.18122	0.46739	-2.87637	-0.809088	21.141	0.00226432	0.00888702
Solyc08r041310.1	429.789	401.921	330.998	149.442	62.5214	168.177	2.0644	7.7699	25.7997	0.00183232	0.00817322
Solyc08r041310.1	362.197	354.657	305.63	29.0481	103.846	91.6038	2.42016	7.39839	29.9096	0.00100242	0.00479453
Solyc08r041410.1	157.353	168.037	124.628	122.299	86.1101	95.0721	1.02459	8.1917	19.4669	0.00311262	0.0119614
Solyc08r041410.1	115.849	145.369	146.381	75.1005	77.2726	71.6155	1.08933	7.90282	63.3522	7.43156e-05	0.00077575
Solyc09r041920.1	0.130046	0.0887538	0.102957	0.338452	0.520272	0.552923	-1.63286	-0.185729	34.3118	0.000626309	0.00392435
Solyc09r041920.1	0.168812	0.160838	0.19153	0.584523	0.549186	0.610372	-1.51809	0.234374	68.4381	5.74649e-05	0.000657531
Solyc09r042330.1	725.153	717.978	466.521	15.9248	12.0138	34.7918	5.40752	8.88387	113.272	2.5083e-05	0.000552591
Solyc09r042330.1	250.44	105.162	112.194	8.20209	19.3092	4.58095	4.08705	6.76631	43.0683	0.000343369	0.00226502
Solyc09r042510.1	4.55759	4.61268	1.8605	118.571	186.31	257.044	-5.16614	5.66851	123.153	2.03972e-05	0.000498868
Solyc09r042510.1	24.8549	84.1307	51.7271	212.837	382.294	223.821	-2.1022	6.60937	19.6549	0.0031847	0.0115834
Solyc09r042550.1	0.388881	0.454978	0.241903	4.03297	5.41257	5.36218	-3.27706	2.49854	166.351	3.92068e-06	0.000217598
Solyc09r042550.1	1.84795	1.61153	1.24693	4.8157	6.6608	5.02111	-1.57929	3.04409	61.0987	8.37899e-05	0.000847874
Solyc09r042680.1	23.8004	24.2687	27.7298	102.827	158.851	140.351	-1.92637	5.14991	191	2.45721e-06	0.00016635
Solyc09r042680.1	40.8675	77.8971	50.333	180.064	240.489	166.371	-1.5556	5.91403	29.427	0.00105009	0.00496666
Solyc09r042780.1	0.0321505	0	0.0381803	0.560791	1.14059	1.17518	-4.75452	-0.599175	60.0903	0.000111548	0.00123344
Solyc09r042780.1	0.313008	0.260268	0.187509	1.4357	1.57614	1.24797	-2.24634	0.21629	81.4026	3.2054e-05	0.000476803
Solyc09r044120.1	0.0836303	0.0466986	0.0248288	0.625174	0.719589	0.405993	-2.96286	-0.562555	40.3334	0.0003853	0.00279906
Solyc09r044120.1	0.0814201	0.0634699	0.155194	0.944624	0.967385	0.811562	-2.96023	0.0986551	95.2569	1.87664e-05	0.000353114
Solyc09r044480.1	3.43879	3.64933	2.88502	2.1827	1.46754	1.68064	1.35769	1.84126	31.3968	0.000813848	0.00450819
Solyc09r044480.1	2.84822	4.17224	3.86421	2.21106	2.07323	1.99227	1.01971	1.95455	29.4321	0.000848025	0.00422592
Solyc09r044680.1	0.183535	0.204969	0.326935	2.71352	4.90769	5.50318	-3.71333	1.57597	134.307	8.04563e-06	0.00033171
Solyc09r044680.1	0.580724	0.57264	0.437898	11.5385	9.95797	14.1262	-4.2521	3.09138	396.758	1.21999e-07	2.69684e-05
Solyc09r044770.1	0.306111	0.260465	0.519316	2.81862	3.53502	2.88052	-2.6232	1.27164	105.779	1.78024e-05	0.000450681
Solyc09r044770.1	1.23466	1.54879	1.57664	4.53354	4.81755	5.40856	-1.5339	2.24892	100.054	1.58566e-05	0.000322545
Solyc09r044800.1	10.6615	6.95279	13.308	91.6836	153.563	134.287	-3.13684	5.67601	143.868	6.40209e-06	0.000295858
Solyc09r044800.1	33.387	61.6599	46.6526	149.5	189.126	147.603	-1.54299	6.44007	37.3442	0.000508863	0.00293385
Solyc09r045160.1	24.8012	33.9591	22.3245	13.2147	15.3676	18.158	1.27238	2.93719	38.3814	0.000447745	0.00306934
Solyc09r045160.1	30.0538	22.0931	21.613	13.8612	15.4052	10.5427	1.11149	2.72744	32.729	0.000614617	0.00332452
Solyc09r045250.1	2.48452	2.86139	5.53216	12.1498	31.3267	18.8903	-2.03698	1.67217	26.5847	0.00136155	0.00660411
Solyc09r045250.1	11.1116	6.59955	9.55042	40.8711	28.4828	40.6859	-1.79783	2.66897	65.3279	6.71056e-05	0.000739404
Solyc09r045270.1	417.225	474.417	480.735	294.175	68.6319	142.482	1.85397	7.33992	11.5336	0.0131838	0.0352301
Solyc09r045270.1	335.355	254.458	333.165	65.6062	56.5219	48.2984	2.65294	6.50115	280.137	4.25113e-07	5.47888e-05
Solyc09r045780.1	55.1725	51.7538	45.941	17.9672	16.0441	20.128	1.96539	4.38147	143.413	6.45845e-06	0.000295858
Solyc09r045780.1	41.4886	44.0243	36.4691	12.7263	19.3232	15.2153	1.59801	4.01981	78.9045	3.56193e-05	0.000512953
Solyc09r045790.1	84.9221	79.8746	72.3774	24.7817	22.2267	32.4113	2.04837	5.00317	124.421	1.03858e-05	0.000336781
Solyc09r045790.1	60.8294	61.2645	47.594	18.236	24.1446	25.8509	1.54463	4.51449	73.1624	4.59479e-05	0.000599539
Solyc09r045850.1	49.1237	19.6175	40.4786	1089.56	1047.97	939.468	-4.35123	7.8807	136.905	9.28003e-06	0.000336781
Solyc09r045850.1	194.485	198.086	158.584	731.178	891.329	970.825	-2.00487	8.00138	142.857	4.61148e-06	0.000178171
Solyc09r046050.1	0	0	0	0.489535	1.22807	0.841522	-8.62097	-0.577393	82.6731	0.000269759	0.00220976
Solyc09r046050.1	0.0929762	0.317524	0.0868019	0.874424	1.56309	1.69774	-2.80002	0.320027	27.9537	0.00118335	0.00543282
Solyc09r046090.1	0.373716	0.278241	0.0739676	14.2478	24.3066	49.5538	-6.36886	3.17494	90.0158	5.28649e-05	0.000814091
Solyc09r046090.1	3.42615	1.92235	4.2271	26.8979	20.4138	33.6349	-2.87061	3.35904	91.3744	3.10616e-05	0.000464364
Solyc09r046130.1	4.04272	2.78377	1.9154	0.135708	0.277283	1.31597	2.85651	2.07213	13.1971	0.00976561	0.0282118
Solyc09r046130.1	0.571009	2.39518	0.399817	0.275114	0.334604	0.358713	2.05807	0.750906	7.92719	0.0264888	0.0606187
Solyc09r046150.1	1.11925	1.19562	1.58922	0.194015	0	0.333516	3.33108	-0.360261	23.192	0.00199207	0.00861934
Solyc09r046150.1	17.1505	19.0077	18.8349	0.204525	0.0536099	0.111114	7.38838	3.20032	596.629	2.79906e-08	2.69684e-05
Solyc10r046270.1	0.48716	0.59846	0.404969	2.2336	3.09543	4.17349	-2.171	-0.284693	45.0563	0.000274593	0.00221982
Solyc10r046270.1	1.47029	1.3803	1.13649	5.27225	3.64945	4.00445	-1.46882	0.380541	38.3627	0.000375873	0.00238435
Solyc10r046470.1	3.28997	2.67781	4.03944	14.284	18.7196	17.962	-1.87388	1.90575	108.544	1.63456e-05	0.00043005
Solyc10r046470.1	5.64601	5.69908	4.96697	17.0498	14.9891	15.5971	-1.31978	2.06512	84.7485	2.79598e-05	0.000433231
Solyc10r047390.1	16.9021	21.7379	23.0527	15.6222	2.97394	7.53822	1.64619	4.34297	7.6476	0.0305116	0.0666589
Solyc10r047390.1	10.4406	8.7915	13.4935	1.91794	1.54686	1.44273	2.94757	3.08111	238.552	7.54139e-07	6.21774e-05
Solyc10r047400.1	59.4247	96.3805	90.2687	59.7039	11.6692	27.2096	1.72454	6.36699	7.88781	0.0287633	0.0638108
Solyc10r047400.1	42.465	33.8632	54.9125	6.6185	5.12502	5.13669	3.16956	5.10358	269.498	4.88175e-07	5.80929e-05
Solyc10r047830.1	0.036418	0.0203356	0.129744	0.798573	1.5041	1.10237	-3.70652	-0.491641	49.9974	0.000198918	0.00181097
Solyc10r047830.1	0.336828	0.552777	0.482724	1.39668	1.82547	1.47599	-1.54483	0.318623	37.9446	0.000388988	0.00243117
Solyc10r047960.1	0.147248	0.187937	0.0499612	0.775762	1.63733	1.0332	-2.63829	0.344724	35.2466	0.000578155	0.00373278
Solyc10r047960.1	0.368631	0.042572	0.390357	1.41455	1.57582	1.84919	-2.38422	0.959563	19.373	0.00330818	0.0118863
Solyc10r048150.1	2.36907	2.19318	2.02366	10.1495	13.7767	12.1418	-1.97165	3.78707	199.664	2.11399e-06	0.00016635
Solyc10r048150.1	4.37013	3.75365	4.01066	11.0923	8.75689	8.79021	-1.01858	3.83511	53.9181	0.000126379	0.00110678
Solyc10r048840.1	0.560418	0.219053	0.366038	0.837874	1.69143	2.75262	-1.682	-0.257254	10.9661	0.0129192	0.0348456
Solyc10r048840.1	0.409205	0.226837	0.445703	1.56043	2.06825	1.18365	-1.928	-0.320231	34.7505	0.000511233	0.00294181
Solyc10r048980.1	113.503	72.765	85.4943	10.4661	22.08	45.3884	2.30407	5.24999	21.2669	0.00308847	0.0119162
Solyc10r048980.1	430.614	128.003	196.78	8.96929	15.188	10.4356	4.66102	6.37459	88.3726	3.64568e-05	0.000516387
Solyc10r049460.1	0	0	0	0.500092	1.39919	1.59517	-9.76775	0.47705	77.8116	0.000457031	0.00312557
Solyc10r049460.1	0.0488475	0	0.0177348	4.3229	2.20175	5.03121	-7.13458	2.28492	129.682	1.04997e-05	0.000256038
Solyc10r049470.1	0	0	0	0.0756789	5.02547	2.75365	-9.72043	0.435293	11.3582	0.0242021	0.0563626
Solyc10r049470.1	0.0924011	0.019208	0.181157	2.15402	5.35335	4.07414	-5.06766	1.14985	78.4351	5.33896e-05	0.000643087
Solyc10r049540.1	13.8636	8.1844	11.4612	71.478	46.1225	153.695	-2.54542	6.12663	28.206	0.001477	0.00695369
Solyc10r049540.1	2.34551	1.97074	3.05953	4.16843	8.89994	7.04913	-1.22769	2.78588	18.9359	0.00339973	0.0121128
Solyc10r049690.1	0.544953	0.392643	0.313141	3.13636	4.30038	3.3132	-2.60557	1.22104	107.981	1.66297e-05	0.00043005
Solyc10r049690.1	1.09533	0.764907	0.932051	4.89475	4.20246	3.93362	-2.00105	1.70286	127.54	6.85004e-06	0.000203846
Solyc10r049700.1	0.384842	0.414967	0.173352	2.03695	3.00743	2.78913	-2.50472	1.18078	60.7566	0.00010771	0.00120485
Solyc10r049700.1	0.43927	0.523712	0.985042	3.80657	2.42683	3.18158	-2.06374	1.63062	42.1474	0.000295943	0.00204751
Solyc10r049790.1	6.11386	3.15552	4.80177	67.7849	162.226	73.982	-3.93182	5.37332	88.6942	5.52731e-05	0.000830824
Solyc10r049790.1	8.44228	24.0073	13.8704	41.359	68.6418	61.1235	-1.63935	5.00045	16.3958	0.00508632	0.0165375
Solyc10r049800.1	0.445305	0.0710444	0.151092	110.629	82.6274	91.6124	-8.2261	5.84856	189.566	5.38809e-06	0.000268313
Solyc10r049800.1	3.48377	1.49667	2.52966	72.0885	71.0104	65.4732	-4.58163	5.56071	261.714	9.42389e-07	6.67525e-05
Solyc10r050020.1	3.98457	1.84005	3.51396	15.0985	22.7898	18.0137	-2.09827	3.69755	52.3632	0.000175241	0.00165022
Solyc10r050020.1	4.86136	5.0528	5.34843	22.3112	22.8186	23.2251	-1.93955	4.14888	359.376	1.74124e-07	3.23763e-05
Solyc10r050060.1	1.92909	1.72351	1.81279	4.54777	13.9451	7.9327	-1.76681	2.67481	25.8854	0.00150238	0.00703877
Solyc10r050060.1	2.51503	3.51372	3.52202	17.9075	14.0448	17.0253	-2.13412	3.63688	129.377	6.51729e-06	0.000200515
Solyc10r050090.1	0	0	0	1.73364	4.6132	2.70274	-10.2378	0.923242	133.014	0.000101508	0.00117181
Solyc10r050090.1	0.0305112	0	0.0332325	4.37954	4.57459	4.07882	-7.33552	1.56046	388.184	1.31975e-07	2.69684e-05
Solyc10r050110.1	3.17095	2.67122	1.33096	2.04347	0.709242	1.37388	1.24454	1.7354	5.9134	0.0485077	0.0959897
Solyc10r050110.1	2.42181	2.65549	3.50743	0.660611	0.39149	1.90371	1.75994	1.72395	11.3595	0.0122792	0.0331194
Solyc10r050140.1	7693.5	7569.05	5237.56	1302.38	19.3054	114.989	4.19704	11.0506	7.91813	0.0285522	0.0635541
Solyc10r050140.1	2707.62	3304.95	3659.74	8.35055	12.861	48.4937	7.34231	9.76973	86.2476	3.94175e-05	0.000543546
Solyc10r050200.1	0.125666	0.149113	0.149234	1.94144	4.77426	2.97852	-4.01307	2.0619	148.001	5.81073e-06	0.000279496
Solyc10r050200.1	0.695835	0.596075	1.14101	11.4132	6.10003	8.9578	-3.23556	3.69574	102.237	2.27863e-05	0.000391845
Solyc10r050250.1	0.171477	0.0766015	0.122183	0.410198	0.871657	1.13606	-2.17636	-0.724644	20.1929	0.00282145	0.011185
Solyc10r050250.1	0.267113	0.277632	0.109101	0.468454	0.793419	1.17462	-1.64391	-0.524941	12.376	0.00908524	0.0264121
Solyc10r050380.1	86.0751	130.953	95.9796	63.9086	37.5884	51.4682	1.48065	4.792	27.8381	0.0012243	0.00611301
Solyc10r050380.1	107.931	81.0347	96.7024	32.4115	38.2862	28.7579	1.74158	4.46965	147.331	4.13956e-06	0.000166422
Solyc10r050550.1	0.135374	0.160078	0.245874	1.72236	3.44912	1.07334	-3.05056	1.50931	42.396	0.000371001	0.0027314
Solyc10r050550.1	0.124044	0.0644645	0.32088	0.753038	0.456181	0.34547	-1.41616	-0.0251796	6.68763	0.0367888	0.0783441
Solyc10r050640.1	0.131244	0.0916071	0.0389646	1.37355	0.938166	0.768314	-3.04679	-0.405119	39.0711	0.000424288	0.00296488
Solyc10r050640.1	0.159719	0.132807	0.0521894	1.18939	2.0242	1.12377	-3.38856	0.0757319	65.1536	6.77045e-05	0.000739688
Solyc10r050670.1	260.779	325.618	144.011	131.8	24.1702	41.6763	2.29517	7.9262	9.87202	0.0183664	0.0453425
Solyc10r050670.1	147.291	96.1931	112.735	13.5669	17.0555	20.7361	3.0135	6.65371	205.339	1.2846e-06	8.06044e-05
Solyc10r050820.1	8.34661	7.17324	7.58696	50.7373	79.4062	62.7362	-2.57623	4.36985	259.675	8.63697e-07	0.000133047
Solyc10r050820.1	24.8797	31.5597	35.2939	85.4979	97.2485	83.9182	-1.31555	5.2319	78.8647	3.568e-05	0.000512953
Solyc11r050960.1	0.513944	0.765289	0.687837	0.35777	0.380124	0.503194	1.13212	0.642886	25.9285	0.00141307	0.00674071
Solyc11r050960.1	1.04043	1.26302	1.3149	0.274291	0.359486	0.409795	2.0176	1.17879	92.7598	2.05517e-05	0.0003727
Solyc11r051040.1	0	0.129389	0	2.23259	5.43945	1.85277	-5.59477	-0.192403	40.5826	0.000395642	0.00284625
Solyc11r051040.1	0.413587	1.01607	0.696189	3.81435	10.9342	7.27493	-3.13173	1.16441	41.1094	0.00039487	0.00244783
Solyc11r051110.1	0.191368	0.164398	0.978963	1.96611	6.03302	7.43216	-3.06508	1.89671	16.0638	0.0061751	0.0200465
Solyc11r051110.1	0.773907	1.1321	0.686834	1.85607	3.71371	1.78144	-1.26396	1.31447	12.2306	0.00996832	0.0282167
Solyc11r051300.1	1.64211	1.63879	1.9086	1.21884	0.777	0.997725	1.24042	-0.0698587	21.2791	0.00244805	0.0101074
Solyc11r051300.1	1.73477	2.54554	1.48196	0.550659	0.461883	0.478657	2.17145	-0.225255	46.3811	0.000205826	0.00158636
Solyc11r051400.1	9.93083	8.00854	12.0256	52.5239	89.3351	51.431	-2.20948	5.08816	87.8096	3.28351e-05	0.000624208
Solyc11r051400.1	30.5072	24.8919	28.0435	162.956	103.658	156.619	-2.12471	6.37163	120.211	8.41407e-06	0.000227488
Solyc11r051410.1	1.52342	1.28609	1.69261	6.80462	9.07278	8.39397	-1.95486	4.22564	201.511	2.04896e-06	0.00016635
Solyc11r051410.1	1.82504	1.98574	2.12471	14.9759	11.8049	15.1225	-2.59764	5.03168	328.018	2.41641e-07	3.99379e-05
Solyc11r051440.1	0.193479	0.0771696	0.0656474	1.12952	1.77088	1.73646	-3.24357	0.320135	67.607	7.65847e-05	0.000995601
Solyc11r051440.1	0.161456	0.167815	0.27844	1.52469	1.37023	1.24644	-2.54811	0.342376	104.495	1.36566e-05	0.000292533
Solyc11r051450.1	0.068908	0.0384778	0	2.96479	8.81767	5.99516	-6.74818	2.30517	96.4939	4.13851e-05	0.000702573
Solyc11r051450.1	0.402522	0.371887	0.69417	9.48479	12.2599	15.1177	-4.43348	3.54042	253.241	7.28384e-07	6.21774e-05
Solyc11r051500.1	79.6551	74.1175	91.6886	11.6315	3.82707	6.66493	3.89583	4.92843	71.7102	0.000104371	0.00118123
Solyc11r051500.1	34.2671	60.5292	39.1198	1.81946	2.11502	0.343817	5.19224	3.89558	82.6317	4.52095e-05	0.000592503
Solyc11r051980.1	0.026892	0	0	0.670097	1.7372	1.10584	-6.19825	-0.131601	71.0309	6.5343e-05	0.000915437
Solyc11r051980.1	0.117816	0.326548	0.513295	1.6671	2.62187	1.48903	-2.37607	0.86612	26.125	0.00143305	0.00627881
Solyc11r053040.1	0.0660906	0.0615076	0	0.351329	1.31815	0.452957	-3.48182	0.47095	17.2694	0.00518613	0.0176085
Solyc11r053040.1	0.064344	0.178341	0.140166	2.03699	1.34697	2.02466	-3.59271	1.90192	96.5207	2.50776e-05	0.000410569
Solyc11r053980.1	90.0136	88.7306	105.803	277.502	577.389	379.974	-1.62794	7.3285	53.4138	0.000161774	0.00157729
Solyc11r053980.1	172.892	148.279	166.316	698.511	517.658	613.985	-1.68963	8.02884	135.071	5.60879e-06	0.000188308
Solyc11r054070.1	0.370342	0.335346	0.225843	0.967718	1.62177	0.983254	-1.44444	1.65006	27.5377	0.00119021	0.00600125
Solyc11r054070.1	0.389789	0.379818	0.65806	1.50392	1.46656	1.64552	-1.47955	2.13025	50.5746	0.000155658	0.00125838
Solyc11r054130.1	357.307	327.293	462.262	946.939	1558.68	1034.62	-1.14755	10.0276	31.143	0.000833415	0.00460773
Solyc11r054130.1	475.791	551.596	562.654	1744.45	1509.74	1647.3	-1.40039	10.5611	98.8243	1.65442e-05	0.000330361
Solyc11r054210.1	0.0446159	0.0452967	0.0192667	0.384057	0.635705	0.643987	-3.40506	0.579406	99.6942	2.16469e-05	0.000507909
Solyc11r054210.1	0.146105	0.041043	0.0774179	1.91351	1.05005	1.49568	-3.84767	2.04493	83.2718	4.41078e-05	0.000580622
Solyc11r054280.1	0.0556137	0.0576723	0.0424568	0.118782	0.36599	0.299477	-1.81275	-0.22356	18.0645	0.00379416	0.0139668
Solyc11r054280.1	0.0928181	0.0844142	0.0968843	0.826428	0.520771	1.18821	-2.98291	1.34492	79.0658	3.53742e-05	0.000512953
Solyc11r054330.1	0.0340086	0.0759607	0.0403869	0.338972	0.594251	0.437026	-2.68745	-0.60171	47.9142	0.000227059	0.00199177
Solyc11r054330.1	0.190381	0.0344137	0.117205	1.24174	0.946011	1.70836	-3.27834	0.848355	47.6911	0.000236915	0.00171908
Solyc11r054400.1	0.618486	0.451623	0.338992	2.65552	4.91234	3.17913	-2.42055	0.817176	61.4657	0.000103809	0.0011795
Solyc11r054400.1	1.15796	1.05914	0.781971	5.04888	5.5557	5.10568	-2.1564	1.50853	122.645	7.84835e-06	0.000214333
Solyc11r054450.1	0.248452	0.305214	0.118019	15.3288	11.077	6.92465	-5.15304	2.18544	114.039	1.68043e-05	0.00043005
Solyc11r054450.1	2.12859	0.477682	1.10653	10.155	9.77139	10.495	-2.81498	2.28719	45.5883	0.000289175	0.00201475
Solyc12r054600.1	20.0749	22.8078	13.6903	47.9923	53.4642	70.7223	-1.12386	4.00243	22.5574	0.00208622	0.00887952
Solyc12r054600.1	29.8003	51.4388	32.3529	79.569	120.87	72.3871	-1.02412	4.82062	12.1437	0.0105338	0.0295009
Solyc12r054670.1	0	0	0	6.48055	8.71161	5.23105	-10.5859	1.25569	325.482	9.6396e-06	0.000336781
Solyc12r054670.1	0.798131	1.80215	1.07915	14.1682	26.6269	13.6517	-3.64703	2.85206	78.7918	5.26233e-05	0.000643087
Solyc12r054690.1	2.50103	2.48891	2.9995	1.94984	0.734264	1.78198	1.27894	1.01213	11.4983	0.0115935	0.0321721
Solyc12r054690.1	3.2305	3.9591	3.22979	0.988706	0.600158	0.650225	2.43543	1.03501	90.4483	2.24016e-05	0.000390503
Solyc12r055000.1	0.048858	0	0.0386808	0.0324653	0.431173	0.679005	-3.12138	-0.858849	6.94823	0.0361455	0.076032
Solyc12r055000.1	0.0237834	0.03296	0.069079	0.359352	0.636925	0.464829	-3.30086	-0.444558	64.1883	7.11495e-05	0.00076284
Solyc12r055130.1	688.943	680.689	534.745	275.455	180.033	258.255	1.87331	9.29165	56.041	0.000139096	0.00141849
Solyc12r055130.1	591.758	596.999	525.927	121.282	168.931	156.492	2.16893	8.95754	175.809	2.22432e-06	0.000124856
Solyc12r055230.1	857.062	980.618	783.889	219.999	38.6519	82.4751	3.34705	9.45395	23.3291	0.00243528	0.0100835
Solyc12r055230.1	464.151	383.09	367.278	29.8232	16.1113	13.6289	4.56816	8.14307	172.248	4.11961e-06	0.000166422
Solyc12r055240.1	0	0	0.0899132	1.58477	7.67061	2.7675	-6.51948	0.659481	38.5667	0.000626862	0.00392435
Solyc12r055240.1	0.0491416	0.0510768	0.267623	11.2701	19.2121	12.8794	-6.65612	2.59376	192.8	2.83373e-06	0.000146429
Solyc12r057180.1	0.869516	1.11541	1.63261	0.53874	0.46041	0.496608	1.72036	0.816425	42.8435	0.00032051	0.00246664
Solyc12r057180.1	1.00669	1.14146	1.54504	0.345693	0.724903	0.7244	1.26299	0.868795	16.8663	0.00412608	0.0141255
Solyc12r057600.1	0.465337	0.0273517	0.203593	0.0976449	8.84434	9.8754	-4.18295	2.32843	7.91672	0.0285619	0.0635541
Solyc12r057600.1	0.357662	0.644362	1.09078	9.23836	9.01169	5.39647	-3.28558	2.88998	66.1881	9.13688e-05	0.000897103
Solyc12r058120.1	148.625	178.53	142.96	117.211	89.8338	100.775	1.06857	8.25383	29.983	0.000931	0.00500348
Solyc12r058120.1	142.305	126.202	155.538	69.414	87.3679	88.2377	1.01185	7.99499	61.6615	8.12859e-05	0.00082817
Solyc12r058260.1	0.0283405	0	0.0336557	0.480211	1.48563	1.78048	-5.30428	-0.110966	47.6212	0.000235323	0.00202729
Solyc12r058260.1	0	0.0430172	0	3.2309	3.51242	1.84426	-7.24986	1.11677	117.946	1.29724e-05	0.000288007
Solyc12r058410.1	0.216254	0.0724529	0.179768	0.51731	1.25957	1.2845	-2.18061	-0.720322	19.1247	0.00326334	0.0124465
Solyc12r058410.1	0.505293	0.481426	0.550361	1.49967	2.09649	2.04918	-1.64831	0.308753	61.4485	8.22222e-05	0.00083485
Solyc12r058450.1	84.978	120.378	83.3763	29.2171	13.3643	14.3549	2.77508	7.59503	44.8823	0.000396463	0.00284625
Solyc12r058450.1	47.5128	25.6313	33.3075	12.6437	14.0764	15.4629	1.55132	6.25006	54.6504	0.000126543	0.00110678
Solyc12r058460.1	100.965	100.505	86.3476	29.5919	10.005	10.6151	2.93848	6.01727	32.165	0.00103546	0.00541938
Solyc12r058460.1	50.9321	29.1493	39.8155	10.924	9.36229	8.11465	2.2909	4.71293	120.039	9.04643e-06	0.00023608
Solyc12r058530.1	2.45048	2.29196	1.49141	9.18975	22.869	18.7539	-2.51591	2.61844	53.1555	0.000173222	0.00164447
Solyc12r058530.1	4.92055	1.92175	4.67731	16.7038	15.9613	15.6318	-1.85957	2.80638	38.3947	0.000468454	0.00277619
Solyc12r058630.1	4.46618	4.25623	5.23308	1.27611	0.882876	1.15635	2.52323	1.27077	126.117	9.92731e-06	0.000336781
Solyc12r058630.1	3.5075	2.50072	3.6309	0.656978	0.590423	0.883806	2.38855	0.661165	105.222	1.33344e-05	0.000290854
TCONS_00000509	1.07717	0.788328	0.799306	4.25931	4.78166	4.5027	-1.86164	0.828536	87.3584	3.33926e-05	0.000624208
TCONS_00000509	0.926857	1.46441	2.03372	5.38453	3.75284	3.83771	-1.33711	1.00003	19.3235	0.00285435	0.0107354
TCONS_00000562	1.32275	0.963473	0.944137	4.66085	5.25573	6.15049	-1.8319	2.26188	84.3892	3.7383e-05	0.00065785
TCONS_00000562	0.982455	1.28341	2.25127	5.82111	4.40097	4.82789	-1.52566	2.36104	27.6124	0.00120432	0.00550361
TCONS_00001372	1.64763	1.61303	1.21972	0.810452	0.725129	1.02656	1.2793	0.409129	28.5394	0.00107403	0.00555834
TCONS_00001372	1.2291	1.86213	1.20259	0.629525	0.648257	0.989378	1.15482	0.286487	14.7766	0.00583155	0.0183852
TCONS_00001460	0.0279334	0	0	0.208814	0.636003	0.885426	-5.11627	-1.09078	26.915	0.00127067	0.00630096
TCONS_00001460	0.095183	0.113064	0.148104	0.931867	1.1386	1.44305	-3.06559	0.0359101	115.618	9.63055e-06	0.000243984
TCONS_00001934	3.47286	2.81506	2.71383	16.8243	36.0224	19.708	-2.51349	5.26567	82.8014	4.25362e-05	0.000713717
TCONS_00001934	8.20999	4.78959	7.08074	23.1965	26.5715	25.1766	-1.6852	5.61392	92.7637	2.05488e-05	0.0003727
TCONS_00002042	4.09421	2.95444	4.26366	25.7404	23.2464	26.3692	-2.2706	2.22646	135.093	7.89014e-06	0.000330013
TCONS_00002042	6.31628	3.56933	4.5419	14.2623	22.3092	14.4181	-1.59796	1.91174	39.1191	0.00035354	0.00232033
TCONS_00002811	0.281675	0.370952	0.267602	1.38929	0.451343	1.36124	-1.34477	-0.45995	6.82659	0.0347802	0.0736973
TCONS_00002811	0.843787	1.41046	2.08325	0.235175	0.14322	0.181321	3.14314	-0.10925	56.9948	0.000105373	0.000998356
TCONS_00003227	17.2677	21.9792	20.2431	12.1708	9.53873	8.83575	1.41411	3.80827	48.8244	0.000214172	0.00192366
TCONS_00003227	13.7399	26.0911	18.4691	9.10295	13.3005	11.0924	1.03728	3.78546	14.2567	0.00708948	0.0214778
TCONS_00004403	0.11467	0.352171	0.272352	2.0573	6.40575	3.34007	-3.48728	-0.362819	38.8417	0.00043191	0.00301085
TCONS_00004403	1.22803	1.04432	1.97595	13.5246	8.33758	13.386	-2.83816	1.31032	88.9834	2.36846e-05	0.000398089
TCONS_00005201	0.15373	0.213199	0.157667	2.61877	2.87357	2.92677	-3.51114	0.167252	223.223	1.44692e-06	0.000149136
TCONS_00005201	1.47218	0.575009	2.04274	6.70688	10.8028	5.36447	-2.27465	1.78964	27.7362	0.00124212	0.00563508
TCONS_00005202	0.14998	0.207999	0.153821	2.5549	2.86124	2.91768	-3.5312	0.184657	228.3	1.34025e-06	0.000149136
TCONS_00005202	1.48937	0.588579	2.02183	6.71521	10.5694	5.29589	-2.25231	1.81027	28.3802	0.00116401	0.0053689
TCONS_00005203	0.142507	0.197635	0.146157	2.4276	2.77355	2.7427	-3.53542	0.18839	231.326	1.28144e-06	0.000149136
TCONS_00005203	1.41516	0.533033	1.92109	6.35339	10.214	5.09118	-2.27593	1.81949	27.4724	0.00127607	0.0057279
TCONS_00007922	0.338094	0.52578	0.658582	0.319532	0.350308	0.3683	1.00822	0.208083	14.9029	0.00621099	0.0201177
TCONS_00007922	0.76164	0.730369	1.08777	0.46407	0.428885	0.591242	1.01228	0.846159	21.0553	0.00224789	0.00884117
TCONS_00009010	0.74405	0.656009	0.755707	1.9321	6.66648	5.99404	-2.248	1.52089	28.3158	0.00117955	0.00597227
TCONS_00009010	0.838763	0.901514	1.50532	7.51956	7.83017	7.16449	-2.57911	2.22952	149.913	3.89512e-06	0.000166422
TCONS_00009011	0.721924	0.636502	0.733234	1.89358	6.46824	5.81579	-2.25016	1.52263	28.8663	0.00110492	0.00567403
TCONS_00009011	0.813821	0.874706	1.46056	7.33588	7.63919	6.95144	-2.58451	2.2341	150.212	3.86797e-06	0.000166422
TCONS_00009074	2.01	1.60483	2.22496	21.0544	38.0091	27.9466	-3.41081	4.45468	252.462	9.50949e-07	0.000137222
TCONS_00009074	4.43629	6.03295	7.21902	32.5663	41.111	35.5483	-2.40306	5.03873	159.35	3.1439e-06	0.000155885
TCONS_00009123	2.16185	2.08096	2.13729	5.76514	5.85986	6.30362	-1.02143	2.65509	62.1475	0.000100228	0.00116637
TCONS_00009123	3.79618	3.3749	3.67151	9.32808	7.46604	9.27371	-1.04486	3.30254	60.4126	8.69769e-05	0.000871233
TCONS_00009179	0.212959	0.309773	0.20548	1.20724	1.28041	1.06941	-1.80865	-0.706362	34.0689	0.000639654	0.00396146
TCONS_00009179	0.259163	0.426412	0.571614	1.96265	1.44929	1.6791	-1.79854	-0.145556	33.6917	0.000562353	0.00314521
TCONS_00010459	0.0141792	0.0475056	0.0168385	0.579445	1.05111	0.801723	-4.39619	-0.635086	85.8228	3.5384e-05	0.000634274
TCONS_00010459	0.0483158	0.0573926	0.0902145	1.3781	0.921618	0.906525	-3.79085	-0.158843	119.215	8.6604e-06	0.000230042
TCONS_00010534	1.1964	1.18548	0.60425	0.528394	0.513161	0.808211	1.17543	1.11284	12.341	0.00982385	0.028295
TCONS_00010534	1.28014	0.363313	0.680804	0.423337	0.413509	0.349641	1.17875	0.627397	7.75659	0.0272767	0.0620399
TCONS_00010535	1.38837	1.42545	0.746814	0.663366	0.602067	0.954978	1.16264	0.912683	12.8878	0.00886126	0.0260701
TCONS_00010535	1.45784	0.440253	0.806551	0.481881	0.498621	0.413803	1.16538	0.397992	8.33659	0.0228583	0.0538854
TCONS_00010536	1.06979	1.05422	0.544862	0.476297	0.458388	0.704306	1.18691	1.16132	13.1398	0.00845862	0.025297
TCONS_00010536	1.1285	0.311773	0.613026	0.393624	0.373187	0.315882	1.1312	0.676358	6.99624	0.0333732	0.0724806
TCONS_00010537	1.04784	1.03258	0.533678	0.466521	0.44898	0.694148	1.18317	1.16249	12.9844	0.00870414	0.0258172
TCONS_00010537	1.10533	0.305373	0.600444	0.385545	0.365528	0.309399	1.1312	0.676358	6.99624	0.0333732	0.0724806
TCONS_00010538	1.6998	1.73681	0.914333	0.797199	0.730756	1.15032	1.18158	0.903984	13.4247	0.00803149	0.0242711
TCONS_00010538	1.779	0.531408	0.9811	0.583661	0.60385	0.503195	1.17052	0.388021	8.2888	0.0231337	0.0543624
TCONS_00010539	1.04713	1.03188	0.53332	0.466208	0.448678	0.693681	1.18317	1.16249	12.9844	0.00870414	0.0258172
TCONS_00010539	1.10459	0.305168	0.60004	0.385286	0.365282	0.30919	1.1312	0.676358	6.99624	0.0333732	0.0724806
TCONS_00010540	1.44084	1.41229	0.704117	0.534769	0.528715	0.872987	1.3638	1.02438	14.9436	0.00616882	0.0200465
TCONS_00010540	1.38753	0.358536	0.718485	0.478001	0.409366	0.382306	1.16402	0.437116	6.60266	0.0374086	0.0794366
TCONS_00010849	0.548354	0.35723	0.108533	2.32287	5.09733	2.87954	-2.80022	0.367413	31.0539	0.000868771	0.00473965
TCONS_00010849	0.622839	1.26391	1.39716	6.73794	5.57112	6.6892	-2.31011	1.40348	62.1674	7.9116e-05	0.000811621
TCONS_00010863	1.49247	0.579117	1.61089	3.48724	3.73556	3.19026	-1.03008	0.125597	8.57161	0.0221016	0.0525881
TCONS_00010863	2.6105	0.89636	1.5486	3.96594	3.85067	4.26384	-1.03642	0.428131	9.635	0.0162951	0.0415242
TCONS_00011212	3.12236	3.75035	2.51059	2.09907	0.835258	1.4582	1.53552	1.77898	15.8051	0.00556829	0.0185781
TCONS_00011212	2.18489	1.94181	2.0866	0.820181	0.483717	0.965437	1.67103	1.04128	41.9389	0.000283816	0.0019961
TCONS_00011266	4.20545	6.23329	7.15628	2.24919	1.62936	1.49384	2.14948	0.881212	55.7425	0.000141458	0.00143568
TCONS_00011266	5.18429	5.47512	6.97909	1.80522	2.13737	1.84437	1.82378	0.854466	92.3988	2.08275e-05	0.0003727
TCONS_00011531	0.0870367	0.105302	0.236342	0.734745	2.10141	1.76974	-2.93815	-0.00771384	35.3571	0.000572782	0.00371471
TCONS_00011531	0.419032	0.775656	1.01299	1.93776	1.98454	1.79082	-1.15298	0.73802	14.9351	0.00567365	0.0179896
TCONS_00011532	0.136692	0.103021	0.275631	0.849955	2.24521	1.89713	-2.78345	-0.0300091	36.3635	0.000526686	0.00348526
TCONS_00011532	0.426356	0.886092	1.13802	1.94579	2.32476	1.94327	-1.1224	0.709336	11.7762	0.0102427	0.0288561
TCONS_00011533	0.0938931	0.0807653	0.189329	0.6244	1.71235	1.42711	-2.87651	0.0843777	39.8127	0.0004008	0.00286853
TCONS_00011533	0.354418	0.642975	0.820114	1.57178	1.69402	1.42776	-1.14906	0.835168	15.5071	0.00514762	0.0167003
TCONS_00011551	0.371029	0.3453	0.161559	0.751955	2.21345	1.3562	-1.76904	-0.375065	14.1206	0.00709902	0.0221262
TCONS_00011551	0.589998	0.525628	0.367212	3.27471	2.31623	3.41696	-2.36722	0.638986	76.4398	3.96469e-05	0.000543546
TCONS_00014129	1.39754	0.806391	1.71497	4.15568	4.588	3.32575	-1.15828	0.329963	15.5864	0.0055492	0.0185359
TCONS_00014129	3.11806	1.64989	1.43256	2.85119	6.1841	7.44578	-1.17624	0.851584	7.4517	0.0296893	0.0664103
TCONS_00014752	0.221283	0.364663	0.197137	1.51677	2.15634	1.5454	-2.24928	0.354545	62.663	9.76259e-05	0.00115455
TCONS_00014752	0.894223	0.890299	0.751124	2.60466	2.72489	2.37204	-1.37403	1.1838	63.4382	7.39818e-05	0.00077575
TCONS_00014941	0.477099	0.22117	0.192423	12.2742	1.82081	3.15673	-3.84491	1.81514	17.1973	0.00523919	0.0176846
TCONS_00014941	1.70021	0.501001	1.01184	4.23738	3.28252	8.41697	-2.0927	1.9344	17.7714	0.00414133	0.0141615
TCONS_00015215	2.34222	3.8248	2.56802	14.4308	11.9897	13.4727	-1.73061	3.85104	56.0727	0.000138848	0.00141849
TCONS_00015215	2.65382	2.77	3.47987	10.93	7.84048	6.43373	-1.28405	3.42033	34.9303	0.000503149	0.00291219
TCONS_00015644	12.3687	7.69205	9.67708	6.38165	6.78039	7.25807	1.01582	2.02017	23.7608	0.00180618	0.00806909
TCONS_00015644	11.0029	13.0069	10.5955	6.21771	6.57256	6.09137	1.10197	2.09321	52.0948	0.000141379	0.00117816
TCONS_00015647	0.108397	0.449636	0.239063	1.474	2.18925	2.20519	-2.40577	0.58224	32.5012	0.000735247	0.00424218
TCONS_00015647	0.859331	0.767814	1.28081	2.2128	2.50773	2.03608	-1.00122	1.20698	22.7043	0.00181536	0.00752188
TCONS_00015651	0.202811	0.194304	0.298309	1.61512	2.11768	1.82203	-2.5209	0.109798	115.951	1.31321e-05	0.000390713
TCONS_00015651	0.876	0.959461	1.13251	1.94924	2.79387	2.28369	-1.01911	0.853654	25.5758	0.00128631	0.0057632
TCONS_00015954	1.04114	1.71372	1.83715	0.396833	0.337214	0.569631	2.27502	1.21718	59.9376	0.000112452	0.00123726
TCONS_00015954	1.05207	2.01819	2.26595	0.223562	0.47075	0.324874	2.61226	1.28247	47.0797	0.000224647	0.00165618
TCONS_00015955	1.1479	1.86744	1.95991	0.436467	0.39138	0.605874	2.25405	1.12273	67.2942	7.7732e-05	0.00100598
TCONS_00015955	1.09155	2.17104	2.37345	0.246765	0.466429	0.335638	2.64895	1.1439	50.4691	0.000167126	0.00132587
TCONS_00015956	1.36282	2.33085	2.42663	0.568916	0.475381	0.728996	2.24234	0.948843	60.9772	0.000106476	0.00119568
TCONS_00015956	1.33695	2.52929	2.84679	0.28706	0.549722	0.433983	2.62325	0.927367	51.4088	0.000147606	0.00121149
TCONS_00015957	1.32792	2.26103	2.3702	0.549238	0.471235	0.717064	2.23412	0.987569	61.5387	0.000103418	0.0011795
TCONS_00015957	1.30494	2.4893	2.7948	0.272318	0.539061	0.415337	2.64762	0.972359	50.6724	0.000157261	0.00126447
TCONS_00015958	1.12068	1.82518	1.89134	0.447385	0.439905	0.610925	2.15141	1.03979	69.4898	7.01205e-05	0.000953323
TCONS_00015958	1.08836	2.00257	2.28612	0.228845	0.447608	0.37925	2.57159	1.02578	50.331	0.000159869	0.00127197
TCONS_00015959	1.27081	2.12552	2.20213	0.510292	0.469206	0.683144	2.2099	1.00843	66.1337	8.21864e-05	0.00103822
TCONS_00015959	1.23405	2.33528	2.63591	0.253009	0.509	0.394345	2.64642	0.991597	50.4813	0.000159905	0.00127197
TCONS_00015960	1.26403	2.13249	2.25685	0.520843	0.437465	0.689162	2.23483	0.990482	59.8876	0.000112751	0.00123726
TCONS_00015960	1.25694	2.37591	2.6446	0.268421	0.532428	0.389734	2.6209	0.985267	50.7003	0.000156224	0.00125953
TCONS_00016047	16.9453	16.6131	13.764	3.99948	0.927467	1.34094	3.32779	2.61708	32.1312	0.00103843	0.00541938
TCONS_00016047	13.7643	9.87707	10.8084	1.05726	0.608864	1.02837	3.88659	1.99911	258.164	5.6908e-07	6.21774e-05
TCONS_00016048	13.0234	13.2556	10.3898	2.78945	0.627212	1.24623	3.3933	3.08645	35.7159	0.000776303	0.00434188
TCONS_00016048	12.6928	9.09308	9.02399	0.7424	0.522666	0.786967	4.12344	2.66381	328.686	2.39883e-07	3.99379e-05
TCONS_00016418	1.48032	1.80178	2.41719	1.42209	0.25784	0.934454	1.53903	0.793678	7.24445	0.033543	0.0717074
TCONS_00016418	0.986084	0.995352	1.06371	0.0818633	0.461347	0.100068	2.45722	-0.355925	20.6647	0.00250684	0.00967295
TCONS_00016676	4.20973	4.29991	4.88455	1.87734	0.340965	1.54464	2.25851	2.14093	15.4532	0.0067716	0.0214756
TCONS_00016676	8.33017	5.13954	5.82115	0.279096	0.168481	0.0459474	5.46614	2.30699	160.797	5.17284e-06	0.000184511
TCONS_00016679	1.56406	1.53359	1.82412	0.109765	0.0277974	0.0450869	5.11333	0.164238	166.389	3.91763e-06	0.000217598
TCONS_00016679	2.1641	1.66218	2.01432	0.0051842	0.0815327	0.0150962	5.95823	0.31083	163.784	2.85475e-06	0.000146429
TCONS_00017010	0.422726	0.414782	0.44977	1.77087	3.18679	2.05724	-1.95723	0.974219	71.1907	6.48722e-05	0.000913274
TCONS_00017010	0.973142	1.02126	1.05994	6.16518	4.45831	7.11497	-2.31464	2.34365	130.984	6.24306e-06	0.000199711
TCONS_00017188	1.73857	1.73514	1.84805	1.31266	0.771585	1.12976	1.17644	0.14415	18.5841	0.00352113	0.0132145
TCONS_00017188	1.86472	2.32275	1.88201	0.667107	0.880072	0.879588	1.54875	0.128279	45.2292	0.000223111	0.00165272
TCONS_00017622	2.23936	2.39055	2.79623	1.54272	1.13343	1.61752	1.24493	0.513249	30.7728	0.000863063	0.00472638
TCONS_00017622	2.46873	2.21605	2.32225	1.02076	1.34234	0.996321	1.28064	0.321309	43.1686	0.000258919	0.0018472
TCONS_00018862	1.2518	1.23023	1.24022	4.68421	5.62381	5.84617	-1.64113	2.25866	151.329	5.39229e-06	0.000268313
TCONS_00018862	1.00283	1.15089	1.83562	6.55389	4.41296	4.66305	-1.75805	2.30759	46.0826	0.000223325	0.00165272
TCONS_00021124	22.6112	24.7855	20.3919	6.87048	4.21004	6.92604	2.36796	4.99656	87.253	3.35247e-05	0.000624208
TCONS_00021124	16.3056	18.4295	16.2012	4.30582	5.09114	4.14455	2.13916	4.50459	243.222	7.03829e-07	6.21774e-05
TCONS_00021417	9.48896	10.3492	7.3482	4.7326	3.69968	4.04559	1.58484	2.8477	52.0394	0.000175543	0.00165022
TCONS_00021417	6.08622	7.01056	5.816	3.14975	3.57153	2.99978	1.18805	2.31941	62.0248	7.97202e-05	0.000815009
TCONS_00021653	0.139336	0.0946101	0.254159	1.37324	4.91331	3.16407	-3.76716	0.582219	48.4453	0.000230758	0.00200654
TCONS_00021653	0.390683	0.854999	0.648931	2.43568	3.84439	2.87048	-2.03732	0.858916	39.5421	0.000341788	0.0022596
TCONS_00021654	0.0769919	0.062031	0.171108	1.16623	3.97901	2.44248	-4.1158	1.23407	58.8961	0.000136515	0.00141027
TCONS_00021654	0.283767	0.659222	0.516449	1.92304	2.91849	2.15604	-2.02778	1.47812	38.5841	0.000382929	0.00241475
TCONS_00021720	0.562458	0.491754	0.355992	5.49617	8.03027	6.04505	-3.29618	1.65563	194.916	2.29382e-06	0.00016635
TCONS_00021720	1.21063	1.11607	1.76599	9.36361	7.66068	11.6698	-2.59372	2.3945	133.343	5.86639e-06	0.000193917
TCONS_00021744	0.381319	0.242605	0.544674	1.69133	4.81821	2.39322	-2.43343	1.23023	31.9666	0.000802411	0.00446196
TCONS_00021744	1.31831	1.32142	1.87618	6.65219	5.33279	6.73758	-1.83521	2.52897	107.012	1.25813e-05	0.000285269
TCONS_00022091	1.90355	2.25975	1.26794	1.00339	0.549195	0.731755	1.70064	0.0674895	22.2412	0.00216894	0.00913803
TCONS_00022091	1.96016	1.82127	1.0675	0.22437	0.168034	0.232298	3.16196	-0.409237	72.6859	4.69675e-05	0.000600098
TCONS_00022100	0.347575	0.0517556	0.165105	0.392628	1.12879	1.53515	-1.88229	-0.77215	7.5804	0.0283775	0.0633689
TCONS_00022100	0.496304	0.398611	0.196571	1.193	1.404	1.16399	-1.54113	-0.315083	21.0564	0.00224755	0.00884117
TCONS_00022378	81.3048	60.1267	78.7526	42.299	27.5815	28.8974	1.60363	5.33676	40.7816	0.000378285	0.00277089
TCONS_00022378	63.8292	106.079	72.1321	19.1669	33.7252	25.9875	1.85658	5.30515	42.5366	0.000356444	0.00232305
TCONS_00022542	1.84037	2.31897	3.37311	0.725768	0.465518	0.571529	2.5333	2.0116	72.1604	6.21051e-05	0.000878605
TCONS_00022542	1.08198	2.324	1.63957	0.269829	0.747946	0.635269	1.85025	1.47404	18.0934	0.00395369	0.0136295
TCONS_00023086	2.87181	1.56688	2.29097	42.7241	75.9153	48.8298	-4.14153	3.67158	199.169	2.13188e-06	0.00016635
TCONS_00023086	11.1196	7.98601	9.99969	71.3573	102.447	87.1219	-2.94303	4.53761	301.272	3.27731e-07	4.64285e-05
TCONS_00024716	0	0	0	0.14379	0.626374	0.403724	-8.40344	-0.770875	38.3864	0.00163029	0.00744463
TCONS_00024716	0.0280899	0.237219	0.244763	0.651791	1.27937	0.658797	-2.11793	0.657001	11.5309	0.0118673	0.0322423
TCONS_00024913	1.05411	0.646527	0.286455	1.695	1.97972	2.16292	-1.04742	0.259176	6.40208	0.0392275	0.0813295
TCONS_00024913	0.904136	0.475973	0.997566	2.28105	1.90001	2.85026	-1.34928	0.538381	22.1643	0.00194428	0.00793446
TCONS_00024914	1.19856	0.830097	0.441347	2.1454	2.70582	2.81242	-1.12948	0.26421	10.5922	0.0139737	0.0367958
TCONS_00024914	1.10055	0.705136	1.21513	2.86363	2.43949	3.73026	-1.3624	0.535512	28.2938	0.000954319	0.00459401
TCONS_00026734	0.365174	0.2671	0.813317	4.18386	6.38384	8.4966	-3.25251	2.15805	59.2903	0.000133728	0.00139049
TCONS_00026734	0.389795	0.142642	0.630114	1.20919	2.73235	0.436915	-1.70375	0.441174	5.67363	0.049456	0.0983501
TCONS_00026943	0.221929	0.214598	0.446059	4.49824	7.02274	6.05709	-3.84588	2.51871	172.315	3.48114e-06	0.000205032
TCONS_00026943	1.23668	1.81048	2.00463	7.06418	7.22579	7.6779	-1.89671	3.20603	98.629	1.66568e-05	0.000330361
TCONS_00026976	7.67161	3.71925	4.66114	25.3105	63.8604	34.4406	-2.43454	2.95225	36.6564	0.000632776	0.0039528
TCONS_00026976	23.4488	21.4235	32.0986	54.2173	54.2467	75.4309	-1.0406	3.99134	30.4638	0.000764391	0.00390733
TCONS_00027119	1.03788	1.37714	0.707791	0.839876	0.402647	0.516469	1.27307	-0.0374223	9.72476	0.0168855	0.042449
TCONS_00027119	1.30058	1.12303	1.19865	0.259134	0.203772	0.0938544	2.89217	-0.249209	77.585	3.7707e-05	0.000524198
TCONS_00027640	0.812523	0.921767	0.723988	0.673234	0.473237	0.521991	1.01327	-0.0383917	14.4123	0.00674983	0.0214686
TCONS_00027640	0.931343	1.1343	0.987157	0.564055	0.731462	0.458142	1.02332	0.156318	18.2297	0.00334764	0.0119873
TCONS_00028007	0.169718	0.132267	0.131225	0.554825	1.05143	1.04399	-2.10294	-0.0959384	45.9748	0.000258027	0.00215055
TCONS_00028007	0.142172	0.263662	0.282577	1.08054	1.21773	1.51669	-2.2431	0.485193	59.58	9.10546e-05	0.000896978
TCONS_00028008	0.169449	0.132058	0.131017	0.553945	1.04976	1.04234	-2.10294	-0.0959384	45.9748	0.000258027	0.00215055
TCONS_00028008	0.141946	0.263244	0.282129	1.07882	1.2158	1.51429	-2.2431	0.485193	59.58	9.10546e-05	0.000896978
TCONS_00028161	0.527685	0.327314	0.134991	7.57883	9.87831	9.15434	-4.22644	2.04222	116.455	1.2966e-05	0.000390713
TCONS_00028161	2.52225	2.18973	1.82137	8.06354	9.82008	11.414	-1.93546	2.54823	104.253	1.37663e-05	0.000292533
TCONS_00030964	0.238514	0.566034	0.42487	1.99101	2.39957	3.13312	-2.14008	0.0716319	42.0425	0.000339548	0.00256819
TCONS_00030964	0.870788	0.48271	0.91684	2.72539	2.03639	1.83804	-1.32484	0.167599	21.9272	0.00200457	0.00814701
TCONS_00031398	2.01915	1.60634	2.0092	0.749794	1.20339	0.923022	1.45004	1.42863	56.7157	0.000133942	0.00139049
TCONS_00031398	1.16777	3.38677	1.75954	0.39693	0.816071	0.439647	2.1774	1.33675	19.6973	0.00316662	0.0115591
TCONS_00031399	1.80566	1.41833	1.80854	0.691759	1.14563	0.89978	1.36016	1.55542	47.9693	0.000226252	0.00199074
TCONS_00031399	1.03787	2.98732	1.5639	0.401916	0.736699	0.37771	2.1247	1.4348	19.5914	0.00321199	0.0116532
TCONS_00031400	2.17909	1.72318	2.17312	0.80742	1.28871	0.995133	1.45441	1.40498	56.9141	0.000132473	0.00138523
TCONS_00031400	1.26997	3.65811	1.8928	0.429793	0.883586	0.481519	2.1697	1.31859	19.7086	0.00316183	0.0115558
TCONS_00032027	3.5848	2.66905	2.81264	0.522734	0.0214687	0.192895	4.01885	1.06064	31.8536	0.00106332	0.00553924
TCONS_00032027	3.08546	3.9147	3.08119	0.0283301	0.0149634	0.046289	6.92055	1.04047	391.876	1.27556e-07	2.69684e-05
TCONS_00032029	4.97656	3.86647	3.74441	0.724058	0.036208	0.255938	4.02971	1.36454	30.5949	0.0011865	0.00599692
TCONS_00032029	4.34573	5.66437	4.11698	0.0318533	0.0168243	0.0520456	7.23987	1.35312	396.066	1.22768e-07	2.69684e-05
TCONS_00032426	2.01787	2.00594	2.35439	1.47833	0.793263	1.12413	1.35124	0.317282	21.457	0.00239311	0.00996612
TCONS_00032426	0.999301	1.90286	1.94312	0.857576	0.776506	0.738253	1.24726	-0.132413	15.6739	0.00500601	0.016312
TCONS_00032427	1.9469	1.93959	2.21541	1.53912	0.745424	1.08318	1.29612	0.389065	16.8828	0.00452471	0.0159832
TCONS_00032427	0.979067	1.79565	1.81901	0.900736	0.756424	0.696016	1.18158	-0.0716622	14.6877	0.00592251	0.0186056
TCONS_00032624	17.1459	14.9343	17.3825	9.95035	9.12555	10.7002	1.19645	3.21051	66.0848	8.23813e-05	0.00103822
TCONS_00032624	16.8609	19.9991	15.5036	7.12285	8.78715	6.81527	1.43472	3.11139	67.7203	5.95243e-05	0.000673326
TCONS_00032638	0.417234	0.345157	0.183513	1.90991	3.50209	3.21258	-2.67213	1.07338	61.9929	0.000101026	0.00117093
TCONS_00032638	0.932773	1.15324	1.36009	3.16619	3.34948	4.73695	-1.48435	1.79158	45.8707	0.000213266	0.00161853
TCONS_00032934	0.588438	0.636624	0.764312	2.01613	4.32316	4.65948	-1.97404	1.27265	42.4267	0.00033024	0.00251296
TCONS_00032934	0.551941	0.62336	1.52584	3.04311	3.64644	2.4317	-1.54889	1.23267	16.6651	0.00472397	0.0156153
TCONS_00033629	0.0791539	0.0568785	0.0879052	0.869376	0.960107	0.846556	-3.08626	-0.288813	126.132	9.92342e-06	0.000336781
TCONS_00033629	0.172234	0.193037	0.294658	0.632324	0.841759	0.245324	-1.16446	-0.47232	6.22991	0.0398279	0.0830329
TCONS_00034174	4.60367	4.67555	4.28603	1.04322	0.781406	1.16349	2.64416	3.10658	165.349	4.0014e-06	0.000217888
TCONS_00034174	4.25556	2.15882	2.96392	0.488772	0.415275	0.581439	2.87104	2.42114	116.841	9.84139e-06	0.000243984
TCONS_00035741	0.255843	0.200005	0.0607651	0.48604	1.40888	0.736152	-1.8084	-0.164143	11.0363	0.0127373	0.0344194
TCONS_00035741	0.224173	0.414225	0.395009	1.10377	0.931799	1.25773	-1.44584	0.341717	26.4868	0.00116063	0.00536161
TCONS_00035978	43.1747	35.5251	38.2549	14.153	13.9596	12.9787	1.97546	5.57883	191.635	2.42972e-06	0.00016635
TCONS_00035978	30.9136	23.9636	24.6643	9.0212	11.0102	10.9023	1.58521	4.98581	136.787	5.36709e-06	0.000187658
TCONS_00036131	0.0582309	0.0772249	0.069152	0.424419	1.11771	0.731665	-2.966	0.237973	60.9781	0.000106471	0.00119568
TCONS_00036131	0.177162	0.110484	0.208401	0.508595	0.505184	0.826847	-1.67107	0.259642	30.1654	0.000787454	0.00401263
TCONS_00036284	0.256935	0.0409916	0.15692	0.453651	1.42267	0.888846	-2.06564	-0.32983	11.836	0.0108984	0.0306857
TCONS_00036284	0.293026	0.252567	0.319162	1.21099	0.865336	0.921905	-1.57155	-0.00542878	45.2398	0.000222943	0.00165272
TCONS_00036412	2.66702	2.34883	1.76379	9.23916	15.494	13.5232	-2.0016	3.21604	77.7046	4.88878e-05	0.000779504
TCONS_00036412	2.95546	1.50293	1.41406	3.7648	5.53588	5.25421	-1.08333	2.19782	12.6564	0.00943363	0.027116
TCONS_00036700	0.491443	0.431229	0.541926	1.1896	2.71372	2.08504	-1.53206	-0.353255	21.3319	0.00243159	0.0100827
TCONS_00036700	0.751858	0.816988	0.893364	2.72938	2.86169	2.60494	-1.50899	0.190618	65.1038	6.78773e-05	0.000739688
TCONS_00036942	0.0842436	0.120963	0.0285838	2.8549	1.18527	1.51216	-4.06966	-0.187305	42.7189	0.000323381	0.00247554
TCONS_00036942	0.117167	0.0365345	0.293521	2.74401	0.74246	1.48389	-3.26383	-0.238224	21.2416	0.00259041	0.009931
TCONS_00036946	1055.69	693.715	640.294	241.523	187.167	208.901	2.37023	8.81876	76.6644	5.10699e-05	0.00080102
TCONS_00036946	588.61	1135.25	650.9	191.473	137.054	202.462	2.3999	8.69188	53.9341	0.000172912	0.00136449
TCONS_00037822	1.13506	1.05212	2.2241	17.4057	25.3208	18.8387	-3.33744	3.24481	129.173	9.16509e-06	0.000336781
TCONS_00037822	8.09457	3.04374	3.76132	7.68053	16.6184	15.5827	-1.19919	3.12502	7.94509	0.0263696	0.0604389
TCONS_00037963	15.6891	16.7878	17.0157	5.95766	6.11795	6.20591	1.9034	4.87301	307.069	4.8651e-07	0.000117006
TCONS_00037963	18.3165	16.1703	16.8806	6.67476	6.34709	5.74201	1.67445	4.85641	245.214	6.83678e-07	6.21774e-05
TCONS_00038199	1.11467	1.60161	1.45111	1.20087	0.754258	0.799517	1.03929	0.909829	13.6552	0.00770593	0.0234592
TCONS_00038199	1.60523	0.952615	0.959473	0.59967	0.795277	0.576393	1.05626	0.560038	15.5359	0.00512282	0.016638
TCONS_00038255	0.594303	0.248891	1.36742	4.88695	16.5603	11.9647	-3.43	1.64734	29.9207	0.00126025	0.00627081
TCONS_00038255	1.15719	1.27794	2.04816	42.3452	26.066	29.5569	-4.23591	3.2733	215.466	1.28129e-06	8.06044e-05
TCONS_00038606	33.0522	33.9102	25.6112	94.9956	116.718	116.822	-1.34724	4.56751	75.1723	5.44238e-05	0.000826669
TCONS_00038606	55.1975	51.9309	63.1656	172.102	117.919	166.527	-1.20505	5.21229	53.318	0.000131082	0.00113363
TCONS_00039163	1.40789	0.971137	1.62277	2.76529	4.63383	4.87185	-1.12974	0.50297	17.9553	0.00385494	0.0141185
TCONS_00039163	1.9754	1.00565	2.85415	5.74317	4.97237	8.13126	-1.48353	1.12709	17.8156	0.00367249	0.0128085
TCONS_00040480	15.1773	15.7376	12.2903	8.46941	6.34218	10.2382	1.25195	3.91442	30.2988	0.000903041	0.00488964
TCONS_00040480	16.7779	13.1039	13.8079	6.52319	7.56225	6.88837	1.2806	3.79512	99.9055	1.59375e-05	0.000322545
TCONS_00041014	3.80348	3.83953	3.2415	0.683464	1.07019	0.613188	2.67317	1.03435	127.894	9.47459e-06	0.000336781
TCONS_00041014	3.51399	2.67087	2.55974	0.554659	0.879777	0.826736	2.17381	0.701752	80.9128	3.27159e-05	0.000484228
TCONS_00041015	4.96351	5.10995	4.31532	0.746748	1.40437	0.833061	2.74625	0.871766	123.905	1.05308e-05	0.000337687
TCONS_00041015	4.81606	3.66381	3.1715	0.627085	1.05198	0.97662	2.35665	0.534389	75.6176	4.11185e-05	0.000552029
TCONS_00041148	5.21101	2.0412	2.2398	0	0	0	9.51297	0.115699	78.8409	0.000410987	0.00289727
TCONS_00041148	1.43869	6.68973	1.81444	0.081721	0.0428413	0	6.36401	0.129029	34.3834	0.0006699	0.00354618
TCONS_00042178	0.0256126	0.0142483	0.0227837	0.0892071	0.866845	0.445638	-3.88522	-0.848722	16.6687	0.00477525	0.0166442
TCONS_00042178	0.0124212	0.019414	0.0291942	1.91506	1.14482	2.98247	-6.34356	1.17735	133.602	6.92049e-06	0.000203846
TCONS_00042330	0	0.0123624	0	0.507536	1.30709	0.847177	-6.89285	-0.246575	87.5807	3.31164e-05	0.000624208
TCONS_00042330	0	0.0112015	0	8.36274	3.96945	18.0278	-10.7355	3.25427	102.714	2.24457e-05	0.000390503
TCONS_00043261	4.08717	2.55569	3.58887	1.48512	2.20431	2.07856	1.30904	1.71055	34.5767	0.000612155	0.0038743
TCONS_00043261	3.8013	3.97396	2.91344	1.78299	2.06172	2.09784	1.07689	1.734	33.4311	0.000575922	0.00319063
TCONS_00045017	1.79197	1.6532	1.66543	3.99931	10.7261	6.27419	-1.53512	1.21765	22.5888	0.00207822	0.00887241
TCONS_00045017	2.08595	2.56229	1.40451	5.97602	7.93945	8.71701	-1.66368	1.42636	37.0393	0.000419453	0.00255189
TCONS_00045475	14.5492	15.396	13.8633	11.4601	7.65377	8.6052	1.11138	5.38118	26.9197	0.00127004	0.00630096
TCONS_00045475	12.9724	11.3995	12.4537	7.44013	6.61287	5.8713	1.1065	5.00701	87.3867	2.51916e-05	0.000410569
TCONS_00045751	0.191887	0.180978	0.375441	0.88722	1.81037	1.27541	-1.93137	0.654489	32.5386	0.000732757	0.00424218
TCONS_00045751	0.419597	0.768005	0.947234	1.81744	1.94245	1.51736	-1.08513	1.38522	14.098	0.00657429	0.0202889
TCONS_00046068	0.120487	0.107889	0.200662	1.65894	2.92475	3.18239	-3.66765	-0.311594	91.2822	2.89203e-05	0.000589283
TCONS_00046068	0.399111	0.244211	0.230208	7.34991	6.24454	9.28027	-4.46035	1.22664	243.908	6.96809e-07	6.21774e-05
TCONS_00046137	12.9565	8.12219	16.4744	111.505	188.061	165.217	-3.14908	5.43978	128.396	1.01515e-05	0.000336781
TCONS_00046137	40.0628	74.5784	58.1286	182.635	231.426	182.868	-1.55353	6.20593	37.944	0.000485262	0.00284955
TCONS_00047918	0.459016	0.329544	0.661912	1.14378	2.08328	1.72276	-1.28742	-0.453348	14.9992	0.00611182	0.0199307
TCONS_00047918	0.686288	1.12803	0.764883	2.13589	2.34779	1.87158	-1.06775	0.0552445	16.0909	0.00467324	0.0155051
TCONS_00047919	0.457006	0.328101	0.659014	1.13877	2.07416	1.71521	-1.28742	-0.453348	14.9992	0.00611182	0.0199307
TCONS_00047919	0.683283	1.12309	0.761533	2.12653	2.33751	1.86339	-1.06775	0.0552445	16.0909	0.00467324	0.0155051
TCONS_00049619	0.130356	0.0910555	0.318884	14.5336	40.0869	25.8016	-6.70518	2.39608	169.738	4.28236e-06	0.000224707
TCONS_00049619	1.60041	0.757363	1.622	36.3877	15.3644	10.5252	-3.75542	2.26726	44.9976	0.000300825	0.00207646
TCONS_00049654	0.102989	0.0459376	0.0734561	1.87023	3.4937	2.1903	-4.51715	-0.17592	122.852	1.08343e-05	0.000343602
TCONS_00049654	0.903307	1.27281	1.09308	3.91027	5.82624	4.60182	-1.90086	1.05644	66.0077	6.48319e-05	0.000725093
TCONS_00049765	17.6556	18.999	16.6287	5.71116	0.663903	1.15071	3.21001	4.47589	14.6639	0.0076603	0.0233449
TCONS_00049765	17.4725	12.2465	15.6615	1.19921	1.035	1.3296	3.88563	4.06295	527.444	4.37042e-08	2.69684e-05
TCONS_00049766	15.9346	17.2704	15.2405	5.02509	0.537088	0.999589	3.26912	4.16713	14.7544	0.00755087	0.0231335
TCONS_00049766	15.1066	10.6219	14.0671	0.974374	0.901751	1.12581	3.94317	3.70466	553.663	3.66766e-08	2.69684e-05
TCONS_00050226	0.174439	0.175243	0.165538	1.28589	1.67089	1.55939	-2.63207	-0.499201	96.6058	2.40095e-05	0.000543512
TCONS_00050226	0.407386	0.767466	0.776513	2.39976	3.17876	1.77146	-1.68692	0.405428	26.3435	0.00117933	0.00542273
TCONS_00050244	0.425072	0.260832	0.665662	2.48156	2.3497	2.74653	-2.03096	2.69953	43.5288	0.000305299	0.00238133
TCONS_00050244	0.720806	0.753919	0.866825	2.45402	3.67165	2.38379	-1.63728	3.06131	72.6723	4.69969e-05	0.000600098
TCONS_00050265	0.402492	0.377978	0.42487	1.65819	3.49195	2.78916	-2.22188	0.817361	68.9302	7.19659e-05	0.000956945
TCONS_00050265	0.931744	0.793394	1.29369	3.23288	3.33206	2.90411	-1.43354	1.35413	54.934	0.000118897	0.00106542
TCONS_00050266	0.44017	0.413361	0.464643	1.81341	3.79812	3.05026	-2.21858	0.814718	69.4169	7.03573e-05	0.000953323
TCONS_00050266	1.01897	0.867666	1.4148	3.5458	3.64399	3.17597	-1.435	1.35517	54.9851	0.000118536	0.00106539
TCONS_00050344	0.182687	0.215897	0.242203	2.01261	4.89057	3.23872	-3.47487	0.207697	86.9811	3.38683e-05	0.000626564
TCONS_00050344	0.324036	0.250071	0.296221	12.0179	5.78574	13.0706	-4.91058	1.80118	145.667	5.93316e-06	0.000193969
TCONS_00050462	0.426182	0.375803	0.239769	7.66158	16.0388	10.968	-4.54117	2.7667	192.514	2.39235e-06	0.00016635
TCONS_00050462	1.59432	1.24849	1.76934	59.2943	22.5667	41.0112	-4.52257	4.72558	134.3	9.36125e-06	0.000240084
TCONS_00051080	2.13449	1.90088	1.47524	8.01048	8.75084	10.0844	-1.80424	3.00656	89.6754	3.06525e-05	0.000604378
TCONS_00051080	4.12943	2.70858	3.9567	11.2544	9.85819	13.5188	-1.46675	3.57433	64.0747	7.15695e-05	0.00076284
TCONS_00051081	2.14106	1.90674	1.47978	8.02142	8.77779	10.1154	-1.80344	3.00594	89.5579	3.07843e-05	0.000604378
TCONS_00051081	4.14214	2.71691	3.96888	11.2891	9.88854	13.5604	-1.46675	3.57433	64.0747	7.15695e-05	0.00076284
TCONS_00051124	1.04273	1.18585	1.26099	3.5989	4.68263	3.60628	-1.29401	-0.0308942	36.8996	0.000504076	0.00335973
TCONS_00051124	1.25937	2.34477	2.31401	4.8493	6.42456	7.4072	-1.43	0.655937	23.744	0.0015964	0.00685845
TCONS_00051287	1.37002	1.27046	0.740849	6.80328	6.2309	7.85255	-2.14479	1.76848	62.2613	9.96463e-05	0.00116429
TCONS_00051287	3.0368	3.9981	3.26875	8.35427	8.96141	8.50481	-1.09568	2.43221	48.5378	0.000177804	0.00139202
TCONS_00053094	3.56167	2.23906	2.96916	7.80531	16.1863	14.971	-1.65194	1.79493	32.8516	0.000712367	0.00419545
TCONS_00053094	5.83281	5.15552	5.27753	17.7698	15.0973	15.1878	-1.34026	2.31056	101.908	1.48869e-05	0.000313557
TCONS_00053095	3.70193	2.30298	3.12751	8.22159	16.7865	15.5992	-1.65389	1.77995	33.36	0.000680769	0.00415954
TCONS_00053095	6.04714	5.32992	5.50631	18.2476	15.4645	15.7709	-1.32891	2.28137	101.56	1.50629e-05	0.000313557
TCONS_00053634	7.37532	4.00277	2.66367	0.806681	0.836759	1.4044	2.69549	1.63978	35.8534	0.000636577	0.0039577
TCONS_00053634	9.95171	10.7674	7.21714	2.04091	3.13335	3.01826	2.00358	2.62036	71.279	5.0151e-05	0.000628524
TCONS_00054023	65.8381	76.1875	84.6673	11.6905	23.2192	21.4577	2.49611	5.94743	124.561	1.03469e-05	0.000336781
TCONS_00054023	39.0179	44.0193	40.4016	19.092	22.831	17.3645	1.28542	5.21644	87.9507	2.46457e-05	0.000407338
TCONS_00054121	0.736392	0.572128	0.641239	2.71635	4.90253	4.51571	-2.1437	2.2808	92.4307	2.77588e-05	0.000576344
TCONS_00054121	1.35484	1.04587	1.28114	2.06365	3.54028	3.02281	-1.00482	2.20714	23.8645	0.00157324	0.006793
TCONS_00054510	0.574481	0.509635	0.637064	2.50165	2.80562	3.96274	-1.94294	-0.327675	46.6552	0.000246577	0.00209301
TCONS_00054510	0.971985	0.709596	1.20546	3.99518	2.69128	3.52766	-1.60484	-0.0326538	36.0937	0.000454595	0.00272665
TCONS_00054511	0.486673	0.411305	0.629807	2.51507	2.97644	4.23813	-2.18506	-0.353546	48.791	0.000214628	0.00192366
TCONS_00054511	0.918938	0.86941	1.33453	4.09251	2.41121	3.31028	-1.43552	-0.0957389	24.3955	0.00147617	0.00642989
TCONS_00054514	1.68927	2.0355	1.47818	5.52401	7.1991	8.05454	-1.51252	1.04266	54.2969	0.000153653	0.00151864
TCONS_00054514	1.60135	1.39451	3.44121	8.09239	4.90569	5.20211	-1.29668	1.0333	12.3992	0.00937493	0.027019
TCONS_00054515	3.77084	2.10473	4.28254	10.9792	14.0483	13.7591	-1.45881	2.10055	33.1332	0.000694637	0.00419545
TCONS_00054515	3.30399	3.55825	6.08186	14.373	9.3665	10.2678	-1.18347	2.11542	19.3151	0.0029842	0.0110975
TCONS_00054524	2.67772	1.86463	2.77794	11.3961	11.3749	14.0021	-1.85646	1.31338	78.3935	4.75084e-05	0.000774628
TCONS_00054524	2.95635	2.82775	5.61999	14.2027	9.08863	10.2085	-1.34707	1.41505	19.9448	0.0026152	0.0100131
TCONS_00054525	6.0404	4.72445	6.06188	18.9271	24.4987	27.554	-1.59758	2.80017	88.2149	3.23444e-05	0.000622305
TCONS_00054525	5.47143	6.03154	10.6312	27.3605	18.569	20.949	-1.38527	2.89921	25.7805	0.00141845	0.00624097
TCONS_00054526	4.37003	2.76035	4.23827	15.0919	19.4504	19.8302	-1.7787	2.28372	75.2481	5.42465e-05	0.000826669
TCONS_00054526	3.80385	4.5226	7.88648	20.4405	14.0066	15.7142	-1.41931	2.38166	25.1653	0.00155842	0.00674863
TCONS_00055351	0.0447381	0.0562435	0.0398714	0.444829	0.634045	0.654363	-3.11125	-0.31554	112.67	1.44447e-05	0.000412746
TCONS_00055351	0.196124	0.0566525	0.0689802	1.98286	1.10963	1.57473	-3.61737	1.0965	63.3517	9.65982e-05	0.000939149
TCONS_00055364	3.32476	3.96059	4.07219	11.891	8.24313	11.7209	-1.03468	3.54793	24.5797	0.00164286	0.00747839
TCONS_00055364	2.10716	2.99495	2.48866	9.35681	8.00777	10.6579	-1.65525	3.29732	72.7143	4.69059e-05	0.000600098
TCONS_00055401	1.66576	1.92336	2.23533	0.80201	0.209293	0.580494	2.29663	0.134934	26.548	0.00132139	0.00647458
TCONS_00055401	1.47055	1.62846	2.02086	0.207656	0.186619	0.257862	3.17128	-0.243013	141.239	4.79888e-06	0.000180717
TCONS_00055568	0.227852	0.316102	0.298597	2.17843	2.06476	2.33486	-2.48365	-0.752808	63.2851	9.45998e-05	0.00114712
TCONS_00055568	0.428505	0.254435	0.400192	4.8308	2.97944	5.24194	-3.35222	0.144675	100.458	1.56385e-05	0.000322545
TCONS_00055569	0.251753	0.34926	0.329918	2.40694	2.28134	2.52024	-2.47225	-0.761652	62.646	9.77105e-05	0.00115455
TCONS_00055569	0.473453	0.281124	0.44217	5.33753	3.1197	5.8513	-3.34108	0.134919	89.7725	2.29822e-05	0.000392943
TCONS_00057485	1.88689	1.69054	1.79177	0.918345	0.558966	0.790686	1.69449	0.656149	44.0432	0.000294488	0.00232211
TCONS_00057485	1.92977	2.34547	2.17519	0.439721	0.508385	0.464214	2.41123	0.674442	151.077	3.79096e-06	0.000166422
TCONS_00057486	1.7797	1.5945	1.70108	0.87083	0.527211	0.75537	1.68802	0.660713	43.3777	0.000308572	0.0023875
TCONS_00057486	1.82014	2.21223	2.05162	0.414741	0.484649	0.437843	2.40574	0.675304	149.612	3.92269e-06	0.000166422
TCONS_00057792	0.158868	0.0887108	0.0943317	9.75382	18.9339	10.4644	-6.27211	1.69069	258.629	8.757e-07	0.000133047
TCONS_00057792	0.464008	0.348448	0.477176	15.8671	24.6333	18.8021	-5.28457	2.41582	505.952	5.07894e-08	2.69684e-05
TCONS_00057838	1.5328	1.39562	1.69049	1.17855	0.364993	0.990559	1.30262	0.778318	9.48318	0.0180808	0.0448293
TCONS_00057838	1.73781	1.95358	1.8839	0.459296	0.256154	0.300774	2.66512	0.661663	109.764	1.15261e-05	0.000272144
TCONS_00058290	15.3092	19.6962	16.6286	82.9127	67.3609	53.2031	-1.52485	4.83139	45.7017	0.000262814	0.00216833
TCONS_00058290	17.765	4.85088	17.8409	164.109	115.027	130.633	-3.14267	5.67307	46.6062	0.000270431	0.00191555
TCONS_00058318	0.282373	0.409864	0.382375	1.16789	1.66193	1.38367	-1.4949	0.224187	46.9194	0.000242307	0.00206893
TCONS_00058318	0.710464	0.495608	0.763763	1.80029	1.38335	1.44368	-1.01635	0.595607	22.2482	0.0019235	0.0078821
TCONS_00058910	1.03829	1.27087	1.90379	0.629215	0.4926	0.531329	1.79132	0.523719	41.7348	0.000347248	0.00260301
TCONS_00058910	1.24537	1.16833	1.68235	0.322922	0.841867	0.720712	1.34034	0.504321	16.153	0.00462614	0.0153946
TCONS_00059124	0.345338	0.0192835	0.143537	0.0688415	6.272	7.02152	-4.12735	1.36804	8.03456	0.0277601	0.0623469
TCONS_00059124	0.252159	0.454288	0.787328	6.55858	6.45804	3.79476	-3.28017	1.91441	66.9307	8.82183e-05	0.000877757
TCONS_00059384	11.5446	13.8694	11.1753	9.07875	6.96792	7.78473	1.07615	4.71929	33.0093	0.000702364	0.00419545
TCONS_00059384	11.0163	9.84453	12.0646	5.42394	6.74618	6.85435	1.01197	4.46097	70.1465	5.29158e-05	0.000643087
TCONS_00059385	13.1512	15.7283	12.6952	10.3389	7.90512	8.89873	1.07272	4.69113	32.717	0.000721047	0.00419545
TCONS_00059385	12.5566	11.2023	13.7205	6.14471	7.67198	7.81528	1.01359	4.43377	68.8888	5.62178e-05	0.000649349
TCONS_00059386	12.9232	15.4408	12.4565	10.1418	7.75057	8.72174	1.07467	4.70916	32.7772	0.000717142	0.00419545
TCONS_00059386	12.3181	10.9852	13.4778	6.03394	7.51603	7.66729	1.01433	4.45138	69.3212	5.50538e-05	0.000647372
TCONS_00059387	13.3606	15.9864	12.9054	10.5078	8.03658	9.04226	1.07264	4.68867	32.7293	0.000720247	0.00419545
TCONS_00059387	12.7487	11.3795	13.9475	6.24537	7.79878	7.94121	1.01297	4.43092	68.7244	5.66687e-05	0.000650924
TCONS_00059388	12.1209	14.4858	11.684	9.51331	7.27646	8.17888	1.07447	4.7104	32.8108	0.000714978	0.00419545
TCONS_00059388	11.554	10.3152	12.6394	5.66135	7.05075	7.19167	1.01455	4.45281	69.5479	5.44556e-05	0.000643087
TCONS_00059389	12.2298	14.6159	11.789	9.59876	7.34181	8.25234	1.07447	4.7104	32.8108	0.000714978	0.00419545
TCONS_00059389	11.6578	10.4078	12.7529	5.71221	7.11408	7.25626	1.01455	4.45281	69.5479	5.44556e-05	0.000643087
TCONS_00059390	12.7194	15.1987	12.261	9.98087	7.63459	8.58273	1.07457	4.71028	32.8344	0.000713465	0.00419545
TCONS_00059390	12.1231	10.8245	13.2623	5.9409	7.39889	7.54677	1.01445	4.45274	69.5412	5.44732e-05	0.000643087
TCONS_00059391	12.3941	14.8123	11.9474	9.72774	7.44047	8.36323	1.07447	4.7104	32.8108	0.000714978	0.00419545
TCONS_00059391	11.8144	10.5477	12.9243	5.78896	7.20967	7.35377	1.01455	4.45281	69.5479	5.44556e-05	0.000643087
TCONS_00059392	12.4049	14.8252	11.9578	9.73618	7.44693	8.37049	1.07447	4.7104	32.8108	0.000714978	0.00419545
TCONS_00059392	11.8247	10.5569	12.9355	5.79399	7.21593	7.36015	1.01455	4.45281	69.5479	5.44556e-05	0.000643087
TCONS_00059393	12.5189	14.9615	12.0677	9.8257	7.5154	8.44745	1.07447	4.7104	32.8108	0.000714978	0.00419545
TCONS_00059393	11.9334	10.6539	13.0544	5.84726	7.28227	7.42782	1.01455	4.45281	69.5479	5.44556e-05	0.000643087
TCONS_00059394	12.1107	14.4736	11.6741	9.50525	7.27029	8.17195	1.07447	4.7104	32.8108	0.000714978	0.00419545
TCONS_00059394	11.5442	10.3065	12.6287	5.65656	7.04477	7.18557	1.01455	4.45281	69.5479	5.44556e-05	0.000643087
TCONS_00059419	0	0	0	0.889974	2.40511	1.78283	-9.70239	0.416622	115.911	0.000123877	0.00131923
TCONS_00059419	0.0806286	0.212733	0.283726	2.66073	3.84595	2.8122	-3.79053	1.46628	103.424	1.50718e-05	0.000313557
TCONS_00059710	0.120651	0.254512	0.111439	1.61677	3.08067	1.94473	-3.26159	-0.0893488	67.6836	7.63071e-05	0.000995601
TCONS_00059710	0.717826	0.583311	1.3789	3.66226	2.42202	4.75979	-1.80762	0.887031	23.9529	0.00159762	0.00685845

## Sheet: AC_unique
The unique DE lncRNAs in the AC-Br6 vs AC-MG
Geneid	AC_BR6_1	AC_BR6_2	AC_BR6_3	AC_MG_1	AC_MG_2	AC_MG_3	logFC	logCPM	F	PValue	FDR
Solyc00r000030.1	0.631079	0.847642	0.506376	0.127503	0.0903128	0.175344	2.80059	0.238213	69.2285	7.09746e-05	0.000953323
Solyc00r000040.1	0.234799	0.265438	0.251465	0.110554	0.122038	0.151378	1.44119	1.65467	76.7357	5.09164e-05	0.00080102
Solyc01r000830.1	2.42961	1.83956	1.90722	4.33025	10.2483	8.06705	-1.3715	2.26727	23.0721	0.00196006	0.00853441
Solyc01r001250.1	4.45882	6.1687	6.63859	31.9055	61.8076	45.0021	-2.5216	2.95175	109.524	1.58666e-05	0.00043005
Solyc01r003060.1	38.6839	41.9531	36.1139	18.3871	20.8384	25.5417	1.32581	2.68565	69.583	6.98191e-05	0.000953323
Solyc01r003200.1	0.174465	0.129894	0.138124	1.36217	2.30949	1.89321	-3.12924	-0.419993	95.7636	2.47108e-05	0.000548579
Solyc01r003710.1	2.74463	3.47085	2.89989	1.28736	2.39365	2.1208	1.13931	1.53793	26.8363	0.00128133	0.00633205
Solyc01r005430.1	2.63445	2.33216	1.94579	5.21962	8.74391	6.20195	-1.05295	1.57779	23.0697	0.00196061	0.00853441
Solyc01r005590.1	14.3419	19.7615	14.0395	6.27371	4.2206	4.91356	2.0962	4.76726	70.8448	6.58973e-05	0.000918742
Solyc01r006030.1	77.3235	53.852	92.6362	127.316	205.347	573.422	-1.52845	7.06276	7.9973	0.0280104	0.0627138
Solyc01r006110.1	1.48667	1.40124	1.17073	0.493934	0.695075	0.794886	1.51827	3.19419	63.8939	9.17543e-05	0.00111731
Solyc01r006220.1	0.644737	0.360017	0.487236	3.47602	3.84839	4.65308	-2.51244	0.67777	97.731	2.3112e-05	0.000529375
Solyc01r006460.1	10.1715	11.0806	7.78105	75.1553	10.8157	39.7738	-1.69996	4.71093	6.18877	0.0448448	0.0902524
Solyc01r007060.1	0.295385	0.25291	0.233856	0.696789	0.656909	1.13594	-1.18603	0.280662	17.6376	0.00403919	0.0145996
Solyc01r007180.1	1.91627	1.38965	1.30038	0.198441	0.395326	0.298485	2.85397	0.896262	103.041	1.94135e-05	0.000481994
Solyc01r007340.1	1.05496	1.33184	1.55241	0.685767	0.704328	0.916883	1.23402	0.130025	29.3808	0.000987487	0.00525809
Solyc01r007440.1	12.846	30.3596	19.8239	0.544334	0.141373	0.221801	6.53031	5.52192	94.5399	4.55938e-05	0.000752247
Solyc01r007490.1	0.441516	0.286304	0.490495	0.993708	1.65911	1.56179	-1.30326	0.455024	24.8111	0.0016002	0.00736116
Solyc01r007790.1	0.221942	0.123931	0.0878556	1.25355	0.744285	1.39434	-2.46114	-0.384882	29.2942	0.000995967	0.00526666
Solyc01r007810.1	0.536071	0.507968	0.733066	3.79688	5.15232	3.76678	-2.36795	2.58102	157.128	4.75163e-06	0.000244879
Solyc02r009410.1	42.7584	82.3966	106.602	3.16663	3.81452	3.42098	4.93674	5.68365	208.491	2.32796e-06	0.00016635
Solyc02r009930.1	17.9184	13.1658	16.8913	11.942	8.95633	7.90404	1.18777	3.82795	25.2773	0.00151846	0.00709108
Solyc02r009960.1	6.75945	11.3054	3.5	2.17127	0.814212	0.475706	3.05987	1.7352	19.1009	0.00404701	0.0145996
Solyc02r010000.1	8.99117	9.8666	6.49932	5.14326	5.46462	6.34078	1.05806	1.09895	23.1226	0.00194821	0.0085319
Solyc02r010020.1	0.840761	0.839062	1.06217	0.722113	0.511488	0.521052	1.08997	0.997131	21.1429	0.00249124	0.0102272
Solyc02r010070.1	0.342255	0.789934	0.270963	1.25083	3.04457	1.82441	-1.62168	0.23729	12.2982	0.00995117	0.0285299
Solyc02r010110.1	48.6907	72.4782	19.4444	1.31878	1.05089	2.60707	5.30794	4.26867	68.8838	0.000117586	0.00126877
Solyc02r010210.1	7.6606	7.12938	5.94195	4.19609	2.74074	4.76937	1.28714	1.90638	23.7986	0.00179821	0.00804593
Solyc02r010260.1	12.2124	15.5595	12.6644	53.0898	26.1087	47.2195	-1.19836	3.36029	14.6404	0.00667803	0.0213715
Solyc02r010360.1	0.203742	0	0.120977	1.16768	2.37339	2.50181	-3.61748	-1.0793	28.5156	0.00107661	0.00555834
Solyc02r010460.1	9.79434	7.5329	7.13237	5.52581	5.77322	5.17168	1.04221	0.816022	25.5595	0.00147159	0.00693956
Solyc02r010860.1	0.709112	0.580746	0.168421	3.14129	1.5019	1.76398	-1.66774	0.853125	8.80305	0.0229302	0.0541543
Solyc02r010970.1	0.743428	0.830251	0.588571	0	0	0	9.60078	0.199171	301.158	1.16742e-05	0.000362277
Solyc02r011030.1	0.400489	0.223631	0.614317	2.31191	1.13099	1.48676	-1.56054	0.433209	12.4645	0.00965307	0.0279426
Solyc02r011080.1	21.2854	15.0105	18.4575	8.06245	8.41093	21.3825	1.01575	3.88075	6.55523	0.0404184	0.0830231
Solyc02r011090.1	20.0402	19.1413	15.9702	88.957	77.1834	90.8017	-1.75341	5.91666	107.656	1.6796e-05	0.00043005
Solyc02r011160.1	313.186	336.502	453.419	361.874	140.777	181.201	1.11015	8.4956	7.15452	0.0343315	0.0729607
Solyc02r011190.1	8.96989	8.94416	10.1957	0.191583	0	0.0731855	7.00293	0.944985	225.449	1.39886e-06	0.000149136
Solyc02r011400.1	0.356458	0.176928	0.228454	1.14483	2.61247	3.57404	-2.75335	2.23611	37.1129	0.000625404	0.00392435
Solyc02r011620.1	1.26362	0.572661	1.00041	0.565856	0.213333	0.397456	1.71073	-0.131266	13.5803	0.0078098	0.0237253
Solyc02r011710.1	9.62611	9.74248	9.43692	29.1586	43.2187	30.9536	-1.36224	4.17667	84.5244	3.71884e-05	0.00065785
Solyc02r011730.1	182.357	247.367	178.174	128.328	120.151	127.237	1.16021	6.54697	43.9937	0.000295506	0.00232379
Solyc02r011860.1	0.292775	0.190731	0.144868	1.11863	0.50383	0.91967	-1.54472	-0.0445058	12.2288	0.0100378	0.0287346
Solyc02r011870.1	2.00879	1.24451	2.21141	6.59124	9.98442	21.5388	-2.31358	3.2983	25.4402	0.00194238	0.0085193
Solyc02r012020.1	23.08	18.6387	25.9564	107.733	205.375	148.156	-2.28197	7.1796	109.085	1.60789e-05	0.00043005
Solyc02r012150.1	2.01156	1.96567	2.17554	1.1815	1.33141	1.53866	1.07396	1.16366	46.5745	0.0002479	0.0020968
Solyc02r012430.1	19.1663	14.0844	18.4255	10.6268	11.203	13.458	1.02133	3.03206	35.8766	0.000548368	0.0035968
Solyc02r012450.1	28.5257	19.1252	39.8606	90.4665	96.43	87.8591	-1.19043	4.68257	24.3005	0.00169634	0.00767341
Solyc02r012780.1	6.84954	5.30202	2.66835	107.283	140.948	132.883	-4.19144	6.12919	125.422	1.60008e-05	0.00043005
Solyc02r013140.1	0.123471	0.144786	0.0733141	0.387661	0.196135	0.387851	-1.03892	-0.302285	6.14722	0.0422579	0.0859453
Solyc02r013210.1	10.8696	8.55537	5.60875	27.3553	31.2423	37.0284	-1.44855	5.19334	30.7743	0.000896026	0.00487911
Solyc02r013240.1	0.116705	0	0.19403	3.65253	0.741545	5.07902	-4.48315	1.49927	18.8623	0.0041754	0.0149506
Solyc02r013310.1	0.0400012	0.0893456	0.0950067	0.199351	0.910769	1.78198	-3.16266	-0.815458	12.996	0.00884932	0.0260701
Solyc02r013340.1	0.487758	0.374496	0.362023	1.35214	1.42855	1.59309	-1.35744	1.37706	50.2997	0.000195215	0.00178855
Solyc03r013490.1	23.8853	16.1548	30.5849	64.4925	118.535	80.0046	-1.4151	5.96335	28.5026	0.00111714	0.00572656
Solyc03r013770.1	11.0861	10.5279	13.7026	26.9479	45.4033	39.7555	-1.1841	3.75269	45.1942	0.000272019	0.00221215
Solyc03r013900.1	3.12009	3.6587	1.72912	0.725638	0.991256	1.90078	1.73052	-0.0550523	16.1208	0.00509399	0.0174185
Solyc03r014660.1	0.388131	0.602027	0.7426	1.07461	2.83155	1.55172	-1.17062	0.267136	9.58792	0.0174145	0.0434821
Solyc03r015270.1	0.993807	0.628927	0.354058	1.58488	1.71899	2.72445	-1.09937	-0.147524	7.16929	0.0316585	0.0684708
Solyc03r015420.1	3.14766	2.937	3.72182	12.4951	13.7953	12.1405	-1.50411	3.60463	127.252	9.63495e-06	0.000336781
Solyc03r015880.1	0.250399	0.149143	0.257713	0.532436	1.11373	0.667384	-1.32194	0.357144	16.8347	0.00455818	0.0160818
Solyc03r015890.1	0.373456	0.260669	0.443497	1.02364	2.12576	3.83926	-2.18438	-0.650715	16.2168	0.00501732	0.0171971
Solyc03r016360.1	0.731203	0.509276	0.392153	1.48113	2.99747	2.1644	-1.5188	1.86095	24.1015	0.0017358	0.00780298
Solyc03r016590.1	0.590742	0.427604	0.623586	1.53744	2.79202	2.41172	-1.54812	1.41196	42.3998	0.000330881	0.00251296
Solyc03r016620.1	3.51477	2.13833	2.51233	15.9882	18.4477	17.7722	-2.19872	4.91246	114.851	1.35543e-05	0.000399162
Solyc03r016670.1	26.1286	32.2844	30.3321	19.1783	14.9145	22.7547	1.10304	4.20723	31.633	0.000796163	0.00443739
Solyc03r016780.1	98.5036	109.519	142.394	325.779	321.693	413.296	-1.13488	8.87561	40.5016	0.000380459	0.00277274
Solyc03r017170.1	399.729	407.434	384.342	262.358	264.542	222.996	1.13361	8.58127	58.5353	0.000121216	0.00130048
Solyc03r017200.1	1.51869	0.803392	0.806835	7.58849	14.0514	10.1345	-2.83787	2.52625	75.7769	5.30316e-05	0.000814091
Solyc03r017770.1	3.40076	3.72778	3.21807	2.08386	2.47063	2.26514	1.07511	2.90475	66.9748	7.89262e-05	0.00101333
Solyc03r017850.1	0.891281	2.69336	1.8367	4.88599	8.60586	6.16835	-1.38047	1.73378	13.2863	0.00839406	0.0251822
Solyc03r018240.1	0.59038	0.329665	1.33648	3.23646	1.89518	3.35077	-1.4767	1.05247	8.81414	0.0222072	0.0527923
Solyc03r018310.1	0.542077	0.998884	0.836865	1.89106	2.92771	2.18266	-1.08255	1.29772	18.6146	0.00350586	0.0131744
Solyc04r018510.1	0.743153	0.737728	0.696219	2.13163	3.06931	3.94256	-1.58347	2.23551	54.9666	0.000147841	0.00147637
Solyc04r018550.1	0.698771	1.00334	0.355639	2.48744	3.06571	2.73662	-1.51542	-0.36769	17.4879	0.00412995	0.0148247
Solyc04r021500.1	0.688644	0.753988	0.609339	1.59484	2.33797	2.13619	-1.07951	2.08076	40.6786	0.000375448	0.00275711
Solyc04r021800.1	7.1823	8.10013	7.05876	3.66755	3.97165	4.12224	1.39597	1.94218	92.463	2.77269e-05	0.000576344
Solyc04r022160.1	0.34572	0.634299	0.425222	0.812242	2.20979	1.1424	-1.07067	0.689858	7.69816	0.0275198	0.0619034
Solyc04r022190.1	1.47621	0.381783	1.05184	0	0.608867	0.212996	2.34299	0.00294283	6.00173	0.0472907	0.0941897
Solyc04r022200.1	1.17146	0.632569	0.259887	0.038493	0.0545308	0.117636	3.78375	-0.360864	29.2448	0.00103785	0.00541938
Solyc04r022310.1	2.13557	1.21587	3.06652	9.16818	6.82907	14.1261	-1.7734	3.16019	19.9558	0.00344341	0.0130095
Solyc04r022470.1	0.0919746	0.138969	0.218449	0.118636	1.43237	1.21127	-2.1109	0.999366	6.55378	0.0405357	0.0832048
Solyc04r022740.1	2.55988	2.22354	3.28682	15.3526	28.9049	18.0192	-2.46441	4.40036	107.574	1.68384e-05	0.00043005
Solyc04r022910.1	3.16424	0.942343	2.25462	8.2001	10.2762	10.3613	-1.68501	0.265412	20.3333	0.00276924	0.0109932
Solyc04r023550.1	0.293605	0.156495	0.174335	1.21713	1.88677	1.60065	-2.41174	1.44092	73.1237	5.95047e-05	0.000864748
Solyc05r023790.1	0.720418	0.773609	0.510028	5.86875	9.12575	4.71589	-2.80822	2.38145	91.2108	2.89945e-05	0.000589283
Solyc05r024550.1	0.670211	1.36088	0.795907	2.73279	3.74234	3.61899	-1.35534	-0.33868	18.323	0.00365503	0.0136461
Solyc05r024720.1	3.27789	3.96382	3.44637	2.87177	1.59193	2.74258	1.01911	1.75665	13.3738	0.00810573	0.0244698
Solyc05r025130.1	11.4761	6.07786	5.78857	45.7305	14.5588	48.6239	-1.76854	4.27132	10.4881	0.016175	0.0411649
Solyc05r025270.1	0.0397405	0.0443817	0.0314625	0.132035	0.350711	0.378284	-2.36702	-0.858222	23.3079	0.00190554	0.00840884
Solyc05r027600.1	0.542974	0.303193	0.644808	0.836394	2.84892	2.48088	-1.54093	0.147339	10.8249	0.013305	0.0353964
Solyc05r028500.1	0.604887	0.653012	0.155639	2.5724	1.847	2.26859	-1.76235	1.49832	12.733	0.0102576	0.0292235
Solyc06r028930.1	1.12167	0.748349	0.986058	4.95115	8.02189	6.3896	-2.27224	2.35601	111.762	1.48375e-05	0.000416496
Solyc06r029030.1	4.68766	2.94851	4.83098	11.6002	7.93138	17.233	-1.09732	2.68654	11.0237	0.0129717	0.0348894
Solyc06r029960.1	173.748	253.797	846.689	203.12	47.7609	80.5167	2.32528	7.92645	8.35444	0.0257288	0.0588379
Solyc06r030870.1	1.07488	0.727519	0.270766	3.79844	6.6918	4.09263	-2.2993	1.79157	23.708	0.00215481	0.00909178
Solyc06r031260.1	7.59562	8.23942	7.47931	3.85145	4.48325	5.16028	1.26398	3.93732	91.2707	2.89322e-05	0.000589283
Solyc06r031320.1	3.75758	3.09571	3.14556	8.04313	12.4597	10.2026	-1.1306	1.23178	35.1887	0.000580999	0.00374277
Solyc06r031550.1	0.258612	0.25787	0.318082	0.699647	1.11504	0.780706	-1.15747	0.4282	29.2899	0.000996395	0.00526666
Solyc06r031680.1	18.7032	18.2783	22.9228	48.9275	49.1606	77.5055	-1.08233	6.06312	29.3841	0.000987165	0.00525809
Solyc06r032120.1	25.0869	22.9316	20.2171	12.4301	13.4832	15.4046	1.199	3.89462	64.5902	8.8633e-05	0.00109221
Solyc06r032440.1	12.0639	14.1559	12.6718	29.0956	44.9848	36.4106	-1.02397	3.93525	47.1575	0.00023854	0.00204281
Solyc06r032850.1	69.7396	85.7648	86.4105	49.5987	53.8623	56.5268	1.06415	4.09628	73.7514	5.78854e-05	0.000856704
Solyc07r032940.1	0.292067	0.104377	0.124864	0.698666	0.55674	0.45372	-1.22392	-0.450257	7.33807	0.0302548	0.0662483
Solyc07r033070.1	7.3893	6.53006	6.63859	17.6122	25.9255	18.8627	-1.11947	2.18014	43.7156	0.000301315	0.00236303
Solyc07r033260.1	6.3036	4.15021	6.41643	14.0197	25.2112	21.3114	-1.35629	4.38052	35.28	0.000576526	0.00373062
Solyc07r034860.1	0.307574	0.309146	0.292208	4.99705	1.59604	1.65125	-2.75718	1.07838	21.0684	0.00310537	0.0119495
Solyc07r035360.1	0.715982	1.10714	1.56972	4.83078	4.43271	5.2845	-1.64847	0.236709	33.4018	0.000678248	0.00415589
Solyc07r035670.1	2.06741	3.44303	2.28286	2.13294	1.45959	1.65721	1.02126	1.50571	12.8845	0.0088667	0.0260701
Solyc07r035970.1	10.0976	8.90951	9.47404	28.0581	31.7182	33.9255	-1.24427	4.21361	108.052	1.65933e-05	0.00043005
Solyc07r036080.1	2.77492	4.32417	4.36825	11.9638	16.6068	13.9319	-1.41807	2.53009	52.0773	0.000175144	0.00165022
Solyc07r036310.1	1.9255	2.21974	1.99158	1.79538	0.460445	1.09971	1.29772	0.315702	7.62046	0.0283908	0.0633689
Solyc07r036460.1	0.587472	0.0205025	0.872065	0.969815	4.64657	5.51517	-2.40539	1.20183	6.72272	0.0387272	0.0804077
Solyc07r036480.1	3.5772	2.00454	1.90639	10.1925	5.54184	9.91927	-1.31484	3.20322	12.1949	0.0110505	0.0310452
Solyc07r036640.1	291.956	222.763	520.48	238.765	136.128	88.579	1.58069	8.19908	10.6907	0.01553	0.0396986
Solyc07r036670.1	6.8802	5.98444	6.99213	23.4084	26.8327	24.7861	-1.44563	2.31638	114.011	1.38886e-05	0.000400826
Solyc07r036710.1	0.068908	0.0769556	0.122747	0.439567	1.52515	1.84971	-3.32569	0.978425	35.1534	0.000709291	0.00419545
Solyc07r036960.1	2.48452	1.52335	2.02484	1.84515	11.6078	11.5188	-1.52339	1.13151	5.82217	0.0498089	0.0981512
Solyc07r036970.1	3.912	2.60643	4.01219	11.6754	18.9252	13.5326	-1.58461	3.06811	51.8312	0.000177758	0.00166023
Solyc07r037170.1	0.449353	0.406245	0.203287	2.11144	3.12712	2.44419	-2.35139	0.517521	59.3333	0.000116126	0.00126462
Solyc07r037290.1	0.0758907	0.108969	0.0579368	0.23233	0.327215	0.328173	-1.37729	-0.361187	20.4955	0.00271044	0.0108043
Solyc07r037380.1	103.782	114.72	96.6022	74.1406	66.0716	75.4584	1.01195	5.77431	48.055	0.000225002	0.00199074
Solyc08r037710.1	0.470301	0.358108	0.583891	1.06537	1.35832	1.66046	-1.05359	-0.0691288	16.2379	0.00500067	0.0171604
Solyc08r037770.1	0.264184	0.138298	0.196082	0.419664	0.865542	0.575243	-1.13568	1.08073	12.9472	0.00876424	0.0259434
Solyc08r037890.1	23.2131	11.3998	33.5888	42.5052	77.2436	84.7647	-1.10385	5.42208	7.62352	0.0306945	0.0668561
Solyc08r038680.1	0.722866	0.484373	1.14458	1.94535	2.50069	2.75234	-1.14525	0.518356	15.0263	0.00608429	0.0199084
Solyc08r039180.1	2.2834	1.71042	3.27383	6.49472	14.2139	8.14282	-1.50354	2.15243	22.2039	0.00217897	0.00916693
Solyc08r040260.1	261.464	135.616	175.531	1917.03	1595.97	1636.24	-2.70463	9.83199	84.7525	3.6863e-05	0.000656708
Solyc08r040580.1	49.1074	43.7972	61.2793	144.44	187.983	140.676	-1.1472	4.65963	53.7905	0.000158243	0.00155337
Solyc08r040740.1	2.42122	2.08764	4.43982	7.23987	11.9154	7.56491	-1.10812	2.80057	13.5235	0.00794131	0.0240237
Solyc08r040870.1	1.34393	0.70254	0.713097	9.74719	1.27182	4.94831	-2.10827	2.21101	7.50408	0.0316238	0.0684708
Solyc08r041060.1	864.466	698.946	1044.38	527.494	105.279	305.664	1.88651	9.21158	10.1277	0.0174122	0.0434821
Solyc08r041070.1	0.386811	0.166148	0.789152	2.17981	2.10069	1.71638	-1.71564	2.35141	12.0877	0.0118913	0.0327778
Solyc08r041460.1	0.852436	0.484809	0.421795	1.55768	2.39057	2.15478	-1.29579	1.80202	18.6553	0.0034857	0.0131157
Solyc08r041540.1	21.5896	18.8213	20.1011	5.56271	7.81557	5.74584	2.13893	3.1506	186.104	2.68319e-06	0.000168341
Solyc08r041550.1	240.134	242.219	274.465	61.6649	84.8924	61.381	2.33794	5.48913	283.492	6.3972e-07	0.000123082
Solyc09r041760.1	1.38245	1.78897	0.781777	0.634284	0.488008	0.977555	1.39181	0.168821	12.2182	0.0100584	0.0287411
Solyc09r041980.1	1.21213	0	0.757614	16.1512	6.95875	13.9915	-3.76387	2.04495	18.1162	0.00461316	0.0161966
Solyc09r042150.1	0.91905	0.648752	0.988453	2.54936	3.69111	3.94169	-1.51258	2.33817	52.4586	0.000171189	0.00163053
Solyc09r042790.1	7.05882	6.27544	6.61791	3.35585	4.32781	3.97847	1.25112	2.42669	86.017	3.51239e-05	0.000633548
Solyc09r043750.1	0.805728	0.522976	0.613359	2.56714	2.84423	2.67453	-1.58085	2.33282	65.5235	8.46604e-05	0.00105771
Solyc09r043970.1	0.277146	0.365788	0.418886	0.929167	1.20068	1.20874	-1.1817	0.344384	33.1135	0.000695859	0.00419545
Solyc09r044500.1	26.4681	24.1727	23.0934	16.9024	14.1502	15.1265	1.1368	4.79023	50.7536	0.00018982	0.00175022
Solyc09r045390.1	2.75358	2.37726	2.08724	10.1607	10.3613	10.1052	-1.61166	2.74059	92.7861	2.74115e-05	0.000576344
Solyc09r045580.1	0.412928	0.51705	0.222896	1.85833	0.914337	1.75805	-1.50958	0.71678	12.7516	0.00923656	0.0269805
Solyc09r045610.1	2.30333	2.6361	2.3058	4.81292	11.2554	10.611	-1.3822	4.18196	25.8171	0.00144641	0.00685443
Solyc09r045620.1	8.89364	8.19839	8.11662	24.9451	51.8458	46.8619	-1.79871	4.88106	61.5582	0.000103314	0.0011795
Solyc09r045930.1	0.447711	0.342591	0.33476	0.586729	1.00971	2.23502	-1.26308	1.07447	7.16237	0.0331517	0.0710222
Solyc09r046020.1	0.106569	0.126016	0.0595556	0.49361	0.511175	0.515561	-1.89001	0.0696887	41.562	0.000351672	0.00262254
Solyc09r046140.1	0.566093	0.105367	0.224087	0.376159	4.29637	6.89735	-3.07755	-1.02709	8.02397	0.0261667	0.0596031
Solyc10r046320.1	7.8173	9.28421	7.36312	5.85367	4.67507	6.16447	1.01402	4.01945	29.799	0.000947815	0.00508437
Solyc10r046590.1	1.42823	1.49533	1.9081	5.56074	5.81365	6.72956	-1.4386	0.871327	62.852	9.66934e-05	0.00115455
Solyc10r046690.1	3.26934	2.92994	1.86935	24.2989	27.3132	21.669	-2.70057	2.75104	118.524	1.2208e-05	0.000374813
Solyc10r046820.1	7.19873	3.2727	9.22972	14.3503	22.7355	19.7203	-1.05057	2.07592	9.24539	0.0190901	0.0467293
Solyc10r047040.1	65.5811	49.1203	69.6033	76.041	209.591	656.908	-1.85272	7.19407	6.9591	0.0363723	0.0763422
Solyc10r048140.1	0.469926	0.481074	0.27903	3.12258	4.64476	3.44433	-2.68167	0.167078	90.9523	2.92655e-05	0.00059063
Solyc10r048510.1	59.1801	64.7303	54.6561	36.8245	35.7426	41.4813	1.11581	4.77024	65.9101	8.30822e-05	0.0010425
Solyc10r049520.1	0.194903	0.171494	0.231456	0.565133	1.04452	0.850042	-1.55296	0.8639	44.5694	0.000283931	0.00226987
Solyc10r049900.1	8.98272	11.7191	7.01375	8.51523	3.66546	4.8636	1.13931	2.696	8.14519	0.0262441	0.0597276
Solyc10r049990.1	4.68773	4.09759	5.79005	10.1235	16.8619	14.9907	-1.04437	4.30804	33.0223	0.000701547	0.00419545
Solyc10r050330.1	22.4867	20.9508	22.5776	64.3142	90.2776	77.0571	-1.33212	5.8239	129.101	9.18217e-06	0.000336781
Solyc10r050410.1	16.8827	16.7484	15.0901	11.1437	8.98699	10.2064	1.14432	3.79358	45.6481	0.000263767	0.00216875
Solyc10r050700.1	1.68607	1.70173	1.8738	4.53388	7.95381	6.08676	-1.33444	4.17674	62.7054	9.74156e-05	0.00115455
Solyc10r050830.1	0.457674	0.438107	0.517629	1.30336	1.31556	1.59325	-1.1032	-0.0589848	26.5977	0.00131437	0.00645115
Solyc10r050860.1	13.8413	10.9426	11.5624	29.1135	54.0227	40.0327	-1.269	4.72691	39.5307	0.000409528	0.00289681
Solyc10r050880.1	98.8176	95.5023	97.2657	52.5617	61.1454	63.9991	1.18811	5.86127	130.171	8.93238e-06	0.000336781
Solyc11r050900.1	1.01586	0.65959	0.617217	4.99201	1.55115	1.64611	-1.41039	1.6844	5.92733	0.0483131	0.0957634
Solyc11r050940.1	2.69534	2.21798	2.46381	8.62512	8.97624	8.20334	-1.33699	2.70475	81.4064	4.2031e-05	0.000709365
Solyc11r051050.1	0.129535	0.0928026	0.116097	0.267966	0.463299	0.337802	-1.16934	1.03476	26.4295	0.00133832	0.00653535
Solyc11r051140.1	0.659179	0.631742	0.499664	2.37646	4.52014	3.41767	-2.02995	3.11533	78.1137	4.80625e-05	0.000777383
Solyc11r051660.1	0.119621	0.133592	0.243525	1.06455	0.6153	0.566076	-1.74947	0.232875	18.167	0.00373821	0.013819
Solyc11r051760.1	6.50894	4.96145	5.6439	16.3294	22.3045	20.7706	-1.31423	4.15683	76.1172	5.22681e-05	0.000810998
Solyc11r052670.1	436.377	457.736	480.033	259.745	311.896	252.535	1.20817	9.93327	80.1594	4.4194e-05	0.000737248
Solyc11r053950.1	0.648289	0.557837	0.328143	1.46182	2.09338	1.9909	-1.3567	1.23413	23.9958	0.00175726	0.00788719
Solyc11r054090.1	3.9488	2.65661	2.82493	12.4241	16.5256	16.6837	-1.78693	1.99077	73.8633	5.76025e-05	0.000856704
Solyc11r054270.1	0.853259	0.992204	0.762576	0.666344	0.428513	0.622969	1.05899	0.967498	17.0665	0.00439989	0.0155996
Solyc11r054350.1	41.4836	49.4661	107.563	52.9227	24.8796	30.32	1.29399	7.08552	7.64	0.0305691	0.0667341
Solyc11r054380.1	0.985051	1.05609	1.11131	2.98475	4.63168	3.39807	-1.32459	3.30809	73.2086	5.92824e-05	0.000864748
Solyc12r054760.1	13.3934	10.0869	15.5549	8.21343	4.4662	5.9929	1.50361	5.00494	25.6361	0.00158253	0.0073075
Solyc12r055450.1	1.84836	1.88801	2.67685	5.16745	7.51936	5.17529	-1.00631	1.92799	24.5561	0.0016473	0.0074868
Solyc12r056060.1	5.5257	5.26594	7.78695	15.2744	22.9388	17.9676	-1.12208	2.82104	36.3393	0.00052774	0.00348526
Solyc12r057290.1	0.549571	0.364416	0.428296	1.42078	1.31859	1.02991	-1.02191	1.10768	17.1919	0.00431727	0.0154013
Solyc12r057410.1	2.90058	3.03054	3.46996	8.96609	11.6533	8.72544	-1.17045	4.65058	78.4771	4.73443e-05	0.000774628
Solyc12r058520.1	0.879099	1.03211	1.52581	5.48199	2.36323	3.08973	-1.24672	1.20775	9.39328	0.018454	0.04552
Solyc12r058570.1	1.05475	0.776047	0.63365	3.21572	3.8503	3.44431	-1.60701	1.86098	51.8987	0.000177037	0.00165886
TCONS_00001084	1.18708	0.879299	1.76933	5.67448	12.3916	7.67442	-2.26074	2.03216	47.6142	0.000231524	0.00200654
TCONS_00001085	1.73641	1.24663	2.5881	8.15911	17.9007	11.1449	-2.25361	2.01626	45.6933	0.000262964	0.00216833
TCONS_00001672	1.19961	1.64687	2.24515	0.0191308	0.0203262	0.0438485	6.2701	0.217507	229.226	1.32189e-06	0.000149136
TCONS_00003009	0.841356	0.289113	0.69172	1.74171	3.60683	22.5355	-3.41459	1.58795	10.3403	0.0166678	0.0420116
TCONS_00003233	2.34491	3.10859	3.02743	2.03753	1.3157	1.61464	1.2177	1.12269	23.5197	0.00185823	0.00825189
TCONS_00003913	1.09959	0.776417	0.648695	0.0707089	0.135228	0.0486201	3.75442	-0.232611	82.6039	4.00803e-05	0.000693676
TCONS_00005219	226.249	155.463	252.152	516.114	783.528	658.773	-1.1487	7.58217	32.5122	0.000734515	0.00424218
TCONS_00005220	199.202	137.879	222.643	459.018	698.66	585.587	-1.16021	7.60702	33.4755	0.000673842	0.00413767
TCONS_00005302	0.346584	0.440448	0.513347	0.883517	1.97021	1.57223	-1.2789	0.764155	20.0689	0.0028686	0.0113089
TCONS_00005380	0.513179	0.307616	0.301945	1.88422	1.74765	2.71343	-2.0078	0.890104	44.0994	0.000293336	0.00232211
TCONS_00008714	0.247144	0.214366	0.30279	0.559649	0.57019	1.21827	-1.1419	0.919016	11.1384	0.0124682	0.0339143
TCONS_00008744	0.293341	0.293639	0.0996468	1.16975	1.24695	1.48419	-1.99621	-0.424415	26.2075	0.00137081	0.00662671
TCONS_00009097	0.825601	0.845846	0.709399	0.400528	0.467063	0.546442	1.2275	-0.00637737	32.1859	0.000756648	0.00428174
TCONS_00009250	0.189303	0.170794	0.258868	0.838552	0.935536	0.853401	-1.61766	0.0455693	52.7411	0.000168332	0.00161935
TCONS_00010411	0.446003	0.565664	0.605497	1.87842	1.81309	2.07851	-1.37166	0.970076	55.7026	0.000141777	0.00143568
TCONS_00011409	0.238787	0.342866	0.20255	0.612012	0.812815	0.974132	-1.12262	-0.500643	12.9975	0.00868299	0.0258075
TCONS_00015343	0.605647	0.443322	0.391149	1.40702	1.65551	1.63552	-1.21559	0.0465946	25.5001	0.0014813	0.00696257
TCONS_00015348	0.553344	0.461636	0.424826	1.39999	2.01803	1.69616	-1.33805	0.373779	41.1392	0.000362802	0.00269164
TCONS_00016237	2.33649	3.00562	2.63954	1.23448	1.73701	1.91181	1.18817	1.91872	42.6583	0.000324787	0.00247972
TCONS_00016776	1.22984	1.57322	1.65346	3.13522	5.19357	4.16725	-1.00695	2.40586	29.7322	0.000954012	0.00510812
TCONS_00017030	0.280384	0.234847	0.194233	0.768532	1.20008	1.14764	-1.62866	-0.690237	27.5057	0.00119418	0.00600125
TCONS_00018724	0.242351	0.539027	0.721719	0.896168	2.5184	1.62405	-1.26448	0.935662	7.9849	0.0263042	0.0597276
TCONS_00018834	0.289709	0.369113	0.591174	0.911019	1.58587	1.11862	-1.06271	0.126412	12.272	0.00995481	0.0285299
TCONS_00018899	2.06055	3.3367	4.20308	0.544735	0.231508	0.472665	3.36866	0.552228	70.4454	6.71073e-05	0.000931114
TCONS_00018928	0.675322	0.782124	1.0197	3.88908	1.96009	2.2379	-1.27529	0.630001	12.3452	0.00981598	0.028295
TCONS_00021365	0.283046	0.379323	0.612431	2.03126	1.25894	1.54113	-1.48769	0.245591	17.7577	0.00396822	0.0144269
TCONS_00021662	0.0634795	0	0.103654	0.292631	0.957956	0.752294	-3.05494	-0.968573	16.3669	0.00490053	0.0169579
TCONS_00021865	0.265136	0.19429	0.232103	0.676702	0.7942	0.569153	-1.08434	0.266917	22.673	0.00205698	0.00879473
TCONS_00022824	0.799638	1.11846	0.542127	0.529471	0.451801	0.436125	1.25897	-0.06824	14.4232	0.0067373	0.0214612
TCONS_00022927	36.1645	31.8976	24.9751	16.8432	22.4422	18.9826	1.15777	4.05395	41.1521	0.000362454	0.00269164
TCONS_00023006	0.337979	0.135882	0.216738	0.39414	0.715841	0.872496	-1.00866	-0.423831	5.84324	0.046285	0.0926343
TCONS_00024674	1.59031	1.03153	1.48796	9.55062	3.51287	7.6772	-1.89254	1.45003	18.7428	0.00366851	0.0136611
TCONS_00027321	4.34266	5.12094	3.81179	0.268847	0	0.123241	5.4657	1.1393	73.4224	7.93532e-05	0.00101333
TCONS_00028127	0.147623	0.114158	0.303478	0.516474	0.59836	0.634116	-1.17205	0.00163616	11.7793	0.0109581	0.0308236
TCONS_00028128	0.171997	0.110839	0.294656	0.557235	0.644605	0.699139	-1.25532	-0.114878	14.2638	0.00692481	0.0217708
TCONS_00029051	0.540984	0.563886	0.342637	3.18734	5.7163	6.08333	-2.86384	1.20406	88.3626	3.21679e-05	0.000622305
TCONS_00029366	0.179801	0.255562	0.329988	0.643534	1.23766	0.96155	-1.41421	-0.295722	19.6517	0.00303496	0.0117411
TCONS_00029431	0.280913	0.219604	0.272549	1.59596	1.52224	1.35827	-2.05428	-0.514628	52.97	0.000166063	0.00160287
TCONS_00029432	0.262757	0.205411	0.254934	1.49281	1.42386	1.27048	-2.05428	-0.514628	52.97	0.000166063	0.00160287
TCONS_00029534	0.0220628	0.0985578	0.124453	0.285877	0.876172	0.516631	-2.30044	-0.641546	15.0728	0.00603737	0.0198428
TCONS_00030747	9.40359	11.6614	8.67341	6.17473	5.95992	6.09996	1.17305	3.94757	51.3673	0.000182826	0.00169114
TCONS_00031272	1.24459	0.853799	0.725222	3.75862	6.16791	4.40599	-1.84676	2.06712	48.9661	0.000212252	0.00191424
TCONS_00031591	0.437373	0.419334	0.402211	0.782903	1.266	1.68725	-1.07491	0.347283	14.7451	0.00637808	0.0206127
TCONS_00031958	0.202782	0.117665	0.13871	0.56854	0.89163	0.747764	-1.76204	-0.0863587	37.8511	0.000466925	0.00317818
TCONS_00031959	0.212789	0.123471	0.145554	0.607379	0.924173	0.772307	-1.75508	-0.0915147	38.4801	0.00044429	0.00306934
TCONS_00032235	2.00294	2.09018	1.87167	0.327275	0.13909	0	4.03907	-0.233343	39.6684	0.000405626	0.00288334
TCONS_00032366	67.3481	66.7671	48.5581	39.9687	38.956	47.5565	1.00389	6.8523	29.0624	0.00101914	0.0053672
TCONS_00032579	0.363588	0.116014	0.205712	1.57048	0.568485	1.50314	-1.92433	-0.64888	10.6706	0.0137437	0.0363227
TCONS_00032929	23.3613	19.6447	17.1128	85.825	30.4439	59.1049	-1.10774	5.77731	7.06756	0.0353554	0.0746966
TCONS_00032932	0.106118	0.0507907	0.0360059	1.14837	0.176597	0.943746	-3.05039	-0.692046	12.2982	0.0103011	0.0293184
TCONS_00033632	0.0834111	0.0487942	0.0833318	0.811732	0.965272	0.796499	-3.07358	-0.521212	95.7894	2.46889e-05	0.000548579
TCONS_00035734	0.281633	0.382309	0.520881	1.03814	1.75993	1.64177	-1.42981	2.00013	32.3698	0.000744071	0.00426916
TCONS_00035760	6.81694	5.31576	4.25073	14.9101	23.2395	24.1603	-1.43413	4.23666	37.6263	0.000475377	0.00320546
TCONS_00035971	2.08789	1.66598	2.23064	3.43113	6.56177	7.31992	-1.04144	2.44057	16.258	0.00498489	0.0171267
TCONS_00036018	0.221194	0.112285	0.286558	1.15245	1.01151	0.84986	-1.81768	-0.550547	23.5183	0.00185853	0.00825189
TCONS_00036550	0.619421	0.274742	0.485178	2.18058	2.53083	3.5628	-2.08227	-0.312992	34.1656	0.000634297	0.00395374
TCONS_00036728	0.771057	1.13888	1.38827	0.322288	0.131702	0	3.21909	-0.622167	19.4675	0.00316809	0.0121423
TCONS_00036749	2.48452	1.79449	2.40529	5.84103	7.65024	8.244	-1.22193	2.87023	48.0057	0.000225719	0.00199074
TCONS_00037215	0.773219	0.523869	0.545978	1.97504	2.64582	2.39074	-1.43897	1.16533	45.8711	0.000259833	0.00215482
TCONS_00037216	0.86482	0.580014	0.610658	2.20374	2.94837	2.66204	-1.43796	1.16062	45.2881	0.000270286	0.00220976
TCONS_00037271	187.165	150.35	327.034	149.409	83.7267	54.9892	1.62695	7.28162	11.7999	0.0125408	0.0340227
TCONS_00037347	0.0528266	0.0120016	0.189586	0.174221	0.903871	1.67863	-2.94841	-0.291257	8.65644	0.0239878	0.0560104
TCONS_00037473	11.8925	11.8306	16.1912	29.3809	48.2892	35.4619	-1.02447	6.08812	32.9298	0.000707382	0.00419545
TCONS_00037474	11.8469	11.7814	16.1239	29.2625	48.1088	35.3143	-1.02462	6.08837	32.9197	0.000708023	0.00419545
TCONS_00037475	11.8055	11.7326	16.057	29.1489	47.9177	35.168	-1.02454	6.08861	32.9354	0.000707028	0.00419545
TCONS_00037693	0.25433	0.249948	0.132893	1.2472	1.7453	1.41769	-2.2837	-0.154133	56.9138	0.000132476	0.00138523
TCONS_00039158	1.07091	1.41923	2.47569	0.825461	0.998008	0.978611	1.27775	0.123022	16.2652	0.00497928	0.0171267
TCONS_00039353	1.64417	1.84579	2.48301	6.74019	6.73273	3.64057	-1.06746	0.732482	11.8758	0.0107517	0.0303614
TCONS_00039788	0.600734	0.590614	0.51371	1.35106	1.82915	1.67883	-1.02468	-0.0714981	23.07	0.00196055	0.00853441
TCONS_00039789	0.654868	0.643836	0.560001	1.47281	1.99398	1.83012	-1.02468	-0.0714981	23.07	0.00196055	0.00853441
TCONS_00040798	0.2492	0.150434	0.207956	0.563899	0.834506	0.646237	-1.25816	-0.431804	19.0694	0.00328856	0.0125208
TCONS_00040799	0.282019	0.422817	0.431256	0.739321	1.33783	1.48273	-1.16388	1.10409	17.8558	0.00391146	0.0142711
TCONS_00040861	0.124572	0.0463734	0.123279	0.703596	0.912461	1.0672	-2.69036	0.026898	59.0626	0.000117821	0.00126877
TCONS_00040865	7.98602	6.48527	9.06011	20.5321	29.6134	28.2088	-1.2572	4.76651	64.6158	8.85209e-05	0.00109221
TCONS_00040866	10.755	8.48439	11.7366	26.9784	39.2535	36.935	-1.25661	4.65783	63.1491	9.52511e-05	0.00115019
TCONS_00040921	0.9456	0.465897	1.33763	2.21766	3.1809	3.58982	-1.2332	0.598332	12.5152	0.00950313	0.0275916
TCONS_00041488	0.0470009	0.0524899	0.0279079	0.50747	4.1188	1.11173	-4.90964	0.710821	25.1152	0.00200912	0.00865422
TCONS_00041489	0.0508775	0.0568193	0.0302097	0.549326	4.45852	1.14531	-4.89601	0.698355	24.4818	0.00214813	0.00907687
TCONS_00043302	7.93222	6.41485	12.5057	21.2651	50.4739	31.2437	-1.45253	2.69414	19.178	0.00332549	0.0126447
TCONS_00043549	2.76408	3.08688	5.21114	0.406189	0.112583	0.242869	4.25948	0.509904	86.3333	3.47056e-05	0.000633548
TCONS_00043550	2.57247	2.8729	4.84989	0.378032	0.104779	0.226033	4.25948	0.509904	86.3333	3.47056e-05	0.000633548
TCONS_00045013	1.29724	1.55327	2.21631	3.29514	7.41397	5.43944	-1.18647	3.03883	17.5485	0.00409288	0.0147099
TCONS_00045015	1.15168	1.39087	1.97421	2.94225	6.67571	4.8846	-1.19692	3.02891	17.5695	0.00408017	0.0147009
TCONS_00045752	0.225009	0.167152	0.237942	0.617698	1.39661	1.16769	-1.831	-0.508314	25.7667	0.00143836	0.00682746
TCONS_00046393	2.49024	1.84126	2.65136	4.72453	11.6945	8.18042	-1.31918	1.6734	19.148	0.00325277	0.0124338
TCONS_00046958	0.468695	0.174478	0.324682	2.38777	1.50973	1.87381	-2.10275	0.316644	28.5825	0.00106935	0.00555834
TCONS_00049679	0.894648	0.441719	1.12408	1.75403	2.94027	2.38618	-1.04416	0.63336	10.1938	0.015223	0.0391914
TCONS_00049680	1.56563	0.707976	1.96714	3.06955	4.91936	4.13147	-1.03564	0.60654	9.18045	0.0191223	0.0467686
TCONS_00049880	0.288694	0.0586199	0.311671	1.17715	2.0103	1.82869	-2.42412	-0.348869	26.6235	0.00131074	0.00645086
TCONS_00049995	0.29939	0.334354	0.35554	0.764674	0.861992	1.34655	-1.10695	-0.332598	14.2553	0.00693493	0.0217782
TCONS_00050128	0.610947	1.2412	1.33352	0	0.0123853	0.0133591	7.04998	-0.326819	128.372	9.3574e-06	0.000336781
TCONS_00050379	1.21601	2.0413	1.87132	4.99827	4.41162	5.03615	-1.03671	1.41298	20.7803	0.00261108	0.0105393
TCONS_00050625	1.84955	1.61872	1.85576	4.38676	6.01194	4.57027	-1.01398	2.24501	43.4266	0.000307508	0.0023875
TCONS_00050737	1.22711	0.92449	1.17193	4.1789	4.50188	4.04374	-1.46678	2.51521	82.5662	4.01399e-05	0.000693676
TCONS_00052206	0.148576	0.165928	0.0882205	1.04897	1.56031	1.21147	-2.72724	-0.65881	62.6123	9.78782e-05	0.00115455
TCONS_00052877	7.64146	6.33046	8.88865	0	0	0.214637	7.10407	0.67783	140.77	6.87406e-06	0.000309273
TCONS_00053910	0.129315	0.120347	0.0767837	1.90115	0.576309	1.82793	-3.25049	0.597326	30.3361	0.001075	0.00555834
TCONS_00054122	0.872159	0.677309	0.761977	3.21661	5.80595	5.28211	-2.13569	2.25375	92.6779	2.75166e-05	0.000576344
TCONS_00054123	1.00409	0.777839	0.848406	3.65183	6.58763	6.00735	-2.13216	2.24767	90.6803	2.9554e-05	0.000592312
TCONS_00054509	1.24357	0.834272	0.647548	3.41142	3.60768	4.05935	-1.53187	0.739184	32.4113	0.000741271	0.00426157
TCONS_00054512	2.64912	2.22965	2.86724	7.48619	7.4141	8.56865	-1.13085	1.32825	43.6152	0.000303447	0.0023733
TCONS_00054513	5.0363	4.23783	4.46532	12.5498	14.9494	17.0693	-1.21916	2.61377	62.395	9.89679e-05	0.00116106
TCONS_00054518	1.81907	2.18084	2.42847	5.38889	8.288	9.23472	-1.3517	0.477521	34.7341	0.00060394	0.00383915
TCONS_00056590	0	0	0	0.568046	2.48516	2.10614	-8.32213	-0.844104	35.279	0.00196825	0.00854191
TCONS_00058317	0.245887	0.382876	0.325851	1.11877	1.61998	1.29933	-1.60218	-0.133655	40.1785	0.000389831	0.00281968
TCONS_00058367	0.176532	0.065716	0.628919	2.17009	6.24186	2.95747	-3.23622	0.501745	22.452	0.00261807	0.0105463
TCONS_00058495	0.484696	0.469129	0.652347	1.22388	2.22428	2.9528	-1.50343	-0.146457	18.7079	0.00345983	0.0130524
TCONS_00058926	0.144076	0.257444	0.349039	0.976512	1.55629	0.970981	-1.75898	0.0898684	27.3754	0.00121053	0.00606525
TCONS_00059535	0	0.00320155	0.0400518	2.95821	4.63421	3.56352	-7.44274	1.13238	211.771	1.73086e-06	0.00016635
TCONS_00060739	0.553883	0.581164	0.672895	1.65875	2.04361	1.708	-1.11077	1.80913	57.7161	0.000126744	0.00134479
TCONS_00060740	0.711985	0.709689	0.73354	2.0092	2.36834	1.98622	-1.08962	1.49284	54.6751	0.000150336	0.0014961
TCONS_00060741	0.783996	0.766229	0.783588	2.19376	2.5694	2.16089	-1.09606	1.46569	54.1641	0.00015484	0.00152514
TCONS_00060827	1.07012	1.05494	1.56391	3.28588	5.29981	4.00284	-1.29462	0.615738	32.3228	0.000747261	0.00427049
TCONS_00060828	1.06752	1.0636	1.57165	3.32053	5.31817	4.0031	-1.29581	0.654077	32.7204	0.000720826	0.00419545
TCONS_00060830	1.24797	1.26692	1.84607	4.00608	6.0045	4.76179	-1.28664	1.10245	38.4693	0.000444664	0.00306934
TCONS_00060831	1.15224	1.13117	1.57446	3.6607	4.95558	4.17688	-1.25758	1.47459	50.1753	0.000196728	0.0017967
TCONS_00060832	1.60955	1.55801	2.20702	4.31872	6.3869	4.90112	-1.06338	0.133355	22.458	0.00211177	0.0089626
TCONS_00060833	0.804512	0.80896	1.12336	2.24754	3.29666	2.50609	-1.08287	0.229633	24.3898	0.001679	0.00761885
TCONS_00060866	0.583322	0.977169	0.952494	2.25297	3.47478	2.08221	-1.16528	-0.329786	13.9246	0.00734689	0.0226287
TCONS_00060869	1.33496	0.869675	1.71745	2.88295	3.76995	4.70171	-1.05543	0.0191692	12.9288	0.00879405	0.0259771
TCONS_00061046	0.423091	0.577919	0.298923	0.902579	4.22797	3.68175	-2.23425	0.720255	15.1458	0.00684273	0.0216531
TCONS_00061047	0.757106	0.855319	0.458193	1.10423	5.59647	6.22337	-2.11359	1.5206	11.5837	0.0130596	0.0350279
TCONS_00061757	0.878702	0.72308	1.17394	2.33361	3.33038	3.1498	-1.19192	1.8141	34.7446	0.000603398	0.00383915

## Sheet: Nr_unique
The unique DE lncRNAs in the Nr-Br6 vs Nr-MG
Geneid	Nr_BR6_1	Nr_BR6_2	Nr_BR6_3	Nr_MG_1	Nr_MG_2	Nr_MG_3	logFC	logCPM	F	PValue	FDR
Solyc01r000890.1	16.4202	10.5799	14.0002	1.44337	0.756668	2.43957	3.35609	-0.263804	55.1541	0.000117351	0.00106317
Solyc01r000900.1	0.282235	0.273793	0.307408	1.15748	1.51167	1.36799	-1.99342	0.736521	141.482	4.7701e-06	0.000180717
Solyc01r001020.1	1.86711	3.05547	2.37979	0.0857474	0.584377	0.0931693	3.46442	0.176466	40.5483	0.000315767	0.00213017
Solyc01r001470.1	12.6228	11.1551	14.1471	53.3733	39.7452	57.4925	-1.77183	0.690467	34.1647	0.000538747	0.0030529
Solyc01r003000.1	0.442774	0.0767018	0.361699	2.54859	2.8809	1.29805	-2.69837	1.80692	36.9156	0.00054372	0.00306283
Solyc01r003410.1	640.11	677.672	742.213	266.488	358.429	260.786	1.4422	4.23498	23.2105	0.00203766	0.00824766
Solyc01r004700.1	11.5807	9.44574	10.2279	6.15122	6.6685	5.20785	1.01501	2.30257	69.8521	6.51193e-05	0.00072558
Solyc01r005810.1	0.598349	0.965949	1.09544	0.412189	0.158463	0.26872	1.87016	0.614483	40.0478	0.000328383	0.00218554
Solyc01r005840.1	2.03455	1.16307	1.50689	3.09604	3.98284	4.77166	-1.11076	0.622313	64.2878	7.07843e-05	0.00076284
Solyc01r005890.1	5.1572	5.54348	6.60726	1.86196	1.84727	1.69682	1.89849	0.615976	38.3648	0.000375807	0.00238435
Solyc01r006430.1	1.68732	0.894077	1.69367	0.214238	0.262061	0.232782	2.78105	2.30476	229.959	8.59296e-07	6.39101e-05
Solyc01r006720.1	104.797	96.6281	105.024	280.713	262.414	242.235	-1.13634	3.35854	28.5791	0.000926154	0.00450214
Solyc01r007370.1	111.596	50.7111	95.1127	211.965	171.03	218.842	-1.01773	3.56861	29.5207	0.00104061	0.00493749
Solyc01r007380.1	9.07542	6.5971	9.2382	2.12063	4.12695	3.09988	1.6337	0.192117	16.4138	0.00443477	0.0149503
Solyc01r007610.1	1.14689	1.25828	1.48052	0.5272	0.672922	0.697361	1.25338	-0.0910293	26.286	0.00118694	0.00544092
Solyc01r007720.1	304.864	321.187	308.601	944.83	961.517	1098.26	-1.4594	0.696068	74.0755	4.40713e-05	0.000580622
Solyc01r007760.1	12.989	2.60758	5.68544	0.305694	0.595239	0.854109	3.80775	0.680933	132.175	6.04916e-06	0.000195612
Solyc01r007770.1	13.6599	6.84262	8.39831	1.86708	2.39163	2.49684	2.31413	-0.560603	18.329	0.00329856	0.011866
Solyc02r008910.1	0.74364	0.287953	0.682913	0.346206	0.230993	0.273579	1.21114	0.071906	112.988	1.04287e-05	0.000256038
Solyc02r010150.1	0	0	0	1.41793	0.93349	2.00644	-9.34828	1.26216	83.0746	3.0855e-05	0.000463893
Solyc02r010570.1	5.04528	4.85422	5.46557	2.29576	3.2557	2.92621	1.08131	7.57953	71.1245	5.05171e-05	0.000628524
Solyc02r010730.1	3.8663	3.385	4.40083	0.996179	1.22183	0.367609	2.38301	-0.560603	18.329	0.00329856	0.011866
Solyc02r010830.1	46.078	39.8218	56.6355	6.21616	7.38651	7.49216	2.97347	-0.0584773	9.88894	0.0153716	0.0396621
Solyc02r010900.1	11.8773	13.4098	15.6914	3.21326	5.36146	3.52892	1.98258	3.36084	19.3456	0.00332049	0.0119161
Solyc02r011430.1	5.04805	3.03765	4.15989	0.448032	1.39046	1.07098	2.2952	1.16906	37.5458	0.000402048	0.00247126
Solyc02r011650.1	0.360824	0.250022	0.393006	3.5372	2.17757	3.70232	-3.00026	1.65458	41.8272	0.000355941	0.00232305
Solyc02r011760.1	1.16054	0.884575	0.979635	0.521874	0.667552	0.226818	1.3108	-0.0279921	169.294	2.5409e-06	0.00013654
Solyc02r012010.1	0.249153	0.534114	0.305297	1.36129	1.62111	1.00434	-1.63547	0.528135	97.4844	1.73374e-05	0.000337115
Solyc02r012540.1	1.45911	0.701059	1.16196	2.67408	2.81929	3.43822	-1.21225	5.85235	40.6792	0.000312571	0.00212305
Solyc02r012640.1	7.23105	6.94108	8.41342	3.67249	3.63875	3.60131	1.26895	0.522505	22.857	0.0017809	0.00745451
Solyc02r012790.1	2.11644	2.12631	3.12334	1.44011	1.53992	1.18652	1.0379	2.61966	56.6363	0.000107579	0.00100962
Solyc02r012940.1	9.33455	7.59151	9.23959	5.04301	3.92855	3.73836	1.25835	0.568925	21.9643	0.00199498	0.00813023
Solyc02r013350.1	24.516	8.77132	25.7055	10.2191	9.6787	7.14526	1.32595	-0.405905	37.2873	0.000410812	0.00251474
Solyc03r014180.1	1.29265	0.828737	0.750027	0.521527	0.628831	0.510001	1.0128	-0.0448584	13.736	0.00702019	0.021389
Solyc03r015380.1	10.1855	9.56273	8.36872	3.91225	5.70701	5.91427	1.08428	2.35974	30.5074	0.000761098	0.00389719
Solyc03r015630.1	0	0	0	1.14705	0.539123	1.09592	-8.44351	3.43201	107.407	1.24224e-05	0.000284957
Solyc03r016420.1	359.679	468.359	429.546	77.9823	28.2814	15.5	3.58812	0.290577	148.462	4.03013e-06	0.000166422
Solyc03r016730.1	0.110618	0.0459899	0.192775	3.39051	2.60357	4.1769	-4.62667	9.86769	129.643	6.47089e-06	0.000200515
Solyc03r016740.1	41.3789	31.1762	38.9731	15.2996	15.0119	16.2386	1.4783	-0.0613164	18.8765	0.00304393	0.0112214
Solyc03r016980.1	0.878531	0.495256	2.12462	0.353547	0.286439	0.436532	1.8908	0.624185	39.5483	0.000341619	0.0022596
Solyc03r017010.1	97.939	88.7636	85.7588	43.9528	63.2322	44.1103	1.07468	7.02238	98.1951	1.69108e-05	0.000333175
Solyc03r018150.1	5.12847	2.11137	3.88014	2.30034	1.9476	1.42574	1.17799	6.80493	6.68258	0.0368407	0.0783984
Solyc03r018250.1	5.55184	2.73782	3.87539	0.253667	0.752036	0.31364	3.42163	1.94584	15.0988	0.00551634	0.0176464
Solyc04r018660.1	0.0965703	0.121882	0.165288	0.588114	0.476128	0.606663	-1.90101	0.101205	28.5199	0.00093191	0.00452242
Solyc04r018670.1	0.507058	0.386486	1.06775	2.95509	2.44808	2.57662	-1.81593	-0.0165503	6.52639	0.0384925	0.0809295
Solyc04r019390.1	3.18654	4.14777	3.21125	2.73195	1.31425	1.50167	1.14727	0.614118	37.2485	0.000529494	0.00300619
Solyc04r019720.1	4.27619	7.88654	5.81807	2.4396	3.7472	2.53258	1.28007	0.37577	34.3071	0.00067426	0.0035566
Solyc04r020250.1	0.229581	1.37559	0.867848	0.422673	0.290348	0.190038	1.67571	-0.189111	25.417	0.00130997	0.00585159
Solyc04r022100.1	7.11498	19.4261	8.3279	1.48991	3.7251	1.24529	2.672	-0.541865	55.0156	0.000118321	0.00106539
Solyc04r022280.1	0.521503	0.340351	0.356661	1.34817	1.08416	1.77774	-1.56155	1.59396	45.3445	0.00029391	0.00204295
Solyc04r022340.1	0.174158	0.437456	0.569073	4.511	2.01997	3.57397	-2.8829	5.87799	434.676	8.78275e-08	2.69684e-05
Solyc04r023040.1	21.4197	18.4654	19.9908	7.61503	15.6199	9.62034	1.09162	-0.446793	28.8507	0.00090032	0.00441989
Solyc04r023130.1	3.00857	0.497121	0.907452	0.649395	0.453918	0.597049	1.58314	-0.367231	8.54872	0.0211563	0.0509224
Solyc04r023500.1	30.192	22.4765	33.8691	17.4573	14.8848	12.109	1.17425	0.181232	40.7417	0.000311057	0.00211761
Solyc04r023570.1	0.610317	0.354807	0.799956	0.0558203	0.0234106	0.0485215	3.96728	-0.0529369	64.0136	7.17967e-05	0.00076284
Solyc05r024420.1	0	0	0	0.724927	0.0996814	0.632722	-8.24983	-0.3919	27.0098	0.00110396	0.00516398
Solyc05r024520.1	4.27394	5.44887	6.40941	3.13567	2.73378	2.78368	1.11949	0.347376	13.7902	0.00696484	0.0212954
Solyc05r025390.1	0.410749	0.142308	0.37282	6.46476	4.41548	18.1027	-4.72993	6.15225	123.041	7.76097e-06	0.000214333
Solyc05r025400.1	0.387017	0.134086	0.35128	6.09124	4.16037	17.1702	-4.73588	-0.701093	63.7431	7.28133e-05	0.000768237
Solyc05r026290.1	2.79357	3.24364	3.09756	1.33092	1.62326	2.27247	1.03254	4.74281	239.347	7.45262e-07	6.21774e-05
Solyc05r026300.1	2.59223	3.13901	3.01532	1.30376	1.56631	2.24296	1.00161	1.26054	40.3872	0.000416363	0.00253828
Solyc05r027610.1	1.3668	1.54416	1.57501	0.598593	1.12074	0.650405	1.14472	3.81625	13.2874	0.00852351	0.0250568
Solyc05r028130.1	1.287	1.24934	1.28277	0.47173	0.315994	0.469848	1.81956	0.867705	62.9862	7.57577e-05	0.000785293
Solyc06r028820.1	1.12215	0.38878	0.570377	2.05882	1.39676	1.97384	-1.15636	-0.175429	75.6303	4.10952e-05	0.000552029
Solyc06r028870.1	10.5697	3.98416	7.94506	0.95897	4.09199	0.593683	2.21049	1.17341	37.7341	0.000395812	0.00244783
Solyc06r029470.1	0.209772	0.0484519	0.431578	0.80496	1.09454	2.88356	-2.58703	0.813594	14.0893	0.00659797	0.0203409
Solyc06r029880.1	0.880953	1.42629	1.67917	3.82133	3.83405	4.74808	-1.41539	3.36556	9.58182	0.0178837	0.0441527
Solyc06r031300.1	112.373	131.966	113.502	61.2758	78.2866	50.6453	1.14144	-0.842211	29.5145	0.000843179	0.0042159
Solyc06r031360.1	8.40159	7.8845	8.85474	17.3006	19.1272	33.5847	-1.25523	4.5455	24.9237	0.00163497	0.00696855
Solyc06r031640.1	53.8208	27.8308	61.7859	27.7885	8.49789	10.1694	1.8235	1.17983	49.0262	0.000217551	0.00164268
Solyc06r032590.1	4.52527	1.66461	3.79301	1.1054	2.12832	1.68151	1.23317	-0.230674	35.9487	0.00046031	0.00274433
Solyc07r033080.1	29.3098	23.7958	20.3588	10.5026	15.1636	12.443	1.17408	2.24003	9.6982	0.0174255	0.043309
Solyc07r035420.1	8.66757	10.8107	11.0653	4.82948	5.93035	5.38933	1.14432	-0.0323862	24.1516	0.00182722	0.00756048
Solyc07r035570.1	0.266296	0.484371	0.435071	1.83216	1.73265	1.79557	-1.94494	2.68384	60.5512	0.000120745	0.00107228
Solyc07r035620.1	1.63096	1.89173	2.18835	0.765302	1.01638	0.748389	1.39302	-0.314764	45.3216	0.000221657	0.00165272
Solyc07r036780.1	25.0775	71.1095	37.9909	3.42481	11.2594	17.534	2.30902	0.734736	60.5806	8.61822e-05	0.00086619
Solyc07r036980.1	0.121618	0	0	2.13291	2.51154	2.70972	-5.51925	3.92168	59.1196	9.34144e-05	0.00091417
Solyc07r037070.1	1.99527	2.38029	1.57578	1.05819	1.15604	1.22215	1.02556	2.77295	54.2878	0.000125101	0.00110438
Solyc08r037410.1	16.2896	10.2565	11.6916	36.3193	25.7205	33.2576	-1.10068	7.18417	234.51	8.01439e-07	6.21774e-05
Solyc08r037920.1	2.51814	2.27959	2.30036	9.11738	7.44528	11.0496	-1.73237	1.44607	38.3257	0.000486635	0.00284955
Solyc08r039380.1	89.2332	94.6454	103.092	35.6518	36.3934	37.1858	1.61632	-0.100785	53.2486	0.00013164	0.00113515
Solyc08r040040.1	2.2314	1.07478	2.01547	2.58443	5.9121	4.276	-1.0401	5.81278	71.046	5.07044e-05	0.000628524
Solyc08r040050.1	145.502	147.852	138.419	8.77473	11.6973	22.707	3.54898	7.30338	7.16511	0.0322889	0.0708926
Solyc08r040150.1	3.35485	2.187	2.69247	13.6411	6.89312	16.6249	-1.95885	3.64197	13.6681	0.00796614	0.0236284
Solyc08r040220.1	2.44297	3.75419	3.08019	0.929215	1.46535	1.24769	1.5818	2.50787	53.6343	0.000128576	0.00111846
Solyc08r040370.1	1.40904	2.39207	1.93119	0.735004	1.11609	0.798623	1.34467	-0.247555	35.2966	0.000487176	0.00284955
Solyc08r040560.1	0.207726	0.064772	0.113127	0.818282	0.705165	1.1936	-2.57887	2.65288	25.4098	0.00132269	0.00589954
Solyc08r040810.1	5.03588	10.0595	9.1703	3.26945	5.68357	4.19834	1.11688	-0.585942	33.2393	0.000586177	0.0032294
Solyc08r040970.1	0.288819	0.262669	0.294918	0.954597	0.694484	0.783209	-1.30066	0.728117	12.9121	0.00912362	0.0264549
Solyc08r041240.1	0.0162825	0.00846186	0	0.228446	1.44634	0.486891	-6.01643	8.85714	86.7294	2.58473e-05	0.000417912
Solyc08r041350.1	55.6792	66.9312	65.8006	16.1637	33.6013	14.6036	1.77981	-0.0145616	50.3346	0.000158078	0.0012676
Solyc08r041510.1	160.967	182.019	157.803	391.078	434.671	381.417	-1.04106	6.13093	30.5879	0.000940044	0.00453998
Solyc09r041810.1	0.713921	0.731871	1.0439	2.06872	1.70422	2.01842	-1.00165	-0.394484	29.5476	0.00103791	0.00493257
Solyc09r041820.1	16.8745	20.3521	16.6621	10.2615	11.1584	9.93537	1.01057	2.51241	20.565	0.00282457	0.0106503
Solyc09r042010.1	463.379	277.912	515.827	95.7028	227.008	209.154	1.45542	0.163394	28.977	0.000888615	0.00438828
Solyc09r042020.1	0	0.145045	0	1.15466	0.368454	1.63643	-4.13267	4.11542	77.1918	5.18034e-05	0.000639482
Solyc09r042120.1	44.2011	50.9624	56.792	10.0692	23.885	21.9591	1.66996	0.0282668	68.8786	5.62457e-05	0.000649349
Solyc09r042430.1	0	0.0675434	0.353901	3.57682	2.05894	7.54421	-4.71249	7.53012	14.7773	0.00648644	0.0200386
Solyc09r042490.1	9.37586	8.67857	13.9376	39.889	45.8525	17.7425	-1.47872	1.11257	20.2938	0.00249199	0.00962816
Solyc09r042650.1	0	0	0.0339705	5.8232	1.65872	14.154	-8.71441	-0.0682568	85.2147	2.74434e-05	0.000427612
Solyc09r044750.1	6.00544	9.52296	8.17634	0.353149	2.15627	2.23458	2.56066	-0.537915	56.2854	0.000109796	0.00101479
Solyc09r045150.1	0.710695	1.12746	1.01853	2.26067	1.82002	2.80724	-1.04201	-0.0637193	30.6466	0.000934886	0.00452242
Solyc09r045220.1	7.4073	8.77329	6.26206	1.78941	2.21728	1.06053	2.37473	-0.560603	18.329	0.00329856	0.011866
Solyc09r045340.1	0.168236	0.256463	0.244321	0.847313	0.69802	0.789131	-1.57613	4.13518	45.9964	0.000211402	0.00161262
Solyc09r045360.1	1.12332	1.1223	1.10969	4.0599	3.32063	6.26977	-1.79988	0.626997	21.0947	0.00263904	0.0100688
Solyc09r045870.1	40.6089	82.2863	53.5666	18.715	41.8624	31.1095	1.18762	-0.203195	31.3567	0.000700328	0.00366165
Solyc10r046420.1	50.4881	46.1226	38.6088	4.29551	7.04177	5.59562	3.22633	-0.194956	18.9204	0.0030246	0.011183
Solyc10r046610.1	2.17583	1.71686	2.22721	0.909792	1.25038	1.08205	1.13587	0.0246765	83.574	2.93167e-05	0.000451902
Solyc10r049740.1	9.60582	1.30227	3.98033	0.22537	0.236295	0.367315	4.34482	-0.114765	63.7411	7.28211e-05	0.000768237
Solyc10r050370.1	51.8296	37.2012	46.6644	191.287	119.898	191.895	-1.67543	0.611189	6.13858	0.0430353	0.0884185
Solyc10r050500.1	105.232	80.973	112.94	35.622	39.0378	47.4708	1.50901	0.0668141	21.8911	0.00201397	0.00817401
Solyc10r050510.1	176.207	129.587	188.478	60.5551	64.829	84.0034	1.45459	0.0527359	12.9228	0.00817226	0.0240956
Solyc10r050570.1	2.85353	3.30077	3.48402	6.03513	9.79101	7.77185	-1.06505	0.1096	41.958	0.000283405	0.0019961
Solyc10r050620.1	0.0752843	0.052166	0.218664	0.595833	0.68151	0.868112	-2.41775	3.2797	33.6901	0.000562438	0.00314521
Solyc11r050980.1	7.40335	3.5757	6.05524	2.13859	3.73711	2.00096	1.32655	-0.373222	35.2882	0.000487536	0.00284955
Solyc11r050990.1	10.1049	7.60239	10.1	3.44191	3.53032	4.10568	1.54472	2.13352	43.6525	0.000249888	0.00180004
Solyc11r051030.1	0.106714	0.406695	0.271209	1.80434	2.37482	1.37653	-2.58303	0.251826	22.1721	0.00194234	0.00793446
Solyc11r051290.1	0.891697	0.91616	0.513523	0.21017	0.510304	0.312494	1.40401	5.85891	75.623	4.11086e-05	0.000552029
Solyc11r052510.1	0.213953	0.111189	0.116518	1.2315	0.484202	0.961757	-2.3587	3.73588	68.8538	5.63133e-05	0.000649349
Solyc11r054310.1	0.259937	0.20263	0.212341	1.82348	1.29909	2.28612	-2.76389	2.65868	86.4269	2.61564e-05	0.000418043
Solyc11r054370.1	0.240217	0.374516	0.457875	1.16664	1.73286	1.93664	-1.94224	0.118826	56.7046	0.000107154	0.00100962
Solyc12r054860.1	0.0593989	0.216083	0	1.60265	1.04181	1.46275	-3.60428	-0.520537	9.99854	0.0149937	0.0389915
Solyc12r054960.1	0	0	0.0873026	1.12457	0.471633	2.70699	-5.36483	0.110159	23.2365	0.00169881	0.00719935
Solyc12r054980.1	43.2747	13.0329	30.0536	11.9973	12.8784	13.9281	1.35989	1.63276	55.2236	0.000116868	0.00106317
Solyc12r055150.1	0	0.0475358	0.199255	3.20832	5.14928	1.36759	-5.07441	3.2168	204.627	1.30051e-06	8.06044e-05
Solyc12r055160.1	50.2307	18.0063	36.8899	18.6969	20.3293	16.8219	1.12003	-0.603772	26.0701	0.00121608	0.00554033
Solyc12r055280.1	1.76728	1.5029	1.04995	0.173393	0.545397	0.584044	1.9644	0.52246	24.7186	0.00142083	0.00624097
Solyc12r055370.1	670.326	746.159	860.225	2768.89	1273.1	1602.6	-1.09302	6.79357	96.7676	2.722e-05	0.000427612
Solyc12r055800.1	19.2211	18.1016	24.0584	8.82487	10.935	11.0831	1.21152	-0.0679877	10.2251	0.0142497	0.0375906
Solyc12r057240.1	2.09829	5.28012	4.34533	1.11738	2.65551	1.73211	1.32782	0.862249	96.3605	1.80403e-05	0.000346258
Solyc12r057270.1	0.323954	0.336712	0.529272	1.32857	1.24635	1.25363	-1.46826	1.06126	17.8373	0.00355087	0.01251
Solyc12r057330.1	69.3689	298.585	217.696	107.79	82.9891	96.0074	1.26895	0.517489	23.4836	0.00164793	0.00701373
Solyc12r057420.1	0.0248229	0.0774014	0.0675923	0.696538	0.575818	1.1498	-3.58331	0.024611	124.836	6.98221e-05	0.000758105
Solyc12r057470.1	1.694	1.53594	2.15915	0.700175	0.897256	0.929842	1.30709	6.02037	78.6963	3.59387e-05	0.000512953
Solyc12r057480.1	1.65028	1.5328	2.10343	0.682106	0.913833	0.905846	1.2947	2.54511	390.902	1.28703e-07	2.69684e-05
Solyc12r057610.1	3.90435	4.79595	6.05671	0.383067	0.0669396	0.277482	4.50302	0.182637	124.519	7.4457e-06	0.000212685
Solyc12r057770.1	0.759408	1.31552	1.10285	3.05068	2.81665	1.73158	-1.0318	1.60263	28.7322	0.000911478	0.00444532
Solyc12r058400.1	0.566208	0.436306	0.712405	0.0632146	0.209884	0.103029	2.39724	-0.242773	30.1624	0.00078769	0.00401263
Solyc12r058660.1	0.435394	0.45254	0.503867	1.116	1.44723	1.40406	-1.2819	1.7802	33.4801	0.000573342	0.00318226
TCONS_00001134	0.0397984	0.0103414	0.043348	0.415132	0.960807	1.07154	-4.37933	1.1533	32.0805	0.000819471	0.00413909
TCONS_00001532	2.06628	1.99425	1.76831	1.15483	0.835043	1.03844	1.16382	0.452217	21.5702	0.00223949	0.00884097
TCONS_00002054	0.303051	0.322923	0.42109	0.836329	0.698143	1.07655	-1.09784	0.284125	8.19671	0.0231241	0.0543624
TCONS_00002055	0.310465	0.321242	0.422188	0.84519	0.704723	1.05569	-1.08562	2.80814	45.4865	0.000219094	0.00165014
TCONS_00002056	0.347234	0.356586	0.466528	0.942484	0.788186	1.17767	-1.09283	4.42159	34.4294	0.00066729	0.00353866
TCONS_00002772	0.0690736	0.00299141	0.0250781	1.08093	0.534101	2.52449	-5.11062	1.54077	21.1878	0.00220857	0.00873735
TCONS_00002876	7.69049	8.60748	10.0255	0.298916	0.376088	0.562967	4.63042	-0.171245	9.87677	0.0154143	0.0397222
TCONS_00003660	59.8649	42.5845	46.5105	22.1842	25.7808	25.2054	1.24634	-0.433012	30.524	0.000759843	0.00389719
TCONS_00003663	62.3898	44.3805	48.4721	23.1198	26.8681	26.2685	1.24634	-1.049	50.9374	0.000152089	0.00123624
TCONS_00004126	0.238354	0.350967	0.259614	3.4942	3.30398	3.12117	-3.30014	3.70428	58.2048	9.8339e-05	0.000949866
TCONS_00007686	0.282441	0.598419	0.686257	2.87049	2.47468	2.10596	-2.02583	3.05133	34.0447	0.000544617	0.00306283
TCONS_00007687	0.335315	0.692751	0.777081	3.28704	2.89943	2.46028	-2.03541	3.48339	12.5837	0.00969437	0.0277048
TCONS_00007688	0.288194	0.610607	0.700234	2.92895	2.52509	2.14886	-2.02583	-0.816761	80.0999	0.000210973	0.00161262
TCONS_00009562	10.6985	7.34836	10.5564	1.60923	2.69959	2.0108	2.39188	-0.196512	29.7724	0.000819207	0.00413909
TCONS_00010024	4.86073	3.39804	5.91619	1.80132	2.58501	2.18986	1.32162	-0.373222	35.2882	0.000487536	0.00284955
TCONS_00010667	1.33594	1.42011	1.88501	0.7209	0.480994	0.64088	1.54063	2.0853	8.67765	0.0220377	0.0525758
TCONS_00011135	4.24629	2.70405	4.72273	13.1029	15.8021	11.8174	-1.58658	-0.99241	21.7909	0.00589931	0.0185523
TCONS_00014517	0.968534	0.718068	1.11487	0.325076	0.376486	0.356329	1.61384	-0.403813	21.9975	0.00203544	0.00824766
TCONS_00014935	44.8527	33.6334	35.2923	19.9863	21.6083	20.4912	1.09524	3.0785	118.434	8.85997e-06	0.00023326
TCONS_00014936	42.8667	32.171	33.7166	19.1122	20.6682	19.5719	1.09507	1.76886	16.8139	0.00461742	0.0153828
TCONS_00016598	8.12507	17.5008	21.2095	2.24465	5.41813	1.64829	2.55891	-0.537915	56.2854	0.000109796	0.00101479
TCONS_00021919	1.2882	0.655986	1.03584	0.461871	0.498936	0.699547	1.05924	8.10121	60.287	8.75767e-05	0.000874298
TCONS_00022294	1.15454	1.11628	1.45493	0.672024	0.736734	0.718384	1.02464	-0.0186682	40.9428	0.000306257	0.00208971
TCONS_00022589	0.59997	0.70444	0.980224	0.432943	0.443886	0.311132	1.15365	3.70353	12.0374	0.0107508	0.0298632
TCONS_00022593	0.695837	0.866364	1.17011	0.462152	0.528434	0.404229	1.18316	-0.21655	31.7954	0.000671364	0.00354762
TCONS_00022950	2.67381	3.13086	2.81295	0.790067	2.30857	1.85763	1.03114	5.51411	10.4198	0.0149003	0.0388505
TCONS_00023522	1.08491	0.829815	0.75402	0.473637	0.439144	0.502314	1.13824	-0.450061	34.5284	0.000521451	0.00297187
TCONS_00023607	2.05997	1.46189	1.85732	4.19118	4.71126	5.72893	-1.22336	1.58704	10.3973	0.0149715	0.0389678
TCONS_00027065	0.509099	0.205619	0.593366	0.864626	1.0557	1.18172	-1.02971	3.75785	49.2549	0.000169575	0.00134171
TCONS_00027327	1.20344	2.42699	1.91726	0.71725	0.277638	0.168504	2.44648	0.809095	15.4427	0.00529836	0.0170407
TCONS_00027345	0.355089	0.170341	0.327259	2.13723	1.39086	2.61049	-2.6163	0.311823	95.3716	1.86892e-05	0.000353114
TCONS_00029367	0.196566	0.0679321	0.178237	3.18214	2.11305	8.70155	-4.70195	3.19002	46.573	0.000207204	0.00159285
TCONS_00029368	0.16399	0.0566741	0.148698	2.56628	1.76287	7.28352	-4.69372	0.0798121	34.8533	0.000506593	0.00292643
TCONS_00029741	1.71779	2.83267	2.07502	0.641739	1.30832	1.12612	1.3403	2.28471	40.2722	0.000322649	0.0021619
TCONS_00031664	2.22041	1.12884	2.52361	0.963755	1.22896	0.820757	1.16657	9.46876	13.5995	0.00794546	0.0235905
TCONS_00032329	1.68587	1.09839	1.43108	7.21493	5.52805	6.95196	-1.99626	8.50774	35.4389	0.000613134	0.00332254
TCONS_00032793	0.579634	0.551897	0.509993	1.18576	1.49784	1.38338	-1.07793	1.44315	25.0036	0.00137419	0.00607462
TCONS_00034617	6.6411	11.7508	14.11	6.90221	4.98717	4.97062	1.16717	1.71035	56.3841	0.000109166	0.00101479
TCONS_00036226	1.10946	2.38709	1.62007	0.12916	0.238599	0.247264	3.27873	-0.270526	52.9776	0.000133848	0.00113771
TCONS_00036365	0.287199	0.238808	0.500504	2.54165	2.72986	1.51554	-2.50504	3.88098	143.328	4.55867e-06	0.000178171
TCONS_00036906	26.7772	22.9732	28.3588	12.0418	13.7527	14.2641	1.1831	-0.388285	58.9437	9.43368e-05	0.00092017
TCONS_00037005	0.830648	1.05217	1.01085	0.0869591	0.253051	0.183217	2.69432	1.11896	65.5395	6.63871e-05	0.000736947
TCONS_00037006	0.95508	1.05716	1.11245	0.105461	0.255087	0.197591	2.70786	-0.731171	54.1474	0.000711092	0.0037049
TCONS_00037817	2.83408	4.77044	5.08101	0.35188	0.468268	1.03908	2.99844	1.08408	19.597	0.00274579	0.010406
TCONS_00038771	0.918851	0.734644	1.0008	2.59358	3.67907	3.97845	-1.71697	4.62327	19.6851	0.00310842	0.0113886
TCONS_00038836	1.96771	1.91534	1.39479	0.707877	0.671508	0.915652	1.42728	5.86099	75.5767	4.11934e-05	0.000552029
TCONS_00041507	1.02551	1.58687	1.31816	0.378094	0.584608	0.492345	1.66208	-0.462518	12.0095	0.00977132	0.0277913
TCONS_00041509	0.970582	1.49071	1.24894	0.36552	0.560545	0.476379	1.63187	0.0577366	37.2789	0.000528218	0.00300468
TCONS_00041510	1.08314	1.67668	1.37989	0.41112	0.630474	0.535808	1.62068	0.0653739	38.2105	0.000490998	0.00285224
TCONS_00042114	0.447955	0.27523	0.296769	0.880481	0.792523	0.942287	-1.13306	4.64445	29.8638	0.000831705	0.00418667
TCONS_00042453	31.7838	20.9909	19.7716	3.18083	11.2178	3.18123	2.2734	1.20428	37.9522	0.000388747	0.00243117
TCONS_00043045	2.28361	3.73438	3.78661	0.821364	1.46403	1.08301	1.76788	0.016172	60.8645	8.48606e-05	0.000855798
TCONS_00043046	2.30465	3.77457	3.82149	0.82893	1.48382	1.09299	1.76611	3.92399	15.7931	0.00558834	0.0178575
TCONS_00043047	2.71607	4.4242	4.49683	0.934095	1.69749	1.2068	1.82639	-0.545612	38.5441	0.000370357	0.00236949
TCONS_00043048	2.78652	4.48838	4.53534	0.991052	1.75721	1.26868	1.78222	5.37206	124.227	7.50654e-06	0.000212685
TCONS_00043049	2.88203	4.69036	4.76675	0.99436	1.80701	1.28465	1.8207	0.762677	86.3827	2.6202e-05	0.000418043
TCONS_00043133	0.72897	0.654358	1.29925	4.61313	3.89941	4.2353	-2.03533	0.522717	15.7601	0.00493485	0.0161155
TCONS_00043877	0.355802	0.216455	0.257133	0.606023	0.795684	0.782066	-1.1647	2.12334	53.401	0.000130418	0.00113118
TCONS_00043878	0.385677	0.234629	0.278723	0.656907	0.862492	0.847731	-1.1647	-0.445462	46.9416	0.000198032	0.00153025
TCONS_00043879	0.36055	0.219344	0.260565	0.61411	0.806301	0.792502	-1.1647	0.427954	42.8966	0.000264178	0.00188021
TCONS_00043880	0.392264	0.238637	0.283484	0.668126	0.877223	0.86221	-1.1647	5.57843	12.9998	0.00897857	0.0261618
TCONS_00045389	0.311918	0.421015	0.394331	1.24601	1.00604	1.68482	-1.57399	1.58832	45.644	0.000288106	0.00201475
TCONS_00045391	0.323066	0.447633	0.442017	1.43946	1.10599	1.90268	-1.64572	6.14141	43.2504	0.000257362	0.00184051
TCONS_00045941	1.03052	0.803326	0.769022	0.0953075	0.170056	0.204261	2.68815	1.28978	64.1058	7.1454e-05	0.00076284
TCONS_00046104	0.865237	0.78485	0.887829	2.29394	1.66087	2.15223	-1.04599	0.408371	40.9653	0.000305724	0.00208971
TCONS_00046749	1.67802	0.50934	1.29394	2.90079	4.11683	3.99364	-1.44378	-0.400365	8.90811	0.0193638	0.0471804
TCONS_00047146	9.35005	10.9283	11.7919	4.10527	7.17381	6.90822	1.04434	0.26225	27.6504	0.00125303	0.00567393
TCONS_00047836	0.323954	0.319876	0.423417	1.34605	1.72106	1.83105	-1.96626	5.55138	168.745	2.57017e-06	0.00013654
TCONS_00047837	0.322037	0.317983	0.420912	1.33809	1.71088	1.82022	-1.96626	0.24625	12.8731	0.00918912	0.0266189
TCONS_00047838	0.388052	0.383167	0.507195	1.59145	2.0616	2.19335	-1.96099	4.99852	44.942	0.000227706	0.00167265
TCONS_00048583	3.73609	4.49179	3.19059	0.914756	1.14007	0.544832	2.35982	-0.560603	18.329	0.00329856	0.011866
TCONS_00048584	7.21806	8.05675	5.8316	1.75491	1.86602	0.890525	2.4468	1.28244	19.4118	0.00281873	0.0106433
TCONS_00049023	0	0	0	1.75233	0.643925	1.86058	-8.53776	-0.279444	33.5072	0.000658216	0.00349677
TCONS_00053865	2.18943	1.91965	2.34543	0.710998	0.637911	0.7072	1.86768	-0.0692568	30.5495	0.000757928	0.00389719
TCONS_00053937	2.77039	2.67503	2.88358	4.8741	8.33801	6.5551	-1.02078	7.58469	17.3795	0.00438555	0.014843
TCONS_00054193	0.40008	0.246291	0.53284	0.948701	1.16768	0.654344	-1.01894	-0.89871	16.2208	0.00522586	0.0168439
TCONS_00055120	0.726369	1.04364	1.60558	2.82445	3.52947	2.88102	-1.23497	3.99854	13.124	0.00877837	0.0257297
TCONS_00055496	0.413369	0.57423	0.424987	0.975821	1.67452	1.37755	-1.27471	8.00344	37.8351	0.000392522	0.0024462
TCONS_00056731	0.411085	0.440096	0.691582	2.18619	2.05281	2.34733	-1.87182	1.04531	13.1863	0.00777414	0.0231744
TCONS_00056732	0.321847	0.316616	0.497541	1.5728	1.47684	1.68873	-1.83782	2.80773	20.057	0.00291746	0.0108977
TCONS_00058877	1.78231	2.3396	3.36935	1.11141	1.56956	1.67877	1.00014	4.55579	17.235	0.00448031	0.015027
TCONS_00058962	0.487563	0.506764	0.796575	1.97325	1.87581	1.88676	-1.46154	0.411792	18.4801	0.00322566	0.0116886
TCONS_00059002	78.0577	330.92	238.147	116.191	91.4839	102.462	1.30049	6.02037	78.6963	3.59387e-05	0.000512953
TCONS_00060856	0.895285	0.948032	0.875952	0.202073	0.17475	0.204452	2.44133	1.05932	30.6121	0.000753254	0.00389051
TCONS_00060857	0.870287	0.994999	0.941452	0.174927	0.192194	0.248429	2.41077	-0.214705	75.6785	4.10071e-05	0.000552029
TCONS_00060858	0.687071	0.883469	0.875678	0.175287	0.182207	0.280559	2.15838	1.19635	36.3669	0.000444067	0.00266888
TCONS_00060860	0.782131	0.986816	1.03741	0.20988	0.198238	0.318126	2.16719	1.19761	36.0651	0.000455711	0.00272785
TCONS_00061135	2.96697	3.00951	2.82278	0.443662	0.626968	0.335348	2.85561	2.60519	28.0146	0.000982956	0.0047166
TCONS_00061402	0.703943	1.234	0.964934	2.88015	2.59178	1.57704	-1.05284	3.41794	12.5736	0.00971268	0.0277174
