# Supplementary material for: Dissection of mRNA ac4C acetylation modifications in AC and Nr fruits: insights into the regulation of fruit ripening by ethylene
Source: Mol Hortic. 2024 Feb 19;4:5. doi: 10.1186/s43897-024-00082-7 (PMC10875755; doi:10.1186/s43897-024-00082-7)
Supplement: Supplementary file 1 — Additional file 1: Table S1. The differentially expressed genes (DEGs) identified in AC-Br6 vs AC-MG, Nr-Br6 vs Nr-MG, Nr-MG vs AC-MG and Nr-Br6 vs AC-Br6. Table S2. The differentially expressed (DE) lncRNAs in AC-Br6 vs AC-MG, Nr-Br6 vs Nr-MG, Nr-MG vs AC-MG and Nr-Br6 vs AC-Br6. Table S3. The DE lncRNAs and corresponding DE target genes identified in AC-Br6 vs AC-MG, Nr-Br6 vs Nr-MG, Nr-MG vs AC-MG and Nr-Br6 vs AC-Br6. Table S4. The DEGs in the overlap of between Nr-Br6 vs Nr-MG and AC-Br6 vs AC-MG. Table S5. The DE lncRNAs in the overlap of between Nr-Br6 vs Nr-MG and AC-Br6 vs AC-MG. Table S6. The common DE lncRNAs and DE target genes during the ripening process of Nr and AC tomatoes. Table S7. The DEGs related to fruit ripening in the overlap of between Nr-Br6 vs Nr-MG and AC-Br6 vs AC-MG. Table S8. The common DE lncRNAs and DE target genes related to fruit ripening in Nr and AC tomatoes. Table S9. The DAS identified in AC-Br6 vs AC-MG and Nr-Br6 vs Nr-MG. Table S10. The DAS on transcripts identified in AC-Br6 vs AC-MG and Nr-Br6 vs Nr-MG. Table S11. The intersection of differentially acetylated mRNAs (DA mRNAs) and differentially expressed mRNAs (DE mRNAs) in AC-Br6 vs AC-MG and Nr-Br6 vs Nr-MG. Table S12. The intersection of DA mRNAs and DE mRNAs in the overlap of Nr-Br6 vs Nr-MG and AC-Br6 vs AC-MG. Table S13. The DAS identified in Nr-MG vs AC-MG and Nr-Br6 vs AC-Br6. Table S14. The DAS on transcripts identified in Nr-MG vs AC-MG and Nr-Br6 vs AC-Br6. Table S15. The intersection of DA mRNAs and DE mRNAs in Nr-MG vs AC-MG and Nr-Br6 vs AC-Br6. Table S16. The DEGs related to plant hormones synthesis and signal transduction in Nr-MG vs AC-MG and Nr-Br6 vs AC-Br6. Table S17. The DEGs related to fruit texture in Nr-Br6 vs AC-Br6. Table S18. The RNA (mRNA and lncRNA) identified in four tomato samples. Table S19. Transcripts containing acetylation modification sites. [file 43897_2024_82_MOESM1_ESM.zip › Table S9.xlsx]

## Sheet: AC-Br6 vs AC-MG
Table S9 The DAS identified in AC-Br6 vs AC-MG and Nr-Br6 vs Nr-MG.
The DAS identified in AC-Br6 vs AC-MG.
chr	starts	ends	id	strand	base	AC_BR6_1_misrate	AC_BR6_1_Input_misrate	AC_BR6_2_misrate	AC_BR6_2_Input_misrate	AC_BR6_3_misrate	AC_BR6_3_Input_misrate	AC_MG_1_misrate	AC_MG_1_Input_misrate	AC_MG_2_misrate	AC_MG_2_Input_misrate	AC_MG_3_misrate	AC_MG_3_Input_misrate	pvalue	log2FC
SL4.0ch03	56344104	56344105	SL4.0ch03:56344105_+	+	C	0.0748299	0.0248756	0.109091	0.0136054	0.0610687	0.0153061	0.0797546	0.0625	0.0448718	0.0291667	0.0680272	0.0264151	0.000310685	1.47819
SL4.0ch00	1513921	1513922	SL4.0ch00:1513922_-	-	C	0.0204082	0.00484262	0.0239044	0.0136364	0.0253165	0.00892857	0.001	0.001	0.001	0.001	0.001	0.001	0.0026681	1.56072
SL4.0ch01	420366	420367	SL4.0ch01:420367_-	-	C	0.0569106	0.0253456	0.0404412	0.0223325	0.048951	0.0208955	0.001	0.001	0.001	0.001	0.001	0.001	0.00382772	1.09573
SL4.0ch01	841761	841762	SL4.0ch01:841762_+	+	C	0.153846	0.001	0.115385	0.0909091	0.166667	0.0512821	0.001	0.001	0.001	0.001	0.001	0.001	0.0257615	5.72176
SL4.0ch01	2390050	2390051	SL4.0ch01:2390051_+	+	C	0.0703883	0.0273684	0.044	0.0202952	0.0548204	0.0208333	0.001	0.001	0.001	0.001	0.001	0.001	0.000346347	1.30021
SL4.0ch01	5630717	5630718	SL4.0ch01:5630718_+	+	C	0.131579	0.0238095	0.0662651	0.0461538	0.154412	0.0666667	0.001	0.001	0.001	0.001	0.001	0.001	0.0198654	1.62909
SL4.0ch01	37228206	37228207	SL4.0ch01:37228207_+	+	C	0.0232816	0.00915751	0.0200634	0.0137363	0.0239453	0.0103627	0.001	0.001	0.001	0.001	0.001	0.001	0.017648	1.07717
SL4.0ch01	70392144	70392145	SL4.0ch01:70392145_-	-	C	0.0677966	0.0273038	0.0601504	0.024	0.0347222	0.0212014	0.001	0.001	0.001	0.001	0.001	0.001	0.0060543	1.14205
SL4.0ch01	72235773	72235774	SL4.0ch01:72235774_+	+	C	0.0220588	0.001	0.0297619	0.001	0.0201342	0.001	0.001	0.001	0.001	0.001	0.001	0.001	4.66778e-49	4.58095
SL4.0ch01	73275369	73275370	SL4.0ch01:73275370_+	+	C	0.145833	0.03125	0.125	0.001	0.0967742	0.0769231	0.001	0.001	0.001	0.001	0.001	0.001	0.0170353	5.4477
SL4.0ch01	75071333	75071334	SL4.0ch01:75071334_+	+	C	0.0545455	0.0141844	0.0373832	0.00806452	0.0366972	0.018018	0.001	0.001	0.001	0.001	0.001	0.001	0.000259085	1.81572
SL4.0ch01	75595523	75595524	SL4.0ch01:75595524_+	+	C	0.0705596	0.0497018	0.0728155	0.0218978	0.0461957	0.0254453	0.001	0.001	0.001	0.001	0.001	0.001	0.0399332	1.13157
SL4.0ch01	78835293	78835294	SL4.0ch01:78835294_-	-	C	0.0405405	0.001	0.0425532	0.0106383	0.030303	0.0120482	0.001	0.001	0.001	0.001	0.001	0.001	0.000100872	3.97068
SL4.0ch01	79304807	79304808	SL4.0ch01:79304808_+	+	C	0.0379747	0.00763359	0.0729167	0.026087	0.0510204	0.0285714	0.001	0.001	0.001	0.001	0.001	0.001	0.00275414	1.67509
SL4.0ch01	79311903	79311904	SL4.0ch01:79311904_+	+	C	0.0427632	0.0116959	0.0641026	0.024	0.0354331	0.0180505	0.001	0.001	0.001	0.001	0.001	0.001	0.000848739	1.47137
SL4.0ch01	79580432	79580433	SL4.0ch01:79580433_-	-	C	0.0446429	0.0142857	0.0220588	0.00829876	0.0265487	0.00595238	0.001	0.001	0.001	0.001	0.001	0.001	7.31896e-06	1.78175
SL4.0ch01	79652156	79652157	SL4.0ch01:79652157_-	-	C	0.043956	0.0380952	0.0808081	0.001	0.138889	0.0272727	0.001	0.001	0.001	0.001	0.001	0.001	0.0217221	4.85895
SL4.0ch01	79944252	79944253	SL4.0ch01:79944253_+	+	C	0.15	0.0243902	0.0967742	0.0322581	0.166667	0.001	0.001	0.001	0.001	0.001	0.001	0.001	1.54649e-06	5.87263
SL4.0ch01	82682158	82682159	SL4.0ch01:82682159_-	-	C	0.0384615	0.0243902	0.0377358	0.00598802	0.04	0.016	0.001	0.001	0.001	0.001	0.001	0.001	0.0106569	1.80324
SL4.0ch01	82790833	82790834	SL4.0ch01:82790834_-	-	C	0.0287081	0.00938967	0.0452489	0.0106952	0.0235294	0.0194175	0.001	0.001	0.001	0.001	0.001	0.001	0.0296726	1.5129
SL4.0ch01	83566097	83566098	SL4.0ch01:83566098_-	-	C	0.032967	0.0129032	0.0727273	0.0102564	0.0625	0.00606061	0.001	0.001	0.001	0.001	0.001	0.001	3.26535e-06	2.74377
SL4.0ch01	84104402	84104403	SL4.0ch01:84104403_-	-	C	0.0223881	0.00558659	0.0212766	0.0104712	0.047619	0.010989	0.001	0.001	0.001	0.001	0.001	0.001	0.000177058	1.80185
SL4.0ch01	84521804	84521805	SL4.0ch01:84521805_-	-	C	0.0381679	0.001	0.0462963	0.0113636	0.0247934	0.0104167	0.001	0.001	0.001	0.001	0.001	0.001	0.000158456	3.89283
SL4.0ch01	85074152	85074153	SL4.0ch01:85074153_-	-	C	0.0852713	0.0629371	0.0797101	0.0357143	0.0940171	0.0113636	0.001	0.001	0.001	0.001	0.001	0.001	0.0333252	1.98861
SL4.0ch01	85407879	85407880	SL4.0ch01:85407880_-	-	C	0.0233918	0.010274	0.0204678	0.0031348	0.0284698	0.0126582	0.001	0.001	0.001	0.001	0.001	0.001	0.00152585	1.88998
SL4.0ch01	85778474	85778475	SL4.0ch01:85778475_+	+	C	0.0396825	0.00540541	0.0253165	0.0233645	0.027027	0.00502513	0.001	0.001	0.001	0.001	0.001	0.001	0.0316237	2.20364
SL4.0ch01	85849532	85849533	SL4.0ch01:85849533_+	+	C	0.0340681	0.00740741	0.0255864	0.0093985	0.021327	0.00865801	0.001	0.001	0.001	0.001	0.001	0.001	7.04018e-05	1.70977
SL4.0ch01	86770739	86770740	SL4.0ch01:86770740_-	-	C	0.0394737	0.0251572	0.0705882	0.0075188	0.0615385	0.0288462	0.001	0.001	0.001	0.001	0.001	0.001	0.0185198	2.1271
SL4.0ch01	87814918	87814919	SL4.0ch01:87814919_-	-	C	0.0232558	0.015873	0.0301508	0.001	0.0239521	0.00735294	0.001	0.001	0.001	0.001	0.001	0.001	0.0117506	3.53781
SL4.0ch01	89113638	89113639	SL4.0ch01:89113639_-	-	C	0.0253165	0.00628931	0.0547945	0.0152672	0.0229885	0.0183486	0.001	0.001	0.001	0.001	0.001	0.001	0.0217737	1.57381
SL4.0ch02	14636642	14636643	SL4.0ch02:14636643_+	+	C	0.0307692	0.001	0.0326797	0.001	0.0242424	0.0173913	0.001	0.001	0.001	0.001	0.001	0.001	0.0046168	4.43071
SL4.0ch02	14647941	14647942	SL4.0ch02:14647942_+	+	C	0.0283688	0.0128205	0.0238095	0.001	0.0277778	0.00431034	0.001	0.001	0.001	0.001	0.001	0.001	0.000128273	3.43531
SL4.0ch02	21801886	21801887	SL4.0ch02:21801887_-	-	C	0.0245098	0.010989	0.0371901	0.0102041	0.026738	0.001	0.001	0.001	0.001	0.001	0.001	0.001	0.000439765	3.44117
SL4.0ch02	25694385	25694386	SL4.0ch02:25694386_-	-	C	0.0382166	0.001	0.0352113	0.001	0.0298507	0.015873	0.001	0.001	0.001	0.001	0.001	0.001	0.000362754	4.64935
SL4.0ch02	25758194	25758195	SL4.0ch02:25758195_-	-	C	0.0697674	0.0526316	0.0789474	0.025641	0.0961538	0.001	0.001	0.001	0.001	0.001	0.001	0.001	0.0227028	5.06619
SL4.0ch02	31874065	31874066	SL4.0ch02:31874066_+	+	C	0.0341753	0.0153846	0.0435459	0.011509	0.0301075	0.0202559	0.001	0.001	0.001	0.001	0.001	0.001	0.0160447	1.32221
SL4.0ch02	33359878	33359879	SL4.0ch02:33359879_-	-	C	0.0218978	0.001	0.0214286	0.00684932	0.0225989	0.00662252	0.001	0.001	0.001	0.001	0.001	0.001	2.06605e-05	3.24063
SL4.0ch02	33455322	33455323	SL4.0ch02:33455323_-	-	C	0.0229885	0.005386	0.0272727	0.00737101	0.0215385	0.00956938	0.001	0.001	0.001	0.001	0.001	0.001	5.35219e-05	1.781
SL4.0ch02	35345916	35345917	SL4.0ch02:35345917_+	+	C	0.0418006	0.010084	0.0366492	0.0221607	0.0208768	0.0139697	0.001	0.001	0.001	0.001	0.001	0.001	0.040678	1.28934
SL4.0ch02	35969866	35969867	SL4.0ch02:35969867_+	+	C	0.0342857	0.001	0.0243902	0.001	0.0227273	0.00884956	0.001	0.001	0.001	0.001	0.001	0.001	4.63206e-06	4.34765
SL4.0ch02	36166598	36166599	SL4.0ch02:36166599_+	+	C	0.0336538	0.00389105	0.0333333	0.0125523	0.0436893	0.031746	0.001	0.001	0.001	0.001	0.001	0.001	0.0228743	2.10227
SL4.0ch02	36717008	36717009	SL4.0ch02:36717009_+	+	C	0.0325203	0.0300429	0.0508475	0.0163265	0.0357143	0.00359712	0.001	0.001	0.001	0.001	0.001	0.001	0.0491078	2.26302
SL4.0ch02	37825387	37825388	SL4.0ch02:37825388_-	-	C	0.0233766	0.00769231	0.0245283	0.0163488	0.0212121	0.0083682	0.001	0.001	0.001	0.001	0.001	0.001	0.0122827	1.24754
SL4.0ch02	39323378	39323379	SL4.0ch02:39323379_+	+	C	0.0422535	0.001	0.0416667	0.0273973	0.0724638	0.001	0.001	0.001	0.001	0.001	0.001	0.001	0.00229301	5.27456
SL4.0ch02	40996564	40996565	SL4.0ch02:40996565_+	+	C	0.0350877	0.015873	0.0300752	0.00980392	0.0656934	0.0218978	0.001	0.001	0.001	0.001	0.001	0.001	0.000133993	1.46564
SL4.0ch02	41503116	41503117	SL4.0ch02:41503117_-	-	C	0.0232558	0.001	0.023622	0.001	0.0243902	0.001	0.001	0.001	0.001	0.001	0.001	0.001	1.50164e-48	4.56682
SL4.0ch02	42715230	42715231	SL4.0ch02:42715231_-	-	C	0.0375	0.00988142	0.0408719	0.0208044	0.029316	0.00787402	0.001	0.001	0.001	0.001	0.001	0.001	0.000553903	1.6697
SL4.0ch02	42745930	42745931	SL4.0ch02:42745931_+	+	C	0.0555556	0.00952381	0.0291262	0.0131579	0.0493827	0.001	0.001	0.001	0.001	0.001	0.001	0.001	0.000107853	4.2571
SL4.0ch02	43300409	43300410	SL4.0ch02:43300410_+	+	C	0.0379147	0.0122951	0.0760234	0.0423729	0.068	0.0330579	0.001	0.001	0.001	0.001	0.001	0.001	0.00668704	1.21492
SL4.0ch02	44173750	44173751	SL4.0ch02:44173751_+	+	C	0.0666667	0.001	0.0892857	0.001	0.0967742	0.0930233	0.001	0.001	0.001	0.001	0.001	0.001	0.0243259	5.70819
SL4.0ch02	45038681	45038682	SL4.0ch02:45038682_-	-	C	0.09	0.0346535	0.0373832	0.0238095	0.0803571	0.0381679	0.001	0.001	0.001	0.001	0.001	0.001	0.0119572	1.06488
SL4.0ch02	46584738	46584739	SL4.0ch02:46584739_+	+	C	0.214286	0.027027	0.272727	0.0930233	0.125	0.001	0.001	0.001	0.001	0.001	0.001	0.001	4.18493e-06	5.50107
SL4.0ch02	47798974	47798975	SL4.0ch02:47798975_+	+	C	0.0333333	0.0116383	0.0419162	0.0213333	0.0231214	0.0159292	0.001	0.001	0.001	0.001	0.001	0.001	0.0246567	1.06825
SL4.0ch02	51381399	51381400	SL4.0ch02:51381400_-	-	C	0.0258621	0.0140845	0.0384615	0.00787402	0.025	0.00578035	0.001	0.001	0.001	0.001	0.001	0.001	0.000737012	1.89425
SL4.0ch02	51460992	51460993	SL4.0ch02:51460993_-	-	C	0.0344828	0.0176471	0.0472441	0.00675676	0.035461	0.0238095	0.001	0.001	0.001	0.001	0.001	0.001	0.0290713	1.80553
SL4.0ch02	52419983	52419984	SL4.0ch02:52419984_+	+	C	0.030303	0.001	0.0309278	0.001	0.0223464	0.001	0.001	0.001	0.001	0.001	0.001	0.001	1.53762e-57	4.79874
SL4.0ch03	167844	167845	SL4.0ch03:167845_-	-	C	0.0283019	0.00588235	0.0267857	0.0117647	0.042735	0.0130719	0.001	0.001	0.001	0.001	0.001	0.001	8.13205e-05	1.79991
SL4.0ch03	683427	683428	SL4.0ch03:683428_+	+	C	0.0217391	0.00779221	0.0310345	0.0191388	0.0295082	0.0075188	0.001	0.001	0.001	0.001	0.001	0.001	0.00566291	1.48105
SL4.0ch03	2821087	2821088	SL4.0ch03:2821088_+	+	C	0.0982143	0.042042	0.0952381	0.0438871	0.0896861	0.0347222	0.001	0.001	0.001	0.001	0.001	0.001	0.000761954	1.24158
SL4.0ch03	3323912	3323913	SL4.0ch03:3323913_+	+	C	0.0537634	0.001	0.0431034	0.0126582	0.0324675	0.0122699	0.001	0.001	0.001	0.001	0.001	0.001	0.000136561	4.31654
SL4.0ch03	3563842	3563843	SL4.0ch03:3563843_+	+	C	0.0925926	0.0322581	0.09375	0.0350877	0.0740741	0.0192308	0.001	0.001	0.001	0.001	0.001	0.001	2.08366e-05	1.64831
SL4.0ch03	4534861	4534862	SL4.0ch03:4534862_-	-	C	0.0327586	0.00740741	0.0329861	0.0129683	0.0282575	0.0107143	0.001	0.001	0.001	0.001	0.001	0.001	8.14559e-05	1.6788
SL4.0ch03	5508076	5508077	SL4.0ch03:5508077_-	-	C	0.020202	0.015873	0.0235294	0.00359712	0.0217918	0.00404858	0.001	0.001	0.001	0.001	0.001	0.001	0.0141289	2.16111
SL4.0ch03	5754100	5754101	SL4.0ch03:5754101_-	-	C	0.0298507	0.0035461	0.0628931	0.00813008	0.0301205	0.0301508	0.001	0.001	0.001	0.001	0.001	0.001	0.0379555	2.52501
SL4.0ch03	10710555	10710556	SL4.0ch03:10710556_-	-	C	0.0336134	0.0180723	0.0583333	0.0224719	0.0263158	0.0114286	0.001	0.001	0.001	0.001	0.001	0.001	0.00241539	1.17555
SL4.0ch03	18110972	18110973	SL4.0ch03:18110973_-	-	C	0.023301	0.00534759	0.0214425	0.0122699	0.0287611	0.00319489	0.001	0.001	0.001	0.001	0.001	0.001	0.00145019	2.36068
SL4.0ch03	37091639	37091640	SL4.0ch03:37091640_-	-	C	0.0531915	0.0182927	0.0615385	0.0229885	0.038961	0.0215054	0.001	0.001	0.001	0.001	0.001	0.001	0.00190474	1.30499
SL4.0ch03	54385109	54385110	SL4.0ch03:54385110_-	-	C	0.108974	0.0380952	0.0458716	0.0171429	0.0985915	0.0220588	0.001	0.001	0.001	0.001	0.001	0.001	2.13744e-05	1.74005
SL4.0ch03	54679758	54679759	SL4.0ch03:54679759_-	-	C	0.0333333	0.0103093	0.0322581	0.00943396	0.0344828	0.001	0.001	0.001	0.001	0.001	0.001	0.001	2.32027e-05	3.77465
SL4.0ch03	55087304	55087305	SL4.0ch03:55087305_-	-	C	0.0305344	0.00813008	0.0294118	0.001	0.027027	0.001	0.001	0.001	0.001	0.001	0.001	0.001	1.78051e-09	4.3259
SL4.0ch03	55762247	55762248	SL4.0ch03:55762248_-	-	C	0.111111	0.001	0.097561	0.001	0.0869565	0.001	0.001	0.001	0.001	0.001	0.001	0.001	3.52869e-211	6.62205
SL4.0ch03	56344106	56344107	SL4.0ch03:56344107_+	+	C	0.030303	0.00520833	0.05	0.0218978	0.0629921	0.00505051	0.001	0.001	0.001	0.001	0.001	0.001	5.62096e-05	2.78663
SL4.0ch03	56797539	56797540	SL4.0ch03:56797540_-	-	C	0.142857	0.05	0.133333	0.001	0.15	0.001	0.001	0.001	0.001	0.001	0.001	0.001	1.07909e-06	6.5757
SL4.0ch03	56972348	56972349	SL4.0ch03:56972349_-	-	C	0.0285714	0.001	0.0454545	0.0428571	0.047619	0.001	0.001	0.001	0.001	0.001	0.001	0.001	0.023553	4.68483
SL4.0ch03	57539721	57539722	SL4.0ch03:57539722_+	+	C	0.0555556	0.0108696	0.0609756	0.0126582	0.0892857	0.0416667	0.001	0.001	0.001	0.001	0.001	0.001	0.000154327	2.01393
SL4.0ch03	57617446	57617447	SL4.0ch03:57617447_+	+	C	0.0322581	0.001	0.0229008	0.00574713	0.0225564	0.001	0.001	0.001	0.001	0.001	0.001	0.001	1.06111e-10	4.29076
SL4.0ch03	57884801	57884802	SL4.0ch03:57884802_+	+	C	0.027907	0.0047619	0.0348837	0.011194	0.0315315	0.00396825	0.001	0.001	0.001	0.001	0.001	0.001	1.25373e-07	2.51503
SL4.0ch03	57884805	57884806	SL4.0ch03:57884806_+	+	C	0.0465116	0.0147783	0.027451	0.0037594	0.0271493	0.0121951	0.001	0.001	0.001	0.001	0.001	0.001	0.000268736	2.09405
SL4.0ch03	58065870	58065871	SL4.0ch03:58065871_-	-	C	0.0447761	0.001	0.0784314	0.001	0.0625	0.001	0.001	0.001	0.001	0.001	0.001	0.001	1.50202e-131	5.95109
SL4.0ch03	58194451	58194452	SL4.0ch03:58194452_+	+	C	0.0862069	0.037037	0.1	0.0172414	0.0967742	0.0449438	0.001	0.001	0.001	0.001	0.001	0.001	0.00159544	1.77924
SL4.0ch03	58944061	58944062	SL4.0ch03:58944062_-	-	C	0.0254237	0.001	0.026087	0.001	0.0290698	0.015625	0.001	0.001	0.001	0.001	0.001	0.001	0.000560781	4.14999
SL4.0ch03	61759251	61759252	SL4.0ch03:61759252_-	-	C	0.0294118	0.0111732	0.0613497	0.00555556	0.0388889	0.011236	0.001	0.001	0.001	0.001	0.001	0.001	3.06024e-05	2.52426
SL4.0ch03	61859840	61859841	SL4.0ch03:61859841_-	-	C	0.0519481	0.001	0.0309278	0.0185185	0.0421053	0.001	0.001	0.001	0.001	0.001	0.001	0.001	0.00101337	4.99504
SL4.0ch03	63620514	63620515	SL4.0ch03:63620515_-	-	C	0.034188	0.001	0.0320513	0.0135135	0.0212766	0.00724638	0.001	0.001	0.001	0.001	0.001	0.001	0.000770142	3.7157
SL4.0ch03	64368529	64368530	SL4.0ch03:64368530_+	+	C	0.0382514	0.0208955	0.054878	0.0146628	0.0208333	0.0139373	0.001	0.001	0.001	0.001	0.001	0.001	0.0261658	1.24008
SL4.0ch03	64984493	64984494	SL4.0ch03:64984494_-	-	C	0.0441176	0.0172414	0.0462963	0.025974	0.027027	0.00790514	0.001	0.001	0.001	0.001	0.001	0.001	0.00318947	1.37211
SL4.0ch04	438387	438388	SL4.0ch04:438388_-	-	C	0.0213777	0.00642398	0.0401891	0.014218	0.0463215	0.0240642	0.001	0.001	0.001	0.001	0.001	0.001	0.00124338	1.42961
SL4.0ch04	2359065	2359066	SL4.0ch04:2359066_+	+	C	0.0212202	0.00759494	0.0364078	0.0129199	0.02331	0.001	0.001	0.001	0.001	0.001	0.001	0.001	0.000275041	3.27045
SL4.0ch04	2401893	2401894	SL4.0ch04:2401894_+	+	C	0.0588235	0.001	0.04	0.001	0.038835	0.001	0.001	0.001	0.001	0.001	0.001	0.001	9.25456e-97	5.51937
SL4.0ch04	3350880	3350881	SL4.0ch04:3350881_+	+	C	0.0449438	0.0338983	0.05	0.0106383	0.0648148	0.008	0.001	0.001	0.001	0.001	0.001	0.001	0.0114148	2.2373
SL4.0ch04	3918723	3918724	SL4.0ch04:3918724_-	-	C	0.0225499	0.0109409	0.0212245	0.00650759	0.0210946	0.00765697	0.001	0.001	0.001	0.001	0.001	0.001	0.000465172	1.43098
SL4.0ch04	4001347	4001348	SL4.0ch04:4001348_+	+	C	0.0375	0.001	0.0897436	0.001	0.0441176	0.0352941	0.001	0.001	0.001	0.001	0.001	0.001	0.0083959	5.42013
SL4.0ch04	5004670	5004671	SL4.0ch04:5004671_-	-	C	0.0694444	0.001	0.0824742	0.0192308	0.047619	0.001	0.001	0.001	0.001	0.001	0.001	0.001	7.91551e-11	5.33737
SL4.0ch04	38451236	38451237	SL4.0ch04:38451237_-	-	C	0.0666667	0.0103093	0.026087	0.0238095	0.0507246	0.0123457	0.001	0.001	0.001	0.001	0.001	0.001	0.0335188	1.96106
SL4.0ch04	50390088	50390089	SL4.0ch04:50390089_+	+	C	0.0228571	0.0122699	0.0244898	0.00784314	0.0253165	0.0037037	0.001	0.001	0.001	0.001	0.001	0.001	0.00151842	1.98001
SL4.0ch04	54825172	54825173	SL4.0ch04:54825173_+	+	C	0.0283688	0.00917431	0.025974	0.001	0.0206897	0.001	0.001	0.001	0.001	0.001	0.001	0.001	2.69601e-07	4.04759
SL4.0ch04	55876769	55876770	SL4.0ch04:55876770_+	+	C	0.08	0.001	0.03	0.001	0.0338983	0.001	0.001	0.001	0.001	0.001	0.001	0.001	1.61605e-97	5.58296
SL4.0ch04	56554372	56554373	SL4.0ch04:56554373_+	+	C	0.0223464	0.0103359	0.0562249	0.0288248	0.0718954	0.0310078	0.001	0.001	0.001	0.001	0.001	0.001	0.00303865	1.10043
SL4.0ch04	57155934	57155935	SL4.0ch04:57155935_+	+	C	0.0416667	0.0078125	0.0721649	0.019802	0.0245902	0.00813008	0.001	0.001	0.001	0.001	0.001	0.001	4.28559e-07	1.99993
SL4.0ch04	57979195	57979196	SL4.0ch04:57979196_-	-	C	0.0206835	0.0112508	0.0235043	0.00544323	0.0243764	0.00761542	0.001	0.001	0.001	0.001	0.001	0.001	0.00114324	1.64593
SL4.0ch04	58108659	58108660	SL4.0ch04:58108660_-	-	C	0.0677966	0.039604	0.0684411	0.001	0.0613208	0.0212766	0.001	0.001	0.001	0.001	0.001	0.001	0.00793296	4.60488
SL4.0ch04	58461946	58461947	SL4.0ch04:58461947_+	+	C	0.0641026	0.028777	0.0588235	0.00917431	0.0776699	0.0348259	0.001	0.001	0.001	0.001	0.001	0.001	0.00198499	1.86458
SL4.0ch04	59026075	59026076	SL4.0ch04:59026076_-	-	C	0.0291667	0.0167866	0.0267857	0.0121704	0.0436508	0.0167015	0.001	0.001	0.001	0.001	0.001	0.001	0.00503034	1.12871
SL4.0ch04	59398784	59398785	SL4.0ch04:59398785_-	-	C	0.0869565	0.0597015	0.107143	0.001	0.104167	0.001	0.001	0.001	0.001	0.001	0.001	0.001	0.00332263	6.14741
SL4.0ch04	59418120	59418121	SL4.0ch04:59418121_+	+	C	0.06	0.0142857	0.0727273	0.0222222	0.1	0.0119048	0.001	0.001	0.001	0.001	0.001	0.001	1.82911e-07	2.40631
SL4.0ch04	59429465	59429466	SL4.0ch04:59429466_-	-	C	0.0428571	0.00947867	0.0242424	0.0191571	0.0379747	0.0108303	0.001	0.001	0.001	0.001	0.001	0.001	0.0196997	1.63683
SL4.0ch04	59755122	59755123	SL4.0ch04:59755123_+	+	C	0.0460526	0.0075188	0.035461	0.00628931	0.0289855	0.00888889	0.001	0.001	0.001	0.001	0.001	0.001	1.07192e-08	2.3341
SL4.0ch04	61598905	61598906	SL4.0ch04:61598906_-	-	C	0.025	0.001	0.0288462	0.001	0.0285714	0.00574713	0.001	0.001	0.001	0.001	0.001	0.001	7.78797e-14	4.29278
SL4.0ch04	61723414	61723415	SL4.0ch04:61723415_+	+	C	0.0308642	0.001	0.0212766	0.0147059	0.025	0.001	0.001	0.001	0.001	0.001	0.001	0.001	0.00378295	4.25404
SL4.0ch04	61850892	61850893	SL4.0ch04:61850893_+	+	C	0.0371901	0.0151515	0.0213904	0.001	0.0368421	0.00787402	0.001	0.001	0.001	0.001	0.001	0.001	7.98455e-05	3.24666
SL4.0ch04	62454512	62454513	SL4.0ch04:62454513_+	+	C	0.0534351	0.0178571	0.0272727	0.001	0.05	0.0111111	0.001	0.001	0.001	0.001	0.001	0.001	1.03515e-05	3.53209
SL4.0ch04	62508991	62508992	SL4.0ch04:62508992_-	-	C	0.0645161	0.012987	0.0625	0.04	0.0769231	0.0185185	0.001	0.001	0.001	0.001	0.001	0.001	0.00424086	1.83717
SL4.0ch04	63384926	63384927	SL4.0ch04:63384927_+	+	C	0.0615385	0.0428571	0.0615385	0.028169	0.0877193	0.001	0.001	0.001	0.001	0.001	0.001	0.001	0.0319202	4.92798
SL4.0ch04	64010380	64010381	SL4.0ch04:64010381_-	-	C	0.0381679	0.001	0.0246914	0.0102041	0.0223881	0.00714286	0.001	0.001	0.001	0.001	0.001	0.001	0.000423153	3.86303
SL4.0ch04	64224759	64224760	SL4.0ch04:64224760_-	-	C	0.0283019	0.0123967	0.0232558	0.0135747	0.0348837	0.00847458	0.001	0.001	0.001	0.001	0.001	0.001	0.00544841	1.44399
SL4.0ch05	1022834	1022835	SL4.0ch05:1022835_-	-	C	0.0420168	0.00584795	0.0378788	0.0201005	0.0465116	0.0167598	0.001	0.001	0.001	0.001	0.001	0.001	0.00232753	1.9887
SL4.0ch05	2427531	2427532	SL4.0ch05:2427532_-	-	C	0.0487805	0.037594	0.043956	0.0218978	0.1	0.0162162	0.001	0.001	0.001	0.001	0.001	0.001	0.0437423	1.66073
SL4.0ch05	6014245	6014246	SL4.0ch05:6014246_+	+	C	0.0357143	0.0212766	0.0900901	0.020979	0.0547945	0.0326797	0.001	0.001	0.001	0.001	0.001	0.001	0.0236146	1.35391
SL4.0ch05	7188135	7188136	SL4.0ch05:7188136_-	-	C	0.05	0.0169492	0.05	0.0384615	0.0841121	0.0113636	0.001	0.001	0.001	0.001	0.001	0.001	0.021403	1.96386
SL4.0ch05	19138700	19138701	SL4.0ch05:19138701_-	-	C	0.0545455	0.0075188	0.0695652	0.0182927	0.0229008	0.0108108	0.001	0.001	0.001	0.001	0.001	0.001	0.000149097	2.13813
SL4.0ch05	62804591	62804592	SL4.0ch05:62804592_+	+	C	0.142857	0.0555556	0.285714	0.001	0.16	0.001	0.001	0.001	0.001	0.001	0.001	0.001	3.29251e-06	7.22327
SL4.0ch05	64555047	64555048	SL4.0ch05:64555048_+	+	C	0.0420168	0.001	0.0218341	0.0144231	0.027027	0.00564972	0.001	0.001	0.001	0.001	0.001	0.001	0.00478853	4.01004
SL4.0ch05	65095467	65095468	SL4.0ch05:65095468_-	-	C	0.112676	0.0340909	0.114286	0.049505	0.0641026	0.0322581	0.001	0.001	0.001	0.001	0.001	0.001	0.00144592	1.34284
SL4.0ch06	2015187	2015188	SL4.0ch06:2015188_-	-	C	0.0285714	0.0146341	0.0380952	0.0183486	0.0314961	0.0083682	0.001	0.001	0.001	0.001	0.001	0.001	0.00361017	1.38067
SL4.0ch06	2050749	2050750	SL4.0ch06:2050750_+	+	C	0.0967742	0.001	0.0769231	0.0327869	0.075	0.015625	0.001	0.001	0.001	0.001	0.001	0.001	0.000134518	5.11353
SL4.0ch06	24529143	24529144	SL4.0ch06:24529144_-	-	C	0.05	0.0140845	0.0625	0.0125	0.0533333	0.001	0.001	0.001	0.001	0.001	0.001	0.001	4.18303e-07	4.36624
SL4.0ch06	30985290	30985291	SL4.0ch06:30985291_+	+	C	0.0297619	0.001	0.0284091	0.0131579	0.0287081	0.001	0.001	0.001	0.001	0.001	0.001	0.001	8.46962e-05	4.33552
SL4.0ch06	32311533	32311534	SL4.0ch06:32311534_+	+	C	0.114286	0.0625	0.128205	0.0769231	0.189189	0.025	0.001	0.001	0.001	0.001	0.001	0.001	0.0226763	1.8821
SL4.0ch06	33370802	33370803	SL4.0ch06:33370803_+	+	C	0.0412371	0.001	0.04	0.001	0.0517241	0.001	0.001	0.001	0.001	0.001	0.001	0.001	2.36213e-93	5.46923
SL4.0ch06	34705703	34705704	SL4.0ch06:34705704_-	-	C	0.0652174	0.0478723	0.0598291	0.0195122	0.0964912	0.05	0.001	0.001	0.001	0.001	0.001	0.001	0.0413516	1.08377
SL4.0ch06	35732481	35732482	SL4.0ch06:35732482_-	-	C	0.0412371	0.00970874	0.030303	0.0238095	0.0432099	0.0121212	0.001	0.001	0.001	0.001	0.001	0.001	0.0202843	1.59944
SL4.0ch06	38134290	38134291	SL4.0ch06:38134291_-	-	C	0.0315789	0.0182648	0.0552326	0.001	0.0427236	0.0248447	0.001	0.001	0.001	0.001	0.001	0.001	0.0316236	4.28916
SL4.0ch06	40014469	40014470	SL4.0ch06:40014470_-	-	C	0.0294118	0.001	0.0291262	0.001	0.027027	0.001	0.001	0.001	0.001	0.001	0.001	0.001	5.45548e-59	4.83289
SL4.0ch06	40339252	40339253	SL4.0ch06:40339253_-	-	C	0.176471	0.0869565	0.181818	0.001	0.176471	0.025641	0.001	0.001	0.001	0.001	0.001	0.001	0.000364549	5.99035
SL4.0ch06	41281036	41281037	SL4.0ch06:41281037_+	+	C	0.0340909	0.001	0.0263158	0.0168067	0.0277778	0.001	0.001	0.001	0.001	0.001	0.001	0.001	0.00213458	4.39838
SL4.0ch06	43145642	43145643	SL4.0ch06:43145643_-	-	C	0.0752688	0.0145985	0.104651	0.0138889	0.029703	0.03125	0.001	0.001	0.001	0.001	0.001	0.001	0.049606	2.19302
SL4.0ch06	44142944	44142945	SL4.0ch06:44142945_+	+	C	0.0404624	0.0102041	0.0211268	0.001	0.0335196	0.0105263	0.001	0.001	0.001	0.001	0.001	0.001	6.96441e-06	3.23528
SL4.0ch06	45900190	45900191	SL4.0ch06:45900191_-	-	C	0.0243902	0.0115968	0.0292842	0.0127077	0.024109	0.008867	0.001	0.001	0.001	0.001	0.001	0.001	0.000939742	1.25316
SL4.0ch06	46076612	46076613	SL4.0ch06:46076613_-	-	C	0.05	0.0434783	0.0721649	0.0123457	0.0366972	0.0102041	0.001	0.001	0.001	0.001	0.001	0.001	0.0334013	1.82132
SL4.0ch06	46320268	46320269	SL4.0ch06:46320269_-	-	C	0.046875	0.0106952	0.0304878	0.0114943	0.0591716	0.010582	0.001	0.001	0.001	0.001	0.001	0.001	1.83299e-06	2.08297
SL4.0ch07	349723	349724	SL4.0ch07:349724_-	-	C	0.0930233	0.001	0.128205	0.001	0.0588235	0.0416667	0.001	0.001	0.001	0.001	0.001	0.001	0.00332609	6.21343
SL4.0ch07	855931	855932	SL4.0ch07:855932_-	-	C	0.0487805	0.0238095	0.0819672	0.0152672	0.05	0.0375	0.001	0.001	0.001	0.001	0.001	0.001	0.0385167	1.54724
SL4.0ch07	1671018	1671019	SL4.0ch07:1671019_+	+	C	0.0223881	0.001	0.035461	0.001	0.028169	0.0123457	0.001	0.001	0.001	0.001	0.001	0.001	4.20832e-05	4.32156
SL4.0ch07	2099635	2099636	SL4.0ch07:2099636_+	+	C	0.0396476	0.00917431	0.0243902	0.00943396	0.034749	0.001	0.001	0.001	0.001	0.001	0.001	0.001	4.66218e-05	3.79482
SL4.0ch07	3124201	3124202	SL4.0ch07:3124202_+	+	C	0.0721649	0.0340136	0.1	0.0604027	0.0714286	0.0230769	0.001	0.001	0.001	0.001	0.001	0.001	0.0102288	1.19756
SL4.0ch07	24008902	24008903	SL4.0ch07:24008903_+	+	C	0.0368217	0.014742	0.0392157	0.00621118	0.0296412	0.0251256	0.001	0.001	0.001	0.001	0.001	0.001	0.0458	1.73772
SL4.0ch07	56566738	56566739	SL4.0ch07:56566739_-	-	C	0.0292887	0.0238095	0.0286885	0.001	0.0731707	0.001	0.001	0.001	0.001	0.001	0.001	0.001	0.00905927	5.10051
SL4.0ch07	57781137	57781138	SL4.0ch07:57781138_+	+	C	0.0232975	0.00551471	0.0274914	0.0166113	0.0252976	0.00988468	0.001	0.001	0.001	0.001	0.001	0.001	0.00609818	1.49232
SL4.0ch07	59161630	59161631	SL4.0ch07:59161631_+	+	C	0.029703	0.00896861	0.0234742	0.001	0.025	0.00645161	0.001	0.001	0.001	0.001	0.001	0.001	4.30138e-06	3.35254
SL4.0ch07	60576944	60576945	SL4.0ch07:60576945_+	+	C	0.0447761	0.00892857	0.04	0.001	0.0272727	0.001	0.001	0.001	0.001	0.001	0.001	0.001	1.8701e-13	4.58941
SL4.0ch07	60770571	60770572	SL4.0ch07:60770572_+	+	C	0.0543478	0.001	0.049505	0.023622	0.0309278	0.00900901	0.001	0.001	0.001	0.001	0.001	0.001	0.00115273	4.31785
SL4.0ch07	61961163	61961164	SL4.0ch07:61961164_+	+	C	0.038961	0.0162602	0.045977	0.001	0.0752688	0.0153846	0.001	0.001	0.001	0.001	0.001	0.001	8.94702e-05	4.14883
SL4.0ch07	64157707	64157708	SL4.0ch07:64157708_+	+	C	0.0208333	0.0111111	0.0277778	0.0106383	0.0382514	0.001	0.001	0.001	0.001	0.001	0.001	0.001	0.00508496	3.83077
SL4.0ch07	66091812	66091813	SL4.0ch07:66091813_-	-	C	0.0654206	0.0322581	0.0645161	0.0222222	0.0909091	0.0232558	0.001	0.001	0.001	0.001	0.001	0.001	0.000496754	1.56146
SL4.0ch07	66235477	66235478	SL4.0ch07:66235478_+	+	C	0.0212483	0.0105471	0.0223527	0.0120902	0.0258351	0.0078256	0.001	0.001	0.001	0.001	0.001	0.001	0.00488486	1.26004
SL4.0ch07	66454864	66454865	SL4.0ch07:66454865_-	-	C	0.0540541	0.00888889	0.038674	0.00947867	0.0229358	0.00735294	0.001	0.001	0.001	0.001	0.001	0.001	9.11532e-08	2.15701
SL4.0ch07	66776643	66776644	SL4.0ch07:66776644_-	-	C	0.0306122	0.0105263	0.0714286	0.00900901	0.0384615	0.0105263	0.001	0.001	0.001	0.001	0.001	0.001	2.40786e-06	2.27349
SL4.0ch07	67473266	67473267	SL4.0ch07:67473267_-	-	C	0.0454545	0.025974	0.0350877	0.001	0.0483871	0.00806452	0.001	0.001	0.001	0.001	0.001	0.001	0.00165287	3.83425
SL4.0ch07	67633856	67633857	SL4.0ch07:67633857_-	-	C	0.0789474	0.001	0.0816327	0.0493827	0.0612245	0.001	0.001	0.001	0.001	0.001	0.001	0.001	0.00152682	5.5623
SL4.0ch08	39568	39569	SL4.0ch08:39569_+	+	C	0.0366492	0.00548446	0.0288248	0.00521739	0.0279441	0.00323625	0.001	0.001	0.001	0.001	0.001	0.001	5.91969e-16	2.80976
SL4.0ch08	2483668	2483669	SL4.0ch08:2483669_+	+	C	0.034965	0.00409836	0.038835	0.00858369	0.0379747	0.0121951	0.001	0.001	0.001	0.001	0.001	0.001	3.80924e-07	2.45259
SL4.0ch08	5163608	5163609	SL4.0ch08:5163609_-	-	C	0.0268156	0.0110141	0.0237069	0.00938628	0.0216981	0.00783646	0.001	0.001	0.001	0.001	0.001	0.001	0.000259294	1.36997
SL4.0ch08	53737345	53737346	SL4.0ch08:53737346_+	+	C	0.0555556	0.0188679	0.0882353	0.0384615	0.0666667	0.0140845	0.001	0.001	0.001	0.001	0.001	0.001	0.000173619	1.73785
SL4.0ch08	54944870	54944871	SL4.0ch08:54944871_-	-	C	0.0379747	0.020202	0.0615385	0.00423729	0.0357143	0.0242718	0.001	0.001	0.001	0.001	0.001	0.001	0.0367757	2.58451
SL4.0ch08	54996689	54996690	SL4.0ch08:54996690_-	-	C	0.045977	0.0275229	0.0380952	0.00497512	0.0412371	0.015544	0.001	0.001	0.001	0.001	0.001	0.001	0.00723284	2.00986
SL4.0ch08	57523066	57523067	SL4.0ch08:57523067_+	+	C	0.0505051	0.008	0.0283019	0.00772201	0.0689655	0.0153061	0.001	0.001	0.001	0.001	0.001	0.001	1.59584e-09	2.27213
SL4.0ch08	57663137	57663138	SL4.0ch08:57663138_-	-	C	0.0526316	0.0363636	0.125	0.015625	0.0344828	0.001	0.001	0.001	0.001	0.001	0.001	0.001	0.00494669	3.86993
SL4.0ch08	57985065	57985066	SL4.0ch08:57985066_+	+	C	0.0344828	0.001	0.0247934	0.00970874	0.0454545	0.00847458	0.001	0.001	0.001	0.001	0.001	0.001	2.33086e-05	3.81937
SL4.0ch08	58715185	58715186	SL4.0ch08:58715186_-	-	C	0.102041	0.001	0.102041	0.001	0.0666667	0.0384615	0.001	0.001	0.001	0.001	0.001	0.001	0.000677193	6.09968
SL4.0ch08	60661503	60661504	SL4.0ch08:60661504_+	+	C	0.0325581	0.0157729	0.0304569	0.0058309	0.0205128	0.00769231	0.001	0.001	0.001	0.001	0.001	0.001	0.000861254	1.73824
SL4.0ch08	60920183	60920184	SL4.0ch08:60920184_-	-	C	0.0449898	0.0281996	0.0531697	0.0179028	0.0465116	0.0310559	0.001	0.001	0.001	0.001	0.001	0.001	0.046248	1.01539
SL4.0ch08	62015601	62015602	SL4.0ch08:62015602_+	+	C	0.0304878	0.001	0.0314961	0.00961538	0.0206897	0.00769231	0.001	0.001	0.001	0.001	0.001	0.001	0.000130985	3.60017
SL4.0ch08	62486707	62486708	SL4.0ch08:62486708_-	-	C	0.0337079	0.001	0.0454545	0.001	0.0294118	0.001	0.001	0.001	0.001	0.001	0.001	0.001	1.15284e-75	5.17659
SL4.0ch08	62956085	62956086	SL4.0ch08:62956086_+	+	C	0.0365854	0.0228758	0.0391304	0.00826446	0.0358566	0.0193798	0.001	0.001	0.001	0.001	0.001	0.001	0.0226189	1.45489
SL4.0ch08	62956087	62956088	SL4.0ch08:62956088_+	+	C	0.0344828	0.0165563	0.0545455	0.0180995	0.0292887	0.0197628	0.001	0.001	0.001	0.001	0.001	0.001	0.01856	1.13638
SL4.0ch08	63889979	63889980	SL4.0ch08:63889980_+	+	C	0.107143	0.001	0.125	0.001	0.111111	0.001	0.001	0.001	0.001	0.001	0.001	0.001	9.85063e-246	6.83794
SL4.0ch09	63783	63784	SL4.0ch09:63784_+	+	C	0.0446429	0.001	0.0288462	0.001	0.0365854	0.0333333	0.001	0.001	0.001	0.001	0.001	0.001	0.0195257	4.63413
SL4.0ch09	75644	75645	SL4.0ch09:75645_-	-	C	0.0438596	0.0105263	0.0263158	0.0120482	0.0762712	0.0276498	0.001	0.001	0.001	0.001	0.001	0.001	0.000220491	1.6047
SL4.0ch09	908868	908869	SL4.0ch09:908869_+	+	C	0.0252101	0.001	0.0327869	0.0140845	0.0367647	0.001	0.001	0.001	0.001	0.001	0.001	0.001	3.37586e-05	4.42034
SL4.0ch09	938339	938340	SL4.0ch09:938340_+	+	C	0.037594	0.00636943	0.0310559	0.0152672	0.033557	0.001	0.001	0.001	0.001	0.001	0.001	0.001	0.000338906	3.78979
SL4.0ch09	2418168	2418169	SL4.0ch09:2418169_-	-	C	0.030303	0.0113636	0.0232558	0.0128205	0.0226537	0.00529101	0.001	0.001	0.001	0.001	0.001	0.001	0.00225234	1.5591
SL4.0ch09	6891052	6891053	SL4.0ch09:6891053_+	+	C	0.0505051	0.001	0.0377358	0.0125	0.0326087	0.020202	0.001	0.001	0.001	0.001	0.001	0.001	0.00838782	4.1998
SL4.0ch09	58184444	58184445	SL4.0ch09:58184445_+	+	C	0.0980392	0.001	0.0806452	0.001	0.0652174	0.0689655	0.001	0.001	0.001	0.001	0.001	0.001	0.0311757	5.90325
SL4.0ch09	59785936	59785937	SL4.0ch09:59785937_+	+	C	0.0347958	0.0144695	0.0259319	0.0142857	0.0217687	0.0110701	0.001	0.001	0.001	0.001	0.001	0.001	0.00566633	1.04879
SL4.0ch09	61834037	61834038	SL4.0ch09:61834038_-	-	C	0.0221402	0.00458716	0.0337838	0.00881057	0.023622	0.001	0.001	0.001	0.001	0.001	0.001	0.001	8.44176e-08	3.43031
SL4.0ch09	62384819	62384820	SL4.0ch09:62384820_-	-	C	0.0357143	0.001	0.0338983	0.0136054	0.0357143	0.00558659	0.001	0.001	0.001	0.001	0.001	0.001	2.69422e-05	3.89647
SL4.0ch09	62709778	62709779	SL4.0ch09:62709779_+	+	C	0.184466	0.0540541	0.234568	0.0422535	0.0917431	0.0786517	0.001	0.001	0.001	0.001	0.001	0.001	0.030195	1.75679
SL4.0ch09	65029988	65029989	SL4.0ch09:65029989_+	+	C	0.0609756	0.0434783	0.0384615	0.001	0.057971	0.001	0.001	0.001	0.001	0.001	0.001	0.001	0.00540901	5.02537
SL4.0ch09	66565133	66565134	SL4.0ch09:66565134_-	-	C	0.0483871	0.001	0.0315789	0.025	0.0441176	0.001	0.001	0.001	0.001	0.001	0.001	0.001	0.00821453	4.9644
SL4.0ch09	66600589	66600590	SL4.0ch09:66600590_+	+	C	0.0376569	0.0136054	0.0382166	0.00677966	0.021645	0.0106952	0.001	0.001	0.001	0.001	0.001	0.001	0.00075642	1.8079
SL4.0ch09	68147652	68147653	SL4.0ch09:68147653_-	-	C	0.0580357	0.0309091	0.082996	0.0231729	0.0544355	0.0315126	0.001	0.001	0.001	0.001	0.001	0.001	0.0122628	1.26158
SL4.0ch09	68273889	68273890	SL4.0ch09:68273890_-	-	C	0.15942	0.0945946	0.160714	0.0545455	0.136986	0.0930233	0.001	0.001	0.001	0.001	0.001	0.001	0.0424318	1.02561
SL4.0ch10	6997767	6997768	SL4.0ch10:6997768_+	+	C	0.0617284	0.0170213	0.0816327	0.0391459	0.0454545	0.019802	0.001	0.001	0.001	0.001	0.001	0.001	0.00126346	1.41671
SL4.0ch10	17212850	17212851	SL4.0ch10:17212851_-	-	C	0.037037	0.001	0.0357143	0.0227273	0.0344828	0.001	0.001	0.001	0.001	0.001	0.001	0.001	0.00221159	4.60432
SL4.0ch10	42144716	42144717	SL4.0ch10:42144717_-	-	C	0.0223464	0.00833333	0.0232558	0.001	0.031746	0.0108696	0.001	0.001	0.001	0.001	0.001	0.001	0.000290285	3.26413
SL4.0ch10	50718380	50718381	SL4.0ch10:50718381_-	-	C	0.0314961	0.001	0.0296296	0.001	0.0230769	0.001	0.001	0.001	0.001	0.001	0.001	0.001	6.67338e-58	4.80735
SL4.0ch10	58722187	58722188	SL4.0ch10:58722188_-	-	C	0.0733945	0.0242718	0.0367647	0.0171429	0.0515464	0.0324324	0.001	0.001	0.001	0.001	0.001	0.001	0.0117366	1.17305
SL4.0ch10	59595649	59595650	SL4.0ch10:59595650_-	-	C	0.0331492	0.001	0.0336134	0.001	0.0487805	0.001	0.001	0.001	0.001	0.001	0.001	0.001	1.1468e-80	5.26554
SL4.0ch10	59777618	59777619	SL4.0ch10:59777619_+	+	C	0.0212766	0.00817439	0.0229508	0.0114155	0.0324324	0.0103896	0.001	0.001	0.001	0.001	0.001	0.001	0.000655095	1.37327
SL4.0ch10	61946225	61946226	SL4.0ch10:61946226_-	-	C	0.0269058	0.00613497	0.021978	0.00980392	0.0209424	0.001	0.001	0.001	0.001	0.001	0.001	0.001	0.000214911	3.19873
SL4.0ch10	62881930	62881931	SL4.0ch10:62881931_+	+	C	0.0407407	0.00816327	0.0510638	0.0226244	0.0325581	0.001	0.001	0.001	0.001	0.001	0.001	0.001	0.0002213	3.72906
SL4.0ch10	62884086	62884087	SL4.0ch10:62884087_+	+	C	0.0260304	0.0167286	0.0448113	0.0217391	0.0385757	0.00543478	0.001	0.001	0.001	0.001	0.001	0.001	0.0201702	1.84144
SL4.0ch10	64367742	64367743	SL4.0ch10:64367743_+	+	C	0.03125	0.001	0.0373832	0.001	0.0225564	0.001	0.001	0.001	0.001	0.001	0.001	0.001	5.61394e-63	4.92283
SL4.0ch10	64478574	64478575	SL4.0ch10:64478575_-	-	C	0.0425532	0.001	0.0336134	0.0106383	0.0225564	0.001	0.001	0.001	0.001	0.001	0.001	0.001	1.28435e-07	4.5061
SL4.0ch10	64590921	64590922	SL4.0ch10:64590922_-	-	C	0.0408163	0.001	0.026087	0.00943396	0.03	0.015748	0.001	0.001	0.001	0.001	0.001	0.001	0.00404688	3.9221
SL4.0ch11	762240	762241	SL4.0ch11:762241_+	+	C	0.0204082	0.00537634	0.0273224	0.001	0.0306122	0.001	0.001	0.001	0.001	0.001	0.001	0.001	2.39383e-10	4.36338
SL4.0ch11	1268812	1268813	SL4.0ch11:1268813_+	+	C	0.122449	0.0638298	0.107143	0.0408163	0.117647	0.047619	0.001	0.001	0.001	0.001	0.001	0.001	0.00184199	1.22529
SL4.0ch11	1496036	1496037	SL4.0ch11:1496037_-	-	C	0.0512821	0.0222222	0.0534351	0.0215827	0.105263	0.030303	0.001	0.001	0.001	0.001	0.001	0.001	0.000215746	1.46152
SL4.0ch11	1520330	1520331	SL4.0ch11:1520331_+	+	C	0.023622	0.016129	0.0545455	0.001	0.0306122	0.001	0.001	0.001	0.001	0.001	0.001	0.001	0.00276437	4.85076
SL4.0ch11	3888805	3888806	SL4.0ch11:3888806_+	+	C	0.117647	0.0227273	0.107143	0.0416667	0.166667	0.0625	0.001	0.001	0.001	0.001	0.001	0.001	0.0001171	1.79642
SL4.0ch11	4243315	4243316	SL4.0ch11:4243316_-	-	C	0.0322581	0.0133333	0.0421053	0.013986	0.0430108	0.015873	0.001	0.001	0.001	0.001	0.001	0.001	7.53989e-05	1.44561
SL4.0ch11	4831380	4831381	SL4.0ch11:4831381_+	+	C	0.0344828	0.0125	0.031746	0.001	0.05	0.001	0.001	0.001	0.001	0.001	0.001	0.001	1.61818e-06	4.8151
SL4.0ch11	6429076	6429077	SL4.0ch11:6429077_-	-	C	0.0327869	0.00997506	0.0213904	0.0126263	0.026738	0.0119048	0.001	0.001	0.001	0.001	0.001	0.001	0.00573954	1.27047
SL4.0ch11	46876992	46876993	SL4.0ch11:46876993_-	-	C	0.0231481	0.0108696	0.0268817	0.0159574	0.0507614	0.001	0.001	0.001	0.001	0.001	0.001	0.001	0.0161404	4.18387
SL4.0ch11	48855272	48855273	SL4.0ch11:48855273_-	-	C	0.0263158	0.0207254	0.0283019	0.00684932	0.0347222	0.001	0.001	0.001	0.001	0.001	0.001	0.001	0.0177965	3.74173
SL4.0ch11	51965097	51965098	SL4.0ch11:51965098_+	+	C	0.0636364	0.001	0.0285714	0.00680272	0.0447761	0.001	0.001	0.001	0.001	0.001	0.001	0.001	3.93992e-12	5.22871
SL4.0ch11	52050803	52050804	SL4.0ch11:52050804_+	+	C	0.0363636	0.0193237	0.0301887	0.001	0.0334928	0.00520833	0.001	0.001	0.001	0.001	0.001	0.001	0.000804872	3.67822
SL4.0ch11	52087667	52087668	SL4.0ch11:52087668_-	-	C	0.0223048	0.00294118	0.0211864	0.00170068	0.0271739	0.00543478	0.001	0.001	0.001	0.001	0.001	0.001	1.29305e-13	3.0658
SL4.0ch11	52484937	52484938	SL4.0ch11:52484938_-	-	C	0.0205479	0.00527704	0.026936	0.00455581	0.0229008	0.0138889	0.001	0.001	0.001	0.001	0.001	0.001	0.00267078	1.94854
SL4.0ch11	53484367	53484368	SL4.0ch11:53484368_-	-	C	0.0657895	0.001	0.0641026	0.001	0.0428571	0.001	0.001	0.001	0.001	0.001	0.001	0.001	3.96349e-122	5.84633
SL4.0ch12	2296444	2296445	SL4.0ch12:2296445_-	-	C	0.038674	0.0131579	0.0239521	0.001	0.0266667	0.001	0.001	0.001	0.001	0.001	0.001	0.001	1.22719e-06	4.15506
SL4.0ch12	3806307	3806308	SL4.0ch12:3806308_-	-	C	0.0459184	0.00653595	0.0543478	0.001	0.0307018	0.0251572	0.001	0.001	0.001	0.001	0.001	0.001	0.0132187	4.38277
SL4.0ch12	5103599	5103600	SL4.0ch12:5103600_-	-	C	0.0588235	0.0396825	0.0727273	0.0188679	0.0430108	0.010101	0.001	0.001	0.001	0.001	0.001	0.001	0.00741341	1.67947
SL4.0ch12	6466276	6466277	SL4.0ch12:6466277_+	+	C	0.0232558	0.00813008	0.0232558	0.001	0.0280374	0.00787402	0.001	0.001	0.001	0.001	0.001	0.001	4.08908e-05	3.30519
SL4.0ch12	27147891	27147892	SL4.0ch12:27147892_-	-	C	0.03	0.001	0.06	0.016	0.0576923	0.0206186	0.001	0.001	0.001	0.001	0.001	0.001	7.25431e-05	3.60668
SL4.0ch12	29048160	29048161	SL4.0ch12:29048161_-	-	C	0.056338	0.0258621	0.0675676	0.0121951	0.0957447	0.0291262	0.001	0.001	0.001	0.001	0.001	0.001	0.000197777	1.88093
SL4.0ch12	52164643	52164644	SL4.0ch12:52164644_+	+	C	0.0280374	0.00719424	0.0328947	0.001	0.0414201	0.00699301	0.001	0.001	0.001	0.001	0.001	0.001	7.5943e-09	3.83268
SL4.0ch12	61366806	61366807	SL4.0ch12:61366807_-	-	C	0.0252708	0.00396825	0.0232558	0.00787402	0.0246479	0.0174825	0.001	0.001	0.001	0.001	0.001	0.001	0.0142299	1.85462
SL4.0ch12	62627110	62627111	SL4.0ch12:62627111_-	-	C	0.039801	0.010929	0.0343348	0.0171429	0.0201613	0.001	0.001	0.001	0.001	0.001	0.001	0.001	0.00127563	3.10194
SL4.0ch12	63797973	63797974	SL4.0ch12:63797974_+	+	C	0.06	0.001	0.0379747	0.001	0.0380952	0.001	0.001	0.001	0.001	0.001	0.001	0.001	1.57996e-95	5.50144
SL4.0ch12	65809659	65809660	SL4.0ch12:65809660_-	-	C	0.0642202	0.0526316	0.05	0.0103093	0.0793651	0.015625	0.001	0.001	0.001	0.001	0.001	0.001	0.0216033	1.89507
SL4.0ch12	66026142	66026143	SL4.0ch12:66026143_-	-	C	0.0877193	0.0425532	0.0701754	0.001	0.150943	0.0344828	0.001	0.001	0.001	0.001	0.001	0.001	0.000780345	4.67337
SL4.0ch12	66161649	66161650	SL4.0ch12:66161650_-	-	C	0.0243902	0.0144928	0.0254237	0.001	0.0347222	0.001	0.001	0.001	0.001	0.001	0.001	0.001	0.00109851	4.36428
SL4.0ch12	66344584	66344585	SL4.0ch12:66344585_-	-	C	0.0263158	0.00632911	0.028777	0.00537634	0.0322581	0.0166667	0.001	0.001	0.001	0.001	0.001	0.001	0.000546281	1.94229
SL4.0ch12	66388230	66388231	SL4.0ch12:66388231_+	+	C	0.027027	0.0133929	0.0274725	0.00865801	0.0338164	0.00873362	0.001	0.001	0.001	0.001	0.001	0.001	0.000358672	1.60109
SL4.0ch01	41303	41304	SL4.0ch01:41304_+	+	C	0.001	0.001	0.001	0.001	0.001	0.001	0.121212	0.06	0.0519481	0.0229885	0.0769231	0.001	0.00822508	-4.7582
SL4.0ch01	637208	637209	SL4.0ch01:637209_+	+	C	0.001	0.001	0.001	0.001	0.001	0.001	0.110294	0.0190476	0.0674847	0.0416667	0.0362319	0.001	0.00328502	-3.86196
SL4.0ch01	1100185	1100186	SL4.0ch01:1100186_+	+	C	0.001	0.001	0.001	0.001	0.001	0.001	0.0233463	0.0153846	0.0254777	0.001	0.0497512	0.0168067	0.0122772	-3.3162
SL4.0ch01	1408972	1408973	SL4.0ch01:1408973_-	-	C	0.001	0.001	0.001	0.001	0.001	0.001	0.0239234	0.00877193	0.0205761	0.001	0.0212766	0.00719424	0.000194983	-3.12835
SL4.0ch01	2064741	2064742	SL4.0ch01:2064742_+	+	C	0.001	0.001	0.001	0.001	0.001	0.001	0.0348624	0.0148064	0.0315457	0.0157895	0.0258993	0.00774443	0.00131062	-1.36146
SL4.0ch01	2112953	2112954	SL4.0ch01:2112954_+	+	C	0.001	0.001	0.001	0.001	0.001	0.001	0.166667	0.0875	0.141104	0.068	0.149606	0.0680628	0.00501674	-1.04241
SL4.0ch01	3831985	3831986	SL4.0ch01:3831986_+	+	C	0.001	0.001	0.001	0.001	0.001	0.001	0.16129	0.0571429	0.2	0.0952381	0.146341	0.04	0.000437626	-1.51626
SL4.0ch01	6260541	6260542	SL4.0ch01:6260542_+	+	C	0.001	0.001	0.001	0.001	0.001	0.001	0.034965	0.0117188	0.0220588	0.0182186	0.0426357	0.0146252	0.0367614	-1.24479
SL4.0ch01	54542245	54542246	SL4.0ch01:54542246_+	+	C	0.001	0.001	0.001	0.001	0.001	0.001	0.0769231	0.035461	0.0595238	0.028777	0.0549451	0.0251572	0.00278532	-1.10047
SL4.0ch01	56847045	56847046	SL4.0ch01:56847046_+	+	C	0.001	0.001	0.001	0.001	0.001	0.001	0.153846	0.001	0.176471	0.001	0.15	0.0416667	3.5245e-09	-6.7979
SL4.0ch01	69429951	69429952	SL4.0ch01:69429952_-	-	C	0.001	0.001	0.001	0.001	0.001	0.001	0.0397351	0.0124224	0.0695652	0.0110497	0.0495868	0.030303	0.00424833	-1.89446
SL4.0ch01	71407856	71407857	SL4.0ch01:71407857_-	-	C	0.001	0.001	0.001	0.001	0.001	0.001	0.0495495	0.0164609	0.0360825	0.0135747	0.0379147	0.0299145	0.0338665	-1.21257
SL4.0ch01	72892992	72892993	SL4.0ch01:72892993_-	-	C	0.001	0.001	0.001	0.001	0.001	0.001	0.0204082	0.0101351	0.0295031	0.00856531	0.0249042	0.0119048	0.00221203	-1.33777
SL4.0ch01	74384613	74384614	SL4.0ch01:74384614_-	-	C	0.001	0.001	0.001	0.001	0.001	0.001	0.0322581	0.001	0.0383142	0.0204082	0.0424242	0.0243902	0.0256583	-3.57782
SL4.0ch01	75077687	75077688	SL4.0ch01:75077688_-	-	C	0.001	0.001	0.001	0.001	0.001	0.001	0.0294118	0.0114943	0.031746	0.00826446	0.0368421	0.00571429	1.10879e-05	-2.10444
SL4.0ch01	75835552	75835553	SL4.0ch01:75835553_-	-	C	0.001	0.001	0.001	0.001	0.001	0.001	0.0342466	0.0168067	0.0233918	0.00884956	0.0304878	0.001	0.0035242	-3.54776
SL4.0ch01	75836368	75836369	SL4.0ch01:75836369_-	-	C	0.001	0.001	0.001	0.001	0.001	0.001	0.0704225	0.001	0.0441176	0.0185185	0.0540541	0.0133333	0.000174848	-4.6789
SL4.0ch01	78474568	78474569	SL4.0ch01:78474569_+	+	C	0.001	0.001	0.001	0.001	0.001	0.001	0.0241935	0.015528	0.0201613	0.00697674	0.0252101	0.010989	0.0116637	-1.17628
SL4.0ch01	79405772	79405773	SL4.0ch01:79405773_-	-	C	0.001	0.001	0.001	0.001	0.001	0.001	0.037123	0.0177866	0.0290323	0.0155763	0.0237581	0.00904977	0.00383772	-1.13758
SL4.0ch01	79592492	79592493	SL4.0ch01:79592493_+	+	C	0.001	0.001	0.001	0.001	0.001	0.001	0.0252101	0.0152672	0.0347826	0.0235294	0.0789474	0.0208333	0.0400734	-1.20743
SL4.0ch01	79979875	79979876	SL4.0ch01:79979876_-	-	C	0.001	0.001	0.001	0.001	0.001	0.001	0.0243902	0.0156006	0.0264386	0.0104287	0.0349265	0.0161074	0.0126425	-1.06209
SL4.0ch01	80046190	80046191	SL4.0ch01:80046191_+	+	C	0.001	0.001	0.001	0.001	0.001	0.001	0.0652174	0.001	0.0512821	0.001	0.0895522	0.001	2.92315e-146	-6.10084
SL4.0ch01	80383988	80383989	SL4.0ch01:80383989_+	+	C	0.001	0.001	0.001	0.001	0.001	0.001	0.0247423	0.0154374	0.0204082	0.00765306	0.0234043	0.0071048	0.00668396	-1.33797
SL4.0ch01	80550892	80550893	SL4.0ch01:80550893_+	+	C	0.001	0.001	0.001	0.001	0.001	0.001	0.0925926	0.0588235	0.0909091	0.0251572	0.113924	0.0265957	0.00468126	-1.66186
SL4.0ch01	80571576	80571577	SL4.0ch01:80571577_+	+	C	0.001	0.001	0.001	0.001	0.001	0.001	0.0695652	0.001	0.0808081	0.001	0.0504202	0.0506329	0.0252126	-5.65627
SL4.0ch01	80734802	80734803	SL4.0ch01:80734803_+	+	C	0.001	0.001	0.001	0.001	0.001	0.001	0.0253411	0.0144472	0.0329715	0.0132653	0.0267531	0.0113086	0.00395139	-1.14017
SL4.0ch01	87058310	87058311	SL4.0ch01:87058311_+	+	C	0.001	0.001	0.001	0.001	0.001	0.001	0.0223881	0.0165975	0.0271739	0.00573066	0.0222772	0.00833333	0.020732	-1.54936
SL4.0ch01	88154648	88154649	SL4.0ch01:88154649_+	+	C	0.001	0.001	0.001	0.001	0.001	0.001	0.0420168	0.016129	0.0518519	0.0207469	0.0300752	0.0181818	0.00521114	-1.17389
SL4.0ch01	89033661	89033662	SL4.0ch01:89033662_-	-	C	0.001	0.001	0.001	0.001	0.001	0.001	0.0406977	0.025641	0.0441176	0.0283401	0.0643564	0.0109489	0.0445622	-1.59189
SL4.0ch01	89243953	89243954	SL4.0ch01:89243954_-	-	C	0.001	0.001	0.001	0.001	0.001	0.001	0.0243902	0.0070922	0.0393701	0.001	0.0344828	0.001	4.44279e-09	-4.68503
SL4.0ch01	89549795	89549796	SL4.0ch01:89549796_+	+	C	0.001	0.001	0.001	0.001	0.001	0.001	0.0333333	0.015748	0.0253165	0.0147059	0.0451613	0.001	0.016169	-4.02804
SL4.0ch01	90035157	90035158	SL4.0ch01:90035158_+	+	C	0.001	0.001	0.001	0.001	0.001	0.001	0.037037	0.0178571	0.0552147	0.018018	0.044586	0.00806452	0.000448216	-1.83563
SL4.0ch02	14570862	14570863	SL4.0ch02:14570863_-	-	C	0.001	0.001	0.001	0.001	0.001	0.001	0.0543478	0.0247253	0.0524345	0.02	0.0552326	0.0233918	0.000642528	-1.26052
SL4.0ch02	14636562	14636563	SL4.0ch02:14636563_+	+	C	0.001	0.001	0.001	0.001	0.001	0.001	0.0357143	0.00900901	0.0612245	0.0105263	0.0347826	0.0103093	4.18437e-08	-2.13358
SL4.0ch02	18057188	18057189	SL4.0ch02:18057189_+	+	C	0.001	0.001	0.001	0.001	0.001	0.001	0.195652	0.0625	0.152941	0.0724638	0.113208	0.05	0.00100334	-1.32298
SL4.0ch02	19253119	19253120	SL4.0ch02:19253120_-	-	C	0.001	0.001	0.001	0.001	0.001	0.001	0.0264901	0.001	0.028777	0.00990099	0.0243902	0.001	9.97571e-07	-4.15917
SL4.0ch02	25439808	25439809	SL4.0ch02:25439809_+	+	C	0.001	0.001	0.001	0.001	0.001	0.001	0.023622	0.0183486	0.020202	0.001	0.0208333	0.001	0.00964311	-3.81727
SL4.0ch02	25693610	25693611	SL4.0ch02:25693611_-	-	C	0.001	0.001	0.001	0.001	0.001	0.001	0.0634921	0.03125	0.0619469	0.010582	0.0727273	0.0171429	0.000281932	-2.02133
SL4.0ch02	29254266	29254267	SL4.0ch02:29254267_+	+	C	0.001	0.001	0.001	0.001	0.001	0.001	0.0223489	0.0131787	0.023918	0.0115473	0.0324621	0.0131752	0.00711351	-1.05978
SL4.0ch02	32876660	32876661	SL4.0ch02:32876661_-	-	C	0.001	0.001	0.001	0.001	0.001	0.001	0.0886076	0.0520833	0.0487805	0.028777	0.0642202	0.00854701	0.029489	-1.86838
SL4.0ch02	33384329	33384330	SL4.0ch02:33384330_+	+	C	0.001	0.001	0.001	0.001	0.001	0.001	0.0314465	0.00787402	0.0205479	0.00284091	0.0253165	0.00552486	9.40528e-10	-2.41026
SL4.0ch02	36659207	36659208	SL4.0ch02:36659208_-	-	C	0.001	0.001	0.001	0.001	0.001	0.001	0.125	0.0238095	0.0967742	0.0526316	0.107143	0.0454545	0.00406523	-1.65528
SL4.0ch02	37732459	37732460	SL4.0ch02:37732460_-	-	C	0.001	0.001	0.001	0.001	0.001	0.001	0.031746	0.001	0.0344828	0.001	0.0211268	0.00636943	1.07846e-08	-4.53292
SL4.0ch02	38122492	38122493	SL4.0ch02:38122493_+	+	C	0.001	0.001	0.001	0.001	0.001	0.001	0.0413793	0.001	0.0324324	0.0120968	0.0245399	0.00904977	0.000468477	-3.96107
SL4.0ch02	38517745	38517746	SL4.0ch02:38517746_+	+	C	0.001	0.001	0.001	0.001	0.001	0.001	0.0297297	0.0125	0.0291971	0.0151134	0.0376283	0.0123839	0.00154896	-1.29476
SL4.0ch02	40177529	40177530	SL4.0ch02:40177530_-	-	C	0.001	0.001	0.001	0.001	0.001	0.001	0.0535714	0.001	0.0280374	0.001	0.0526316	0.00694444	2.34949e-23	-4.89277
SL4.0ch02	40496566	40496567	SL4.0ch02:40496567_-	-	C	0.001	0.001	0.001	0.001	0.001	0.001	0.0254237	0.001	0.0362319	0.00917431	0.03125	0.0120482	7.83629e-05	-3.41405
SL4.0ch02	41562721	41562722	SL4.0ch02:41562722_-	-	C	0.001	0.001	0.001	0.001	0.001	0.001	0.0238095	0.00869565	0.025641	0.001	0.0378788	0.010101	4.88047e-05	-3.41999
SL4.0ch02	42139641	42139642	SL4.0ch02:42139642_+	+	C	0.001	0.001	0.001	0.001	0.001	0.001	0.0273973	0.0162602	0.0331126	0.0143369	0.0424242	0.0125392	0.00553318	-1.30098
SL4.0ch02	43033404	43033405	SL4.0ch02:43033405_-	-	C	0.001	0.001	0.001	0.001	0.001	0.001	0.105263	0.0833333	0.133333	0.0227273	0.0882353	0.0222222	0.0190812	-1.88858
SL4.0ch02	43711548	43711549	SL4.0ch02:43711549_-	-	C	0.001	0.001	0.001	0.001	0.001	0.001	0.0340909	0.0108696	0.0483871	0.001	0.0245902	0.00613497	7.11578e-06	-4.20853
SL4.0ch02	44196230	44196231	SL4.0ch02:44196231_+	+	C	0.001	0.001	0.001	0.001	0.001	0.001	0.023622	0.001	0.0285714	0.0147059	0.033557	0.001	0.000326562	-4.29863
SL4.0ch02	46344308	46344309	SL4.0ch02:46344309_-	-	C	0.001	0.001	0.001	0.001	0.001	0.001	0.0220264	0.0132159	0.0247934	0.00396825	0.0228311	0.00888889	0.00639355	-1.81979
SL4.0ch02	49037957	49037958	SL4.0ch02:49037958_+	+	C	0.001	0.001	0.001	0.001	0.001	0.001	0.128205	0.0243902	0.0930233	0.0576923	0.177778	0.0363636	0.00250057	-1.97399
SL4.0ch02	50758027	50758028	SL4.0ch02:50758028_-	-	C	0.001	0.001	0.001	0.001	0.001	0.001	0.0451613	0.03125	0.0378378	0.017316	0.035461	0.010101	0.0225704	-1.25004
SL4.0ch02	51868000	51868001	SL4.0ch02:51868001_+	+	C	0.001	0.001	0.001	0.001	0.001	0.001	0.0229008	0.001	0.0285714	0.001	0.0204082	0.00995025	0.000131807	-4.15544
SL4.0ch02	52419984	52419985	SL4.0ch02:52419985_+	+	C	0.001	0.001	0.001	0.001	0.001	0.001	0.0373444	0.0165289	0.0347826	0.001	0.0431034	0.0149254	0.00136047	-3.73166
SL4.0ch02	52844163	52844164	SL4.0ch02:52844164_-	-	C	0.001	0.001	0.001	0.001	0.001	0.001	0.0202703	0.001	0.0252525	0.0138889	0.0261438	0.00680272	0.00217483	-3.10793
SL4.0ch03	1863419	1863420	SL4.0ch03:1863420_+	+	C	0.001	0.001	0.001	0.001	0.001	0.001	0.0235546	0.014881	0.0271845	0.00765306	0.021645	0.012945	0.0300452	-1.18651
SL4.0ch03	2175438	2175439	SL4.0ch03:2175439_-	-	C	0.001	0.001	0.001	0.001	0.001	0.001	0.0225989	0.0144231	0.042735	0.0199203	0.035	0.00840336	0.0133793	-1.3923
SL4.0ch03	2309472	2309473	SL4.0ch03:2309473_-	-	C	0.001	0.001	0.001	0.001	0.001	0.001	0.0292683	0.00625	0.0365854	0.001	0.040404	0.0120482	1.29971e-06	-3.89324
SL4.0ch03	2603371	2603372	SL4.0ch03:2603372_-	-	C	0.001	0.001	0.001	0.001	0.001	0.001	0.0236686	0.0102041	0.0223464	0.00655738	0.0347222	0.00403226	0.000134761	-2.26499
SL4.0ch03	5791080	5791081	SL4.0ch03:5791081_+	+	C	0.001	0.001	0.001	0.001	0.001	0.001	0.0277778	0.001	0.0273973	0.001	0.0294118	0.001	3.42249e-58	-4.81421
SL4.0ch03	6598641	6598642	SL4.0ch03:6598642_+	+	C	0.001	0.001	0.001	0.001	0.001	0.001	0.0300752	0.0267559	0.028	0.00911854	0.0223642	0.00273224	0.0459049	-2.05424
SL4.0ch03	6613882	6613883	SL4.0ch03:6613883_+	+	C	0.001	0.001	0.001	0.001	0.001	0.001	0.0207469	0.00890208	0.021978	0.0131579	0.05	0.0111111	0.00615276	-1.50286
SL4.0ch03	20083099	20083100	SL4.0ch03:20083100_-	-	C	0.001	0.001	0.001	0.001	0.001	0.001	0.0237467	0.0164706	0.0435967	0.0162455	0.0300546	0.0148423	0.0232137	-1.03734
SL4.0ch03	23844963	23844964	SL4.0ch03:23844964_-	-	C	0.001	0.001	0.001	0.001	0.001	0.001	0.0373134	0.0142857	0.037037	0.00828729	0.0326797	0.0105541	1.64254e-05	-1.7717
SL4.0ch03	29270666	29270667	SL4.0ch03:29270667_-	-	C	0.001	0.001	0.001	0.001	0.001	0.001	0.0227273	0.00510204	0.0233918	0.0140845	0.0318471	0.011194	0.00404422	-1.58177
SL4.0ch03	31217220	31217221	SL4.0ch03:31217221_+	+	C	0.001	0.001	0.001	0.001	0.001	0.001	0.029703	0.0121951	0.104167	0.001	0.03125	0.001	4.33105e-06	-5.52099
SL4.0ch03	32688537	32688538	SL4.0ch03:32688538_-	-	C	0.001	0.001	0.001	0.001	0.001	0.001	0.0547945	0.0397351	0.0610687	0.001	0.0650407	0.027027	0.0317364	-4.43263
SL4.0ch03	47357156	47357157	SL4.0ch03:47357157_-	-	C	0.001	0.001	0.001	0.001	0.001	0.001	0.0424242	0.0322581	0.0927152	0.0269058	0.0559006	0.0282258	0.0415391	-1.16889
SL4.0ch03	47371677	47371678	SL4.0ch03:47371678_-	-	C	0.001	0.001	0.001	0.001	0.001	0.001	0.0238095	0.0122699	0.0441176	0.001	0.0555556	0.001	0.000154952	-5.0811
SL4.0ch03	47871763	47871764	SL4.0ch03:47871764_+	+	C	0.001	0.001	0.001	0.001	0.001	0.001	0.0206897	0.0168539	0.0357143	0.0111732	0.0308642	0.00564972	0.0255925	-1.72863
SL4.0ch03	53788431	53788432	SL4.0ch03:53788432_-	-	C	0.001	0.001	0.001	0.001	0.001	0.001	0.0363636	0.0126582	0.0375	0.00302115	0.0441176	0.0181818	0.000436252	-2.57025
SL4.0ch03	54082009	54082010	SL4.0ch03:54082010_-	-	C	0.001	0.001	0.001	0.001	0.001	0.001	0.0249307	0.0128617	0.0222222	0.0125786	0.0381356	0.0097561	0.00858034	-1.35034
SL4.0ch03	54201237	54201238	SL4.0ch03:54201238_-	-	C	0.001	0.001	0.001	0.001	0.001	0.001	0.134328	0.0714286	0.0819672	0.04	0.0483871	0.001	0.0171633	-4.1218
SL4.0ch03	54452424	54452425	SL4.0ch03:54452425_+	+	C	0.001	0.001	0.001	0.001	0.001	0.001	0.0508475	0.00526316	0.0496454	0.021097	0.0421053	0.0222222	0.00518867	-2.22523
SL4.0ch03	55258708	55258709	SL4.0ch03:55258709_-	-	C	0.001	0.001	0.001	0.001	0.001	0.001	0.0882353	0.0218978	0.0898876	0.0429448	0.10687	0.0802469	0.0390461	-1.3163
SL4.0ch03	56396920	56396921	SL4.0ch03:56396921_+	+	C	0.001	0.001	0.001	0.001	0.001	0.001	0.025641	0.0144231	0.0301508	0.0160772	0.0414201	0.010453	0.0104857	-1.34857
SL4.0ch03	56790131	56790132	SL4.0ch03:56790132_+	+	C	0.001	0.001	0.001	0.001	0.001	0.001	0.0214158	0.0107803	0.0238908	0.00543478	0.0214891	0.00776699	0.00074977	-1.61457
SL4.0ch03	57810149	57810150	SL4.0ch03:57810150_-	-	C	0.001	0.001	0.001	0.001	0.001	0.001	0.0377095	0.0121457	0.0335196	0.0172911	0.030303	0.0171233	0.00805044	-1.18804
SL4.0ch03	58870816	58870817	SL4.0ch03:58870817_+	+	C	0.001	0.001	0.001	0.001	0.001	0.001	0.0636364	0.001	0.0555556	0.00714286	0.0214286	0.00956938	3.37583e-05	-4.61803
SL4.0ch03	58872983	58872984	SL4.0ch03:58872984_+	+	C	0.001	0.001	0.001	0.001	0.001	0.001	0.0576923	0.0181818	0.121212	0.0576923	0.104167	0.0361446	0.000429699	-1.4454
SL4.0ch03	59442013	59442014	SL4.0ch03:59442014_-	-	C	0.001	0.001	0.001	0.001	0.001	0.001	0.0810811	0.0909091	0.130435	0.001	0.107143	0.001	0.0378487	-6.31222
SL4.0ch03	63541313	63541314	SL4.0ch03:63541314_-	-	C	0.001	0.001	0.001	0.001	0.001	0.001	0.0281955	0.00690846	0.0207852	0.0157618	0.0302457	0.00686813	0.0142535	-1.71254
SL4.0ch03	64296916	64296917	SL4.0ch03:64296917_+	+	C	0.001	0.001	0.001	0.001	0.001	0.001	0.0336134	0.001	0.0353982	0.001	0.0230769	0.001	1.24956e-63	-4.93703
SL4.0ch03	64600052	64600053	SL4.0ch03:64600053_+	+	C	0.001	0.001	0.001	0.001	0.001	0.001	0.0238095	0.001	0.0254777	0.001	0.0277778	0.00578035	3.25479e-13	-4.17152
SL4.0ch03	64776485	64776486	SL4.0ch03:64776486_+	+	C	0.001	0.001	0.001	0.001	0.001	0.001	0.0314961	0.0177515	0.039548	0.00584795	0.0454545	0.001	0.00102882	-4.16951
SL4.0ch03	65049919	65049920	SL4.0ch03:65049920_-	-	C	0.001	0.001	0.001	0.001	0.001	0.001	0.0244648	0.00647668	0.0268657	0.00879397	0.0224719	0.00446927	3.68297e-07	-1.99806
SL4.0ch04	1022721	1022722	SL4.0ch04:1022722_+	+	C	0.001	0.001	0.001	0.001	0.001	0.001	0.0483871	0.00819672	0.0641026	0.0331126	0.0263158	0.0145985	0.0114356	-1.695
SL4.0ch04	1671118	1671119	SL4.0ch04:1671119_+	+	C	0.001	0.001	0.001	0.001	0.001	0.001	0.0238095	0.0106157	0.0229008	0.00694444	0.024961	0.00455581	0.000133619	-1.88719
SL4.0ch04	1989950	1989951	SL4.0ch04:1989951_+	+	C	0.001	0.001	0.001	0.001	0.001	0.001	0.0364964	0.0102041	0.0428571	0.0113636	0.028777	0.001	3.79028e-06	-3.58721
SL4.0ch04	2646931	2646932	SL4.0ch04:2646932_-	-	C	0.001	0.001	0.001	0.001	0.001	0.001	0.0330579	0.0114943	0.0208333	0.001	0.0218579	0.001	1.72297e-06	-3.92267
SL4.0ch04	3918856	3918857	SL4.0ch04:3918857_-	-	C	0.001	0.001	0.001	0.001	0.001	0.001	0.0502165	0.0349206	0.0509356	0.0279503	0.0409417	0.0144404	0.0373275	-1.02457
SL4.0ch04	4021706	4021707	SL4.0ch04:4021707_-	-	C	0.001	0.001	0.001	0.001	0.001	0.001	0.0638298	0.013245	0.0265487	0.010989	0.0866142	0.0128205	6.88026e-06	-2.2255
SL4.0ch04	5286284	5286285	SL4.0ch04:5286285_+	+	C	0.001	0.001	0.001	0.001	0.001	0.001	0.0416667	0.015748	0.0446429	0.0155039	0.0241935	0.00892857	6.67227e-05	-1.4568
SL4.0ch04	5746983	5746984	SL4.0ch04:5746984_+	+	C	0.001	0.001	0.001	0.001	0.001	0.001	0.0583333	0.01	0.0526316	0.0283401	0.0675676	0.0225225	0.00166384	-1.83305
SL4.0ch04	6069774	6069775	SL4.0ch04:6069775_-	-	C	0.001	0.001	0.001	0.001	0.001	0.001	0.0306513	0.0294118	0.0434783	0.005	0.0247934	0.001	0.0299607	-3.52025
SL4.0ch04	7122136	7122137	SL4.0ch04:7122137_-	-	C	0.001	0.001	0.001	0.001	0.001	0.001	0.1875	0.028777	0.0877193	0.0454545	0.0869565	0.0645161	0.0419868	-1.7096
SL4.0ch04	19333074	19333075	SL4.0ch04:19333075_+	+	C	0.001	0.001	0.001	0.001	0.001	0.001	0.05	0.0140845	0.0434783	0.0165289	0.0625	0.0253165	9.24734e-05	-1.53142
SL4.0ch04	21342035	21342036	SL4.0ch04:21342036_-	-	C	0.001	0.001	0.001	0.001	0.001	0.001	0.0261438	0.0189573	0.0363636	0.00436681	0.0240964	0.00873362	0.0184878	-2.06826
SL4.0ch04	39178744	39178745	SL4.0ch04:39178745_+	+	C	0.001	0.001	0.001	0.001	0.001	0.001	0.0368421	0.00872093	0.0319149	0.00540541	0.0259067	0.017284	0.00516796	-1.95644
SL4.0ch04	41325231	41325232	SL4.0ch04:41325232_+	+	C	0.001	0.001	0.001	0.001	0.001	0.001	0.0229645	0.0144665	0.0307263	0.0174292	0.0408998	0.0122699	0.0227493	-1.15896
SL4.0ch04	42283635	42283636	SL4.0ch04:42283636_-	-	C	0.001	0.001	0.001	0.001	0.001	0.001	0.0337079	0.015015	0.025	0.00952381	0.0469799	0.015444	0.00020602	-1.40121
SL4.0ch04	45540427	45540428	SL4.0ch04:45540428_-	-	C	0.001	0.001	0.001	0.001	0.001	0.001	0.109091	0.001	0.075	0.0344828	0.122807	0.0454545	0.00251546	-5.24647
SL4.0ch04	45772050	45772051	SL4.0ch04:45772051_-	-	C	0.001	0.001	0.001	0.001	0.001	0.001	0.0311284	0.00425532	0.0262172	0.0104167	0.0266667	0.0134615	0.00227629	-1.98903
SL4.0ch04	50102289	50102290	SL4.0ch04:50102290_-	-	C	0.001	0.001	0.001	0.001	0.001	0.001	0.0319149	0.0273973	0.03125	0.001	0.03	0.001	0.0148424	-4.37778
SL4.0ch04	51583079	51583080	SL4.0ch04:51583080_+	+	C	0.001	0.001	0.001	0.001	0.001	0.001	0.0648649	0.0410959	0.0895522	0.0412371	0.106383	0.0324675	0.0115491	-1.22932
SL4.0ch04	51850312	51850313	SL4.0ch04:51850313_-	-	C	0.001	0.001	0.001	0.001	0.001	0.001	0.0284698	0.0132013	0.0257511	0.0142349	0.0260586	0.00581395	0.00585148	-1.49299
SL4.0ch04	53241308	53241309	SL4.0ch04:53241309_-	-	C	0.001	0.001	0.001	0.001	0.001	0.001	0.0325203	0.0116279	0.0393701	0.001	0.0666667	0.001	6.37479e-07	-5.17927
SL4.0ch04	55004912	55004913	SL4.0ch04:55004913_+	+	C	0.001	0.001	0.001	0.001	0.001	0.001	0.0422222	0.02693	0.0342857	0.0103734	0.044665	0.0106762	0.00555066	-1.60038
SL4.0ch04	55880312	55880313	SL4.0ch04:55880313_+	+	C	0.001	0.001	0.001	0.001	0.001	0.001	0.028777	0.0121065	0.0280172	0.011208	0.0257186	0.0137795	0.00222432	-1.16946
SL4.0ch04	56356794	56356795	SL4.0ch04:56356795_+	+	C	0.001	0.001	0.001	0.001	0.001	0.001	0.25	0.0793651	0.111111	0.0508475	0.12987	0.056338	0.000600544	-1.34957
SL4.0ch04	56927543	56927544	SL4.0ch04:56927544_+	+	C	0.001	0.001	0.001	0.001	0.001	0.001	0.0425532	0.00869565	0.0869565	0.0107527	0.0549451	0.0480769	0.0257467	-2.24358
SL4.0ch04	56947786	56947787	SL4.0ch04:56947787_-	-	C	0.001	0.001	0.001	0.001	0.001	0.001	0.0348837	0.0107527	0.0916667	0.0310559	0.0550459	0.0431034	0.0287702	-1.31871
SL4.0ch04	58108679	58108680	SL4.0ch04:58108680_-	-	C	0.001	0.001	0.001	0.001	0.001	0.001	0.0756579	0.001	0.0600858	0.0238095	0.0520446	0.0392157	0.0319132	-4.72697
SL4.0ch04	59030673	59030674	SL4.0ch04:59030674_-	-	C	0.001	0.001	0.001	0.001	0.001	0.001	0.0777778	0.0123457	0.0392157	0.027027	0.056338	0.021978	0.0143627	-1.78516
SL4.0ch04	59182031	59182032	SL4.0ch04:59182032_-	-	C	0.001	0.001	0.001	0.001	0.001	0.001	0.0694444	0.00884956	0.113636	0.019802	0.0625	0.001	3.59316e-13	-4.66531
SL4.0ch04	61723904	61723905	SL4.0ch04:61723905_+	+	C	0.001	0.001	0.001	0.001	0.001	0.001	0.0425532	0.011236	0.0490196	0.001	0.027027	0.001	1.57163e-09	-4.73326
SL4.0ch04	62900987	62900988	SL4.0ch04:62900988_-	-	C	0.001	0.001	0.001	0.001	0.001	0.001	0.0377358	0.00740741	0.0380952	0.001	0.0247934	0.0218579	0.0245022	-3.88191
SL4.0ch04	63107496	63107497	SL4.0ch04:63107497_-	-	C	0.001	0.001	0.001	0.001	0.001	0.001	0.0434783	0.001	0.027027	0.0125	0.0337079	0.001	6.18063e-05	-4.72356
SL4.0ch04	64370707	64370708	SL4.0ch04:64370708_+	+	C	0.001	0.001	0.001	0.001	0.001	0.001	0.0637255	0.0183066	0.0404624	0.0198675	0.04	0.0189394	0.00200845	-1.34817
SL4.0ch05	575117	575118	SL4.0ch05:575118_+	+	C	0.001	0.001	0.001	0.001	0.001	0.001	0.135922	0.0322581	0.121622	0.06	0.15	0.076087	0.00467452	-1.45432
SL4.0ch05	1387330	1387331	SL4.0ch05:1387331_+	+	C	0.001	0.001	0.001	0.001	0.001	0.001	0.0447761	0.001	0.0410959	0.0138889	0.0674157	0.0272727	0.000740622	-4.06319
SL4.0ch05	1945477	1945478	SL4.0ch05:1945478_+	+	C	0.001	0.001	0.001	0.001	0.001	0.001	0.0268336	0.0126156	0.0260417	0.0145103	0.0236686	0.00877193	0.00490512	-1.14464
SL4.0ch05	1975589	1975590	SL4.0ch05:1975590_-	-	C	0.001	0.001	0.001	0.001	0.001	0.001	0.0958904	0.02	0.078125	0.0212766	0.0588235	0.0208333	1.41703e-06	-1.9134
SL4.0ch05	2296242	2296243	SL4.0ch05:2296243_-	-	C	0.001	0.001	0.001	0.001	0.001	0.001	0.0331126	0.00806452	0.0243902	0.00884956	0.0240964	0.001	2.67365e-05	-3.36452
SL4.0ch05	2670602	2670603	SL4.0ch05:2670603_-	-	C	0.001	0.001	0.001	0.001	0.001	0.001	0.0423729	0.00862069	0.0212766	0.013986	0.030303	0.001	0.0046515	-3.61447
SL4.0ch05	2981144	2981145	SL4.0ch05:2981145_+	+	C	0.001	0.001	0.001	0.001	0.001	0.001	0.0241935	0.00671141	0.0434783	0.00645161	0.0520833	0.00840336	3.01756e-10	-2.46543
SL4.0ch05	3812437	3812438	SL4.0ch05:3812438_+	+	C	0.001	0.001	0.001	0.001	0.001	0.001	0.0242991	0.0070922	0.0234375	0.00722394	0.027417	0.00807537	1.54316e-06	-1.7559
SL4.0ch05	11573390	11573391	SL4.0ch05:11573391_+	+	C	0.001	0.001	0.001	0.001	0.001	0.001	0.0810811	0.0348837	0.0634921	0.010101	0.0746269	0.0105263	3.4675e-05	-2.38861
SL4.0ch05	59489720	59489721	SL4.0ch05:59489721_+	+	C	0.001	0.001	0.001	0.001	0.001	0.001	0.0537634	0.0212766	0.0757895	0.034398	0.0707071	0.0297619	0.000762138	-1.24701
SL4.0ch05	62603071	62603072	SL4.0ch05:62603072_-	-	C	0.001	0.001	0.001	0.001	0.001	0.001	0.0419948	0.015748	0.0577889	0.0136364	0.0572687	0.001	4.74498e-05	-4.41755
SL4.0ch05	62603072	62603073	SL4.0ch05:62603073_-	-	C	0.001	0.001	0.001	0.001	0.001	0.001	0.058011	0.025	0.066313	0.0294118	0.0855856	0.001	0.00379932	-4.90809
SL4.0ch05	63241800	63241801	SL4.0ch05:63241801_-	-	C	0.001	0.001	0.001	0.001	0.001	0.001	0.0666667	0.001	0.0377358	0.0280374	0.038835	0.0120482	0.0180436	-4.56843
SL4.0ch05	64133634	64133635	SL4.0ch05:64133635_+	+	C	0.001	0.001	0.001	0.001	0.001	0.001	0.0322581	0.0241935	0.0245098	0.00980392	0.0277186	0.010772	0.0324264	-1.09871
SL4.0ch05	64984475	64984476	SL4.0ch05:64984476_+	+	C	0.001	0.001	0.001	0.001	0.001	0.001	0.157895	0.0285714	0.130435	0.025641	0.190476	0.0217391	1.85102e-13	-2.69338
SL4.0ch05	65023888	65023889	SL4.0ch05:65023889_-	-	C	0.001	0.001	0.001	0.001	0.001	0.001	0.0493827	0.001	0.0851064	0.0412371	0.0721649	0.0338983	0.00970544	-4.15647
SL4.0ch05	65039860	65039861	SL4.0ch05:65039861_-	-	C	0.001	0.001	0.001	0.001	0.001	0.001	0.0289855	0.001	0.0243902	0.001	0.030303	0.0238095	0.0099075	-4.18251
SL4.0ch06	838332	838333	SL4.0ch06:838333_-	-	C	0.001	0.001	0.001	0.001	0.001	0.001	0.0272727	0.00512821	0.0280899	0.0120968	0.0290698	0.00829876	5.98376e-05	-1.90088
SL4.0ch06	1191602	1191603	SL4.0ch06:1191603_+	+	C	0.001	0.001	0.001	0.001	0.001	0.001	0.0423729	0.0298507	0.126761	0.057971	0.0769231	0.0117647	0.0261445	-1.76276
SL4.0ch06	1720000	1720001	SL4.0ch06:1720001_+	+	C	0.001	0.001	0.001	0.001	0.001	0.001	0.0412844	0.0204678	0.0251572	0.0034965	0.033195	0.0250784	0.0469827	-1.83807
SL4.0ch06	21434834	21434835	SL4.0ch06:21434835_+	+	C	0.001	0.001	0.001	0.001	0.001	0.001	0.0301205	0.0124611	0.0246914	0.00384615	0.0236052	0.00169779	3.11734e-05	-2.97887
SL4.0ch06	21446673	21446674	SL4.0ch06:21446674_+	+	C	0.001	0.001	0.001	0.001	0.001	0.001	0.025641	0.001	0.0359281	0.0125786	0.0204082	0.001	2.03785e-06	-4.02597
SL4.0ch06	30645774	30645775	SL4.0ch06:30645775_-	-	C	0.001	0.001	0.001	0.001	0.001	0.001	0.0689655	0.0106383	0.0873786	0.0441176	0.0357143	0.0217391	0.017383	-1.75485
SL4.0ch06	32964849	32964850	SL4.0ch06:32964850_+	+	C	0.001	0.001	0.001	0.001	0.001	0.001	0.0508475	0.0148699	0.0225564	0.00416667	0.0463576	0.0119522	6.20312e-08	-2.09435
SL4.0ch06	33229420	33229421	SL4.0ch06:33229421_+	+	C	0.001	0.001	0.001	0.001	0.001	0.001	0.108108	0.001	0.078125	0.00990099	0.047619	0.0505051	0.0387237	-5.28456
SL4.0ch06	34341468	34341469	SL4.0ch06:34341469_-	-	C	0.001	0.001	0.001	0.001	0.001	0.001	0.0292553	0.0177596	0.041958	0.0227273	0.0521739	0.016	0.0156196	-1.17031
SL4.0ch06	34680638	34680639	SL4.0ch06:34680639_+	+	C	0.001	0.001	0.001	0.001	0.001	0.001	0.0325203	0.0142857	0.0422535	0.00591716	0.0314961	0.0215827	0.0204643	-1.86152
SL4.0ch06	34874655	34874656	SL4.0ch06:34874656_-	-	C	0.001	0.001	0.001	0.001	0.001	0.001	0.0283019	0.001	0.044586	0.001	0.0272109	0.00460829	2.6712e-18	-4.71357
SL4.0ch06	36611849	36611850	SL4.0ch06:36611850_+	+	C	0.001	0.001	0.001	0.001	0.001	0.001	0.0704225	0.001	0.0823529	0.0128205	0.0487805	0.0163934	1.46149e-06	-4.73367
SL4.0ch06	37469635	37469636	SL4.0ch06:37469636_-	-	C	0.001	0.001	0.001	0.001	0.001	0.001	0.0205457	0.00698239	0.0212213	0.0133506	0.0219224	0.00942737	0.00905439	-1.20054
SL4.0ch06	38614093	38614094	SL4.0ch06:38614094_-	-	C	0.001	0.001	0.001	0.001	0.001	0.001	0.0214286	0.0151515	0.0291262	0.001	0.0387597	0.0102041	0.0108852	-3.51565
SL4.0ch06	38680110	38680111	SL4.0ch06:38680111_+	+	C	0.001	0.001	0.001	0.001	0.001	0.001	0.0754717	0.001	0.0566038	0.001	0.0847458	0.0357143	3.34381e-05	-5.48513
SL4.0ch06	39836176	39836177	SL4.0ch06:39836177_+	+	C	0.001	0.001	0.001	0.001	0.001	0.001	0.0360825	0.0276243	0.0443038	0.0154639	0.0366492	0.00518135	0.0238836	-1.9206
SL4.0ch06	40205375	40205376	SL4.0ch06:40205376_-	-	C	0.001	0.001	0.001	0.001	0.001	0.001	0.0272727	0.0181818	0.0437956	0.0136364	0.0546875	0.0227273	0.0114075	-1.24717
SL4.0ch06	41082972	41082973	SL4.0ch06:41082973_-	-	C	0.001	0.001	0.001	0.001	0.001	0.001	0.0319635	0.00531915	0.0245098	0.00454545	0.0203046	0.0151515	0.00977341	-2.09398
SL4.0ch06	41689378	41689379	SL4.0ch06:41689379_+	+	C	0.001	0.001	0.001	0.001	0.001	0.001	0.0515464	0.00564972	0.03125	0.0229358	0.0416667	0.00558659	0.00712567	-2.59475
SL4.0ch06	43001823	43001824	SL4.0ch06:43001824_+	+	C	0.001	0.001	0.001	0.001	0.001	0.001	0.0272109	0.001	0.0264151	0.00949367	0.0232558	0.00865801	0.000374294	-3.44653
SL4.0ch06	43197270	43197271	SL4.0ch06:43197271_-	-	C	0.001	0.001	0.001	0.001	0.001	0.001	0.027027	0.001	0.026087	0.001	0.0322581	0.00775194	1.02827e-10	-4.25252
SL4.0ch06	43370479	43370480	SL4.0ch06:43370480_-	-	C	0.001	0.001	0.001	0.001	0.001	0.001	0.0909091	0.0213904	0.0422535	0.00746269	0.06	0.0333333	0.00113111	-1.97234
SL4.0ch06	43984848	43984849	SL4.0ch06:43984849_-	-	C	0.001	0.001	0.001	0.001	0.001	0.001	0.0763359	0.0374332	0.0808081	0.0509554	0.0588235	0.0189873	0.0152815	-1.1675
SL4.0ch06	44831213	44831214	SL4.0ch06:44831214_-	-	C	0.001	0.001	0.001	0.001	0.001	0.001	0.0897436	0.0479452	0.0930233	0.0230769	0.0515464	0.0212766	0.00256213	-1.47601
SL4.0ch06	45122716	45122717	SL4.0ch06:45122717_-	-	C	0.001	0.001	0.001	0.001	0.001	0.001	0.0205479	0.00613497	0.0212766	0.001	0.0260417	0.0144928	0.0033507	-3.13566
SL4.0ch06	45450449	45450450	SL4.0ch06:45450450_+	+	C	0.001	0.001	0.001	0.001	0.001	0.001	0.0261438	0.001	0.0307692	0.0106383	0.0458716	0.0126582	4.36443e-05	-3.44322
SL4.0ch06	45704226	45704227	SL4.0ch06:45704227_+	+	C	0.001	0.001	0.001	0.001	0.001	0.001	0.0211268	0.001	0.0289855	0.00775194	0.0202703	0.00840336	0.000173483	-3.18365
SL4.0ch06	45897893	45897894	SL4.0ch06:45897894_-	-	C	0.001	0.001	0.001	0.001	0.001	0.001	0.0289256	0.00869565	0.0366972	0.001	0.031746	0.001	2.02533e-08	-4.57814
SL4.0ch06	45947268	45947269	SL4.0ch06:45947269_-	-	C	0.001	0.001	0.001	0.001	0.001	0.001	0.0434783	0.0348837	0.0649351	0.001	0.0980392	0.0144928	0.0123302	-4.60393
SL4.0ch06	46415466	46415467	SL4.0ch06:46415467_-	-	C	0.001	0.001	0.001	0.001	0.001	0.001	0.0229885	0.00274725	0.0209205	0.001	0.0260586	0.00721154	1.04351e-08	-3.45911
SL4.0ch06	47157315	47157316	SL4.0ch06:47157316_-	-	C	0.001	0.001	0.001	0.001	0.001	0.001	0.26087	0.0425532	0.129032	0.0322581	0.2	0.0410959	1.1847e-10	-2.32392
SL4.0ch07	633348	633349	SL4.0ch07:633349_-	-	C	0.001	0.001	0.001	0.001	0.001	0.001	0.0326087	0.0136986	0.044898	0.0206897	0.044335	0.00760456	0.00119813	-1.79366
SL4.0ch07	3963281	3963282	SL4.0ch07:3963282_-	-	C	0.001	0.001	0.001	0.001	0.001	0.001	0.091954	0.0410959	0.116667	0.0470588	0.106667	0.03125	0.000350383	-1.43989
SL4.0ch07	7781764	7781765	SL4.0ch07:7781765_+	+	C	0.001	0.001	0.001	0.001	0.001	0.001	0.0218447	0.00314465	0.0463215	0.003861	0.0313316	0.0125	9.70593e-06	-2.85602
SL4.0ch07	61238281	61238282	SL4.0ch07:61238282_+	+	C	0.001	0.001	0.001	0.001	0.001	0.001	0.0594059	0.0135135	0.0505051	0.04	0.0348837	0.0117647	0.027431	-1.52554
SL4.0ch07	61342485	61342486	SL4.0ch07:61342486_+	+	C	0.001	0.001	0.001	0.001	0.001	0.001	0.0273973	0.001	0.0776699	0.001	0.0394737	0.001	6.7865e-99	-5.58796
SL4.0ch07	61342494	61342495	SL4.0ch07:61342495_+	+	C	0.001	0.001	0.001	0.001	0.001	0.001	0.0280702	0.0136986	0.0437158	0.00862069	0.0413793	0.0178571	0.00169317	-1.65695
SL4.0ch07	61596612	61596613	SL4.0ch07:61596613_+	+	C	0.001	0.001	0.001	0.001	0.001	0.001	0.147059	0.001	0.0625	0.0238095	0.0714286	0.0227273	0.000207061	-5.67027
SL4.0ch07	62842958	62842959	SL4.0ch07:62842959_+	+	C	0.001	0.001	0.001	0.001	0.001	0.001	0.0727273	0.0248447	0.0972222	0.0775862	0.123711	0.047619	0.0389721	-1.17726
SL4.0ch07	63981071	63981072	SL4.0ch07:63981072_-	-	C	0.001	0.001	0.001	0.001	0.001	0.001	0.0471698	0.001	0.0357143	0.0176991	0.0357143	0.001	0.000167433	-4.82151
SL4.0ch07	64366202	64366203	SL4.0ch07:64366203_+	+	C	0.001	0.001	0.001	0.001	0.001	0.001	0.176471	0.001	0.09375	0.0208333	0.148148	0.001	2.14519e-13	-6.777
SL4.0ch07	64664372	64664373	SL4.0ch07:64664373_-	-	C	0.001	0.001	0.001	0.001	0.001	0.001	0.0289256	0.0175439	0.0341297	0.0180995	0.0295203	0.0070922	0.0169476	-1.37112
SL4.0ch07	65078342	65078343	SL4.0ch07:65078343_+	+	C	0.001	0.001	0.001	0.001	0.001	0.001	0.029703	0.0150376	0.0382514	0.00458716	0.0241935	0.001	0.00032699	-3.52644
SL4.0ch07	65293306	65293307	SL4.0ch07:65293307_+	+	C	0.001	0.001	0.001	0.001	0.001	0.001	0.0408163	0.0151515	0.0315789	0.0143885	0.0258621	0.001	0.00207952	-3.35543
SL4.0ch07	66491636	66491637	SL4.0ch07:66491637_+	+	C	0.001	0.001	0.001	0.001	0.001	0.001	0.0405405	0.0148148	0.0295858	0.00534759	0.0243902	0.00671141	6.95163e-06	-1.99149
SL4.0ch07	67376345	67376346	SL4.0ch07:67376346_+	+	C	0.001	0.001	0.001	0.001	0.001	0.001	0.0985915	0.0322581	0.0526316	0.001	0.0862069	0.001	5.37253e-07	-5.56335
SL4.0ch07	67378831	67378832	SL4.0ch07:67378832_+	+	C	0.001	0.001	0.001	0.001	0.001	0.001	0.0606061	0.0172414	0.0350877	0.025641	0.025641	0.00724638	0.0148567	-1.49331
SL4.0ch07	67541585	67541586	SL4.0ch07:67541586_-	-	C	0.001	0.001	0.001	0.001	0.001	0.001	0.035533	0.001	0.03125	0.0222222	0.0405405	0.00913242	0.00984507	-3.78506
SL4.0ch08	39580	39581	SL4.0ch08:39581_+	+	C	0.001	0.001	0.001	0.001	0.001	0.001	0.0627615	0.0290598	0.0511727	0.014881	0.0447761	0.0260116	0.00685277	-1.28964
SL4.0ch08	49581	49582	SL4.0ch08:49582_-	-	C	0.001	0.001	0.001	0.001	0.001	0.001	0.04	0.018018	0.0578512	0.0289256	0.0449438	0.00404858	0.00580787	-2.36431
SL4.0ch08	244352	244353	SL4.0ch08:244353_+	+	C	0.001	0.001	0.001	0.001	0.001	0.001	0.0229885	0.00917431	0.0232558	0.001	0.0209424	0.00803213	0.000875571	-3.23924
SL4.0ch08	255959	255960	SL4.0ch08:255960_+	+	C	0.001	0.001	0.001	0.001	0.001	0.001	0.112903	0.0857143	0.202899	0.0846154	0.220779	0.0863309	0.0335411	-1.06394
SL4.0ch08	1471274	1471275	SL4.0ch08:1471275_-	-	C	0.001	0.001	0.001	0.001	0.001	0.001	0.0416667	0.0121457	0.0287356	0.0147601	0.0424242	0.0226415	0.00607536	-1.2763
SL4.0ch08	1549210	1549211	SL4.0ch08:1549211_-	-	C	0.001	0.001	0.001	0.001	0.001	0.001	0.0412371	0.0125	0.0405405	0.001	0.0666667	0.001	2.53049e-08	-5.20158
SL4.0ch08	4000940	4000941	SL4.0ch08:4000941_-	-	C	0.001	0.001	0.001	0.001	0.001	0.001	0.0466321	0.0177515	0.0208333	0.001	0.0277778	0.02	0.0255268	-3.04834
SL4.0ch08	9057496	9057497	SL4.0ch08:9057497_-	-	C	0.001	0.001	0.001	0.001	0.001	0.001	0.0265487	0.001	0.03125	0.001	0.0330579	0.001	9.26342e-63	-4.91807
SL4.0ch08	43911505	43911506	SL4.0ch08:43911506_-	-	C	0.001	0.001	0.001	0.001	0.001	0.001	0.0316456	0.026087	0.0806452	0.015873	0.0273973	0.001	0.0185015	-3.48614
SL4.0ch08	54450181	54450182	SL4.0ch08:54450182_-	-	C	0.001	0.001	0.001	0.001	0.001	0.001	0.0252101	0.0045045	0.0449438	0.0223881	0.0336134	0.00591716	0.000344001	-2.1493
SL4.0ch08	55075434	55075435	SL4.0ch08:55075435_+	+	C	0.001	0.001	0.001	0.001	0.001	0.001	0.0267857	0.001	0.025	0.001	0.0344828	0.001	2.00367e-59	-4.84298
SL4.0ch08	56316391	56316392	SL4.0ch08:56316392_+	+	C	0.001	0.001	0.001	0.001	0.001	0.001	0.0980392	0.0301508	0.126214	0.0449438	0.0769231	0.0470588	0.00472958	-1.3604
SL4.0ch08	57369613	57369614	SL4.0ch08:57369614_+	+	C	0.001	0.001	0.001	0.001	0.001	0.001	0.036036	0.001	0.0444444	0.0128205	0.0340909	0.001	2.49786e-08	-4.6141
SL4.0ch08	57663193	57663194	SL4.0ch08:57663194_-	-	C	0.001	0.001	0.001	0.001	0.001	0.001	0.04	0.0176991	0.038835	0.0217391	0.0909091	0.001	0.0100628	-4.9843
SL4.0ch08	57663310	57663311	SL4.0ch08:57663311_-	-	C	0.001	0.001	0.001	0.001	0.001	0.001	0.032	0.0226244	0.0310559	0.0119658	0.0209581	0.00923788	0.0257466	-1.06872
SL4.0ch08	59976690	59976691	SL4.0ch08:59976691_-	-	C	0.001	0.001	0.001	0.001	0.001	0.001	0.0399408	0.0222222	0.0320641	0.0130814	0.027417	0.013834	0.00736782	-1.05759
SL4.0ch08	60351506	60351507	SL4.0ch08:60351507_-	-	C	0.001	0.001	0.001	0.001	0.001	0.001	0.047619	0.0102041	0.0641026	0.0326087	0.0428571	0.018018	0.00231374	-1.58668
SL4.0ch08	60351507	60351508	SL4.0ch08:60351508_-	-	C	0.001	0.001	0.001	0.001	0.001	0.001	0.0272109	0.001	0.0384615	0.011236	0.0212766	0.001	5.27244e-08	-4.11071
SL4.0ch08	60846006	60846007	SL4.0ch08:60846007_+	+	C	0.001	0.001	0.001	0.001	0.001	0.001	0.0278884	0.00454545	0.0350877	0.00906344	0.0205479	0.0146341	0.00900787	-1.93493
SL4.0ch08	61113397	61113398	SL4.0ch08:61113398_-	-	C	0.001	0.001	0.001	0.001	0.001	0.001	0.0271493	0.00348432	0.0206186	0.0116732	0.0233645	0.00843882	0.00359037	-2.06123
SL4.0ch08	61259949	61259950	SL4.0ch08:61259950_-	-	C	0.001	0.001	0.001	0.001	0.001	0.001	0.0228571	0.0128866	0.0204082	0.00342466	0.0220994	0.00664452	0.00197735	-1.88942
SL4.0ch08	61275289	61275290	SL4.0ch08:61275290_-	-	C	0.001	0.001	0.001	0.001	0.001	0.001	0.0363636	0.0121951	0.0310078	0.00684932	0.0326087	0.0105263	2.71179e-06	-1.82966
SL4.0ch08	62419453	62419454	SL4.0ch08:62419454_-	-	C	0.001	0.001	0.001	0.001	0.001	0.001	0.0909091	0.0208333	0.0652174	0.016129	0.0930233	0.05	0.000901197	-1.77679
SL4.0ch08	62505502	62505503	SL4.0ch08:62505503_-	-	C	0.001	0.001	0.001	0.001	0.001	0.001	0.0481928	0.001	0.0515464	0.0116279	0.0379747	0.0235294	0.00410794	-4.17399
SL4.0ch08	62715251	62715252	SL4.0ch08:62715252_+	+	C	0.001	0.001	0.001	0.001	0.001	0.001	0.0352941	0.001	0.0344828	0.001	0.0348837	0.001	1.08195e-72	-5.12102
SL4.0ch08	63804200	63804201	SL4.0ch08:63804201_-	-	C	0.001	0.001	0.001	0.001	0.001	0.001	0.0258621	0.0218579	0.0612245	0.00662252	0.0336134	0.0044843	0.0158543	-2.59236
SL4.0ch08	63804215	63804216	SL4.0ch08:63804216_-	-	C	0.001	0.001	0.001	0.001	0.001	0.001	0.0280374	0.0239521	0.0454545	0.00746269	0.0416667	0.010929	0.0272848	-1.89054
SL4.0ch09	908862	908863	SL4.0ch09:908863_+	+	C	0.001	0.001	0.001	0.001	0.001	0.001	0.0657895	0.001	0.0533333	0.001	0.0410959	0.0142857	4.28684e-07	-5.34444
SL4.0ch09	908882	908883	SL4.0ch09:908883_+	+	C	0.001	0.001	0.001	0.001	0.001	0.001	0.0306748	0.0125	0.0272109	0.001	0.0298507	0.00917431	0.000366701	-3.45605
SL4.0ch09	2561965	2561966	SL4.0ch09:2561966_-	-	C	0.001	0.001	0.001	0.001	0.001	0.001	0.0555556	0.001	0.0535714	0.0208333	0.0714286	0.001	5.41648e-06	-5.43154
SL4.0ch09	3521757	3521758	SL4.0ch09:3521758_-	-	C	0.001	0.001	0.001	0.001	0.001	0.001	0.0293333	0.00754717	0.0232019	0.0103896	0.0320366	0.0231214	0.0266922	-1.33044
SL4.0ch09	3942436	3942437	SL4.0ch09:3942437_+	+	C	0.001	0.001	0.001	0.001	0.001	0.001	0.0239521	0.00884956	0.0272953	0.015015	0.0238095	0.0104712	0.00361096	-1.18432
SL4.0ch09	5118007	5118008	SL4.0ch09:5118008_-	-	C	0.001	0.001	0.001	0.001	0.001	0.001	0.0898876	0.019802	0.0701754	0.0267857	0.04	0.0125786	1.34833e-05	-1.7881
SL4.0ch09	5481456	5481457	SL4.0ch09:5481457_-	-	C	0.001	0.001	0.001	0.001	0.001	0.001	0.0661157	0.0454545	0.0555556	0.0224719	0.0315789	0.001	0.0262056	-3.56208
SL4.0ch09	6970086	6970087	SL4.0ch09:6970087_-	-	C	0.001	0.001	0.001	0.001	0.001	0.001	0.0285714	0.00684932	0.0243902	0.015748	0.0507246	0.0171429	0.00622094	-1.53669
SL4.0ch09	17975748	17975749	SL4.0ch09:17975749_+	+	C	0.001	0.001	0.001	0.001	0.001	0.001	0.0428571	0.034749	0.0740741	0.00888889	0.0410959	0.018315	0.0452755	-1.98586
SL4.0ch09	24425877	24425878	SL4.0ch09:24425878_+	+	C	0.001	0.001	0.001	0.001	0.001	0.001	0.0666667	0.030303	0.0754717	0.001	0.0697674	0.001	6.37987e-05	-5.61763
SL4.0ch09	58012629	58012630	SL4.0ch09:58012630_+	+	C	0.001	0.001	0.001	0.001	0.001	0.001	0.0340909	0.00649351	0.0223464	0.00555556	0.0227273	0.0117647	0.000428116	-1.91421
SL4.0ch09	58429501	58429502	SL4.0ch09:58429502_+	+	C	0.001	0.001	0.001	0.001	0.001	0.001	0.0363636	0.00823045	0.0426829	0.00900901	0.0212766	0.0135747	0.00308378	-1.83869
SL4.0ch09	63366704	63366705	SL4.0ch09:63366705_-	-	C	0.001	0.001	0.001	0.001	0.001	0.001	0.113636	0.0588235	0.0877193	0.0294118	0.132653	0.0582524	0.00221439	-1.26169
SL4.0ch09	64797722	64797723	SL4.0ch09:64797723_-	-	C	0.001	0.001	0.001	0.001	0.001	0.001	0.0614525	0.00606061	0.029304	0.0155642	0.0416667	0.0301205	0.0439283	-2.17054
SL4.0ch09	65118370	65118371	SL4.0ch09:65118371_+	+	C	0.001	0.001	0.001	0.001	0.001	0.001	0.0467836	0.00561798	0.034965	0.0131004	0.0212766	0.0188679	0.0466593	-2.01567
SL4.0ch09	66239444	66239445	SL4.0ch09:66239445_-	-	C	0.001	0.001	0.001	0.001	0.001	0.001	0.0524017	0.001	0.0416667	0.0202703	0.0242424	0.00956938	0.00364598	-4.2481
SL4.0ch09	67163516	67163517	SL4.0ch09:67163517_-	-	C	0.001	0.001	0.001	0.001	0.001	0.001	0.0314136	0.0186916	0.037037	0.001	0.0333333	0.001	0.0011477	-4.58473
SL4.0ch09	68449047	68449048	SL4.0ch09:68449048_+	+	C	0.001	0.001	0.001	0.001	0.001	0.001	0.0512821	0.0273973	0.0327869	0.0149254	0.0431655	0.0104167	0.00414999	-1.45318
SL4.0ch10	1704748	1704749	SL4.0ch10:1704749_-	-	C	0.001	0.001	0.001	0.001	0.001	0.001	0.0531915	0.001	0.026087	0.0204082	0.047619	0.0181818	0.0324689	-4.24804
SL4.0ch10	13889115	13889116	SL4.0ch10:13889116_+	+	C	0.001	0.001	0.001	0.001	0.001	0.001	0.03125	0.00917431	0.029703	0.00574713	0.0258621	0.001	3.56473e-07	-3.52101
SL4.0ch10	17782634	17782635	SL4.0ch10:17782635_+	+	C	0.001	0.001	0.001	0.001	0.001	0.001	0.18	0.0967742	0.136364	0.059322	0.114943	0.0512821	0.00425541	-1.09402
SL4.0ch10	24168780	24168781	SL4.0ch10:24168781_+	+	C	0.001	0.001	0.001	0.001	0.001	0.001	0.0222222	0.00425532	0.0280374	0.00990099	0.0201613	0.00294985	1.46228e-06	-2.32625
SL4.0ch10	26384924	26384925	SL4.0ch10:26384925_+	+	C	0.001	0.001	0.001	0.001	0.001	0.001	0.0486891	0.011583	0.0230415	0.0141509	0.0363636	0.0212766	0.0248439	-1.33525
SL4.0ch10	33535282	33535283	SL4.0ch10:33535283_+	+	C	0.001	0.001	0.001	0.001	0.001	0.001	0.05	0.00680272	0.0481928	0.0212766	0.0421053	0.00534759	4.6002e-05	-2.54969
SL4.0ch10	50130330	50130331	SL4.0ch10:50130331_-	-	C	0.001	0.001	0.001	0.001	0.001	0.001	0.0206897	0.001	0.0327869	0.016	0.0377358	0.00884956	0.000690546	-3.16606
SL4.0ch10	59084838	59084839	SL4.0ch10:59084839_+	+	C	0.001	0.001	0.001	0.001	0.001	0.001	0.040201	0.0160643	0.0318182	0.0211268	0.0456026	0.015748	0.0112663	-1.20666
SL4.0ch10	60714140	60714141	SL4.0ch10:60714141_+	+	C	0.001	0.001	0.001	0.001	0.001	0.001	0.117117	0.0592105	0.1	0.0416667	0.0977444	0.0222222	0.00194744	-1.54972
SL4.0ch10	61311605	61311606	SL4.0ch10:61311606_-	-	C	0.001	0.001	0.001	0.001	0.001	0.001	0.0229358	0.00862069	0.0212766	0.0117188	0.0294118	0.00438596	0.00315025	-1.91482
SL4.0ch10	61401732	61401733	SL4.0ch10:61401733_+	+	C	0.001	0.001	0.001	0.001	0.001	0.001	0.0243902	0.001	0.0434783	0.00613497	0.020979	0.00465116	1.94193e-11	-3.58329
SL4.0ch10	62662702	62662703	SL4.0ch10:62662703_-	-	C	0.001	0.001	0.001	0.001	0.001	0.001	0.0733945	0.0103627	0.0458015	0.00787402	0.0390625	0.00711744	3.09475e-15	-2.62303
SL4.0ch10	62674075	62674076	SL4.0ch10:62674076_-	-	C	0.001	0.001	0.001	0.001	0.001	0.001	0.0289256	0.0153257	0.0257732	0.00273973	0.0318725	0.0153846	0.00938856	-2.16841
SL4.0ch10	63514317	63514318	SL4.0ch10:63514318_+	+	C	0.001	0.001	0.001	0.001	0.001	0.001	0.047619	0.0106383	0.0394737	0.00862069	0.023622	0.013986	0.00146719	-1.84396
SL4.0ch10	63743643	63743644	SL4.0ch10:63743644_-	-	C	0.001	0.001	0.001	0.001	0.001	0.001	0.0952381	0.0379747	0.0923077	0.023622	0.103448	0.0458716	0.000377707	-1.53282
SL4.0ch10	63958371	63958372	SL4.0ch10:63958372_-	-	C	0.001	0.001	0.001	0.001	0.001	0.001	0.0684932	0.0140845	0.0384615	0.032	0.0638298	0.0138889	0.0220808	-1.83578
SL4.0ch10	64624765	64624766	SL4.0ch10:64624766_+	+	C	0.001	0.001	0.001	0.001	0.001	0.001	0.0212766	0.001	0.0222222	0.0114504	0.030303	0.00934579	0.00198574	-3.1378
SL4.0ch11	1211601	1211602	SL4.0ch11:1211602_-	-	C	0.001	0.001	0.001	0.001	0.001	0.001	0.0306122	0.0149254	0.0704225	0.001	0.0352941	0.00854701	0.000516153	-4.67421
SL4.0ch11	1394981	1394982	SL4.0ch11:1394982_+	+	C	0.001	0.001	0.001	0.001	0.001	0.001	0.0202429	0.00765306	0.0202703	0.00773196	0.0236559	0.0182371	0.03548	-1.13268
SL4.0ch11	2841697	2841698	SL4.0ch11:2841698_-	-	C	0.001	0.001	0.001	0.001	0.001	0.001	0.0228758	0.0131363	0.0277778	0.0114007	0.0217391	0.0070922	0.00374879	-1.27705
SL4.0ch11	2947499	2947500	SL4.0ch11:2947500_-	-	C	0.001	0.001	0.001	0.001	0.001	0.001	0.0291971	0.001	0.0240964	0.011976	0.0316456	0.001	0.000168742	-4.38582
SL4.0ch11	4307530	4307531	SL4.0ch11:4307531_-	-	C	0.001	0.001	0.001	0.001	0.001	0.001	0.0337079	0.0172414	0.12069	0.0454545	0.075	0.0285714	0.000640467	-1.27247
SL4.0ch11	5231492	5231493	SL4.0ch11:5231493_+	+	C	0.001	0.001	0.001	0.001	0.001	0.001	0.04	0.001	0.0512821	0.00925926	0.0408163	0.001	1.60567e-15	-4.84742
SL4.0ch11	5559774	5559775	SL4.0ch11:5559775_-	-	C	0.001	0.001	0.001	0.001	0.001	0.001	0.0259067	0.010989	0.0235294	0.00584795	0.0242424	0.00662252	3.34223e-05	-1.75054
SL4.0ch11	6142855	6142856	SL4.0ch11:6142856_-	-	C	0.001	0.001	0.001	0.001	0.001	0.001	0.0206897	0.001	0.04	0.001	0.0322581	0.001	2.78129e-64	-4.95109
SL4.0ch11	8520011	8520012	SL4.0ch11:8520012_-	-	C	0.001	0.001	0.001	0.001	0.001	0.001	0.0518379	0.0180723	0.0487288	0.023968	0.0534759	0.0278114	0.00381137	-1.18825
SL4.0ch11	9898649	9898650	SL4.0ch11:9898650_-	-	C	0.001	0.001	0.001	0.001	0.001	0.001	0.0408163	0.0151515	0.0813008	0.008	0.037037	0.001	2.92555e-06	-4.05498
SL4.0ch11	10766877	10766878	SL4.0ch11:10766878_-	-	C	0.001	0.001	0.001	0.001	0.001	0.001	0.04	0.001	0.023622	0.0166667	0.0521739	0.001	0.00331571	-4.96227
SL4.0ch11	32069331	32069332	SL4.0ch11:32069332_-	-	C	0.001	0.001	0.001	0.001	0.001	0.001	0.0365854	0.001	0.0410959	0.00943396	0.0428571	0.025641	0.00367959	-3.82557
SL4.0ch11	36517559	36517560	SL4.0ch11:36517560_+	+	C	0.001	0.001	0.001	0.001	0.001	0.001	0.0264317	0.0180995	0.0454545	0.001	0.0664207	0.0291667	0.0268692	-4.03411
SL4.0ch11	38558910	38558911	SL4.0ch11:38558911_-	-	C	0.001	0.001	0.001	0.001	0.001	0.001	0.0909091	0.03125	0.102564	0.001	0.115385	0.027027	2.36452e-05	-5.19224
SL4.0ch11	48227412	48227413	SL4.0ch11:48227413_+	+	C	0.001	0.001	0.001	0.001	0.001	0.001	0.0291262	0.010101	0.0277778	0.001	0.0506329	0.0119048	1.6508e-05	-3.53743
SL4.0ch11	49547176	49547177	SL4.0ch11:49547177_-	-	C	0.001	0.001	0.001	0.001	0.001	0.001	0.0280899	0.00533333	0.0252101	0.012987	0.0212766	0.00859599	0.00192289	-1.69757
SL4.0ch11	50658532	50658533	SL4.0ch11:50658533_+	+	C	0.001	0.001	0.001	0.001	0.001	0.001	0.025	0.00540541	0.021148	0.00931677	0.0238806	0.001	0.000155328	-3.35513
SL4.0ch11	50834700	50834701	SL4.0ch11:50834701_+	+	C	0.001	0.001	0.001	0.001	0.001	0.001	0.0512821	0.0181818	0.0381679	0.00699301	0.0471698	0.0196078	0.000165524	-1.84178
SL4.0ch11	51006266	51006267	SL4.0ch11:51006267_-	-	C	0.001	0.001	0.001	0.001	0.001	0.001	0.0547945	0.001	0.0666667	0.0508475	0.0909091	0.0188679	0.0143241	-4.34213
SL4.0ch11	51480519	51480520	SL4.0ch11:51480520_+	+	C	0.001	0.001	0.001	0.001	0.001	0.001	0.105263	0.0243902	0.0566038	0.00961538	0.0361446	0.0108696	1.83197e-08	-2.17714
SL4.0ch11	52658195	52658196	SL4.0ch11:52658196_+	+	C	0.001	0.001	0.001	0.001	0.001	0.001	0.0352113	0.001	0.0324675	0.0111111	0.0337838	0.010989	0.000126697	-3.77998
SL4.0ch11	53632166	53632167	SL4.0ch11:53632167_+	+	C	0.001	0.001	0.001	0.001	0.001	0.001	0.0227273	0.001	0.0325203	0.0141509	0.025641	0.0141509	0.0103859	-3.16031
SL4.0ch11	54350128	54350129	SL4.0ch11:54350129_+	+	C	0.001	0.001	0.001	0.001	0.001	0.001	0.0612245	0.0315789	0.0633803	0.0333333	0.0483871	0.0165289	0.00567496	-1.17441
SL4.0ch12	2003896	2003897	SL4.0ch12:2003897_-	-	C	0.001	0.001	0.001	0.001	0.001	0.001	0.027597	0.0140249	0.0257426	0.014714	0.0236899	0.00899965	0.00827791	-1.08503
SL4.0ch12	2296445	2296446	SL4.0ch12:2296446_-	-	C	0.001	0.001	0.001	0.001	0.001	0.001	0.0335821	0.027027	0.0409556	0.012987	0.0346021	0.0124224	0.0352602	-1.26336
SL4.0ch12	2626772	2626773	SL4.0ch12:2626773_-	-	C	0.001	0.001	0.001	0.001	0.001	0.001	0.0324675	0.0149254	0.029316	0.00556586	0.0216216	0.0151515	0.0236692	-1.57406
SL4.0ch12	3701736	3701737	SL4.0ch12:3701737_+	+	C	0.001	0.001	0.001	0.001	0.001	0.001	0.0248756	0.001	0.0461538	0.00555556	0.0378151	0.00529101	9.92211e-19	-3.75314
SL4.0ch12	12154760	12154761	SL4.0ch12:12154761_+	+	C	0.001	0.001	0.001	0.001	0.001	0.001	0.0394737	0.001	0.0206897	0.0117647	0.0212766	0.001	0.000656155	-4.3776
SL4.0ch12	38172569	38172570	SL4.0ch12:38172570_+	+	C	0.001	0.001	0.001	0.001	0.001	0.001	0.0204082	0.00769231	0.0294118	0.00854701	0.0241935	0.001	9.54292e-05	-3.33357
SL4.0ch12	61662493	61662494	SL4.0ch12:61662494_-	-	C	0.001	0.001	0.001	0.001	0.001	0.001	0.0246305	0.0174419	0.0311284	0.0125523	0.0267857	0.001	0.0253789	-3.35058
SL4.0ch12	63724742	63724743	SL4.0ch12:63724743_-	-	C	0.001	0.001	0.001	0.001	0.001	0.001	0.0606061	0.00833333	0.0422535	0.001	0.060241	0.0288462	0.000263613	-4.1041
SL4.0ch12	63827480	63827481	SL4.0ch12:63827481_-	-	C	0.001	0.001	0.001	0.001	0.001	0.001	0.025641	0.0078125	0.0373832	0.00961538	0.0283019	0.001	6.04832e-06	-3.56346
SL4.0ch12	64583756	64583757	SL4.0ch12:64583757_-	-	C	0.001	0.001	0.001	0.001	0.001	0.001	0.0204082	0.00616333	0.0243427	0.0160075	0.0224719	0.0102828	0.0157913	-1.23452
SL4.0ch12	65650773	65650774	SL4.0ch12:65650774_+	+	C	0.001	0.001	0.001	0.001	0.001	0.001	0.040724	0.0206186	0.0294118	0.00757576	0.0486111	0.00925926	0.000437765	-1.89767
SL4.0ch12	65651522	65651523	SL4.0ch12:65651523_+	+	C	0.001	0.001	0.001	0.001	0.001	0.001	0.0225141	0.0119048	0.0350515	0.0197694	0.0295983	0.0109091	0.00919776	-1.0872
SL4.0ch12	66344583	66344584	SL4.0ch12:66344584_-	-	C	0.001	0.001	0.001	0.001	0.001	0.001	0.0208333	0.0083682	0.0440252	0.00431034	0.0294118	0.001	6.76032e-06	-3.81211
SL4.0ch12	66658195	66658196	SL4.0ch12:66658196_+	+	C	0.001	0.001	0.001	0.001	0.001	0.001	0.034188	0.001	0.037037	0.00917431	0.0340136	0.00970874	2.25687e-06	-3.79601

## Sheet: Nr-Br6 vs Nr-MG
Table S9 The DAS identified in AC-Br6 vs AC-MG and Nr-Br6 vs Nr-MG.
The DAS identified in Nr-Br6 vs Nr-MG.
chr	starts	ends	id	strand	base	Nr_BR6_1_misrate	Nr_BR6_1_Input_misrate	Nr_BR6_2_misrate	Nr_BR6_2_Input_misrate	Nr_BR6_3_misrate	Nr_BR6_3_Input_misrate	Nr_MG_1_misrate	Nr_MG_1_Input_misrate	Nr_MG_2_misrate	Nr_MG_2_Input_misrate	Nr_MG_3_misrate	Nr_MG_3_Input_misrate	pvalue	log2FC
SL4.0ch01	80718502	80718503	SL4.0ch01:80718503_+	+	C	0.0267857	0.001	0.043956	0.00666667	0.0537634	0.001	0.0441176	0.00421941	0.0239521	0.0111732	0.0420168	0.0118577	0.0180205	2.42477
SL4.0ch01	205549	205550	SL4.0ch01:205550_+	+	C	0.0649351	0.025	0.155556	0.0576923	0.127907	0.0421053	0.001	0.001	0.001	0.001	0.001	0.001	3.95903e-05	1.47399
SL4.0ch01	2930327	2930328	SL4.0ch01:2930328_+	+	C	0.0479452	0.001	0.0327869	0.001	0.0212766	0.00657895	0.001	0.001	0.001	0.001	0.001	0.001	1.32954e-08	4.80497
SL4.0ch01	37228206	37228207	SL4.0ch01:37228207_+	+	C	0.0260631	0.00808314	0.0210421	0.0130776	0.0248815	0.0102157	0.001	0.001	0.001	0.001	0.001	0.001	0.00673992	1.28229
SL4.0ch01	38665224	38665225	SL4.0ch01:38665225_+	+	C	0.0661765	0.0210526	0.0490196	0.001	0.0808824	0.0449438	0.001	0.001	0.001	0.001	0.001	0.001	0.00528047	4.16851
SL4.0ch01	38665233	38665234	SL4.0ch01:38665234_+	+	C	0.070922	0.0408163	0.0754717	0.0365854	0.10219	0.0227273	0.001	0.001	0.001	0.001	0.001	0.001	0.0089913	1.46837
SL4.0ch01	51153573	51153574	SL4.0ch01:51153574_+	+	C	0.0310078	0.0128571	0.0263459	0.00757576	0.0271713	0.02	0.001	0.001	0.001	0.001	0.001	0.001	0.0252027	1.27968
SL4.0ch01	62875132	62875133	SL4.0ch01:62875133_-	-	C	0.038835	0.0266667	0.042735	0.00662252	0.0731707	0.028169	0.001	0.001	0.001	0.001	0.001	0.001	0.0152413	1.81144
SL4.0ch01	70341231	70341232	SL4.0ch01:70341232_-	-	C	0.0571429	0.0135135	0.0677966	0.001	0.037037	0.0379747	0.001	0.001	0.001	0.001	0.001	0.001	0.0499932	4.603
SL4.0ch01	70979260	70979261	SL4.0ch01:70979261_-	-	C	0.0337838	0.001	0.0403226	0.0135135	0.0251572	0.0165289	0.001	0.001	0.001	0.001	0.001	0.001	0.0119436	3.67078
SL4.0ch01	71155515	71155516	SL4.0ch01:71155516_+	+	C	0.131148	0.0694444	0.108434	0.0469799	0.141414	0.0681818	0.001	0.001	0.001	0.001	0.001	0.001	0.00470672	1.06505
SL4.0ch01	74137675	74137676	SL4.0ch01:74137676_-	-	C	0.0236077	0.018225	0.0275273	0.0130486	0.0242656	0.00889248	0.001	0.001	0.001	0.001	0.001	0.001	0.0435438	1.03846
SL4.0ch01	74430498	74430499	SL4.0ch01:74430499_+	+	C	0.0361446	0.001	0.0207254	0.00434783	0.0367647	0.0147783	0.001	0.001	0.001	0.001	0.001	0.001	6.55436e-05	3.85501
SL4.0ch01	75077773	75077774	SL4.0ch01:75077774_-	-	C	0.0530303	0.001	0.0465116	0.00909091	0.0344828	0.00917431	0.001	0.001	0.001	0.001	0.001	0.001	7.37595e-08	4.368
SL4.0ch01	75837514	75837515	SL4.0ch01:75837515_-	-	C	0.0597015	0.0285714	0.0344828	0.025641	0.0895522	0.001	0.001	0.001	0.001	0.001	0.001	0.001	0.0409399	4.95324
SL4.0ch01	76651415	76651416	SL4.0ch01:76651416_+	+	C	0.0233645	0.00484262	0.0200501	0.0103627	0.022113	0.0128205	0.001	0.001	0.001	0.001	0.001	0.001	0.0125837	1.50631
SL4.0ch01	77125609	77125610	SL4.0ch01:77125610_+	+	C	0.0361991	0.00913242	0.030303	0.0233918	0.0309278	0.0106383	0.001	0.001	0.001	0.001	0.001	0.001	0.023492	1.44759
SL4.0ch01	77143232	77143233	SL4.0ch01:77143233_-	-	C	0.0275862	0.00735294	0.0225564	0.00847458	0.0211268	0.001	0.001	0.001	0.001	0.001	0.001	0.001	5.80832e-05	3.19879
SL4.0ch01	77165559	77165560	SL4.0ch01:77165560_-	-	C	0.025641	0.0117647	0.027027	0.001	0.0319149	0.001	0.001	0.001	0.001	0.001	0.001	0.001	6.65766e-05	4.34786
SL4.0ch01	77171270	77171271	SL4.0ch01:77171271_-	-	C	0.0261538	0.00970018	0.0274796	0.0159067	0.0235487	0.0104712	0.001	0.001	0.001	0.001	0.001	0.001	0.00571215	1.1535
SL4.0ch01	77265201	77265202	SL4.0ch01:77265202_-	-	C	0.0267857	0.001	0.0384615	0.00657895	0.0247934	0.0142857	0.001	0.001	0.001	0.001	0.001	0.001	0.00145339	3.51716
SL4.0ch01	78249876	78249877	SL4.0ch01:78249877_-	-	C	0.0273973	0.001	0.0384615	0.0241935	0.0208333	0.001	0.001	0.001	0.001	0.001	0.001	0.001	0.0026866	4.05002
SL4.0ch01	78458941	78458942	SL4.0ch01:78458942_+	+	C	0.0326087	0.0138889	0.0375587	0.0136054	0.0283286	0.0153551	0.001	0.001	0.001	0.001	0.001	0.001	0.00225224	1.21606
SL4.0ch01	78459334	78459335	SL4.0ch01:78459335_+	+	C	0.0368098	0.001	0.0352941	0.001	0.0228571	0.001	0.001	0.001	0.001	0.001	0.001	0.001	9.86788e-66	4.98185
SL4.0ch01	79405772	79405773	SL4.0ch01:79405773_-	-	C	0.052356	0.001	0.047619	0.0115385	0.0507812	0.0163265	0.001	0.001	0.001	0.001	0.001	0.001	1.06797e-05	4.31106
SL4.0ch01	79405815	79405816	SL4.0ch01:79405816_-	-	C	0.0533981	0.0188679	0.0765766	0.0106952	0.0592593	0.0295567	0.001	0.001	0.001	0.001	0.001	0.001	0.00120518	2.00706
SL4.0ch01	80361800	80361801	SL4.0ch01:80361801_-	-	C	0.111111	0.001	0.136364	0.001	0.0952381	0.0769231	0.001	0.001	0.001	0.001	0.001	0.001	0.00896492	6.37294
SL4.0ch01	82643808	82643809	SL4.0ch01:82643809_+	+	C	0.0472441	0.00980392	0.0408163	0.0111111	0.0382166	0.0222222	0.001	0.001	0.001	0.001	0.001	0.001	0.00194547	1.76733
SL4.0ch01	82691851	82691852	SL4.0ch01:82691852_-	-	C	0.0229008	0.001	0.0218069	0.00485437	0.0350318	0.00404858	0.001	0.001	0.001	0.001	0.001	0.001	3.98795e-12	3.59262
SL4.0ch01	83267201	83267202	SL4.0ch01:83267202_+	+	C	0.040724	0.0246154	0.0445344	0.0153374	0.0264317	0.0096463	0.001	0.001	0.001	0.001	0.001	0.001	0.00538253	1.28549
SL4.0ch01	84137531	84137532	SL4.0ch01:84137532_+	+	C	0.027027	0.00784314	0.0283688	0.00496278	0.0248869	0.0115207	0.001	0.001	0.001	0.001	0.001	0.001	0.000191919	1.92519
SL4.0ch01	84352565	84352566	SL4.0ch01:84352566_+	+	C	0.0264635	0.0166793	0.0256035	0.0107991	0.0215134	0.0102041	0.001	0.001	0.001	0.001	0.001	0.001	0.0140085	1.02165
SL4.0ch01	84768932	84768933	SL4.0ch01:84768933_-	-	C	0.0204082	0.00772201	0.0265152	0.001	0.0210084	0.00692042	0.001	0.001	0.001	0.001	0.001	0.001	0.000227729	3.4237
SL4.0ch01	86066802	86066803	SL4.0ch01:86066803_+	+	C	0.0645161	0.001	0.0261438	0.001	0.0333333	0.001	0.001	0.001	0.001	0.001	0.001	0.001	2.19792e-86	5.36807
SL4.0ch01	86137130	86137131	SL4.0ch01:86137131_-	-	C	0.0337079	0.0147059	0.0479042	0.0119522	0.0446927	0.0326087	0.001	0.001	0.001	0.001	0.001	0.001	0.0269607	1.35724
SL4.0ch01	87563890	87563891	SL4.0ch01:87563891_-	-	C	0.024	0.001	0.0449438	0.021978	0.0263158	0.001	0.001	0.001	0.001	0.001	0.001	0.001	0.000289494	4.12516
SL4.0ch01	87575552	87575553	SL4.0ch01:87575553_+	+	C	0.0629371	0.001	0.0420168	0.001	0.0291971	0.0106383	0.001	0.001	0.001	0.001	0.001	0.001	8.14676e-07	5.16518
SL4.0ch01	88119883	88119884	SL4.0ch01:88119884_-	-	C	0.0382514	0.0102564	0.0326087	0.010989	0.0322581	0.0060241	0.001	0.001	0.001	0.001	0.001	0.001	7.10696e-07	2.01228
SL4.0ch01	88123236	88123237	SL4.0ch01:88123237_-	-	C	0.0220588	0.0205128	0.057971	0.00909091	0.0224215	0.001	0.001	0.001	0.001	0.001	0.001	0.001	0.0274657	3.31742
SL4.0ch01	88123362	88123363	SL4.0ch01:88123363_-	-	C	0.0261628	0.0121951	0.0294118	0.0120482	0.034375	0.0219178	0.001	0.001	0.001	0.001	0.001	0.001	0.0151217	1.04106
SL4.0ch01	88154648	88154649	SL4.0ch01:88154649_+	+	C	0.0588235	0.001	0.037037	0.018315	0.037594	0.027027	0.001	0.001	0.001	0.001	0.001	0.001	0.0415696	4.37413
SL4.0ch01	88488444	88488445	SL4.0ch01:88488445_+	+	C	0.0434783	0.0247934	0.0522388	0.00699301	0.0373134	0.0162602	0.001	0.001	0.001	0.001	0.001	0.001	0.00760323	1.95417
SL4.0ch01	88561427	88561428	SL4.0ch01:88561428_+	+	C	0.0422833	0.00904977	0.0287081	0.0145631	0.0502646	0.0115607	0.001	0.001	0.001	0.001	0.001	0.001	0.000264577	1.87885
SL4.0ch01	88572979	88572980	SL4.0ch01:88572980_+	+	C	0.0566038	0.0253165	0.0823529	0.030303	0.04	0.0138889	0.001	0.001	0.001	0.001	0.001	0.001	0.000225528	1.38807
SL4.0ch01	88669243	88669244	SL4.0ch01:88669244_-	-	C	0.0480349	0.017316	0.0520833	0.022113	0.0299145	0.0224215	0.001	0.001	0.001	0.001	0.001	0.001	0.0284135	1.10709
SL4.0ch01	88683051	88683052	SL4.0ch01:88683052_+	+	C	0.0207254	0.0120482	0.0304878	0.00311526	0.0231214	0.0027933	0.001	0.001	0.001	0.001	0.001	0.001	0.00102857	2.74323
SL4.0ch01	88906044	88906045	SL4.0ch01:88906045_+	+	C	0.0556399	0.0242756	0.0546875	0.0267261	0.0478437	0.0286523	0.001	0.001	0.001	0.001	0.001	0.001	0.0105219	1.00331
SL4.0ch01	89007703	89007704	SL4.0ch01:89007704_+	+	C	0.023753	0.00301659	0.0203252	0.00549451	0.0207101	0.001	0.001	0.001	0.001	0.001	0.001	0.001	2.41709e-09	3.43114
SL4.0ch01	89033659	89033660	SL4.0ch01:89033660_-	-	C	0.0458015	0.0153846	0.0282486	0.0248963	0.0361446	0.00444444	0.001	0.001	0.001	0.001	0.001	0.001	0.0414785	2.03974
SL4.0ch01	89033661	89033662	SL4.0ch01:89033662_-	-	C	0.0378788	0.00510204	0.0335196	0.0120968	0.0299401	0.0176991	0.001	0.001	0.001	0.001	0.001	0.001	0.00482289	1.98821
SL4.0ch01	89034684	89034685	SL4.0ch01:89034685_-	-	C	0.0606061	0.0373832	0.0630631	0.032967	0.0720721	0.0183486	0.001	0.001	0.001	0.001	0.001	0.001	0.0171961	1.31692
SL4.0ch01	89760935	89760936	SL4.0ch01:89760936_+	+	C	0.0227273	0.0141844	0.0377358	0.001	0.0220588	0.00699301	0.001	0.001	0.001	0.001	0.001	0.001	0.00696763	3.82437
SL4.0ch01	89913228	89913229	SL4.0ch01:89913229_-	-	C	0.0222222	0.013289	0.040201	0.001	0.0201005	0.0111524	0.001	0.001	0.001	0.001	0.001	0.001	0.0273273	3.86436
SL4.0ch01	90097641	90097642	SL4.0ch01:90097642_-	-	C	0.0480769	0.001	0.03125	0.001	0.0216216	0.001	0.001	0.001	0.001	0.001	0.001	0.001	4.4075e-70	5.07039
SL4.0ch01	90295433	90295434	SL4.0ch01:90295434_+	+	C	0.0497238	0.0142857	0.0205128	0.0052356	0.0353535	0.00921659	0.001	0.001	0.001	0.001	0.001	0.001	1.52206e-07	1.91064
SL4.0ch01	90714549	90714550	SL4.0ch01:90714550_+	+	C	0.0238095	0.001	0.0230769	0.001	0.0245902	0.001	0.001	0.001	0.001	0.001	0.001	0.001	1.07542e-48	4.57087
SL4.0ch02	18057188	18057189	SL4.0ch02:18057189_+	+	C	0.0983607	0.0208333	0.166667	0.0882353	0.181818	0.0416667	0.001	0.001	0.001	0.001	0.001	0.001	0.000713511	1.87251
SL4.0ch02	21242804	21242805	SL4.0ch02:21242805_-	-	C	0.0234375	0.00671141	0.03125	0.001	0.0366972	0.00694444	0.001	0.001	0.001	0.001	0.001	0.001	1.6951e-07	3.73685
SL4.0ch02	25757204	25757205	SL4.0ch02:25757205_-	-	C	0.025641	0.014218	0.0268456	0.00934579	0.0365854	0.0112994	0.001	0.001	0.001	0.001	0.001	0.001	0.0016576	1.40481
SL4.0ch02	33568758	33568759	SL4.0ch02:33568759_-	-	C	0.0215054	0.0168675	0.0348837	0.0125	0.025463	0.0119617	0.001	0.001	0.001	0.001	0.001	0.001	0.0428748	1.04689
SL4.0ch02	37073062	37073063	SL4.0ch02:37073063_-	-	C	0.032	0.0181269	0.03125	0.0157729	0.0477941	0.0212121	0.001	0.001	0.001	0.001	0.001	0.001	0.00729267	1.00125
SL4.0ch02	37112886	37112887	SL4.0ch02:37112887_+	+	C	0.026749	0.0170648	0.0339806	0.00374532	0.0303738	0.0193548	0.001	0.001	0.001	0.001	0.001	0.001	0.0494332	2.03594
SL4.0ch02	37190941	37190942	SL4.0ch02:37190942_+	+	C	0.0209059	0.0132013	0.0408163	0.0141243	0.0363128	0.0110193	0.001	0.001	0.001	0.001	0.001	0.001	0.00482753	1.37424
SL4.0ch02	38236606	38236607	SL4.0ch02:38236607_+	+	C	0.027027	0.001	0.0283688	0.001	0.0222222	0.001	0.001	0.001	0.001	0.001	0.001	0.001	3.4421e-53	4.69116
SL4.0ch02	40989613	40989614	SL4.0ch02:40989614_+	+	C	0.025	0.00995025	0.0238095	0.00642398	0.0296053	0.0131827	0.001	0.001	0.001	0.001	0.001	0.001	0.000306244	1.5031
SL4.0ch02	41246621	41246622	SL4.0ch02:41246622_+	+	C	0.0248447	0.00634921	0.0212766	0.012987	0.0408163	0.0214067	0.001	0.001	0.001	0.001	0.001	0.001	0.0159813	1.31932
SL4.0ch02	41704340	41704341	SL4.0ch02:41704341_+	+	C	0.037037	0.0136986	0.05	0.001	0.025	0.0101523	0.001	0.001	0.001	0.001	0.001	0.001	0.000811963	4.20153
SL4.0ch02	42426653	42426654	SL4.0ch02:42426654_+	+	C	0.0223881	0.011236	0.0206897	0.00537634	0.0388889	0.001	0.001	0.001	0.001	0.001	0.001	0.001	0.000880325	3.89653
SL4.0ch02	42962845	42962846	SL4.0ch02:42962846_-	-	C	0.034965	0.0301508	0.038835	0.00537634	0.0555556	0.00434783	0.001	0.001	0.001	0.001	0.001	0.001	0.0185596	2.83371
SL4.0ch02	44450490	44450491	SL4.0ch02:44450491_-	-	C	0.0571429	0.025974	0.0666667	0.0273973	0.0882353	0.001	0.001	0.001	0.001	0.001	0.001	0.001	0.003317	4.95178
SL4.0ch02	47143543	47143544	SL4.0ch02:47143544_+	+	C	0.0316456	0.001	0.0454545	0.0175439	0.0434783	0.00568182	0.001	0.001	0.001	0.001	0.001	0.001	1.37278e-05	3.80544
SL4.0ch02	47145124	47145125	SL4.0ch02:47145125_+	+	C	0.0294118	0.012931	0.0615385	0.028169	0.0481928	0.021164	0.001	0.001	0.001	0.001	0.001	0.001	0.00162666	1.16935
SL4.0ch02	47887467	47887468	SL4.0ch02:47887468_+	+	C	0.0461538	0.00909091	0.0223464	0.00790514	0.0268456	0.0238095	0.001	0.001	0.001	0.001	0.001	0.001	0.0470771	1.59631
SL4.0ch02	48449465	48449466	SL4.0ch02:48449466_+	+	C	0.0234604	0.011811	0.0241935	0.00664452	0.0202312	0.00440529	0.001	0.001	0.001	0.001	0.001	0.001	0.000443172	1.76913
SL4.0ch02	49522065	49522066	SL4.0ch02:49522066_+	+	C	0.0212766	0.00398406	0.0325203	0.00806452	0.0363636	0.0114068	0.001	0.001	0.001	0.001	0.001	0.001	1.89401e-07	2.07982
SL4.0ch02	50311708	50311709	SL4.0ch02:50311709_+	+	C	0.0357143	0.01	0.07	0.0123457	0.0666667	0.020202	0.001	0.001	0.001	0.001	0.001	0.001	2.71335e-07	2.06558
SL4.0ch02	53112457	53112458	SL4.0ch02:53112458_-	-	C	0.113208	0.0693642	0.0714286	0.00666667	0.0795455	0.0486486	0.001	0.001	0.001	0.001	0.001	0.001	0.0428968	2.23138
SL4.0ch03	314251	314252	SL4.0ch03:314252_-	-	C	0.0367647	0.0189873	0.0444444	0.03125	0.0574713	0.00854701	0.001	0.001	0.001	0.001	0.001	0.001	0.0354643	1.75386
SL4.0ch03	683427	683428	SL4.0ch03:683428_+	+	C	0.0396825	0.0160428	0.025641	0.0160256	0.0436681	0.0208955	0.001	0.001	0.001	0.001	0.001	0.001	0.0105377	1.04058
SL4.0ch03	957328	957329	SL4.0ch03:957329_+	+	C	0.228916	0.0661765	0.150442	0.0894309	0.190476	0.0775862	0.001	0.001	0.001	0.001	0.001	0.001	0.0051722	1.34142
SL4.0ch03	1407860	1407861	SL4.0ch03:1407861_-	-	C	0.0612245	0.0473684	0.0970874	0.047619	0.075	0.0196078	0.001	0.001	0.001	0.001	0.001	0.001	0.0454045	1.25464
SL4.0ch03	4534861	4534862	SL4.0ch03:4534862_-	-	C	0.0214168	0.00829493	0.023569	0.00912647	0.0285714	0.0121951	0.001	0.001	0.001	0.001	0.001	0.001	0.000394158	1.33105
SL4.0ch03	6263948	6263949	SL4.0ch03:6263949_+	+	C	0.035533	0.001	0.025974	0.001	0.0266667	0.001	0.001	0.001	0.001	0.001	0.001	0.001	8.40051e-61	4.87447
SL4.0ch03	6613960	6613961	SL4.0ch03:6613961_+	+	C	0.0223881	0.001	0.0247934	0.001	0.0215827	0.0102564	0.001	0.001	0.001	0.001	0.001	0.001	0.000114935	4.03292
SL4.0ch03	30957189	30957190	SL4.0ch03:30957190_-	-	C	0.0252101	0.00704225	0.0314465	0.001	0.0252101	0.015873	0.001	0.001	0.001	0.001	0.001	0.001	0.00616115	3.60861
SL4.0ch03	47138782	47138783	SL4.0ch03:47138783_+	+	C	0.025	0.0126582	0.0338983	0.001	0.0490196	0.001	0.001	0.001	0.001	0.001	0.001	0.001	0.000156828	4.82076
SL4.0ch03	48429857	48429858	SL4.0ch03:48429858_-	-	C	0.0261799	0.00799248	0.0348837	0.0123457	0.0237762	0.0106732	0.001	0.001	0.001	0.001	0.001	0.001	0.000120232	1.48008
SL4.0ch03	48992043	48992044	SL4.0ch03:48992044_+	+	C	0.0697674	0.0294118	0.156863	0.056338	0.128205	0.0806452	0.001	0.001	0.001	0.001	0.001	0.001	0.00976351	1.16916
SL4.0ch03	54080219	54080220	SL4.0ch03:54080220_-	-	C	0.0443038	0.016835	0.0307692	0.00966184	0.0285714	0.0142349	0.001	0.001	0.001	0.001	0.001	0.001	0.000637584	1.38623
SL4.0ch03	54161586	54161587	SL4.0ch03:54161587_+	+	C	0.0304569	0.001	0.0305344	0.00645161	0.0206897	0.0112994	0.001	0.001	0.001	0.001	0.001	0.001	0.00112074	3.62468
SL4.0ch03	55829165	55829166	SL4.0ch03:55829166_+	+	C	0.0220588	0.00473934	0.025641	0.001	0.0229008	0.0119048	0.001	0.001	0.001	0.001	0.001	0.001	0.000871684	3.42426
SL4.0ch03	56706502	56706503	SL4.0ch03:56706503_+	+	C	0.0329218	0.001	0.0322581	0.0169492	0.048583	0.0122951	0.001	0.001	0.001	0.001	0.001	0.001	0.00150563	3.69231
SL4.0ch03	57114620	57114621	SL4.0ch03:57114621_-	-	C	0.0285714	0.001	0.0735294	0.027027	0.0454545	0.00621118	0.001	0.001	0.001	0.001	0.001	0.001	1.17043e-05	3.6835
SL4.0ch03	57884801	57884802	SL4.0ch03:57884802_+	+	C	0.0277778	0.00606061	0.0366492	0.00990099	0.0496894	0.00724638	0.001	0.001	0.001	0.001	0.001	0.001	3.20441e-09	2.34128
SL4.0ch03	58606997	58606998	SL4.0ch03:58606998_+	+	C	0.05	0.00699301	0.0512821	0.0241935	0.0572519	0.032	0.001	0.001	0.001	0.001	0.001	0.001	0.00996809	1.89509
SL4.0ch03	59822019	59822020	SL4.0ch03:59822020_+	+	C	0.0373832	0.001	0.0487805	0.001	0.0309278	0.0172414	0.001	0.001	0.001	0.001	0.001	0.001	0.000539924	4.87113
SL4.0ch03	61513340	61513341	SL4.0ch03:61513341_-	-	C	0.12963	0.05	0.151515	0.03125	0.0714286	0.0222222	0.001	0.001	0.001	0.001	0.001	0.001	1.86657e-05	1.82971
SL4.0ch03	64297054	64297055	SL4.0ch03:64297055_+	+	C	0.0588235	0.0175439	0.0519481	0.0166667	0.0322581	0.00645161	0.001	0.001	0.001	0.001	0.001	0.001	9.99537e-07	1.94083
SL4.0ch03	64870163	64870164	SL4.0ch03:64870164_-	-	C	0.03125	0.0106383	0.0215827	0.00543478	0.0298507	0.0116279	0.001	0.001	0.001	0.001	0.001	0.001	2.58358e-05	1.66203
SL4.0ch03	65079092	65079093	SL4.0ch03:65079093_-	-	C	0.0333333	0.001	0.0530973	0.011976	0.057377	0.0138889	0.001	0.001	0.001	0.001	0.001	0.001	1.50432e-07	3.80412
SL4.0ch04	83918	83919	SL4.0ch04:83919_-	-	C	0.0284091	0.001	0.0236686	0.0111111	0.0229885	0.015	0.001	0.001	0.001	0.001	0.001	0.001	0.0262993	3.41742
SL4.0ch04	1101525	1101526	SL4.0ch04:1101526_-	-	C	0.0275229	0.001	0.027027	0.001	0.0462963	0.00561798	0.001	0.001	0.001	0.001	0.001	0.001	1.82846e-24	4.38658
SL4.0ch04	1101537	1101538	SL4.0ch04:1101538_-	-	C	0.0381679	0.001	0.023622	0.001	0.0247934	0.001	0.001	0.001	0.001	0.001	0.001	0.001	1.21429e-59	4.848
SL4.0ch04	3350880	3350881	SL4.0ch04:3350881_+	+	C	0.0641026	0.0104167	0.0521739	0.0147059	0.0408163	0.0373832	0.001	0.001	0.001	0.001	0.001	0.001	0.0411481	1.8482
SL4.0ch04	3537502	3537503	SL4.0ch04:3537503_+	+	C	0.0909091	0.0784314	0.133333	0.0333333	0.222222	0.0816327	0.001	0.001	0.001	0.001	0.001	0.001	0.0454139	1.39424
SL4.0ch04	3918852	3918853	SL4.0ch04:3918853_-	-	C	0.0266497	0.00977199	0.0236928	0.00681818	0.0248566	0.0192308	0.001	0.001	0.001	0.001	0.001	0.001	0.0280518	1.3228
SL4.0ch04	4137010	4137011	SL4.0ch04:4137011_-	-	C	0.0630631	0.0257732	0.0434783	0.0111111	0.0361446	0.00549451	0.001	0.001	0.001	0.001	0.001	0.001	4.27253e-05	2.12062
SL4.0ch04	4464927	4464928	SL4.0ch04:4464928_-	-	C	0.0216049	0.00914634	0.025641	0.00641026	0.0201342	0.0113821	0.001	0.001	0.001	0.001	0.001	0.001	0.0036557	1.44226
SL4.0ch04	4746518	4746519	SL4.0ch04:4746519_+	+	C	0.060241	0.01	0.047619	0.0227273	0.0483871	0.010989	0.001	0.001	0.001	0.001	0.001	0.001	0.000163543	2.06444
SL4.0ch04	5679559	5679560	SL4.0ch04:5679560_-	-	C	0.057971	0.001	0.0491803	0.001	0.0517241	0.030303	0.001	0.001	0.001	0.001	0.001	0.001	0.00106348	5.17933
SL4.0ch04	40991395	40991396	SL4.0ch04:40991396_+	+	C	0.0888889	0.001	0.152174	0.0108696	0.0888889	0.001	0.001	0.001	0.001	0.001	0.001	0.001	2.23898e-49	5.99762
SL4.0ch04	44913781	44913782	SL4.0ch04:44913782_-	-	C	0.0365854	0.015748	0.0410959	0.001	0.0361446	0.00714286	0.001	0.001	0.001	0.001	0.001	0.001	0.000117046	4.01225
SL4.0ch04	51195300	51195301	SL4.0ch04:51195301_+	+	C	0.026087	0.00775194	0.0285714	0.0183486	0.035461	0.0125	0.001	0.001	0.001	0.001	0.001	0.001	0.00728284	1.37221
SL4.0ch04	51203671	51203672	SL4.0ch04:51203672_+	+	C	0.056	0.0149254	0.0344828	0.0235849	0.05	0.001	0.001	0.001	0.001	0.001	0.001	0.001	0.00957909	4.20221
SL4.0ch04	52368542	52368543	SL4.0ch04:52368543_-	-	C	0.0264317	0.0159046	0.0428016	0.0070922	0.0290456	0.0138889	0.001	0.001	0.001	0.001	0.001	0.001	0.0122232	1.71898
SL4.0ch04	53242344	53242345	SL4.0ch04:53242345_-	-	C	0.0368421	0.027027	0.0609756	0.025	0.0519481	0.0231884	0.001	0.001	0.001	0.001	0.001	0.001	0.0302424	1.01095
SL4.0ch04	55300976	55300977	SL4.0ch04:55300977_-	-	C	0.103448	0.0212766	0.103448	0.05	0.130435	0.0227273	0.001	0.001	0.001	0.001	0.001	0.001	0.000177947	2.08064
SL4.0ch04	55369344	55369345	SL4.0ch04:55369345_+	+	C	0.0246914	0.0145631	0.0294118	0.001	0.025641	0.00934579	0.001	0.001	0.001	0.001	0.001	0.001	0.00810835	3.49609
SL4.0ch04	55787347	55787348	SL4.0ch04:55787348_+	+	C	0.0707071	0.025	0.0325581	0.0173611	0.0686275	0.037594	0.001	0.001	0.001	0.001	0.001	0.001	0.00781904	1.12343
SL4.0ch04	56554341	56554342	SL4.0ch04:56554342_+	+	C	0.0318471	0.0211268	0.0506329	0.0168539	0.0516129	0.0158228	0.001	0.001	0.001	0.001	0.001	0.001	0.00786	1.3757
SL4.0ch04	58108679	58108680	SL4.0ch04:58108680_-	-	C	0.0913462	0.0266667	0.0862069	0.0434783	0.0529101	0.0410959	0.001	0.001	0.001	0.001	0.001	0.001	0.0472027	1.16108
SL4.0ch04	58491053	58491054	SL4.0ch04:58491054_+	+	C	0.0425532	0.00952381	0.0458716	0.00925926	0.0434783	0.0246914	0.001	0.001	0.001	0.001	0.001	0.001	0.00132192	1.90255
SL4.0ch04	58670117	58670118	SL4.0ch04:58670118_-	-	C	0.0357143	0.0136364	0.0410959	0.0240385	0.0523256	0.0151515	0.001	0.001	0.001	0.001	0.001	0.001	0.00380958	1.37794
SL4.0ch04	59041282	59041283	SL4.0ch04:59041283_+	+	C	0.0204082	0.001	0.0225564	0.00561798	0.024	0.001	0.001	0.001	0.001	0.001	0.001	0.001	1.92305e-10	4.0125
SL4.0ch04	59689514	59689515	SL4.0ch04:59689515_-	-	C	0.0266393	0.017192	0.0220588	0.00586854	0.0294118	0.0131195	0.001	0.001	0.001	0.001	0.001	0.001	0.0129422	1.33969
SL4.0ch04	60343580	60343581	SL4.0ch04:60343581_-	-	C	0.130435	0.0740741	0.25	0.0487805	0.15	0.025	0.001	0.001	0.001	0.001	0.001	0.001	0.00104104	2.10385
SL4.0ch04	60575318	60575319	SL4.0ch04:60575319_+	+	C	0.0288288	0.00694444	0.0229446	0.0192926	0.0275387	0.001	0.001	0.001	0.001	0.001	0.001	0.001	0.0241313	3.45359
SL4.0ch04	60588114	60588115	SL4.0ch04:60588115_+	+	C	0.0232558	0.0176678	0.047619	0.0118577	0.025974	0.00738007	0.001	0.001	0.001	0.001	0.001	0.001	0.0160065	1.56885
SL4.0ch04	61403306	61403307	SL4.0ch04:61403307_+	+	C	0.0357143	0.0242424	0.04	0.001	0.0625	0.0128205	0.001	0.001	0.001	0.001	0.001	0.001	0.00653564	3.94978
SL4.0ch04	61850899	61850900	SL4.0ch04:61850900_+	+	C	0.0497238	0.0111732	0.0289157	0.0184049	0.0340557	0.0133929	0.001	0.001	0.001	0.001	0.001	0.001	0.00786086	1.52013
SL4.0ch04	63116840	63116841	SL4.0ch04:63116841_-	-	C	0.0363636	0.0138889	0.0392157	0.001	0.0357143	0.00970874	0.001	0.001	0.001	0.001	0.001	0.001	0.000112379	3.92318
SL4.0ch04	63202605	63202606	SL4.0ch04:63202606_-	-	C	0.0347222	0.00847458	0.025641	0.02	0.0729927	0.001	0.001	0.001	0.001	0.001	0.001	0.001	0.0144129	4.70618
SL4.0ch04	64039989	64039990	SL4.0ch04:64039990_-	-	C	0.0236967	0.00669643	0.0295699	0.0145278	0.0252101	0.00731707	0.001	0.001	0.001	0.001	0.001	0.001	0.000392135	1.59491
SL4.0ch05	255800	255801	SL4.0ch05:255801_-	-	C	0.0461538	0.0152672	0.029703	0.00526316	0.0212766	0.00958466	0.001	0.001	0.001	0.001	0.001	0.001	0.000188542	1.87132
SL4.0ch05	1702199	1702200	SL4.0ch05:1702200_+	+	C	0.0211443	0.00350058	0.0273224	0.00696864	0.0239726	0.00768386	0.001	0.001	0.001	0.001	0.001	0.001	2.47491e-07	2.12981
SL4.0ch05	2299359	2299360	SL4.0ch05:2299360_-	-	C	0.0209424	0.001	0.026455	0.00473934	0.0321101	0.00454545	0.001	0.001	0.001	0.001	0.001	0.001	4.42934e-14	3.48759
SL4.0ch05	4117238	4117239	SL4.0ch05:4117239_+	+	C	0.0408163	0.00896861	0.0272727	0.0157895	0.0543478	0.0049505	0.001	0.001	0.001	0.001	0.001	0.001	0.00136742	2.53592
SL4.0ch05	4197479	4197480	SL4.0ch05:4197480_-	-	C	0.0411985	0.001	0.0216049	0.00547945	0.0218978	0.001	0.001	0.001	0.001	0.001	0.001	0.001	6.04643e-11	4.47897
SL4.0ch05	5413330	5413331	SL4.0ch05:5413331_-	-	C	0.12	0.0481928	0.0784314	0.0338983	0.16	0.0941176	0.001	0.001	0.001	0.001	0.001	0.001	0.0071215	1.11872
SL4.0ch05	19143371	19143372	SL4.0ch05:19143372_-	-	C	0.0212766	0.00362319	0.0235849	0.0133333	0.0216216	0.00367647	0.001	0.001	0.001	0.001	0.001	0.001	0.00118074	2.18648
SL4.0ch05	31132928	31132929	SL4.0ch05:31132929_-	-	C	0.0566038	0.001	0.0365854	0.001	0.0566038	0.001	0.001	0.001	0.001	0.001	0.001	0.001	1.56916e-105	5.64097
SL4.0ch05	59176650	59176651	SL4.0ch05:59176651_+	+	C	0.0952381	0.0273973	0.0784314	0.0212766	0.0877193	0.0566038	0.001	0.001	0.001	0.001	0.001	0.001	0.00602761	1.54181
SL4.0ch05	59489720	59489721	SL4.0ch05:59489721_+	+	C	0.0769231	0.027027	0.0582524	0.0415584	0.0973154	0.025	0.001	0.001	0.001	0.001	0.001	0.001	0.0143889	1.44052
SL4.0ch05	62313375	62313376	SL4.0ch05:62313376_-	-	C	0.0259067	0.00819672	0.0361446	0.0225989	0.0318182	0.00561798	0.001	0.001	0.001	0.001	0.001	0.001	0.00540432	1.80468
SL4.0ch05	63184532	63184533	SL4.0ch05:63184533_-	-	C	0.0384615	0.0276243	0.0464286	0.0180879	0.0528455	0.0134771	0.001	0.001	0.001	0.001	0.001	0.001	0.0182284	1.3986
SL4.0ch05	63659979	63659980	SL4.0ch05:63659980_-	-	C	0.025641	0.0121951	0.0396476	0.026087	0.0341463	0.001	0.001	0.001	0.001	0.001	0.001	0.001	0.0288001	3.65301
SL4.0ch06	3155308	3155309	SL4.0ch06:3155309_+	+	C	0.0204461	0.00927357	0.025869	0.00988468	0.0262489	0.0125098	0.001	0.001	0.001	0.001	0.001	0.001	0.00133127	1.21123
SL4.0ch06	3514999	3515000	SL4.0ch06:3515000_-	-	C	0.138889	0.0851064	0.153846	0.001	0.133333	0.0588235	0.001	0.001	0.001	0.001	0.001	0.001	0.0194109	5.71606
SL4.0ch06	35941899	35941900	SL4.0ch06:35941900_-	-	C	0.0769231	0.001	0.103448	0.0454545	0.0909091	0.015873	0.001	0.001	0.001	0.001	0.001	0.001	0.000165315	4.82325
SL4.0ch06	36458157	36458158	SL4.0ch06:36458158_+	+	C	0.166667	0.0363636	0.1	0.0793651	0.25	0.04	0.001	0.001	0.001	0.001	0.001	0.001	0.014953	2.01204
SL4.0ch06	37222240	37222241	SL4.0ch06:37222241_-	-	C	0.0374332	0.00645161	0.023569	0.0186916	0.0354331	0.001	0.001	0.001	0.001	0.001	0.001	0.001	0.0128196	3.82467
SL4.0ch06	38358317	38358318	SL4.0ch06:38358318_+	+	C	0.0232558	0.00917431	0.0322581	0.001	0.037037	0.0169492	0.001	0.001	0.001	0.001	0.001	0.001	0.00272233	3.6221
SL4.0ch06	40327323	40327324	SL4.0ch06:40327324_+	+	C	0.0272727	0.0116279	0.0232558	0.00581395	0.0362319	0.001	0.001	0.001	0.001	0.001	0.001	0.001	0.00019956	3.82595
SL4.0ch06	40590317	40590318	SL4.0ch06:40590318_+	+	C	0.0285714	0.00740741	0.0326087	0.001	0.0365854	0.001	0.001	0.001	0.001	0.001	0.001	0.001	4.03301e-10	4.6039
SL4.0ch06	42245609	42245610	SL4.0ch06:42245610_-	-	C	0.047619	0.00970874	0.0373832	0.001	0.031746	0.0106383	0.001	0.001	0.001	0.001	0.001	0.001	4.68091e-06	3.91322
SL4.0ch06	43192721	43192722	SL4.0ch06:43192722_-	-	C	0.0245232	0.0118694	0.0316302	0.00304878	0.0311615	0.0191083	0.001	0.001	0.001	0.001	0.001	0.001	0.0187622	2.2467
SL4.0ch06	43287008	43287009	SL4.0ch06:43287009_-	-	C	0.0448718	0.011976	0.0392157	0.0113636	0.0454545	0.026178	0.001	0.001	0.001	0.001	0.001	0.001	0.00211695	1.58066
SL4.0ch06	44024622	44024623	SL4.0ch06:44024623_+	+	C	0.0241935	0.0100334	0.0232558	0.0136054	0.0234834	0.00255754	0.001	0.001	0.001	0.001	0.001	0.001	0.00877548	2.16735
SL4.0ch06	44146369	44146370	SL4.0ch06:44146370_+	+	C	0.0225641	0.0122794	0.0241187	0.0130769	0.021611	0.00859375	0.001	0.001	0.001	0.001	0.001	0.001	0.00781578	1.05642
SL4.0ch06	45737510	45737511	SL4.0ch06:45737511_+	+	C	0.0291262	0.001	0.0204082	0.001	0.0344828	0.00970874	0.001	0.001	0.001	0.001	0.001	0.001	1.71703e-08	4.14422
SL4.0ch06	45782140	45782141	SL4.0ch06:45782141_-	-	C	0.0208333	0.00526316	0.0432099	0.0148148	0.0357143	0.0191083	0.001	0.001	0.001	0.001	0.001	0.001	0.0014408	1.55058
SL4.0ch06	45900189	45900190	SL4.0ch06:45900190_-	-	C	0.0207612	0.0139398	0.0271739	0.00862895	0.0204521	0.00988468	0.001	0.001	0.001	0.001	0.001	0.001	0.0187717	1.16393
SL4.0ch06	45900190	45900191	SL4.0ch06:45900191_-	-	C	0.0285467	0.00954479	0.0413043	0.0105263	0.0301399	0.012366	0.001	0.001	0.001	0.001	0.001	0.001	3.63475e-05	1.6447
SL4.0ch06	46659084	46659085	SL4.0ch06:46659085_+	+	C	0.030837	0.0106007	0.0220588	0.017762	0.0337079	0.0132231	0.001	0.001	0.001	0.001	0.001	0.001	0.0378233	1.15955
SL4.0ch07	1788138	1788139	SL4.0ch07:1788139_-	-	C	0.0987654	0.0327869	0.0526316	0.015873	0.0869565	0.0519481	0.001	0.001	0.001	0.001	0.001	0.001	0.00395012	1.41897
SL4.0ch07	2564424	2564425	SL4.0ch07:2564425_+	+	C	0.0905797	0.0464135	0.0620438	0.0327869	0.0474684	0.0165017	0.001	0.001	0.001	0.001	0.001	0.001	0.00574472	1.16332
SL4.0ch07	3817828	3817829	SL4.0ch07:3817829_+	+	C	0.0248447	0.00714286	0.0460526	0.0368098	0.0533333	0.0204082	0.001	0.001	0.001	0.001	0.001	0.001	0.0380121	1.2939
SL4.0ch07	19382061	19382062	SL4.0ch07:19382062_-	-	C	0.035503	0.00826446	0.0451977	0.0175439	0.0363636	0.00364964	0.001	0.001	0.001	0.001	0.001	0.001	2.24261e-05	2.50163
SL4.0ch07	22582648	22582649	SL4.0ch07:22582649_-	-	C	0.136364	0.0869565	0.192308	0.0769231	0.176471	0.001	0.001	0.001	0.001	0.001	0.001	0.001	0.0176255	5.91065
SL4.0ch07	51787877	51787878	SL4.0ch07:51787878_-	-	C	0.026087	0.00534759	0.0408163	0.02	0.030303	0.00613497	0.001	0.001	0.001	0.001	0.001	0.001	0.000300727	1.98949
SL4.0ch07	55324655	55324656	SL4.0ch07:55324656_-	-	C	0.0391304	0.0126984	0.0328638	0.0217391	0.026087	0.00699301	0.001	0.001	0.001	0.001	0.001	0.001	0.00824852	1.48247
SL4.0ch07	56062730	56062731	SL4.0ch07:56062731_+	+	C	0.0282258	0.0126183	0.0229008	0.0105634	0.0263158	0.00732601	0.001	0.001	0.001	0.001	0.001	0.001	0.000860886	1.41896
SL4.0ch07	56330714	56330715	SL4.0ch07:56330715_+	+	C	0.115942	0.0512821	0.0736842	0.0217391	0.102564	0.0609756	0.001	0.001	0.001	0.001	0.001	0.001	0.0073831	1.29052
SL4.0ch07	56434496	56434497	SL4.0ch07:56434497_-	-	C	0.0225564	0.0153374	0.0560748	0.00598802	0.0555556	0.0283401	0.001	0.001	0.001	0.001	0.001	0.001	0.0306013	2.10693
SL4.0ch07	57781137	57781138	SL4.0ch07:57781138_+	+	C	0.027933	0.0135542	0.0404355	0.0149031	0.024911	0.018018	0.001	0.001	0.001	0.001	0.001	0.001	0.0299478	1.0383
SL4.0ch07	57805053	57805054	SL4.0ch07:57805054_-	-	C	0.02761	0.00721501	0.0315904	0.0116392	0.0215363	0.0113122	0.001	0.001	0.001	0.001	0.001	0.001	0.00107002	1.49425
SL4.0ch07	59155692	59155693	SL4.0ch07:59155693_+	+	C	0.0231481	0.0136986	0.0305344	0.011583	0.0227273	0.001	0.001	0.001	0.001	0.001	0.001	0.001	0.00904025	3.17263
SL4.0ch07	61238936	61238937	SL4.0ch07:61238937_+	+	C	0.0286885	0.0144404	0.0282258	0.00913242	0.0234114	0.00958466	0.001	0.001	0.001	0.001	0.001	0.001	0.00112026	1.33116
SL4.0ch07	61522165	61522166	SL4.0ch07:61522166_+	+	C	0.0545455	0.00854701	0.0392157	0.0217391	0.0512821	0.025641	0.001	0.001	0.001	0.001	0.001	0.001	0.0105085	1.76811
SL4.0ch07	62481692	62481693	SL4.0ch07:62481693_+	+	C	0.0387597	0.00689655	0.0272727	0.001	0.0377358	0.001	0.001	0.001	0.001	0.001	0.001	0.001	4.01887e-16	4.55645
SL4.0ch07	62488723	62488724	SL4.0ch07:62488724_-	-	C	0.0833333	0.0273224	0.0782123	0.0379464	0.0666667	0.0376712	0.001	0.001	0.001	0.001	0.001	0.001	0.00640482	1.19868
SL4.0ch07	62842958	62842959	SL4.0ch07:62842959_+	+	C	0.0807453	0.0335821	0.0756303	0.0294118	0.079096	0.0343348	0.001	0.001	0.001	0.001	0.001	0.001	0.000467475	1.27969
SL4.0ch07	63106981	63106982	SL4.0ch07:63106982_-	-	C	0.030303	0.001	0.0224719	0.011236	0.025	0.0143885	0.001	0.001	0.001	0.001	0.001	0.001	0.0186262	3.50455
SL4.0ch07	63266868	63266869	SL4.0ch07:63266869_+	+	C	0.0454545	0.0137363	0.0569801	0.0233577	0.0441176	0.0206186	0.001	0.001	0.001	0.001	0.001	0.001	0.00056053	1.39629
SL4.0ch07	64253673	64253674	SL4.0ch07:64253674_+	+	C	0.0331754	0.00294118	0.0225225	0.00645161	0.025641	0.011583	0.001	0.001	0.001	0.001	0.001	0.001	0.000276994	2.51564
SL4.0ch07	64661523	64661524	SL4.0ch07:64661524_-	-	C	0.110354	0.0501818	0.108	0.0556266	0.124424	0.0598958	0.001	0.001	0.001	0.001	0.001	0.001	0.00420237	1.05295
SL4.0ch07	65438467	65438468	SL4.0ch07:65438468_+	+	C	0.0287081	0.001	0.0420168	0.0128205	0.0406977	0.001	0.001	0.001	0.001	0.001	0.001	0.001	8.39913e-08	4.59656
SL4.0ch07	65735164	65735165	SL4.0ch07:65735165_+	+	C	0.0509554	0.00617284	0.0285714	0.0126582	0.057377	0.0152672	0.001	0.001	0.001	0.001	0.001	0.001	0.000100062	2.26062
SL4.0ch07	66298920	66298921	SL4.0ch07:66298921_-	-	C	0.0247934	0.00546448	0.037037	0.00990099	0.0217391	0.00456621	0.001	0.001	0.001	0.001	0.001	0.001	6.79095e-09	2.13024
SL4.0ch07	66368435	66368436	SL4.0ch07:66368436_-	-	C	0.0202703	0.003003	0.0416667	0.0075188	0.0300752	0.0182371	0.001	0.001	0.001	0.001	0.001	0.001	0.00223997	2.21499
SL4.0ch07	67173005	67173006	SL4.0ch07:67173006_+	+	C	0.0205761	0.0026738	0.0381356	0.017341	0.033195	0.0151134	0.001	0.001	0.001	0.001	0.001	0.001	0.00303323	2.03316
SL4.0ch07	67281329	67281330	SL4.0ch07:67281330_-	-	C	0.0609756	0.001	0.0357143	0.001	0.0361446	0.00793651	0.001	0.001	0.001	0.001	0.001	0.001	5.65979e-13	5.07567
SL4.0ch08	206299	206300	SL4.0ch08:206300_-	-	C	0.0649351	0.0165289	0.0535714	0.0217391	0.0724638	0.0333333	0.001	0.001	0.001	0.001	0.001	0.001	0.000603364	1.51483
SL4.0ch08	1050493	1050494	SL4.0ch08:1050494_+	+	C	0.0673077	0.0217391	0.0580357	0.0204082	0.0544554	0.0121951	0.001	0.001	0.001	0.001	0.001	0.001	5.87791e-06	1.79914
SL4.0ch08	1715255	1715256	SL4.0ch08:1715256_+	+	C	0.0373134	0.0060241	0.0335196	0.0130719	0.0259067	0.00699301	0.001	0.001	0.001	0.001	0.001	0.001	1.41801e-05	2.06433
SL4.0ch08	1917475	1917476	SL4.0ch08:1917476_+	+	C	0.0526316	0.0238095	0.0769231	0.025641	0.0704225	0.0103093	0.001	0.001	0.001	0.001	0.001	0.001	0.000348983	2.00587
SL4.0ch08	2498205	2498206	SL4.0ch08:2498206_-	-	C	0.135593	0.0504202	0.169014	0.0487805	0.105263	0.0495868	0.001	0.001	0.001	0.001	0.001	0.001	0.000364198	1.46536
SL4.0ch08	3769938	3769939	SL4.0ch08:3769939_+	+	C	0.0208507	0.017758	0.0209677	0.00621118	0.0246679	0.00914634	0.001	0.001	0.001	0.001	0.001	0.001	0.0470882	1.2729
SL4.0ch08	25555396	25555397	SL4.0ch08:25555397_+	+	C	0.0235849	0.0128205	0.0211082	0.00289855	0.0294118	0.00628931	0.001	0.001	0.001	0.001	0.001	0.001	0.000857164	2.23405
SL4.0ch08	36262315	36262316	SL4.0ch08:36262316_+	+	C	0.0963855	0.0111111	0.0520833	0.028777	0.0735294	0.0454545	0.001	0.001	0.001	0.001	0.001	0.001	0.0272249	2.01274
SL4.0ch08	54922968	54922969	SL4.0ch08:54922969_-	-	C	0.0318471	0.001	0.0472441	0.027027	0.0305344	0.00714286	0.001	0.001	0.001	0.001	0.001	0.001	0.00297819	3.65703
SL4.0ch08	57663193	57663194	SL4.0ch08:57663194_-	-	C	0.0384615	0.0106383	0.0634921	0.0181818	0.0405405	0.01	0.001	0.001	0.001	0.001	0.001	0.001	1.30359e-07	1.89729
SL4.0ch08	58274345	58274346	SL4.0ch08:58274346_-	-	C	0.0294118	0.00609756	0.0222222	0.001	0.0291262	0.001	0.001	0.001	0.001	0.001	0.001	0.001	2.58519e-13	4.22754
SL4.0ch08	58699473	58699474	SL4.0ch08:58699474_+	+	C	0.0425532	0.001	0.031746	0.00840336	0.0294118	0.00854701	0.001	0.001	0.001	0.001	0.001	0.001	4.24361e-06	4.05116
SL4.0ch08	59239760	59239761	SL4.0ch08:59239761_-	-	C	0.0549451	0.0285714	0.045977	0.001	0.023622	0.0163043	0.001	0.001	0.001	0.001	0.001	0.001	0.0414904	4.0378
SL4.0ch08	59802497	59802498	SL4.0ch08:59802498_+	+	C	0.024	0.0144092	0.025	0.0135593	0.0548523	0.0164384	0.001	0.001	0.001	0.001	0.001	0.001	0.0135988	1.19324
SL4.0ch08	60422443	60422444	SL4.0ch08:60422444_+	+	C	0.0207254	0.00921659	0.0216216	0.001	0.028436	0.001	0.001	0.001	0.001	0.001	0.001	0.001	4.32798e-05	4.1224
SL4.0ch08	60490590	60490591	SL4.0ch08:60490591_-	-	C	0.0257235	0.0070922	0.022082	0.0142349	0.0271084	0.00542005	0.001	0.001	0.001	0.001	0.001	0.001	0.00485191	1.77107
SL4.0ch08	60560012	60560013	SL4.0ch08:60560013_+	+	C	0.025641	0.0108108	0.0414201	0.00980392	0.0291262	0.0077821	0.001	0.001	0.001	0.001	0.001	0.001	2.168e-05	1.78995
SL4.0ch08	62453941	62453942	SL4.0ch08:62453942_-	-	C	0.0344828	0.001	0.0546875	0.00507614	0.0291971	0.00409836	0.001	0.001	0.001	0.001	0.001	0.001	3.10451e-21	4.13189
SL4.0ch09	1426040	1426041	SL4.0ch09:1426041_+	+	C	0.038835	0.00617284	0.0683761	0.0384615	0.0740741	0.0325203	0.001	0.001	0.001	0.001	0.001	0.001	0.00785921	1.7958
SL4.0ch09	2353241	2353242	SL4.0ch09:2353242_-	-	C	0.0352113	0.00847458	0.038674	0.0144928	0.04375	0.001	0.001	0.001	0.001	0.001	0.001	0.001	4.7348e-05	4.07528
SL4.0ch09	3605284	3605285	SL4.0ch09:3605285_+	+	C	0.0381679	0.0108696	0.0396825	0.0210526	0.026087	0.001	0.001	0.001	0.001	0.001	0.001	0.001	0.00245124	3.38835
SL4.0ch09	4741878	4741879	SL4.0ch09:4741879_-	-	C	0.0288462	0.001	0.0283019	0.0142857	0.0289855	0.0083682	0.001	0.001	0.001	0.001	0.001	0.001	0.00148153	3.51412
SL4.0ch09	4843838	4843839	SL4.0ch09:4843839_+	+	C	0.0462185	0.001	0.034384	0.0075188	0.0288066	0.0123457	0.001	0.001	0.001	0.001	0.001	0.001	0.000119208	4.14608
SL4.0ch09	5225642	5225643	SL4.0ch09:5225643_+	+	C	0.0291262	0.001	0.0357143	0.0121951	0.0454545	0.001	0.001	0.001	0.001	0.001	0.001	0.001	5.19778e-07	4.69024
SL4.0ch09	9660690	9660691	SL4.0ch09:9660691_-	-	C	0.025	0.00598802	0.0458015	0.00684932	0.0365854	0.001	0.001	0.001	0.001	0.001	0.001	0.001	4.25606e-10	3.98406
SL4.0ch09	49132700	49132701	SL4.0ch09:49132701_-	-	C	0.0650759	0.0237624	0.0662651	0.0389294	0.0855397	0.0389908	0.001	0.001	0.001	0.001	0.001	0.001	0.00678302	1.14673
SL4.0ch09	57659130	57659131	SL4.0ch09:57659131_+	+	C	0.0239808	0.00444444	0.0253456	0.012987	0.0217391	0.0105708	0.001	0.001	0.001	0.001	0.001	0.001	0.00507089	1.65684
SL4.0ch09	58591248	58591249	SL4.0ch09:58591249_+	+	C	0.0242424	0.0113636	0.0300752	0.00806452	0.0258065	0.001	0.001	0.001	0.001	0.001	0.001	0.001	0.000596448	3.40107
SL4.0ch09	59207852	59207853	SL4.0ch09:59207853_+	+	C	0.0888889	0.0235294	0.0547945	0.0430108	0.0943396	0.0206186	0.001	0.001	0.001	0.001	0.001	0.001	0.0185764	1.68235
SL4.0ch09	59725928	59725929	SL4.0ch09:59725929_+	+	C	0.0241935	0.00892857	0.0604396	0.015748	0.0536913	0.0322581	0.001	0.001	0.001	0.001	0.001	0.001	0.00503284	1.4541
SL4.0ch09	61834037	61834038	SL4.0ch09:61834038_-	-	C	0.0257732	0.00571429	0.0315789	0.0118343	0.0235294	0.00680272	0.001	0.001	0.001	0.001	0.001	0.001	7.8193e-06	1.82567
SL4.0ch09	62685951	62685952	SL4.0ch09:62685952_+	+	C	0.0211268	0.003663	0.0238095	0.00440529	0.0266667	0.0117188	0.001	0.001	0.001	0.001	0.001	0.001	5.36781e-05	2.17459
SL4.0ch09	62688368	62688369	SL4.0ch09:62688369_+	+	C	0.027027	0.001	0.0280374	0.025641	0.031746	0.001	0.001	0.001	0.001	0.001	0.001	0.001	0.0199667	4.31696
SL4.0ch09	64525901	64525902	SL4.0ch09:64525902_-	-	C	0.0285714	0.00497512	0.0266667	0.003861	0.0242424	0.0198413	0.001	0.001	0.001	0.001	0.001	0.001	0.0175845	2.22636
SL4.0ch09	67037351	67037352	SL4.0ch09:67037352_+	+	C	0.0485437	0.001	0.033557	0.001	0.023622	0.0277778	0.001	0.001	0.001	0.001	0.001	0.001	0.0458771	4.7875
SL4.0ch09	67268721	67268722	SL4.0ch09:67268722_-	-	C	0.0283688	0.001	0.0333333	0.001	0.0238095	0.001	0.001	0.001	0.001	0.001	0.001	0.001	6.44665e-59	4.8312
SL4.0ch09	68147900	68147901	SL4.0ch09:68147901_-	-	C	0.0298507	0.00894855	0.022449	0.005	0.0356473	0.0143885	0.001	0.001	0.001	0.001	0.001	0.001	2.87538e-05	1.7821
SL4.0ch09	68411091	68411092	SL4.0ch09:68411092_-	-	C	0.025641	0.013468	0.0247934	0.00879765	0.027027	0.0188034	0.001	0.001	0.001	0.001	0.001	0.001	0.032012	1.04397
SL4.0ch10	283365	283366	SL4.0ch10:283366_-	-	C	0.106383	0.047619	0.113208	0.0194175	0.107692	0.0723684	0.001	0.001	0.001	0.001	0.001	0.001	0.0198982	1.67152
SL4.0ch10	315750	315751	SL4.0ch10:315751_-	-	C	0.0205479	0.00645161	0.0234375	0.001	0.0242424	0.001	0.001	0.001	0.001	0.001	0.001	0.001	6.55569e-08	4.08188
SL4.0ch10	1044646	1044647	SL4.0ch10:1044647_-	-	C	0.0345572	0.00638298	0.0217391	0.00938967	0.0215686	0.0145833	0.001	0.001	0.001	0.001	0.001	0.001	0.0157347	1.63107
SL4.0ch10	1706500	1706501	SL4.0ch10:1706501_-	-	C	0.0404624	0.0197802	0.0697674	0.0189873	0.0743802	0.0469136	0.001	0.001	0.001	0.001	0.001	0.001	0.0155339	1.28744
SL4.0ch10	25073865	25073866	SL4.0ch10:25073866_-	-	C	0.0460829	0.0139373	0.0393258	0.030303	0.0268817	0.012945	0.001	0.001	0.001	0.001	0.001	0.001	0.04397	1.15573
SL4.0ch10	37127266	37127267	SL4.0ch10:37127267_-	-	C	0.0259067	0.00403226	0.0207254	0.00925926	0.0265957	0.00471698	0.001	0.001	0.001	0.001	0.001	0.001	4.03758e-05	2.25935
SL4.0ch10	59480691	59480692	SL4.0ch10:59480692_-	-	C	0.0234375	0.010989	0.0258621	0.001	0.0612245	0.0212766	0.001	0.001	0.001	0.001	0.001	0.001	0.0017733	3.36147
SL4.0ch10	60426511	60426512	SL4.0ch10:60426512_+	+	C	0.0268097	0.0136719	0.0281307	0.0176849	0.0337209	0.00990099	0.001	0.001	0.001	0.001	0.001	0.001	0.015374	1.21645
SL4.0ch10	60496898	60496899	SL4.0ch10:60496899_-	-	C	0.0408163	0.0269058	0.044335	0.0224299	0.044164	0.015625	0.001	0.001	0.001	0.001	0.001	0.001	0.020744	1.07527
SL4.0ch10	61061835	61061836	SL4.0ch10:61061836_+	+	C	0.0347826	0.0136054	0.028777	0.001	0.03125	0.001	0.001	0.001	0.001	0.001	0.001	0.001	1.0011e-05	4.3797
SL4.0ch10	61437314	61437315	SL4.0ch10:61437315_-	-	C	0.0252525	0.00414938	0.0266667	0.001	0.0314136	0.001	0.001	0.001	0.001	0.001	0.001	0.001	1.01224e-18	4.41833
SL4.0ch10	61672916	61672917	SL4.0ch10:61672917_+	+	C	0.0240964	0.001	0.0326087	0.0103093	0.0211268	0.00970874	0.001	0.001	0.001	0.001	0.001	0.001	0.000959347	3.28985
SL4.0ch10	61673869	61673870	SL4.0ch10:61673870_+	+	C	0.0746269	0.04	0.0847458	0.0153846	0.145161	0.001	0.001	0.001	0.001	0.001	0.001	0.001	0.000779979	5.66771
SL4.0ch10	61873170	61873171	SL4.0ch10:61873171_-	-	C	0.0251572	0.00438596	0.0217391	0.00299401	0.0206186	0.0162602	0.001	0.001	0.001	0.001	0.001	0.001	0.0138254	2.2821
SL4.0ch10	62824186	62824187	SL4.0ch10:62824187_-	-	C	0.0508475	0.001	0.114286	0.001	0.0851064	0.0307692	0.001	0.001	0.001	0.001	0.001	0.001	1.93596e-06	5.8054
SL4.0ch10	63007256	63007257	SL4.0ch10:63007257_-	-	C	0.0588235	0.0410959	0.0675676	0.0147059	0.084507	0.001	0.001	0.001	0.001	0.001	0.001	0.001	0.0082596	4.9153
SL4.0ch10	64046372	64046373	SL4.0ch10:64046373_-	-	C	0.0353982	0.0103627	0.0272727	0.00598802	0.0220588	0.001	0.001	0.001	0.001	0.001	0.001	0.001	8.631e-07	3.32372
SL4.0ch10	64478574	64478575	SL4.0ch10:64478575_-	-	C	0.0535714	0.001	0.0384615	0.0147059	0.0285714	0.00840336	0.001	0.001	0.001	0.001	0.001	0.001	0.000163175	4.30998
SL4.0ch10	64749804	64749805	SL4.0ch10:64749805_+	+	C	0.0625	0.0564516	0.0956522	0.0224719	0.0745342	0.0101523	0.001	0.001	0.001	0.001	0.001	0.001	0.0333649	2.08772
SL4.0ch11	161970	161971	SL4.0ch11:161971_+	+	C	0.0215054	0.00939597	0.0212766	0.011236	0.0200501	0.00849858	0.001	0.001	0.001	0.001	0.001	0.001	0.00302792	1.13436
SL4.0ch11	277183	277184	SL4.0ch11:277184_-	-	C	0.0882353	0.06	0.07	0.001	0.0326087	0.001	0.001	0.001	0.001	0.001	0.001	0.001	0.0045599	5.11645
SL4.0ch11	960714	960715	SL4.0ch11:960715_-	-	C	0.0662252	0.0199005	0.0621762	0.0288462	0.0409357	0.015748	0.001	0.001	0.001	0.001	0.001	0.001	0.000399194	1.43082
SL4.0ch11	1163105	1163106	SL4.0ch11:1163106_+	+	C	0.0762712	0.001	0.0447761	0.025641	0.04	0.001	0.001	0.001	0.001	0.001	0.001	0.001	0.00073275	5.29702
SL4.0ch11	2248873	2248874	SL4.0ch11:2248874_-	-	C	0.0445545	0.0110294	0.0583942	0.0247525	0.0820513	0.0538117	0.001	0.001	0.001	0.001	0.001	0.001	0.014601	1.40235
SL4.0ch11	2912021	2912022	SL4.0ch11:2912022_-	-	C	0.0261438	0.001	0.0300752	0.001	0.025	0.00775194	0.001	0.001	0.001	0.001	0.001	0.001	5.28273e-08	4.30613
SL4.0ch11	3253762	3253763	SL4.0ch11:3253763_+	+	C	0.0430108	0.001	0.0576923	0.0135135	0.0416667	0.0116279	0.001	0.001	0.001	0.001	0.001	0.001	1.44435e-06	4.08329
SL4.0ch11	3574572	3574573	SL4.0ch11:3574573_+	+	C	0.0431655	0.0135135	0.0821918	0.0362903	0.0588235	0.0470588	0.001	0.001	0.001	0.001	0.001	0.001	0.0461022	1.1617
SL4.0ch11	5138944	5138945	SL4.0ch11:5138945_-	-	C	0.0496183	0.00766284	0.0430108	0.0137615	0.0258621	0.0117188	0.001	0.001	0.001	0.001	0.001	0.001	0.000211247	1.9843
SL4.0ch11	5603725	5603726	SL4.0ch11:5603726_+	+	C	0.048	0.0239521	0.0458716	0.00653595	0.03125	0.00666667	0.001	0.001	0.001	0.001	0.001	0.001	0.000353261	2.19973
SL4.0ch11	5671060	5671061	SL4.0ch11:5671061_+	+	C	0.0430108	0.0222222	0.0280374	0.0162602	0.0740741	0.01	0.001	0.001	0.001	0.001	0.001	0.001	0.0138844	1.88301
SL4.0ch11	5739652	5739653	SL4.0ch11:5739653_-	-	C	0.029703	0.00571429	0.0209424	0.00680272	0.0202429	0.0110497	0.001	0.001	0.001	0.001	0.001	0.001	0.00137331	1.75423
SL4.0ch11	17443542	17443543	SL4.0ch11:17443543_+	+	C	0.0258929	0.0091687	0.0204334	0.012749	0.0267806	0.0116703	0.001	0.001	0.001	0.001	0.001	0.001	0.00788382	1.16847
SL4.0ch11	20761130	20761131	SL4.0ch11:20761131_-	-	C	0.030303	0.0116279	0.0232558	0.001	0.0434783	0.00724638	0.001	0.001	0.001	0.001	0.001	0.001	1.38695e-05	3.4078
SL4.0ch11	50789490	50789491	SL4.0ch11:50789491_+	+	C	0.097561	0.0882353	0.116279	0.001	0.133333	0.0338983	0.001	0.001	0.001	0.001	0.001	0.001	0.0359965	5.33687
SL4.0ch11	50925476	50925477	SL4.0ch11:50925477_+	+	C	0.0346821	0.00558659	0.0235849	0.01	0.0212766	0.00555556	0.001	0.001	0.001	0.001	0.001	0.001	4.22399e-05	2.05837
SL4.0ch11	51361041	51361042	SL4.0ch11:51361042_+	+	C	0.0337079	0.0108696	0.0357143	0.00546448	0.040404	0.0153846	0.001	0.001	0.001	0.001	0.001	0.001	3.95751e-05	2.04404
SL4.0ch11	52394383	52394384	SL4.0ch11:52394384_+	+	C	0.0272727	0.0060241	0.025641	0.001	0.0246305	0.00746269	0.001	0.001	0.001	0.001	0.001	0.001	1.24358e-06	3.4793
SL4.0ch11	53586704	53586705	SL4.0ch11:53586705_+	+	C	0.0740741	0.0519481	0.0909091	0.0421687	0.0705882	0.0215054	0.001	0.001	0.001	0.001	0.001	0.001	0.024378	1.19409
SL4.0ch11	54071852	54071853	SL4.0ch11:54071853_+	+	C	0.0697674	0.001	0.0769231	0.001	0.0625	0.0204082	0.001	0.001	0.001	0.001	0.001	0.001	1.82898e-07	5.64062
SL4.0ch12	349244	349245	SL4.0ch12:349245_-	-	C	0.0952381	0.0344828	0.0376344	0.0181818	0.0633803	0.0306748	0.001	0.001	0.001	0.001	0.001	0.001	0.001755	1.20444
SL4.0ch12	500355	500356	SL4.0ch12:500356_-	-	C	0.0372671	0.0195122	0.0543478	0.00925926	0.0451613	0.0162162	0.001	0.001	0.001	0.001	0.001	0.001	0.00157632	1.82019
SL4.0ch12	2003895	2003896	SL4.0ch12:2003896_-	-	C	0.0232558	0.005	0.0286832	0.0124069	0.0272851	0.0147239	0.001	0.001	0.001	0.001	0.001	0.001	0.00390367	1.55201
SL4.0ch12	2068598	2068599	SL4.0ch12:2068599_-	-	C	0.0342857	0.00743494	0.023622	0.001	0.0204082	0.0137457	0.001	0.001	0.001	0.001	0.001	0.001	0.00614251	3.30795
SL4.0ch12	2969832	2969833	SL4.0ch12:2969833_+	+	C	0.0232558	0.0125	0.0567376	0.00456621	0.0367647	0.0253807	0.001	0.001	0.001	0.001	0.001	0.001	0.038909	2.40659
SL4.0ch12	3966083	3966084	SL4.0ch12:3966084_+	+	C	0.0275862	0.001	0.028169	0.00884956	0.024	0.00917431	0.001	0.001	0.001	0.001	0.001	0.001	0.000200606	3.47381
SL4.0ch12	5101221	5101222	SL4.0ch12:5101222_+	+	C	0.0258621	0.00671141	0.0294118	0.001	0.0294118	0.0148148	0.001	0.001	0.001	0.001	0.001	0.001	0.00114991	3.55407
SL4.0ch12	10006449	10006450	SL4.0ch12:10006450_+	+	C	0.0292683	0.001	0.0206897	0.00636943	0.0235294	0.00862069	0.001	0.001	0.001	0.001	0.001	0.001	0.000117016	3.55264
SL4.0ch12	10006457	10006458	SL4.0ch12:10006458_+	+	C	0.030303	0.010989	0.0295858	0.001	0.0253807	0.00787402	0.001	0.001	0.001	0.001	0.001	0.001	0.000125259	3.56574
SL4.0ch12	14784013	14784014	SL4.0ch12:14784014_+	+	C	0.104478	0.0533333	0.0574713	0.0227273	0.148936	0.05	0.001	0.001	0.001	0.001	0.001	0.001	0.00120983	1.31525
SL4.0ch12	37390647	37390648	SL4.0ch12:37390648_+	+	C	0.0331325	0.0147493	0.0206186	0.00992556	0.0492308	0.015544	0.001	0.001	0.001	0.001	0.001	0.001	0.000862657	1.32322
SL4.0ch12	58264331	58264332	SL4.0ch12:58264332_+	+	C	0.0253165	0.0113636	0.037037	0.011396	0.0564516	0.0241546	0.001	0.001	0.001	0.001	0.001	0.001	0.000449984	1.38838
SL4.0ch12	60454711	60454712	SL4.0ch12:60454712_-	-	C	0.0535714	0.001	0.0645161	0.0348837	0.114754	0.0505051	0.001	0.001	0.001	0.001	0.001	0.001	0.0121753	4.26365
SL4.0ch12	60878738	60878739	SL4.0ch12:60878739_-	-	C	0.0543478	0.0173913	0.0406504	0.0126582	0.039604	0.02	0.001	0.001	0.001	0.001	0.001	0.001	0.000537251	1.47525
SL4.0ch12	62640111	62640112	SL4.0ch12:62640112_-	-	C	0.0222222	0.0103093	0.0359712	0.0136364	0.025974	0.0128755	0.001	0.001	0.001	0.001	0.001	0.001	0.00153276	1.18449
SL4.0ch12	63758888	63758889	SL4.0ch12:63758889_+	+	C	0.127273	0.0632911	0.16129	0.0555556	0.0652174	0.0483871	0.001	0.001	0.001	0.001	0.001	0.001	0.0362248	1.06283
SL4.0ch12	65410052	65410053	SL4.0ch12:65410053_+	+	C	0.0205479	0.001	0.0335821	0.00694444	0.0311284	0.0220588	0.001	0.001	0.001	0.001	0.001	0.001	0.00942152	3.15751
SL4.0ch12	65763909	65763910	SL4.0ch12:65763910_+	+	C	0.0932203	0.0366972	0.0642202	0.029703	0.0833333	0.0377358	0.001	0.001	0.001	0.001	0.001	0.001	0.00100231	1.20531
SL4.0ch12	66069402	66069403	SL4.0ch12:66069403_+	+	C	0.0468227	0.0112994	0.0293501	0.0158371	0.0484429	0.03207	0.001	0.001	0.001	0.001	0.001	0.001	0.0285499	1.33065
SL4.0ch01	411312	411313	SL4.0ch01:411313_+	+	C	0.001	0.001	0.001	0.001	0.001	0.001	0.0655738	0.0289855	0.0326087	0.018018	0.0342466	0.0122699	0.00316018	-1.19762
SL4.0ch01	2174482	2174483	SL4.0ch01:2174483_-	-	C	0.001	0.001	0.001	0.001	0.001	0.001	0.0323974	0.0172966	0.0417391	0.0191617	0.0352697	0.0153203	0.00361141	-1.08447
SL4.0ch01	2936009	2936010	SL4.0ch01:2936010_-	-	C	0.001	0.001	0.001	0.001	0.001	0.001	0.0612245	0.0384615	0.0441176	0.001	0.03	0.00666667	0.00537232	-4.06578
SL4.0ch01	3280164	3280165	SL4.0ch01:3280165_-	-	C	0.001	0.001	0.001	0.001	0.001	0.001	0.0304878	0.0110193	0.0318907	0.017316	0.0524017	0.0294118	0.0111254	-1.08952
SL4.0ch01	3805353	3805354	SL4.0ch01:3805354_-	-	C	0.001	0.001	0.001	0.001	0.001	0.001	0.0340426	0.001	0.0519481	0.0285714	0.0515021	0.0239234	0.0146732	-3.66205
SL4.0ch01	8722097	8722098	SL4.0ch01:8722098_+	+	C	0.001	0.001	0.001	0.001	0.001	0.001	0.0510204	0.013986	0.045045	0.0340136	0.0560748	0.0163043	0.0183197	-1.49026
SL4.0ch01	36930821	36930822	SL4.0ch01:36930822_+	+	C	0.001	0.001	0.001	0.001	0.001	0.001	0.0240385	0.001	0.0789474	0.001	0.0512821	0.020202	8.56283e-06	-5.13524
SL4.0ch01	75765004	75765005	SL4.0ch01:75765005_+	+	C	0.001	0.001	0.001	0.001	0.001	0.001	0.0555556	0.0259067	0.0428571	0.0250696	0.0510204	0.0208333	0.00693002	-1.07194
SL4.0ch01	77081698	77081699	SL4.0ch01:77081699_-	-	C	0.001	0.001	0.001	0.001	0.001	0.001	0.0230769	0.008	0.0310078	0.001	0.0314961	0.0133333	0.000907266	-3.59439
SL4.0ch01	77562314	77562315	SL4.0ch01:77562315_-	-	C	0.001	0.001	0.001	0.001	0.001	0.001	0.0434783	0.0118343	0.0352113	0.00819672	0.0357143	0.00588235	6.52997e-09	-2.2407
SL4.0ch01	78773798	78773799	SL4.0ch01:78773799_+	+	C	0.001	0.001	0.001	0.001	0.001	0.001	0.0689655	0.001	0.0925926	0.0263158	0.0517241	0.012987	4.43238e-06	-4.67101
SL4.0ch01	78837325	78837326	SL4.0ch01:78837326_-	-	C	0.001	0.001	0.001	0.001	0.001	0.001	0.0252525	0.001	0.0231214	0.0133929	0.0263158	0.00847458	0.00494859	-3.32518
SL4.0ch01	79311903	79311904	SL4.0ch01:79311904_+	+	C	0.001	0.001	0.001	0.001	0.001	0.001	0.0714286	0.0344828	0.0560748	0.0227273	0.0444444	0.0103093	0.00114449	-1.56124
SL4.0ch01	79459913	79459914	SL4.0ch01:79459914_-	-	C	0.001	0.001	0.001	0.001	0.001	0.001	0.0245399	0.00465116	0.0413793	0.0238095	0.0215827	0.00757576	0.00405681	-1.72655
SL4.0ch01	80749376	80749377	SL4.0ch01:80749377_-	-	C	0.001	0.001	0.001	0.001	0.001	0.001	0.0229358	0.001	0.0288462	0.00561798	0.0208333	0.0150376	0.00881615	-3.29423
SL4.0ch01	81431916	81431917	SL4.0ch01:81431917_+	+	C	0.001	0.001	0.001	0.001	0.001	0.001	0.0283019	0.001	0.0314961	0.00769231	0.0254237	0.015625	0.00422481	-3.50503
SL4.0ch01	82643790	82643791	SL4.0ch01:82643791_+	+	C	0.001	0.001	0.001	0.001	0.001	0.001	0.0580645	0.0194175	0.05	0.0348837	0.023622	0.001	0.0184091	-3.22376
SL4.0ch01	82682158	82682159	SL4.0ch01:82682159_-	-	C	0.001	0.001	0.001	0.001	0.001	0.001	0.0243902	0.00434783	0.0458716	0.0215827	0.0334928	0.0103093	0.000397665	-1.87763
SL4.0ch01	83403643	83403644	SL4.0ch01:83403644_-	-	C	0.001	0.001	0.001	0.001	0.001	0.001	0.0353982	0.0205761	0.0509091	0.0228758	0.0294985	0.0115942	0.00584119	-1.1179
SL4.0ch01	83623844	83623845	SL4.0ch01:83623845_-	-	C	0.001	0.001	0.001	0.001	0.001	0.001	0.0431655	0.0135135	0.0840336	0.0571429	0.0965909	0.0258065	0.010206	-1.48611
SL4.0ch01	84799541	84799542	SL4.0ch01:84799542_+	+	C	0.001	0.001	0.001	0.001	0.001	0.001	0.0410959	0.00724638	0.0784314	0.001	0.0347826	0.001	1.01324e-17	-5.30736
SL4.0ch01	88564233	88564234	SL4.0ch01:88564234_-	-	C	0.001	0.001	0.001	0.001	0.001	0.001	0.0395257	0.00967742	0.0357143	0.0202703	0.0401235	0.00934579	0.0013547	-1.76465
SL4.0ch01	88822733	88822734	SL4.0ch01:88822734_-	-	C	0.001	0.001	0.001	0.001	0.001	0.001	0.12	0.0163934	0.0666667	0.0434783	0.0576923	0.0169492	0.00592563	-2.03619
SL4.0ch01	89014079	89014080	SL4.0ch01:89014080_+	+	C	0.001	0.001	0.001	0.001	0.001	0.001	0.0239234	0.001	0.0238095	0.0170455	0.0306748	0.00628931	0.00894753	-3.33321
SL4.0ch01	89036455	89036456	SL4.0ch01:89036456_-	-	C	0.001	0.001	0.001	0.001	0.001	0.001	0.0381679	0.001	0.0275229	0.0190476	0.0340909	0.00746269	0.00757781	-3.87912
SL4.0ch01	89113631	89113632	SL4.0ch01:89113632_-	-	C	0.001	0.001	0.001	0.001	0.001	0.001	0.0252101	0.001	0.0263158	0.013245	0.0240385	0.00675676	0.00133248	-3.3587
SL4.0ch01	89760508	89760509	SL4.0ch01:89760509_+	+	C	0.001	0.001	0.001	0.001	0.001	0.001	0.0405405	0.0137615	0.0334572	0.00414938	0.0225989	0.001	1.44577e-06	-3.48554
SL4.0ch01	90035157	90035158	SL4.0ch01:90035158_+	+	C	0.001	0.001	0.001	0.001	0.001	0.001	0.0634921	0.00980392	0.0735294	0.0428571	0.039604	0.0145985	0.0050187	-1.86364
SL4.0ch01	90614840	90614841	SL4.0ch01:90614841_-	-	C	0.001	0.001	0.001	0.001	0.001	0.001	0.0229008	0.001	0.0258621	0.00694444	0.0230769	0.001	2.31901e-09	-4.04844
SL4.0ch02	21018757	21018758	SL4.0ch02:21018758_-	-	C	0.001	0.001	0.001	0.001	0.001	0.001	0.0217391	0.001	0.0231481	0.0165289	0.0268817	0.00343643	0.00657578	-3.36841
SL4.0ch02	31511774	31511775	SL4.0ch02:31511775_+	+	C	0.001	0.001	0.001	0.001	0.001	0.001	0.0297619	0.00546448	0.0263158	0.001	0.0220994	0.00515464	1.81085e-09	-3.58951
SL4.0ch02	35347643	35347644	SL4.0ch02:35347644_+	+	C	0.001	0.001	0.001	0.001	0.001	0.001	0.0583333	0.0234375	0.0506329	0.0208333	0.0568182	0.020979	0.000221973	-1.34896
SL4.0ch02	35388955	35388956	SL4.0ch02:35388956_-	-	C	0.001	0.001	0.001	0.001	0.001	0.001	0.0344828	0.00390625	0.0277778	0.017341	0.0201342	0.0110701	0.0275074	-2.02962
SL4.0ch02	36390367	36390368	SL4.0ch02:36390368_-	-	C	0.001	0.001	0.001	0.001	0.001	0.001	0.0816327	0.0143885	0.0547945	0.0273973	0.0392157	0.0307692	0.0476567	-1.58285
SL4.0ch02	38924673	38924674	SL4.0ch02:38924674_-	-	C	0.001	0.001	0.001	0.001	0.001	0.001	0.0309278	0.00574713	0.0248963	0.003663	0.0361446	0.00543478	1.51287e-14	-2.66259
SL4.0ch02	43016561	43016562	SL4.0ch02:43016562_+	+	C	0.001	0.001	0.001	0.001	0.001	0.001	0.0684932	0.0294118	0.177419	0.046875	0.1	0.0181818	4.20464e-05	-1.9563
SL4.0ch02	44031151	44031152	SL4.0ch02:44031152_-	-	C	0.001	0.001	0.001	0.001	0.001	0.001	0.0315315	0.001	0.0353982	0.001	0.0384615	0.00757576	4.23839e-14	-4.58336
SL4.0ch02	44762458	44762459	SL4.0ch02:44762459_-	-	C	0.001	0.001	0.001	0.001	0.001	0.001	0.0649351	0.001	0.0412371	0.0315789	0.0441176	0.0119048	0.0174267	-4.54254
SL4.0ch02	45838551	45838552	SL4.0ch02:45838552_-	-	C	0.001	0.001	0.001	0.001	0.001	0.001	0.0237069	0.00862069	0.0350877	0.0145985	0.0348837	0.00945626	8.30171e-05	-1.56425
SL4.0ch02	47768249	47768250	SL4.0ch02:47768250_-	-	C	0.001	0.001	0.001	0.001	0.001	0.001	0.0304348	0.0206897	0.0366492	0.0188679	0.0434783	0.001	0.0379132	-3.96417
SL4.0ch02	50665825	50665826	SL4.0ch02:50665826_-	-	C	0.001	0.001	0.001	0.001	0.001	0.001	0.0251572	0.0113208	0.028436	0.0097561	0.0242424	0.00749064	0.000142584	-1.48875
SL4.0ch02	53048654	53048655	SL4.0ch02:53048655_-	-	C	0.001	0.001	0.001	0.001	0.001	0.001	0.0487805	0.00892857	0.0568182	0.0457143	0.0406504	0.0070922	0.0188274	-2.0606
SL4.0ch02	53061687	53061688	SL4.0ch02:53061688_+	+	C	0.001	0.001	0.001	0.001	0.001	0.001	0.09	0.0405405	0.147059	0.02	0.0416667	0.025641	0.0110319	-1.90011
SL4.0ch03	208136	208137	SL4.0ch03:208137_-	-	C	0.001	0.001	0.001	0.001	0.001	0.001	0.111111	0.0555556	0.12963	0.0379747	0.0784314	0.001	0.00217314	-4.80428
SL4.0ch03	314250	314251	SL4.0ch03:314251_-	-	C	0.001	0.001	0.001	0.001	0.001	0.001	0.0434783	0.001	0.0487805	0.030303	0.0277778	0.011236	0.0157155	-3.9843
SL4.0ch03	3323912	3323913	SL4.0ch03:3323913_+	+	C	0.001	0.001	0.001	0.001	0.001	0.001	0.0803571	0.0428571	0.0778443	0.0482759	0.0574713	0.00934579	0.024879	-1.68741
SL4.0ch03	4485476	4485477	SL4.0ch03:4485477_-	-	C	0.001	0.001	0.001	0.001	0.001	0.001	0.136364	0.0375	0.179487	0.0487805	0.142857	0.0361446	4.85662e-08	-1.90998
SL4.0ch03	6270059	6270060	SL4.0ch03:6270060_+	+	C	0.001	0.001	0.001	0.001	0.001	0.001	0.0206186	0.001	0.031746	0.00518135	0.0248447	0.016	0.00376914	-3.24111
SL4.0ch03	12395221	12395222	SL4.0ch03:12395222_-	-	C	0.001	0.001	0.001	0.001	0.001	0.001	0.0882353	0.0714286	0.0724638	0.016129	0.146341	0.0294118	0.0202347	-1.83571
SL4.0ch03	51003487	51003488	SL4.0ch03:51003488_+	+	C	0.001	0.001	0.001	0.001	0.001	0.001	0.0284553	0.00668896	0.0229508	0.0101695	0.0234742	0.0124224	0.0030921	-1.49526
SL4.0ch03	57183205	57183206	SL4.0ch03:57183206_+	+	C	0.001	0.001	0.001	0.001	0.001	0.001	0.0223642	0.00429185	0.0204604	0.00641026	0.023166	0.001	6.7537e-07	-3.39675
SL4.0ch03	59704408	59704409	SL4.0ch03:59704409_+	+	C	0.001	0.001	0.001	0.001	0.001	0.001	0.0327381	0.0131894	0.0220472	0.0110619	0.0243902	0.0136426	0.00604039	-1.06648
SL4.0ch03	59736428	59736429	SL4.0ch03:59736429_+	+	C	0.001	0.001	0.001	0.001	0.001	0.001	0.0441176	0.001	0.0821918	0.0147059	0.127273	0.0416667	5.63844e-06	-4.13594
SL4.0ch03	59780658	59780659	SL4.0ch03:59780659_-	-	C	0.001	0.001	0.001	0.001	0.001	0.001	0.0315789	0.0105263	0.0357143	0.0116959	0.0724638	0.001	7.40652e-05	-4.70925
SL4.0ch03	59790015	59790016	SL4.0ch03:59790016_-	-	C	0.001	0.001	0.001	0.001	0.001	0.001	0.0923913	0.0358566	0.097561	0.0518135	0.0774648	0.0377358	0.00440166	-1.11847
SL4.0ch03	59830218	59830219	SL4.0ch03:59830219_+	+	C	0.001	0.001	0.001	0.001	0.001	0.001	0.057971	0.043956	0.125	0.0123457	0.0597015	0.010989	0.00979904	-2.49898
SL4.0ch03	60931763	60931764	SL4.0ch03:60931764_-	-	C	0.001	0.001	0.001	0.001	0.001	0.001	0.0491803	0.001	0.037037	0.0178571	0.06	0.0125	0.000421345	-4.22184
SL4.0ch03	61070438	61070439	SL4.0ch03:61070439_-	-	C	0.001	0.001	0.001	0.001	0.001	0.001	0.0365854	0.001	0.0666667	0.0384615	0.0625	0.0210526	0.00740111	-3.77998
SL4.0ch03	61152616	61152617	SL4.0ch03:61152617_+	+	C	0.001	0.001	0.001	0.001	0.001	0.001	0.0342857	0.00555556	0.0465116	0.0335196	0.0581395	0.0232558	0.0229771	-1.75283
SL4.0ch03	61423855	61423856	SL4.0ch03:61423856_+	+	C	0.001	0.001	0.001	0.001	0.001	0.001	0.0746269	0.00680272	0.0333333	0.01	0.0422535	0.00826446	3.23883e-08	-2.69651
SL4.0ch03	61610656	61610657	SL4.0ch03:61610657_-	-	C	0.001	0.001	0.001	0.001	0.001	0.001	0.0368098	0.00917431	0.0555556	0.00892857	0.0252101	0.0168067	0.00487936	-1.97329
SL4.0ch03	61664884	61664885	SL4.0ch03:61664885_+	+	C	0.001	0.001	0.001	0.001	0.001	0.001	0.0255102	0.00740741	0.0267857	0.001	0.05	0.00787402	6.16962e-08	-3.60708
SL4.0ch03	62271811	62271812	SL4.0ch03:62271812_+	+	C	0.001	0.001	0.001	0.001	0.001	0.001	0.0291262	0.001	0.0821918	0.047619	0.0606061	0.0194175	0.0070744	-3.50031
SL4.0ch03	62566993	62566994	SL4.0ch03:62566994_-	-	C	0.001	0.001	0.001	0.001	0.001	0.001	0.037037	0.00584795	0.0257732	0.001	0.027027	0.00826446	1.89129e-07	-3.55957
SL4.0ch03	62714917	62714918	SL4.0ch03:62714918_+	+	C	0.001	0.001	0.001	0.001	0.001	0.001	0.0877193	0.001	0.0655738	0.016129	0.0491803	0.001	1.06837e-10	-5.55324
SL4.0ch03	63913431	63913432	SL4.0ch03:63913432_+	+	C	0.001	0.001	0.001	0.001	0.001	0.001	0.0299145	0.010989	0.0348525	0.0207254	0.0214592	0.00705882	0.00487705	-1.31835
SL4.0ch03	63913559	63913560	SL4.0ch03:63913560_+	+	C	0.001	0.001	0.001	0.001	0.001	0.001	0.0357143	0.00961538	0.0526316	0.03125	0.025641	0.0135747	0.0148712	-1.28312
SL4.0ch03	64397891	64397892	SL4.0ch03:64397892_-	-	C	0.001	0.001	0.001	0.001	0.001	0.001	0.0227273	0.0151515	0.0202703	0.00561798	0.027027	0.001	0.00878232	-3.42001
SL4.0ch03	64575456	64575457	SL4.0ch03:64575457_-	-	C	0.001	0.001	0.001	0.001	0.001	0.001	0.0221519	0.00771208	0.0261044	0.00934579	0.0333333	0.0258065	0.0333758	-1.21563
SL4.0ch04	701904	701905	SL4.0ch04:701905_-	-	C	0.001	0.001	0.001	0.001	0.001	0.001	0.0542636	0.0239521	0.0204082	0.00632911	0.0344828	0.0159363	0.000867246	-1.35415
SL4.0ch04	2212777	2212778	SL4.0ch04:2212778_+	+	C	0.001	0.001	0.001	0.001	0.001	0.001	0.0508475	0.0163934	0.021097	0.0149813	0.0521739	0.0078125	0.010793	-1.90117
SL4.0ch04	5160488	5160489	SL4.0ch04:5160489_+	+	C	0.001	0.001	0.001	0.001	0.001	0.001	0.0391061	0.0215827	0.0488722	0.0313725	0.0429448	0.0120968	0.0255576	-1.21261
SL4.0ch04	7834674	7834675	SL4.0ch04:7834675_+	+	C	0.001	0.001	0.001	0.001	0.001	0.001	0.04375	0.0232558	0.0496894	0.0316206	0.0432432	0.0121951	0.0218165	-1.22723
SL4.0ch04	8007684	8007685	SL4.0ch04:8007685_-	-	C	0.001	0.001	0.001	0.001	0.001	0.001	0.0638298	0.001	0.0731707	0.001	0.0576923	0.001	5.33272e-138	-6.01866
SL4.0ch04	38451868	38451869	SL4.0ch04:38451869_-	-	C	0.001	0.001	0.001	0.001	0.001	0.001	0.037594	0.0121951	0.0446429	0.0118343	0.0333333	0.001	1.9005e-05	-3.7434
SL4.0ch04	51859792	51859793	SL4.0ch04:51859793_+	+	C	0.001	0.001	0.001	0.001	0.001	0.001	0.021692	0.020202	0.0274314	0.0049505	0.0242424	0.00511509	0.0394515	-1.92679
SL4.0ch04	53034991	53034992	SL4.0ch04:53034992_+	+	C	0.001	0.001	0.001	0.001	0.001	0.001	0.025641	0.0223464	0.020979	0.00649351	0.0446429	0.00480769	0.0347223	-2.1917
SL4.0ch04	56671874	56671875	SL4.0ch04:56671875_-	-	C	0.001	0.001	0.001	0.001	0.001	0.001	0.0306122	0.0175439	0.038835	0.001	0.0540541	0.00925926	0.0013911	-3.95165
SL4.0ch04	59253862	59253863	SL4.0ch04:59253863_+	+	C	0.001	0.001	0.001	0.001	0.001	0.001	0.025974	0.00746269	0.038961	0.0195312	0.0384615	0.001	0.00157785	-3.87102
SL4.0ch04	61949407	61949408	SL4.0ch04:61949408_-	-	C	0.001	0.001	0.001	0.001	0.001	0.001	0.0394737	0.001	0.029703	0.001	0.0333333	0.00666667	3.31059e-14	-4.62732
SL4.0ch04	62818721	62818722	SL4.0ch04:62818722_+	+	C	0.001	0.001	0.001	0.001	0.001	0.001	0.0227273	0.0152672	0.0571429	0.00675676	0.025	0.001	0.00337458	-3.54497
SL4.0ch04	63090336	63090337	SL4.0ch04:63090337_-	-	C	0.001	0.001	0.001	0.001	0.001	0.001	0.0517241	0.0379747	0.0864198	0.0188679	0.0285714	0.0123457	0.0254271	-1.46413
SL4.0ch05	83352	83353	SL4.0ch05:83353_-	-	C	0.001	0.001	0.001	0.001	0.001	0.001	0.0420168	0.0232558	0.0228571	0.00571429	0.0337838	0.001	0.00253465	-3.7192
SL4.0ch05	855105	855106	SL4.0ch05:855106_+	+	C	0.001	0.001	0.001	0.001	0.001	0.001	0.0365854	0.00636943	0.0273973	0.001	0.0337079	0.001	1.72621e-16	-4.47668
SL4.0ch05	1969202	1969203	SL4.0ch05:1969203_-	-	C	0.001	0.001	0.001	0.001	0.001	0.001	0.023622	0.0110865	0.0298013	0.0164671	0.0353982	0.00968784	0.00476441	-1.34854
SL4.0ch05	2219015	2219016	SL4.0ch05:2219016_-	-	C	0.001	0.001	0.001	0.001	0.001	0.001	0.0241546	0.001	0.0286458	0.0100334	0.035	0.0123457	0.000254164	-3.31255
SL4.0ch05	2670609	2670610	SL4.0ch05:2670610_-	-	C	0.001	0.001	0.001	0.001	0.001	0.001	0.0230415	0.0157895	0.0454545	0.021164	0.0561224	0.0202703	0.0166893	-1.09172
SL4.0ch05	2856263	2856264	SL4.0ch05:2856264_-	-	C	0.001	0.001	0.001	0.001	0.001	0.001	0.0454545	0.0167598	0.0441176	0.001	0.04	0.0124224	0.00019701	-4.06017
SL4.0ch05	3177396	3177397	SL4.0ch05:3177397_-	-	C	0.001	0.001	0.001	0.001	0.001	0.001	0.0262467	0.00775194	0.0206349	0.0106838	0.0371179	0.00941176	0.000425223	-1.63115
SL4.0ch05	29449026	29449027	SL4.0ch05:29449027_-	-	C	0.001	0.001	0.001	0.001	0.001	0.001	0.04	0.001	0.166667	0.0416667	0.06	0.001	6.82565e-09	-5.11554
SL4.0ch05	37032408	37032409	SL4.0ch05:37032409_-	-	C	0.001	0.001	0.001	0.001	0.001	0.001	0.0243902	0.0125	0.0576923	0.0178571	0.049505	0.001	0.00208158	-4.18798
SL4.0ch05	59490687	59490688	SL4.0ch05:59490688_+	+	C	0.001	0.001	0.001	0.001	0.001	0.001	0.0218182	0.00609756	0.0206897	0.0106007	0.0210084	0.0030303	0.000707241	-2.06772
SL4.0ch05	61633909	61633910	SL4.0ch05:61633910_+	+	C	0.001	0.001	0.001	0.001	0.001	0.001	0.0291971	0.0168067	0.05	0.021978	0.0625	0.001	0.0125393	-4.47065
SL4.0ch05	62603069	62603070	SL4.0ch05:62603070_-	-	C	0.001	0.001	0.001	0.001	0.001	0.001	0.0391892	0.0113636	0.0643275	0.0325733	0.0429448	0.026694	0.0153319	-1.23295
SL4.0ch05	62603071	62603072	SL4.0ch05:62603072_-	-	C	0.001	0.001	0.001	0.001	0.001	0.001	0.0640114	0.0196721	0.0685155	0.0263158	0.0694215	0.0200445	1.24204e-05	-1.63844
SL4.0ch05	63992534	63992535	SL4.0ch05:63992535_-	-	C	0.001	0.001	0.001	0.001	0.001	0.001	0.037037	0.012987	0.032967	0.001	0.0225564	0.01	0.00123304	-3.66366
SL4.0ch05	65216523	65216524	SL4.0ch05:65216524_+	+	C	0.001	0.001	0.001	0.001	0.001	0.001	0.0258621	0.001	0.0437956	0.00657895	0.0550459	0.0100503	1.29925e-12	-3.66384
SL4.0ch05	65217768	65217769	SL4.0ch05:65217769_+	+	C	0.001	0.001	0.001	0.001	0.001	0.001	0.025	0.010989	0.0332103	0.01875	0.0495868	0.01	0.00510693	-1.588
SL4.0ch06	1641360	1641361	SL4.0ch06:1641361_-	-	C	0.001	0.001	0.001	0.001	0.001	0.001	0.0204082	0.00460829	0.0340909	0.001	0.0277778	0.001	1.21051e-12	-4.46237
SL4.0ch06	31091225	31091226	SL4.0ch06:31091226_+	+	C	0.001	0.001	0.001	0.001	0.001	0.001	0.0280374	0.01	0.0319149	0.00904977	0.0879121	0.0110497	4.28968e-06	-2.25654
SL4.0ch06	32270895	32270896	SL4.0ch06:32270896_+	+	C	0.001	0.001	0.001	0.001	0.001	0.001	0.0275862	0.0140845	0.0473373	0.0299145	0.0606061	0.013986	0.018139	-1.39797
SL4.0ch06	32321107	32321108	SL4.0ch06:32321108_+	+	C	0.001	0.001	0.001	0.001	0.001	0.001	0.0211765	0.00826446	0.0299003	0.00712589	0.0253165	0.0116959	0.000421874	-1.57942
SL4.0ch06	34342217	34342218	SL4.0ch06:34342218_-	-	C	0.001	0.001	0.001	0.001	0.001	0.001	0.0252632	0.00675676	0.0271903	0.0107527	0.033033	0.001	0.000122344	-3.71127
SL4.0ch06	35333822	35333823	SL4.0ch06:35333823_+	+	C	0.001	0.001	0.001	0.001	0.001	0.001	0.0408163	0.0266667	0.0412371	0.00961538	0.0759494	0.0196078	0.00506531	-1.69272
SL4.0ch06	36091845	36091846	SL4.0ch06:36091846_-	-	C	0.001	0.001	0.001	0.001	0.001	0.001	0.0330579	0.0120482	0.0508475	0.0120482	0.0340909	0.001	3.30183e-05	-3.772
SL4.0ch06	37424072	37424073	SL4.0ch06:37424073_+	+	C	0.001	0.001	0.001	0.001	0.001	0.001	0.022082	0.00395257	0.0229885	0.00333333	0.0236486	0.0141844	0.00194754	-2.24835
SL4.0ch06	38803793	38803794	SL4.0ch06:38803794_+	+	C	0.001	0.001	0.001	0.001	0.001	0.001	0.205479	0.0412371	0.155172	0.0638298	0.1	0.0594059	0.00598908	-1.6009
SL4.0ch06	39242246	39242247	SL4.0ch06:39242247_-	-	C	0.001	0.001	0.001	0.001	0.001	0.001	0.0276243	0.001	0.0441176	0.0210526	0.0387597	0.00757576	0.000414776	-3.53854
SL4.0ch06	45606174	45606175	SL4.0ch06:45606175_+	+	C	0.001	0.001	0.001	0.001	0.001	0.001	0.0235849	0.0131579	0.0283688	0.00486618	0.0216867	0.00560224	0.00128004	-1.94447
SL4.0ch06	45906642	45906643	SL4.0ch06:45906643_-	-	C	0.001	0.001	0.001	0.001	0.001	0.001	0.037037	0.001	0.0212766	0.0102041	0.025	0.001	0.000101028	-4.4168
SL4.0ch06	46433837	46433838	SL4.0ch06:46433838_-	-	C	0.001	0.001	0.001	0.001	0.001	0.001	0.020979	0.001	0.0206897	0.001	0.0232558	0.00653595	7.93442e-09	-3.90911
SL4.0ch06	47077682	47077683	SL4.0ch06:47077683_+	+	C	0.001	0.001	0.001	0.001	0.001	0.001	0.0595238	0.0169492	0.0702703	0.0257732	0.0743802	0.0331492	0.000215449	-1.50198
SL4.0ch07	252750	252751	SL4.0ch07:252751_-	-	C	0.001	0.001	0.001	0.001	0.001	0.001	0.0271739	0.016129	0.026455	0.0103093	0.0483871	0.0135135	0.00413187	-1.38296
SL4.0ch07	625099	625100	SL4.0ch07:625100_-	-	C	0.001	0.001	0.001	0.001	0.001	0.001	0.135593	0.02	0.0882353	0.0701754	0.0961538	0.02	0.015891	-2.09741
SL4.0ch07	1575098	1575099	SL4.0ch07:1575099_-	-	C	0.001	0.001	0.001	0.001	0.001	0.001	0.0420168	0.001	0.0209424	0.00571429	0.0310078	0.001	5.79202e-10	-4.67557
SL4.0ch07	1575211	1575212	SL4.0ch07:1575212_-	-	C	0.001	0.001	0.001	0.001	0.001	0.001	0.025641	0.001	0.0294118	0.0122699	0.024	0.001	2.48177e-05	-4.11575
SL4.0ch07	1662246	1662247	SL4.0ch07:1662247_+	+	C	0.001	0.001	0.001	0.001	0.001	0.001	0.0295858	0.0148148	0.0410959	0.001	0.0378788	0.0181818	0.00993023	-3.90951
SL4.0ch07	2410805	2410806	SL4.0ch07:2410806_+	+	C	0.001	0.001	0.001	0.001	0.001	0.001	0.055794	0.0121951	0.0431655	0.0125	0.0262009	0.0208333	0.0202141	-1.63396
SL4.0ch07	3432888	3432889	SL4.0ch07:3432889_+	+	C	0.001	0.001	0.001	0.001	0.001	0.001	0.0366972	0.0153061	0.0408163	0.0181818	0.045977	0.0133333	0.000397436	-1.4325
SL4.0ch07	4133283	4133284	SL4.0ch07:4133284_+	+	C	0.001	0.001	0.001	0.001	0.001	0.001	0.0454545	0.0320513	0.0564516	0.0328947	0.0841121	0.0211268	0.0451807	-1.24773
SL4.0ch07	53976906	53976907	SL4.0ch07:53976907_+	+	C	0.001	0.001	0.001	0.001	0.001	0.001	0.15	0.05	0.0555556	0.015625	0.266667	0.0277778	3.11873e-06	-2.43138
SL4.0ch07	58848780	58848781	SL4.0ch07:58848781_-	-	C	0.001	0.001	0.001	0.001	0.001	0.001	0.0248756	0.001	0.0263158	0.0125786	0.0315789	0.016	0.0102166	-3.26667
SL4.0ch07	59201276	59201277	SL4.0ch07:59201277_+	+	C	0.001	0.001	0.001	0.001	0.001	0.001	0.0333333	0.00760456	0.0380117	0.029661	0.025641	0.0116279	0.0416336	-1.39182
SL4.0ch07	59749353	59749354	SL4.0ch07:59749354_+	+	C	0.001	0.001	0.001	0.001	0.001	0.001	0.0209059	0.00588235	0.0355556	0.0115385	0.0203046	0.00352113	1.10642e-06	-2.05779
SL4.0ch07	60727508	60727509	SL4.0ch07:60727509_-	-	C	0.001	0.001	0.001	0.001	0.001	0.001	0.1	0.001	0.166667	0.0196078	0.166667	0.0588235	4.50431e-06	-5.21378
SL4.0ch07	61968154	61968155	SL4.0ch07:61968155_+	+	C	0.001	0.001	0.001	0.001	0.001	0.001	0.152174	0.0333333	0.0714286	0.0434783	0.190476	0.001	0.00279741	-6.03425
SL4.0ch07	62032023	62032024	SL4.0ch07:62032024_+	+	C	0.001	0.001	0.001	0.001	0.001	0.001	0.0925926	0.001	0.148148	0.0666667	0.0769231	0.0384615	0.00927776	-5.01087
SL4.0ch07	62422119	62422120	SL4.0ch07:62422120_-	-	C	0.001	0.001	0.001	0.001	0.001	0.001	0.0862069	0.0121951	0.0617284	0.0294118	0.0694444	0.0212766	0.00041609	-2.05845
SL4.0ch07	63105774	63105775	SL4.0ch07:63105775_-	-	C	0.001	0.001	0.001	0.001	0.001	0.001	0.0414201	0.0131579	0.0322581	0.0206186	0.0258065	0.00613497	0.00601345	-1.5774
SL4.0ch07	65191270	65191271	SL4.0ch07:65191271_-	-	C	0.001	0.001	0.001	0.001	0.001	0.001	0.0588235	0.0510949	0.0555556	0.00735294	0.048951	0.0135135	0.0336852	-2.04473
SL4.0ch07	65293243	65293244	SL4.0ch07:65293244_+	+	C	0.001	0.001	0.001	0.001	0.001	0.001	0.0204082	0.0162162	0.040724	0.001	0.0530303	0.0128205	0.017039	-3.94173
SL4.0ch07	65621425	65621426	SL4.0ch07:65621426_-	-	C	0.001	0.001	0.001	0.001	0.001	0.001	0.030303	0.0155039	0.0447761	0.001	0.0288462	0.001	0.000248151	-4.65258
SL4.0ch07	66721905	66721906	SL4.0ch07:66721906_+	+	C	0.001	0.001	0.001	0.001	0.001	0.001	0.0201342	0.001	0.0340909	0.0117647	0.023622	0.001	1.62147e-06	-3.95748
SL4.0ch07	67602891	67602892	SL4.0ch07:67602892_+	+	C	0.001	0.001	0.001	0.001	0.001	0.001	0.0804598	0.0235294	0.0918367	0.0357143	0.0933333	0.0645161	0.015676	-1.31019
SL4.0ch08	243556	243557	SL4.0ch08:243557_+	+	C	0.001	0.001	0.001	0.001	0.001	0.001	0.0233918	0.00884956	0.0215827	0.00460829	0.027027	0.00775194	6.13207e-06	-1.85175
SL4.0ch08	2881968	2881969	SL4.0ch08:2881969_-	-	C	0.001	0.001	0.001	0.001	0.001	0.001	0.111111	0.001	0.111111	0.0666667	0.157895	0.001	0.00112384	-6.49489
SL4.0ch08	3220855	3220856	SL4.0ch08:3220856_-	-	C	0.001	0.001	0.001	0.001	0.001	0.001	0.0717131	0.0273438	0.0772947	0.0392157	0.0447761	0.0171674	0.00135791	-1.265
SL4.0ch08	44777666	44777667	SL4.0ch08:44777667_-	-	C	0.001	0.001	0.001	0.001	0.001	0.001	0.0241228	0.0106762	0.0291971	0.001	0.0251256	0.0138889	0.0103742	-3.46782
SL4.0ch08	49880767	49880768	SL4.0ch08:49880768_-	-	C	0.001	0.001	0.001	0.001	0.001	0.001	0.0454545	0.012987	0.0257511	0.001	0.0283019	0.0104167	9.53959e-05	-3.41235
SL4.0ch08	52594293	52594294	SL4.0ch08:52594294_+	+	C	0.001	0.001	0.001	0.001	0.001	0.001	0.0364964	0.0229358	0.0434783	0.00938967	0.036036	0.00390625	0.00348516	-2.36802
SL4.0ch08	55034261	55034262	SL4.0ch08:55034262_-	-	C	0.001	0.001	0.001	0.001	0.001	0.001	0.0243902	0.00892857	0.0201342	0.00888889	0.0210526	0.001	0.00126691	-3.11628
SL4.0ch08	56424874	56424875	SL4.0ch08:56424875_+	+	C	0.001	0.001	0.001	0.001	0.001	0.001	0.0930233	0.001	0.117647	0.025	0.1	0.001	1.67666e-12	-6.04224
SL4.0ch08	57382369	57382370	SL4.0ch08:57382370_-	-	C	0.001	0.001	0.001	0.001	0.001	0.001	0.036036	0.008	0.0200573	0.0185759	0.0224719	0.00398406	0.0371448	-1.91643
SL4.0ch08	57633936	57633937	SL4.0ch08:57633937_-	-	C	0.001	0.001	0.001	0.001	0.001	0.001	0.157895	0.025641	0.0352941	0.001	0.113208	0.0571429	0.000636695	-3.85288
SL4.0ch08	57663137	57663138	SL4.0ch08:57663138_-	-	C	0.001	0.001	0.001	0.001	0.001	0.001	0.0721649	0.0273973	0.0526316	0.030303	0.0875	0.0277778	0.00297451	-1.32881
SL4.0ch08	58227737	58227738	SL4.0ch08:58227738_+	+	C	0.001	0.001	0.001	0.001	0.001	0.001	0.0492958	0.0254777	0.059322	0.0333333	0.0679612	0.0238095	0.00811539	-1.13109
SL4.0ch08	59297713	59297714	SL4.0ch08:59297714_+	+	C	0.001	0.001	0.001	0.001	0.001	0.001	0.0508475	0.001	0.0862069	0.0163934	0.0555556	0.0208333	2.33179e-05	-4.29172
SL4.0ch08	61884836	61884837	SL4.0ch08:61884837_-	-	C	0.001	0.001	0.001	0.001	0.001	0.001	0.0237288	0.00334448	0.0226537	0.00892857	0.0210526	0.0111524	0.00301972	-1.95271
SL4.0ch08	61888325	61888326	SL4.0ch08:61888326_-	-	C	0.001	0.001	0.001	0.001	0.001	0.001	0.0315789	0.00680272	0.0403226	0.00793651	0.0257732	0.00657895	4.46803e-10	-2.18982
SL4.0ch08	62506438	62506439	SL4.0ch08:62506439_-	-	C	0.001	0.001	0.001	0.001	0.001	0.001	0.0331126	0.0102041	0.0518519	0.00591716	0.021164	0.0104712	0.000549483	-2.22791
SL4.0ch08	63791695	63791696	SL4.0ch08:63791696_+	+	C	0.001	0.001	0.001	0.001	0.001	0.001	0.0353982	0.001	0.0234375	0.0140845	0.0442478	0.001	0.000951407	-4.75794
SL4.0ch09	830277	830278	SL4.0ch09:830278_+	+	C	0.001	0.001	0.001	0.001	0.001	0.001	0.0220126	0.0110803	0.0219092	0.014377	0.0201342	0.00625	0.0189859	-1.17492
SL4.0ch09	1673379	1673380	SL4.0ch09:1673380_-	-	C	0.001	0.001	0.001	0.001	0.001	0.001	0.0227273	0.00702576	0.0247788	0.0126013	0.0322222	0.008	0.000541933	-1.62108
SL4.0ch09	2486195	2486196	SL4.0ch09:2486196_-	-	C	0.001	0.001	0.001	0.001	0.001	0.001	0.026178	0.0160428	0.0220588	0.001	0.0310881	0.001	0.00169152	-4.18669
SL4.0ch09	3961871	3961872	SL4.0ch09:3961872_-	-	C	0.001	0.001	0.001	0.001	0.001	0.001	0.04	0.00649351	0.0206186	0.0114286	0.0263158	0.0049505	0.00066242	-2.16182
SL4.0ch09	35161387	35161388	SL4.0ch09:35161388_+	+	C	0.001	0.001	0.001	0.001	0.001	0.001	0.0612245	0.001	0.0983607	0.030303	0.0833333	0.04	0.00188545	-4.4709
SL4.0ch09	49093465	49093466	SL4.0ch09:49093466_-	-	C	0.001	0.001	0.001	0.001	0.001	0.001	0.025	0.001	0.0547945	0.0225989	0.0503597	0.0075188	4.99512e-05	-3.50833
SL4.0ch09	57440519	57440520	SL4.0ch09:57440520_-	-	C	0.001	0.001	0.001	0.001	0.001	0.001	0.0380952	0.00952381	0.0769231	0.0526316	0.102941	0.0366972	0.0129043	-1.46353
SL4.0ch09	63384927	63384928	SL4.0ch09:63384928_+	+	C	0.001	0.001	0.001	0.001	0.001	0.001	0.0282486	0.001	0.0379747	0.001	0.0361446	0.001	4.25789e-71	-5.09029
SL4.0ch09	63679434	63679435	SL4.0ch09:63679435_+	+	C	0.001	0.001	0.001	0.001	0.001	0.001	0.0625	0.00881057	0.0458015	0.0114286	0.0306748	0.0166667	0.000764788	-2.11139
SL4.0ch09	67074172	67074173	SL4.0ch09:67074173_+	+	C	0.001	0.001	0.001	0.001	0.001	0.001	0.0655738	0.037037	0.130435	0.0285714	0.131579	0.0444444	0.0019696	-1.63342
SL4.0ch09	67163593	67163594	SL4.0ch09:67163594_-	-	C	0.001	0.001	0.001	0.001	0.001	0.001	0.0666667	0.0229885	0.0571429	0.0147059	0.0645161	0.0243902	1.96845e-05	-1.65489
SL4.0ch09	67179970	67179971	SL4.0ch09:67179971_+	+	C	0.001	0.001	0.001	0.001	0.001	0.001	0.075	0.001	0.0857143	0.001	0.0588235	0.0204082	4.91565e-07	-5.76891
SL4.0ch09	67228987	67228988	SL4.0ch09:67228988_-	-	C	0.001	0.001	0.001	0.001	0.001	0.001	0.137255	0.0545455	0.0952381	0.0537634	0.107143	0.0288462	0.00328029	-1.41666
SL4.0ch09	67640394	67640395	SL4.0ch09:67640395_-	-	C	0.001	0.001	0.001	0.001	0.001	0.001	0.0857143	0.0144928	0.0847458	0.0327869	0.0833333	0.0352941	0.000394316	-1.86236
SL4.0ch09	68102852	68102853	SL4.0ch09:68102853_+	+	C	0.001	0.001	0.001	0.001	0.001	0.001	0.0276498	0.0108696	0.0434783	0.0253807	0.0518519	0.00285714	0.0084844	-2.92416
SL4.0ch10	361931	361932	SL4.0ch10:361932_-	-	C	0.001	0.001	0.001	0.001	0.001	0.001	0.0243902	0.0162602	0.0555556	0.0183486	0.0697674	0.021645	0.006975	-1.37103
SL4.0ch10	820703	820704	SL4.0ch10:820704_+	+	C	0.001	0.001	0.001	0.001	0.001	0.001	0.0237154	0.0103093	0.025522	0.0180995	0.0265487	0.00458716	0.023319	-1.67905
SL4.0ch10	1735481	1735482	SL4.0ch10:1735482_-	-	C	0.001	0.001	0.001	0.001	0.001	0.001	0.047619	0.0135135	0.0483871	0.00990099	0.0909091	0.044335	0.000447502	-1.80138
SL4.0ch10	57778229	57778230	SL4.0ch10:57778230_-	-	C	0.001	0.001	0.001	0.001	0.001	0.001	0.0447761	0.001	0.03125	0.001	0.0405405	0.00917431	7.72272e-12	-4.74327
SL4.0ch10	59023009	59023010	SL4.0ch10:59023010_+	+	C	0.001	0.001	0.001	0.001	0.001	0.001	0.1	0.0102041	0.0649351	0.0147059	0.04	0.0379747	0.0357633	-2.34807
SL4.0ch10	59685331	59685332	SL4.0ch10:59685332_+	+	C	0.001	0.001	0.001	0.001	0.001	0.001	0.142857	0.0506329	0.0808824	0.00970874	0.0666667	0.0277778	0.000348251	-2.17594
SL4.0ch10	59777618	59777619	SL4.0ch10:59777619_+	+	C	0.001	0.001	0.001	0.001	0.001	0.001	0.0208877	0.0101266	0.0370968	0.0163043	0.0290237	0.00927644	0.000987503	-1.31837
SL4.0ch10	60130277	60130278	SL4.0ch10:60130278_-	-	C	0.001	0.001	0.001	0.001	0.001	0.001	0.0454545	0.0197368	0.0666667	0.0220588	0.0327869	0.001	0.00107273	-3.66417
SL4.0ch10	61437835	61437836	SL4.0ch10:61437836_-	-	C	0.001	0.001	0.001	0.001	0.001	0.001	0.0314961	0.00862069	0.0324324	0.001	0.026087	0.001	4.17703e-09	-4.37042
SL4.0ch10	62521599	62521600	SL4.0ch10:62521600_-	-	C	0.001	0.001	0.001	0.001	0.001	0.001	0.0416667	0.001	0.133333	0.001	0.0344828	0.001	2.20172e-133	-6.12447
SL4.0ch10	62662702	62662703	SL4.0ch10:62662703_-	-	C	0.001	0.001	0.001	0.001	0.001	0.001	0.0375	0.0220049	0.026738	0.00625	0.0298507	0.0120482	0.00562326	-1.50154
SL4.0ch10	62671682	62671683	SL4.0ch10:62671683_-	-	C	0.001	0.001	0.001	0.001	0.001	0.001	0.0462963	0.0263852	0.0816993	0.0234604	0.048583	0.021164	0.00424486	-1.33006
SL4.0ch10	63287692	63287693	SL4.0ch10:63287693_+	+	C	0.001	0.001	0.001	0.001	0.001	0.001	0.1	0.0285714	0.15625	0.0322581	0.105263	0.0227273	5.54002e-09	-2.11482
SL4.0ch10	64625524	64625525	SL4.0ch10:64625525_+	+	C	0.001	0.001	0.001	0.001	0.001	0.001	0.0217391	0.011236	0.0263158	0.010582	0.0441176	0.001	0.00479375	-4.01621
SL4.0ch11	277158	277159	SL4.0ch11:277159_-	-	C	0.001	0.001	0.001	0.001	0.001	0.001	0.0289855	0.011236	0.122449	0.0204082	0.056	0.001	1.38491e-05	-4.42806
SL4.0ch11	2220224	2220225	SL4.0ch11:2220225_+	+	C	0.001	0.001	0.001	0.001	0.001	0.001	0.0203252	0.001	0.0206897	0.001	0.0234742	0.001	1.27581e-43	-4.42178
SL4.0ch11	2838445	2838446	SL4.0ch11:2838446_-	-	C	0.001	0.001	0.001	0.001	0.001	0.001	0.0340136	0.00727273	0.0390244	0.01	0.030303	0.0252101	0.0262353	-1.71144
SL4.0ch11	4335990	4335991	SL4.0ch11:4335991_-	-	C	0.001	0.001	0.001	0.001	0.001	0.001	0.0253807	0.017316	0.0223881	0.00833333	0.0230415	0.001	0.0187407	-3.17787
SL4.0ch11	4903388	4903389	SL4.0ch11:4903389_-	-	C	0.001	0.001	0.001	0.001	0.001	0.001	0.024453	0.0105163	0.0380567	0.0285071	0.0392817	0.0138026	0.0334498	-1.11497
SL4.0ch11	8520010	8520011	SL4.0ch11:8520011_-	-	C	0.001	0.001	0.001	0.001	0.001	0.001	0.053719	0.0220994	0.0417957	0.0284006	0.037037	0.0139665	0.0164507	-1.13117
SL4.0ch11	31685687	31685688	SL4.0ch11:31685688_+	+	C	0.001	0.001	0.001	0.001	0.001	0.001	0.0985915	0.0289855	0.148148	0.0487805	0.17284	0.0657895	1.92191e-05	-1.59765
SL4.0ch11	38626794	38626795	SL4.0ch11:38626795_+	+	C	0.001	0.001	0.001	0.001	0.001	0.001	0.0958904	0.029703	0.0441176	0.001	0.0877193	0.0153846	1.7098e-06	-4.14453
SL4.0ch11	40639868	40639869	SL4.0ch11:40639869_-	-	C	0.001	0.001	0.001	0.001	0.001	0.001	0.0359712	0.015625	0.0684932	0.001	0.0298507	0.00840336	0.000345744	-4.62934
SL4.0ch11	47133937	47133938	SL4.0ch11:47133938_+	+	C	0.001	0.001	0.001	0.001	0.001	0.001	0.0232558	0.00985222	0.0642857	0.00689655	0.0382166	0.00653595	1.19381e-05	-2.55953
SL4.0ch11	48367589	48367590	SL4.0ch11:48367590_+	+	C	0.001	0.001	0.001	0.001	0.001	0.001	0.0225989	0.008	0.0220994	0.00636943	0.025641	0.001	5.73228e-05	-3.41073
SL4.0ch11	49545298	49545299	SL4.0ch11:49545299_-	-	C	0.001	0.001	0.001	0.001	0.001	0.001	0.0555556	0.0172414	0.0731707	0.0229885	0.0629921	0.0232558	8.99512e-06	-1.60567
SL4.0ch11	49546836	49546837	SL4.0ch11:49546837_-	-	C	0.001	0.001	0.001	0.001	0.001	0.001	0.0449438	0.0227273	0.0671642	0.0198675	0.0365854	0.00934579	0.000477503	-1.63096
SL4.0ch11	51027357	51027358	SL4.0ch11:51027358_+	+	C	0.001	0.001	0.001	0.001	0.001	0.001	0.0642202	0.0212766	0.0526316	0.0150376	0.0434783	0.03	0.0111546	-1.41172
SL4.0ch11	51425599	51425600	SL4.0ch11:51425600_-	-	C	0.001	0.001	0.001	0.001	0.001	0.001	0.0253623	0.0108696	0.0238095	0.00714286	0.0344828	0.0133333	0.000136393	-1.46487
SL4.0ch11	53749704	53749705	SL4.0ch11:53749705_+	+	C	0.001	0.001	0.001	0.001	0.001	0.001	0.027027	0.00963855	0.0231481	0.00813008	0.0262295	0.0110193	0.00014174	-1.42334
SL4.0ch11	53950564	53950565	SL4.0ch11:53950565_+	+	C	0.001	0.001	0.001	0.001	0.001	0.001	0.0769231	0.001	0.05	0.001	0.0566038	0.001	4.99524e-130	-5.93467
SL4.0ch11	54113079	54113080	SL4.0ch11:54113080_-	-	C	0.001	0.001	0.001	0.001	0.001	0.001	0.0505618	0.001	0.032	0.00862069	0.0507246	0.0130719	1.74028e-06	-4.27602
SL4.0ch11	54278880	54278881	SL4.0ch11:54278881_+	+	C	0.001	0.001	0.001	0.001	0.001	0.001	0.0364964	0.001	0.0263158	0.0172414	0.0333333	0.00568182	0.00393855	-3.87038
SL4.0ch12	51570	51571	SL4.0ch12:51571_+	+	C	0.001	0.001	0.001	0.001	0.001	0.001	0.0827586	0.001	0.0674157	0.001	0.026087	0.029703	0.0365629	-5.65321
SL4.0ch12	446075	446076	SL4.0ch12:446076_+	+	C	0.001	0.001	0.001	0.001	0.001	0.001	0.026087	0.001	0.0641026	0.008	0.0480769	0.0128205	6.89053e-09	-3.65392
SL4.0ch12	1544247	1544248	SL4.0ch12:1544248_-	-	C	0.001	0.001	0.001	0.001	0.001	0.001	0.079646	0.04	0.0434783	0.0153846	0.0818182	0.0277778	0.000842073	-1.37475
SL4.0ch12	1705611	1705612	SL4.0ch12:1705612_-	-	C	0.001	0.001	0.001	0.001	0.001	0.001	0.0617978	0.0307692	0.0927419	0.0187793	0.0526316	0.015444	0.000405707	-1.79113
SL4.0ch12	2969892	2969893	SL4.0ch12:2969893_+	+	C	0.001	0.001	0.001	0.001	0.001	0.001	0.037037	0.0142857	0.0862069	0.0338983	0.117647	0.028169	7.22009e-05	-1.63861
SL4.0ch12	3481512	3481513	SL4.0ch12:3481513_-	-	C	0.001	0.001	0.001	0.001	0.001	0.001	0.0268817	0.00321543	0.0225989	0.001	0.0228571	0.00558659	1.46492e-10	-3.54516
SL4.0ch12	4431110	4431111	SL4.0ch12:4431111_+	+	C	0.001	0.001	0.001	0.001	0.001	0.001	0.0268817	0.015625	0.0295858	0.00416667	0.0273973	0.00555556	0.00156206	-2.20963
SL4.0ch12	5485058	5485059	SL4.0ch12:5485059_-	-	C	0.001	0.001	0.001	0.001	0.001	0.001	0.157895	0.001	0.142857	0.0338983	0.125	0.039604	9.36246e-06	-5.78295
SL4.0ch12	11376673	11376674	SL4.0ch12:11376674_+	+	C	0.001	0.001	0.001	0.001	0.001	0.001	0.036036	0.0215827	0.0271739	0.00512821	0.0396825	0.001	0.00258356	-3.95693
SL4.0ch12	15049439	15049440	SL4.0ch12:15049440_+	+	C	0.001	0.001	0.001	0.001	0.001	0.001	0.105769	0.029703	0.144068	0.048	0.192308	0.0891089	0.000271798	-1.5389
SL4.0ch12	57208041	57208042	SL4.0ch12:57208042_+	+	C	0.001	0.001	0.001	0.001	0.001	0.001	0.0252101	0.0172414	0.0396825	0.00913242	0.020202	0.0049505	0.00725381	-1.72817
SL4.0ch12	61410810	61410811	SL4.0ch12:61410811_-	-	C	0.001	0.001	0.001	0.001	0.001	0.001	0.0862069	0.001	0.0566038	0.0333333	0.1	0.0549451	0.0306602	-4.90241
SL4.0ch12	63044662	63044663	SL4.0ch12:63044663_-	-	C	0.001	0.001	0.001	0.001	0.001	0.001	0.0660377	0.0357143	0.0877193	0.025974	0.056338	0.0253807	0.00341578	-1.31424
SL4.0ch12	63739243	63739244	SL4.0ch12:63739244_-	-	C	0.001	0.001	0.001	0.001	0.001	0.001	0.029703	0.001	0.0310559	0.001	0.0420168	0.0150376	2.70373e-06	-4.40372
SL4.0ch12	64016365	64016366	SL4.0ch12:64016366_-	-	C	0.001	0.001	0.001	0.001	0.001	0.001	0.0420168	0.00510204	0.0255102	0.0166667	0.0310078	0.0138249	0.0166656	-2.00214
SL4.0ch12	64043362	64043363	SL4.0ch12:64043363_-	-	C	0.001	0.001	0.001	0.001	0.001	0.001	0.0344828	0.0168067	0.0288462	0.001	0.038961	0.001	0.000176885	-4.53911
SL4.0ch12	64432256	64432257	SL4.0ch12:64432257_-	-	C	0.001	0.001	0.001	0.001	0.001	0.001	0.0588235	0.001	0.133333	0.0540541	0.0666667	0.0344828	0.00758719	-4.39699
SL4.0ch12	64522257	64522258	SL4.0ch12:64522258_+	+	C	0.001	0.001	0.001	0.001	0.001	0.001	0.148148	0.0967742	0.347826	0.08	0.208333	0.0384615	0.00426154	-1.91374
SL4.0ch12	64546752	64546753	SL4.0ch12:64546753_+	+	C	0.001	0.001	0.001	0.001	0.001	0.001	0.03	0.03125	0.0403226	0.00884956	0.0535714	0.001	0.0499436	-4.29868
