# Supplementary material for: Dissection of mRNA ac4C acetylation modifications in AC and Nr fruits: insights into the regulation of fruit ripening by ethylene
Source: Mol Hortic. 2024 Feb 19;4:5. doi: 10.1186/s43897-024-00082-7 (PMC10875755; doi:10.1186/s43897-024-00082-7)
Supplement: Supplementary file 1 — Additional file 1: Table S1. The differentially expressed genes (DEGs) identified in AC-Br6 vs AC-MG, Nr-Br6 vs Nr-MG, Nr-MG vs AC-MG and Nr-Br6 vs AC-Br6. Table S2. The differentially expressed (DE) lncRNAs in AC-Br6 vs AC-MG, Nr-Br6 vs Nr-MG, Nr-MG vs AC-MG and Nr-Br6 vs AC-Br6. Table S3. The DE lncRNAs and corresponding DE target genes identified in AC-Br6 vs AC-MG, Nr-Br6 vs Nr-MG, Nr-MG vs AC-MG and Nr-Br6 vs AC-Br6. Table S4. The DEGs in the overlap of between Nr-Br6 vs Nr-MG and AC-Br6 vs AC-MG. Table S5. The DE lncRNAs in the overlap of between Nr-Br6 vs Nr-MG and AC-Br6 vs AC-MG. Table S6. The common DE lncRNAs and DE target genes during the ripening process of Nr and AC tomatoes. Table S7. The DEGs related to fruit ripening in the overlap of between Nr-Br6 vs Nr-MG and AC-Br6 vs AC-MG. Table S8. The common DE lncRNAs and DE target genes related to fruit ripening in Nr and AC tomatoes. Table S9. The DAS identified in AC-Br6 vs AC-MG and Nr-Br6 vs Nr-MG. Table S10. The DAS on transcripts identified in AC-Br6 vs AC-MG and Nr-Br6 vs Nr-MG. Table S11. The intersection of differentially acetylated mRNAs (DA mRNAs) and differentially expressed mRNAs (DE mRNAs) in AC-Br6 vs AC-MG and Nr-Br6 vs Nr-MG. Table S12. The intersection of DA mRNAs and DE mRNAs in the overlap of Nr-Br6 vs Nr-MG and AC-Br6 vs AC-MG. Table S13. The DAS identified in Nr-MG vs AC-MG and Nr-Br6 vs AC-Br6. Table S14. The DAS on transcripts identified in Nr-MG vs AC-MG and Nr-Br6 vs AC-Br6. Table S15. The intersection of DA mRNAs and DE mRNAs in Nr-MG vs AC-MG and Nr-Br6 vs AC-Br6. Table S16. The DEGs related to plant hormones synthesis and signal transduction in Nr-MG vs AC-MG and Nr-Br6 vs AC-Br6. Table S17. The DEGs related to fruit texture in Nr-Br6 vs AC-Br6. Table S18. The RNA (mRNA and lncRNA) identified in four tomato samples. Table S19. Transcripts containing acetylation modification sites. [file 43897_2024_82_MOESM1_ESM.zip › Table S4_ESM.xlsx]

## Sheet: Table S4
Table S4 The DEGs in the overlap of between Nr-Br6 vs Nr-MG and AC-Br6 vs AC-MG, are illustrated in light green and light pink, respectively
Geneid	Nr_BR6_1	Nr_BR6_2	Nr_BR6_3	Nr_MG_1	Nr_MG_2	Nr_MG_3	logFC	regulated	logCPM	F	PValue	FDR	uniprotAc
Geneid	AC_BR6_1	AC_BR6_2	AC_BR6_3	AC_MG_1	AC_MG_2	AC_MG_3	logFC	regulated	logCPM	F	PValue	FDR	uniprotAc
Solyc00g500054.1	0.224141	0.427108	0.589987	1.37078	0.824296	1.13898	-1.1881	down	0.825997	9.75162	0.0159481	0.0361164	A0A1Y3BUR5,Multifunctional fusion protein
Solyc00g500054.1	0.287782	0.396382	0.193661	0.707538	0.944762	1.28202	-1.27349	down	0.522593	13.4085	0.00780991	0.0206205	A0A1Y3BUR5,Multifunctional fusion protein
Solyc00g500136.1	0.821851	0.960993	1.3529	3.96115	3.82558	4.17259	-1.69435	down	2.50034	75.0811	4.31892e-05	0.000535908	A0A1Y3BUR5,Multifunctional fusion protein
Solyc00g500136.1	1.04561	0.964174	1.41259	2.29472	3.65714	6.10328	-1.34917	down	2.48049	15.8026	0.00547916	0.0157754	A0A1Y3BUR5,Multifunctional fusion protein
Solyc00g500137.1	1.20943	0.658458	2.07004	3.16993	4.17079	3.78198	-1.2706	down	-0.0531931	10.3734	0.0138674	0.032198	A0A172W708,30S ribosomal protein S14, chloroplastic
Solyc00g500137.1	1.06479	0.924892	0.561997	2.12261	2.94434	3.9191	-1.33553	down	-0.443833	11.4092	0.0114906	0.027868	A0A172W708,30S ribosomal protein S14, chloroplastic
Solyc00g500138.1	0.454153	0.338636	0.860277	1.41715	1.55288	1.50507	-1.21015	down	1.15172	14.423	0.00625348	0.0172014	A0A0C5CEC1,Photosystem I P700 chlorophyll a apoprotein A2
Solyc00g500138.1	0.385354	0.554935	0.276984	0.940014	1.28871	1.79545	-1.25822	down	0.886208	13.7931	0.00728466	0.0195435	A0A0C5CEC1,Photosystem I P700 chlorophyll a apoprotein A2
Solyc00g500207.1	1.09424	1.67608	4.14008	6.65064	5.86518	6.88861	-1.2615	down	0.72156	7.87631	0.0256089	0.0527952	A0A172W708,30S ribosomal protein S14, chloroplastic
Solyc00g500207.1	1.41972	0.990956	1.19424	4.36315	5.07429	6.08137	-1.64095	down	0.230712	32.7806	0.000672898	0.00341761	A0A172W708,30S ribosomal protein S14, chloroplastic
Solyc00g500208.1	0.415776	0.486984	0.493755	1.58691	2.00824	2.3978	-1.64369	down	1.35158	62.3034	9.05201e-05	0.000936846	A0A0C5CEC1,Photosystem I P700 chlorophyll a apoprotein A2
Solyc00g500208.1	0.533136	0.554131	1.3872	2.25891	2.18967	2.44285	-1.25059	down	1.75125	12.011	0.0102751	0.0252301	A0A0C5CEC1,Photosystem I P700 chlorophyll a apoprotein A2
Solyc00g500209.1	0.133148	0.126859	0.302133	0.371222	0.57755	0.689605	-1.30846	down	-0.431513	9.02137	0.0189334	0.0415093	A0A0C5CUR3,Photosystem I P700 chlorophyll a apoprotein A1
Solyc00g500209.1	0.797781	0.687305	0.744388	0.374865	0.518981	0.520729	1.11329	up	0.348668	19.977	0.00277998	0.00942096	A0A0C5CUR3,Photosystem I P700 chlorophyll a apoprotein A1
Solyc00g500345.1	0.148514	0.186591	0.132276	0.490342	0.688087	0.837608	-1.63959	down	-0.0316762	25.8716	0.00134782	0.00559475	A0A290WL71,ATP synthase subunit 1
Solyc00g500345.1	0.1717	0.131498	0.236228	0.458387	0.480609	0.50866	-1.18905	down	-0.284315	15.9052	0.00485953	0.0141427	A0A290WL71,ATP synthase subunit 1
Solyc01g005010.4	0.203279	0.544846	0.482807	6.30127	12.8087	8.63776	-4.0364	down	2.2225	108.59	1.57997e-05	0.00035286	K4AS68,Uncharacterized protein
Solyc01g005010.4	2.21655	3.7026	4.2896	16.4677	20.4012	17.6378	-2.17246	down	3.49777	75.2519	5.00486e-05	0.000582854	K4AS68,Uncharacterized protein
Solyc01g005080.3	4.25743	3.75043	2.59333	27.4821	45.7664	41.0743	-2.96222	down	5.47479	158.486	5.04568e-06	0.000214123	M1C325,Uncharacterized protein
Solyc01g005080.3	8.53101	10.6032	11.4519	41.3111	57.0205	38.5492	-1.91819	down	6.0161	103.183	1.75946e-05	0.000324393	M1C325,Uncharacterized protein
Solyc01g005130.2	5.54331	5.01106	4.41841	2.22341	3.50881	2.29133	1.14126	up	2.02845	27.8397	0.00101516	0.00441412	K4AS80,Uncharacterized protein
Solyc01g005130.2	5.89013	5.43295	7.3575	3.45727	4.55118	4.65981	1.01549	up	2.48284	35.9568	0.000509187	0.00281561	K4AS80,Uncharacterized protein
Solyc01g005140.3	7.55267	7.50491	7.13296	4.64322	4.32454	5.66085	1.04893	up	2.85881	47.9393	0.000209081	0.0015647	K4AS81,Uncharacterized protein
Solyc01g005140.3	4.84415	3.16939	2.18616	1.47884	2.88267	1.47105	1.04542	up	1.64589	7.77191	0.0268487	0.0548847	K4AS81,Uncharacterized protein
Solyc01g005220.3	1.35638	1.38307	1.56408	3.79131	5.63116	4.47963	-1.23363	down	2.69207	63.3179	8.59077e-05	0.000909868	K4AS89,Uncharacterized protein
Solyc01g005220.3	2.06693	1.55157	2.0324	4.93648	5.43567	5.22911	-1.23095	down	2.96687	96.7824	1.82863e-05	0.000330586	K4AS89,Uncharacterized protein
Solyc01g005280.3	0.603255	0.449138	0.286558	5.85246	1.57583	5.55855	-2.83785	down	1.3133	22.5129	0.0023141	0.00822042	K4AS95,Uncharacterized protein
Solyc01g005280.3	0.763506	0.366265	0.554403	2.303	1.57284	3.03035	-1.80112	down	0.652717	26.6219	0.00115848	0.0048286	K4AS95,Uncharacterized protein
Solyc01g005290.4	18.6695	12.6996	16.1138	0.467435	0.335329	2.19197	4.22816	up	3.10984	44.9196	0.000350261	0.00207529	K4AS96,Uncharacterized protein
Solyc01g005290.4	13.9783	14.3557	13.875	6.1378	0.371937	3.69085	2.44325	up	3.21594	9.3738	0.0199522	0.0430546	K4AS96,Uncharacterized protein
Solyc01g005410.4	9.10127	5.71739	5.99139	44.5789	51.6441	51.7996	-2.59511	down	4.11567	214.652	1.14205e-06	7.67302e-05	K4ASA8,Uncharacterized protein
Solyc01g005410.4	0.616373	0.458905	0.569313	23.9257	44.6403	23.1949	-5.32393	down	3.13533	273.268	6.33534e-07	9.17954e-05	K4ASA8,Uncharacterized protein
Solyc01g005470.3	0.290263	0.301694	0.126461	2.03621	1.57656	0.884984	-2.38256	down	-0.567753	23.7415	0.00161623	0.00616303	K4ASB4,Uncharacterized protein
Solyc01g005470.3	0.0596284	0.199777	0.354058	2.97166	3.3152	5.9938	-3.88	down	0.571554	48.6293	0.000199871	0.00151385	K4ASB4,Uncharacterized protein
Solyc01g005530.3	2.9062	2.97832	2.84221	7.83809	9.95719	10.1542	-1.22218	down	1.91876	62.3871	9.01276e-05	0.000934956	K4ASB9,Uncharacterized protein
Solyc01g005530.3	3.06241	3.2868	3.69811	9.05303	10.2076	9.52435	-1.27808	down	2.04735	73.5849	4.6203e-05	0.000553025	K4ASB9,Uncharacterized protein
Solyc01g005550.3	6.0661	6.00579	5.61997	16.4878	28.0652	21.6964	-1.44046	down	4.73848	83.0767	3.52798e-05	0.000539189	K4ASC1,Uncharacterized protein
Solyc01g005550.3	10.6807	9.9585	12.5685	27.8231	31.2454	24.7916	-1.09986	down	5.29549	86.299	2.70075e-05	0.000405248	K4ASC1,Uncharacterized protein
Solyc01g005560.3	23.1483	26.1201	15.346	100.22	65.5971	89.1293	-1.54541	down	6.37092	32.5025	0.000858166	0.0040579	K4ASC2,Isocitrate dehydrogenase [NADP]
Solyc01g005560.3	22.5885	12.0632	16.2795	37.8862	41.5024	49.5479	-1.11198	down	5.59978	29.6093	0.000974908	0.00428464	K4ASC2,Isocitrate dehydrogenase [NADP]
Solyc01g005760.3	4.64925	5.52777	5.59632	2.80563	1.50721	3.24239	1.49587	up	3.55651	25.597	0.00156895	0.00622203	K4ASE2,Uncharacterized protein
Solyc01g005760.3	3.3409	4.12055	3.97426	0.996949	1.68987	0.920755	1.9091	up	2.90093	57.8539	0.000110155	0.00095267	K4ASE2,Uncharacterized protein
Solyc01g005980.4	0.0893533	0.0997886	0.0530557	1.15779	1.18282	1.70959	-3.55765	down	-0.502989	69.6896	6.28843e-05	0.000764477	K4ASG4,Uncharacterized protein
Solyc01g005980.4	0.347967	0.452088	0.426378	1.03274	1.6242	1.32615	-1.4498	down	-0.173253	22.2221	0.00195214	0.00703428	K4ASG4,Uncharacterized protein
Solyc01g006100.4	0.0854384	0.124324	0.130282	0.912866	1.18915	1.3726	-3.10159	down	0.654574	110.797	1.15031e-05	0.00025508	K4ASH6,Uncharacterized protein
Solyc01g006100.4	0.0175515	0.058804	0.0416866	0.507328	0.539027	0.501212	-3.25449	down	-0.510454	51.8425	0.000163214	0.00132529	K4ASH6,Uncharacterized protein
Solyc01g006240.3	0.0663521	0	0	1.5211	2.95122	1.36425	-5.66691	down	-0.6158	46.9546	0.00022319	0.00162754	K4ASJ0,Uncharacterized protein
Solyc01g006240.3	0.129197	0.335713	0.281441	2.23096	3.72796	4.92387	-3.60328	down	0.348942	60.2424	8.9775e-05	0.000830246	K4ASJ0,Uncharacterized protein
Solyc01g006370.3	3.16428	4.35945	3.26999	9.12002	11.2784	9.23599	-1.00608	down	5.30851	46.6922	0.000227155	0.00164701	K4ASK3,Uncharacterized protein
Solyc01g006370.3	7.28439	3.99343	6.48361	19.0255	12.8815	19.3267	-1.30388	down	6.11434	30.2825	0.00100564	0.00438654	K4ASK3,Uncharacterized protein
Solyc01g006400.4	0.530674	0.484895	0.57291	0.721276	8.12324	1.65319	-2.21415	down	0.776019	6.67058	0.0386198	0.0727263	G8Z274,Hop-interacting protein THI101
Solyc01g006400.4	5.87101	14.0107	7.26433	0.405519	2.60422	1.04647	3.011	up	2.38667	20.3854	0.00314752	0.0100844	G8Z274,Hop-interacting protein THI101
Solyc01g006520.3	0.0503808	0.0187549	0	0.535635	1.04928	1.54421	-4.89911	down	0.379847	42.7847	0.000316215	0.00205005	K4ASL8,Serine/threonine-protein kinase
Solyc01g006520.3	0.212547	0.331376	0.106848	0.811686	1.39681	1.24622	-2.14281	down	0.835868	25.0903	0.00139871	0.00554253	K4ASL8,Serine/threonine-protein kinase
Solyc01g006540.4	380.387	346.402	362.311	67.0735	15.4462	30.1827	3.66874	up	9.45158	38.4085	0.000588892	0.00311339	K4ASM0,Lipoxygenase
Solyc01g006540.4	475.846	893.435	600.526	17.3677	14.3053	22.2497	5.44677	up	10.142	237.62	1.55184e-06	8.91801e-05	K4ASM0,Lipoxygenase
Solyc01g006810.4	1.44606	2.03993	1.08459	7.08525	5.31954	5.56389	-1.53817	down	2.37621	30.3686	0.000844689	0.0040112	K4ASP7,Uncharacterized protein
Solyc01g006810.4	2.34147	2.46448	3.2928	7.56503	5.16487	7.78537	-1.10559	down	2.77291	27.4407	0.00105949	0.00455521	K4ASP7,Uncharacterized protein
Solyc01g006820.2	42.9973	23.1312	37.0743	270.575	130.885	208.61	-2.34074	down	6.42245	54.3602	0.000198856	0.00140692	M1BXB2,Uncharacterized protein
Solyc01g006820.2	28.5736	28.6705	25.9279	69.316	115.296	75.2862	-1.18171	down	5.33919	47.6077	0.000213702	0.00158794	M1BXB2,Uncharacterized protein
Solyc01g006890.3	0.677596	0.672649	0.339753	4.15732	3.82707	2.57997	-2.19818	down	2.48183	43.2093	0.000314737	0.00204839	K4ASQ5,Uncharacterized protein
Solyc01g006890.3	1.70053	0.959934	0.590789	6.09124	3.41721	5.72455	-1.99244	down	3.13063	24.4569	0.0018899	0.00686773	K4ASQ5,Uncharacterized protein
Solyc01g008010.3	1.45238	1.39345	0.782267	3.37608	3.77453	3.44371	-1.29777	down	1.66596	25.4241	0.00132563	0.00532083	M1BCT9,Uncharacterized protein
Solyc01g008010.3	0.983607	1.22664	0.603508	2.32025	2.74299	3.03355	-1.06561	down	1.25599	14.2548	0.00671258	0.0183879	M1BCT9,Uncharacterized protein
Solyc01g008020.4	0.0946149	0	0.0749065	0.408655	1.53636	1.2969	-3.70949	down	-0.372309	20.4434	0.00264623	0.00905202	K4AT00,Uncharacterized protein
Solyc01g008020.4	0.0614096	0.063828	0.0334434	0.729034	0.972842	1.1882	-3.88816	down	-0.461383	86.7656	2.65184e-05	0.000400579	K4AT00,Uncharacterized protein
Solyc01g008070.3	28.7428	29.4475	27.0612	13.8582	17.048	15.1242	1.13171	up	5.11399	103.739	1.44208e-05	0.000290123	K4AT05,Uncharacterized protein
Solyc01g008070.3	40.0483	39.3603	41.1454	17.8329	17.0971	20.8026	1.56022	up	5.59363	190.682	2.11481e-06	0.000146285	K4AT05,Uncharacterized protein
Solyc01g008080.3	125.682	99.5439	134.283	446.364	764.905	621.854	-1.88553	down	7.57554	101.735	1.79584e-05	0.000379532	A0A1U8DQX3,40S ribosomal protein S27
Solyc01g008080.3	176.297	224.242	248.561	730.363	681.463	708.809	-1.46587	down	8.00642	96.5644	1.84277e-05	0.000331641	A0A1U8DQX3,40S ribosomal protein S27
Solyc01g008420.3	0.228754	0.153281	0.0814968	0.50161	1.04168	0.75776	-1.81495	down	-0.1742	16.0554	0.0049633	0.014645	K4AT40,Protein DETOXIFICATION
Solyc01g008420.3	0.467687	0.393513	0.194057	2.03101	1.05843	1.63225	-1.91412	down	0.890414	24.1574	0.00153739	0.005957	K4AT40,Protein DETOXIFICATION
Solyc01g008510.3	23.9013	60.8351	44.1877	2.86614	15.1045	8.19531	2.56624	up	4.10899	17.1033	0.00491764	0.0142636	K4AT49,Uncharacterized protein
Solyc01g008510.3	67.9434	42.7692	39.1283	19.3539	3.68694	21.8109	2.16687	up	4.47913	11.4486	0.013016	0.0307207	K4AT49,Uncharacterized protein
Solyc01g008550.4	0.805139	0.901219	1.5178	6.2831	4.20491	6.37302	-2.15423	down	2.17642	56.3174	0.000113137	0.000969149	A6N6K8,Phenylacetaldehyde reductase
Solyc01g008550.4	1.08145	0.710444	0.982096	3.93121	7.27579	8.50181	-2.35341	down	2.24793	62.1273	9.13527e-05	0.000940235	A6N6K8,Phenylacetaldehyde reductase
Solyc01g008680.4	2.18691	3.30623	2.81505	0.50065	0.749886	0.893688	2.19898	up	0.313884	45.2789	0.000226568	0.00154296	K4AT65,Uncharacterized protein
Solyc01g008680.4	3.16521	3.42083	2.66756	0.542769	0.792938	0.622021	2.68803	up	0.457993	100.539	1.86847e-05	0.000385415	K4AT65,Uncharacterized protein
Solyc01g008710.5.1	470.189	794.42	549.575	2.85434	9.46445	38.4573	5.41766	up	8.80555	30.2543	0.00108704	0.00463051	K4AT68,Uncharacterized protein
Solyc01g008710.5.1	166.627	140.276	263.205	106.648	10.932	36.7514	2.26107	up	7.463	7.7531	0.0291475	0.0579439	K4AT68,Uncharacterized protein
Solyc01g008780.3	6.02089	5.29648	5.14807	2.41894	2.4916	2.77214	1.54943	up	2.38138	103.891	1.67381e-05	0.000364678	K4AT74,Uncharacterized protein
Solyc01g008780.3	4.72549	6.29882	3.87004	2.31639	3.00013	2.32653	1.21361	up	2.24276	25.4747	0.00131796	0.00529942	K4AT74,Uncharacterized protein
Solyc01g008790.4	2.60414	2.55237	3.01057	21.276	26.5207	26.7204	-2.9505	down	4.62386	539.31	4.25395e-08	2.30634e-05	K4AT75,Uncharacterized protein
Solyc01g008790.4	0.351952	0.406157	0.821987	8.51273	25.4069	9.62171	-4.31826	down	3.62031	63.0715	0.000138248	0.00121052	K4AT75,Uncharacterized protein
Solyc01g009230.4	1.32557	0.609832	1.15504	3.4616	3.654	3.81218	-1.59715	down	3.48895	45.1766	0.000253402	0.00166538	E5L4Q6,ABA aldehyde oxidase
Solyc01g009230.4	0.464266	0.692977	0.402901	2.5896	3.97582	3.35525	-2.20731	down	3.11215	91.8405	2.52836e-05	0.000455616	E5L4Q6,ABA aldehyde oxidase
Solyc01g009300.3	5.21804	3.16373	5.64701	23.8137	20.956	17.2259	-1.91793	down	5.5565	81.9027	4.21009e-05	0.000529173	K4ATC6,Uncharacterized protein
Solyc01g009300.3	3.33263	3.58754	3.53605	15.1361	23.8255	20.4465	-2.04489	down	5.35192	230.499	1.09785e-06	0.000112448	K4ATC6,Uncharacterized protein
Solyc01g009670.4	0.1836	0.218092	0.314247	0.93413	1.18717	0.707413	-1.74185	down	-0.0134154	26.7519	0.00114199	0.00478098	K4ATG2,Uncharacterized protein
Solyc01g009670.4	0.161643	0.210608	0.0319932	0.671308	0.770313	1.2617	-2.25171	down	-0.245166	15.1338	0.00577401	0.0164227	K4ATG2,Uncharacterized protein
Solyc01g009870.3	1.64818	2.11281	1.73534	17.9509	16.6608	15.1721	-2.93354	down	3.78281	324.641	2.62523e-07	3.84309e-05	K4ATI2,Uncharacterized protein
Solyc01g009870.3	1.43898	0.976826	1.20626	7.62132	10.7419	7.3644	-2.36777	down	2.80893	123.881	9.24379e-06	0.000274008	K4ATI2,Uncharacterized protein
Solyc01g010150.3	4.19146	4.9684	3.94976	0.965713	1.26566	1.10453	2.22	up	2.42906	146.802	4.33824e-06	0.000147664	K4ATL0,Uncharacterized protein
Solyc01g010150.3	4.54711	5.24022	4.15047	1.71164	1.03736	2.003	1.9906	up	2.65227	53.3841	0.000148682	0.00126175	K4ATL0,Uncharacterized protein
Solyc01g010180.3	0.330784	0.171905	0.225179	1.78498	1.45042	2.56981	-2.74577	down	0.181377	58.0312	0.000101508	0.000902145	K4ATL3,Uncharacterized protein
Solyc01g010180.3	0.297293	0.142291	0.151307	1.3546	1.84403	2.61967	-2.80192	down	0.100446	43.7485	0.000278483	0.00188516	K4ATL3,Uncharacterized protein
Solyc01g010215.1	3.17525	2.05018	1.93883	5.14029	5.74334	6.76996	-1.06364	down	1.87768	22.968	0.00177712	0.00658141	A0A0V0I9T9,Putative ovule protein
Solyc01g010215.1	2.27313	1.43486	0.704204	3.59554	4.18652	4.62856	-1.02342	down	1.29316	6.7808	0.0347026	0.0665737	A0A0V0I9T9,Putative ovule protein
Solyc01g010310.4	1.21888	0.795481	1.17322	4.31349	1.69999	3.58993	-1.36072	down	0.706079	12.92	0.00823492	0.021198	K4ATM6,Uncharacterized protein
Solyc01g010310.4	0.436732	0.260126	0.138304	1.88631	1.54167	1.5631	-2.1032	down	-0.411254	20.9335	0.00244591	0.00853944	K4ATM6,Uncharacterized protein
Solyc01g010370.3	0.139998	0.242519	0.254141	0.604367	0.827286	0.693161	-1.49167	down	0.367004	23.0353	0.00176233	0.0065401	K4ATN2,Uncharacterized protein
Solyc01g010370.3	0.119832	0.0713743	0.0758967	0.445908	0.583751	0.483642	-2.02477	down	-0.279104	33.5181	0.000629471	0.00325833	K4ATN2,Uncharacterized protein
Solyc01g010480.3	27.7978	29.0728	40.4046	163.297	235.018	221.447	-2.21418	down	7.66378	156.883	4.13434e-06	0.000193391	K4ATP3,Uncharacterized protein
Solyc01g010480.3	65.6185	58.08	62.1238	124.807	218.826	190.791	-1.28396	down	7.77751	44.6961	0.000259838	0.00168948	K4ATP3,Uncharacterized protein
Solyc01g010520.3	0.28466	0.408583	0.472456	2.13589	2.1474	1.92337	-2.16976	down	0.94757	77.0798	3.95429e-05	0.000509671	K4ATP7,Uncharacterized protein
Solyc01g010520.3	0.0974624	0.0466477	0.033069	0.63837	1.78411	1.2246	-3.81663	down	-0.0499693	48.1759	0.000205863	0.00154936	K4ATP7,Uncharacterized protein
Solyc01g010640.3	7.12712	5.38965	6.07091	1.67644	2.27468	2.30372	1.80675	up	2.05178	101.411	1.55871e-05	0.000303089	K4ATQ7,Uncharacterized protein
Solyc01g010640.3	6.38206	4.79527	2.7864	2.50237	1.68965	3.26977	1.35324	up	1.86493	12.8069	0.0090382	0.0230969	K4ATQ7,Uncharacterized protein
Solyc01g010760.3	15.0124	14.2822	14.9097	6.44697	8.86815	8.61838	1.12562	up	3.87044	69.2157	5.66847e-05	0.000625024	K4ATR9,Uncharacterized protein
Solyc01g010760.3	21.8777	23.4538	18.6305	16.5819	9.88877	12.6483	1.13816	up	4.50279	22.0309	0.00230716	0.00820233	K4ATR9,Uncharacterized protein
Solyc01g011430.4	0.0255989	0	0.0911999	1.17369	2.41273	5.9651	-5.86789	down	1.30736	37.3994	0.000635109	0.00328275	K4ATX9,Uncharacterized protein
Solyc01g011430.4	0.199379	0.129519	0.434324	1.66763	0.451219	0.642959	-1.63898	down	0.057146	6.75882	0.0353157	0.0681998	K4ATX9,Uncharacterized protein
Solyc01g014560.4	4.38821	3.53397	3.90322	2.6487	0.555434	2.39641	1.4964	up	2.00321	7.48051	0.0311514	0.0609821	K4AU93,Uncharacterized protein
Solyc01g014560.4	3.06376	2.93674	2.91062	0.293914	0.308163	0.399193	3.38658	up	1.19564	263.848	5.49516e-07	5.46662e-05	K4AU93,Uncharacterized protein
Solyc01g049650.3	6.42224	4.81642	4.37006	11.7511	23.3325	14.404	-1.19345	down	4.26211	22.0595	0.00230987	0.00820867	K4AVE6,Pyruvate kinase
Solyc01g049650.3	7.62168	6.52246	7.50612	30.9693	26.3638	29.5155	-1.76858	down	5.04276	309.833	3.10119e-07	4.16129e-05	K4AVE6,Pyruvate kinase
Solyc01g056810.4	3.04606	4.09589	5.12741	11.1497	12.1723	9.34209	-1.17245	down	2.89735	30.6219	0.000763564	0.00358112	K4AVP6,Uncharacterized protein
Solyc01g056810.4	1.55343	1.56381	2.02665	5.03757	9.33761	6.69784	-1.57029	down	2.0499	45.785	0.000241576	0.00171256	K4AVP6,Uncharacterized protein
Solyc01g057310.4	0.241886	0.260723	0.253702	1.65817	1.181	1.40249	-2.24643	down	1.96183	137.457	5.45515e-06	0.000168862	K4AVU2,Uncharacterized protein
Solyc01g057310.4	0.0966201	0.14901	0.120205	0.637439	0.877037	0.741026	-2.16746	down	0.99053	79.7954	4.03076e-05	0.000580608	K4AVU2,Uncharacterized protein
Solyc01g057770.3	1.70916	0.617176	1.02257	2.63266	3.8862	1.93839	-1.11071	down	2.37839	8.32749	0.0243229	0.050631	K4AVY8,Uncharacterized protein
Solyc01g057770.3	0.857172	0.386593	1.10602	6.0052	2.46139	5.05563	-2.10187	down	2.73575	17.8032	0.00461385	0.0138922	K4AVY8,Uncharacterized protein
Solyc01g057910.3	0.366157	0.172989	0.290047	0.790344	0.71566	1.01489	-1.36564	down	-0.407819	15.4923	0.00520402	0.0148949	K4AW02,Uncharacterized protein
Solyc01g057910.3	0.205144	0.0763673	0.243618	0.886045	0.977615	0.781093	-1.87407	down	-0.515073	17.1668	0.0041699	0.0128597	K4AW02,Uncharacterized protein
Solyc01g058190.4	177.323	181.286	152.651	66.9028	62.4232	71.1321	1.79648	up	7.14318	194.229	1.98459e-06	0.000142046	K4AW27,Uncharacterized protein
Solyc01g058190.4	141.108	135.967	116.793	55.0486	70.5706	58.8635	1.3368	up	6.78037	103.933	1.4329e-05	0.000289761	K4AW27,Uncharacterized protein
Solyc01g058200.3	192.05	187.58	163.506	70.1256	93.0818	82.6262	1.38647	up	5.74308	111.325	1.13162e-05	0.000254821	-
Solyc01g058200.3	241.529	243.367	208.516	92.042	84.6575	95.3429	1.7949	up	6.09578	204.116	1.672e-06	0.000131271	-
Solyc01g058270.3	0.0828139	0.18291	0.1804	2.06683	1.27679	1.65091	-3.2381	down	0.886226	77.9257	3.81181e-05	0.000500258	K4AW35,Uncharacterized protein
Solyc01g058270.3	0.127593	0.023749	0.0126269	0.551092	0.855768	0.607269	-3.07067	down	-0.41155	20.3559	0.00264103	0.0090431	K4AW35,Uncharacterized protein
Solyc01g058320.4	2.28049	1.34109	2.14072	36.3513	22.953	43.5795	-3.92875	down	4.61462	172.952	4.67129e-06	0.000153768	K4AW40,Uncharacterized protein
Solyc01g058320.4	0.30821	0.103262	0.219609	7.18851	16.2871	9.45274	-5.20563	down	2.80872	141.413	7.94755e-06	0.000252931	K4AW40,Uncharacterized protein
Solyc01g059860.3	1.15817	1.82257	1.64109	9.35312	16.4812	12.0944	-2.57595	down	4.41556	130.923	8.21657e-06	0.000258264	K4AW94,Uncharacterized protein
Solyc01g059860.3	3.32504	2.41719	3.46111	15.5433	14.3395	14.8753	-2.05061	down	4.85974	267.909	5.20478e-07	5.32484e-05	K4AW94,Uncharacterized protein
Solyc01g059880.3	3.66568	2.57909	2.44866	8.50394	9.54964	10.9285	-1.2797	down	3.83603	47.3358	0.000217588	0.00160574	K4AW95,Uncharacterized protein
Solyc01g059880.3	4.85357	4.74797	4.48961	12.8258	10.9741	13.5593	-1.16661	down	4.34201	97.9107	1.75767e-05	0.000324393	K4AW95,Uncharacterized protein
Solyc01g065500.3	0.484677	0.438877	0.233342	0.979237	1.59531	0.897777	-1.11794	down	1.33613	10.7106	0.0132929	0.0312211	K4AWF4,Uncharacterized protein
Solyc01g065500.3	0.816205	0.543473	0.680643	2.50501	2.10693	3.33499	-1.72754	down	2.45342	63.9382	7.37622e-05	0.000736417	K4AWF4,Uncharacterized protein
Solyc01g065740.3	0.545648	0.645935	0.38879	0.184913	0.173353	0.398895	1.51962	up	-0.191797	12.6668	0.00896838	0.022968	K4AWH7,Uncharacterized protein
Solyc01g065740.3	0.658722	0.519019	0.613325	0.401326	0.252469	0.186884	1.31443	up	-0.0449725	15.1877	0.0054784	0.0154962	K4AWH7,Uncharacterized protein
Solyc01g066640.2	0.173003	0.0322013	0.171208	5.74789	6.51925	6.45543	-5.15881	down	2.12491	156.33	4.34068e-06	0.000198358	K4AWR5,Uncharacterized protein
Solyc01g066640.2	2.63875	2.39254	2.91997	11.5429	5.33652	9.21721	-1.48148	down	3.08965	28.2126	0.00111377	0.00470654	K4AWR5,Uncharacterized protein
Solyc01g066710.4	0.642317	1.12083	0.667435	6.2821	5.3567	5.59442	-2.38195	down	0.788222	61.4353	9.47211e-05	0.000960774	K4AWS2,Uncharacterized protein
Solyc01g066710.4	2.1887	0.690591	1.19195	2.8683	3.27271	4.81235	-1.19635	down	0.480459	8.41697	0.0219679	0.0467684	K4AWS2,Uncharacterized protein
Solyc01g066730.4	0.471487	0.574547	0.796872	5.05339	4.32333	4.97603	-2.72334	down	1.79061	145.804	4.4427e-06	0.000149067	K4AWS4,Uncharacterized protein
Solyc01g066730.4	0.283892	0.205148	0.376798	1.38152	3.18327	2.91851	-2.63324	down	0.782179	47.7072	0.000212302	0.00158245	K4AWS4,Uncharacterized protein
Solyc01g066740.3	0.798956	0.734141	1.45923	5.98767	17.6342	13.2676	-3.14865	down	4.66933	53.4323	0.000226259	0.00164319	K4AWS5,Uncharacterized protein
Solyc01g066740.3	1.7723	1.46344	2.43441	29.148	23.1074	27.6529	-3.58655	down	5.87866	348.372	2.4459e-07	3.69922e-05	K4AWS5,Uncharacterized protein
Solyc01g066860.3	0.110971	0	0	2.26746	3.34928	1.83799	-5.39206	down	-0.0492698	44.6767	0.000260826	0.00180522	K4AWT6,Uncharacterized protein
Solyc01g066860.3	0.216077	0.168439	0.0588372	1.80729	3.66756	4.49756	-4.20204	down	0.438371	63.8032	7.42795e-05	0.000739755	K4AWT6,Uncharacterized protein
Solyc01g066900.4	0.519874	0.878064	0.802176	1.75334	2.67172	2.51474	-1.40719	down	0.608523	21.385	0.00217565	0.0076558	K4AWU0,Uncharacterized protein
Solyc01g066900.4	0.311492	0.298174	0.369912	1.59671	1.83785	2.64313	-2.16981	down	0.185042	48.1361	0.0002064	0.001552	K4AWU0,Uncharacterized protein
Solyc01g066970.2	2.35776	1.69878	1.80642	7.58076	12.726	10.4252	-1.91934	down	1.72752	67.6937	6.91384e-05	0.000807668	K4AWU6,Uncharacterized protein
Solyc01g066970.2	4.59089	3.69421	3.70994	9.27005	13.6575	11.3749	-1.27552	down	2.14475	47.9169	0.000189006	0.00135966	K4AWU6,Uncharacterized protein
Solyc01g067020.4	1.27207	0.59933	1.48704	2.11978	2.7995	5.15376	-1.11831	down	2.24527	6.96831	0.034559	0.0663697	K4AWV1,Uncharacterized protein
Solyc01g067020.4	3.59926	5.04834	3.87813	1.04421	1.51087	0.771524	2.16061	up	2.65883	59.5498	0.000104834	0.000921372	K4AWV1,Uncharacterized protein
Solyc01g067080.3	63.7357	23.9264	40.2859	10.0958	8.48767	9.25088	2.4196	up	4.77844	57.9435	0.000155998	0.00119528	M1C2I7,Uncharacterized protein
Solyc01g067080.3	52.1823	58.6473	44.9847	11.0113	7.99493	7.33377	2.99546	up	5.10779	166.172	4.02758e-06	0.000193391	M1C2I7,Uncharacterized protein
Solyc01g067130.4	1.14426	1.27789	0.792668	3.18392	1.71667	4.9014	-1.15602	down	0.0247114	6.38969	0.0388037	0.0729897	K4AWW2,Uncharacterized protein
Solyc01g067130.4	4.08472	3.95611	4.1457	1.40267	2.31106	1.08863	1.57914	up	0.503829	26.5471	0.00116811	0.00485974	K4AWW2,Uncharacterized protein
Solyc01g067460.3	0	0.443667	0	5.8353	3.62261	1.66852	-4.32157	down	-0.712231	18.5478	0.00350331	0.0109619	K4AWZ5,Uncharacterized protein
Solyc01g067460.3	0.292296	0.326433	0.433895	5.2441	10.3697	2.83797	-3.65023	down	-0.0704474	38.3254	0.000419176	0.00245904	K4AWZ5,Uncharacterized protein
Solyc01g067480.4	0.392762	0.438632	0.572429	1.97517	3.63944	2.63065	-2.09133	down	1.88184	70.4174	6.07847e-05	0.000751663	K4AWZ6,Uncharacterized protein
Solyc01g067480.4	1.095	0.903274	1.41984	4.03304	3.55985	4.31078	-1.5679	down	2.62705	80.4153	3.42878e-05	0.000470569	K4AWZ6,Uncharacterized protein
Solyc01g067620.3	0.25776	0.287863	0.0765256	0.75469	2.30317	1.76658	-2.44875	down	0.249606	19.2673	0.00306645	0.0101807	K4AX10,Uncharacterized protein
Solyc01g067620.3	0.439158	0.489057	0.683325	2.4375	3.49629	2.5933	-2.1634	down	1.18767	74.18	4.4973e-05	0.000547522	K4AX10,Uncharacterized protein
Solyc01g068130.4	11.229	2.75012	5.18979	32.9786	17.3191	30.4222	-1.86066	down	5.00356	14.0969	0.00786772	0.0204806	K4AX61,Uncharacterized protein
Solyc01g068130.4	4.56272	3.86179	1.77117	9.26074	13.5481	10.4741	-1.24149	down	3.772	13.5448	0.00856643	0.0222067	K4AX61,Uncharacterized protein
Solyc01g068250.2	1.93297	0.922208	2.58858	0.0341991	0.215142	0.520229	3.0515	up	0.61536	17.1949	0.00471483	0.0138284	K4AX72,Uncharacterized protein
Solyc01g068250.2	1.65996	1.49033	0.811706	0.58395	0	0.223072	2.67272	up	0.310921	7.35075	0.032266	0.0627778	K4AX72,Uncharacterized protein
Solyc01g068460.4	18.1327	10.6627	15.7477	51.4004	58.8987	55.8758	-1.67091	down	6.6039	106.036	1.33962e-05	0.00027921	K4AX92,Uncharacterized protein
Solyc01g068460.4	7.71031	6.22797	6.03716	37.2276	79.9883	43.7456	-2.53849	down	6.26899	84.636	4.83278e-05	0.000648567	K4AX92,Uncharacterized protein
Solyc01g068500.4	0.880696	1.78308	0.839341	0.168315	0.24914	0.139852	2.90381	up	0.814638	44.9258	0.000232295	0.00157126	K4AX96,Uncharacterized protein
Solyc01g068500.4	1.03652	1.5259	1.3764	0.366292	0.46901	0.344432	2.18288	up	1.15087	82.9488	3.54603e-05	0.000539686	K4AX96,Uncharacterized protein
Solyc01g074000.3	0.883015	0.423595	0.88779	19.6462	11.7596	19.1164	-4.28945	down	2.40494	176.505	2.47047e-06	0.000116754	A0A1S3CEM6,histone H3.v1-like
Solyc01g074000.3	3.2791	1.09082	1.49135	7.30166	6.50184	8.92567	-1.49186	down	1.53474	12.9713	0.00873766	0.0225	A0A1S3CEM6,histone H3.v1-like
Solyc01g074030.3	0.322344	0.335038	0.752344	7.72805	8.01151	6.99297	-3.78196	down	2.83653	150.316	4.94101e-06	0.000158273	B5M9E4,Beta-glucosidase 01
Solyc01g074030.3	0	0	0.05617	0.990029	6.87484	3.0796	-7.1067	down	1.58012	38.6412	0.000578863	0.00307863	B5M9E4,Beta-glucosidase 01
Solyc01g079110.4	0.911453	0.218619	0.687286	13.0905	5.87085	13.4836	-3.92263	down	1.75042	58.2054	0.000140261	0.00111503	A0A0D2VBK7,Uncharacterized protein
Solyc01g079110.4	1.4403	0.643403	0.598649	4.59387	3.96573	5.10012	-1.88151	down	0.697122	23.1365	0.00185169	0.00699911	A0A0D2VBK7,Uncharacterized protein
Solyc01g079150.4	0.534127	0.403754	0.405473	0.89088	1.26374	2.2017	-1.45474	down	1.32313	17.6509	0.00369806	0.0114431	K4AXG1,Uncharacterized protein
Solyc01g079150.4	0.382376	0.352766	0.157944	1.07709	2.50005	1.59517	-2.04765	down	1.32835	25.4002	0.00142389	0.00581898	K4AXG1,Uncharacterized protein
Solyc01g079240.3	8.06957	3.61882	6.08339	18.3574	12.6093	22.2642	-1.35998	down	4.77208	19.869	0.0032803	0.0104079	M1AI85,Uncharacterized protein
Solyc01g079240.3	3.40858	2.51697	1.15021	14.0631	8.7185	11.489	-1.83576	down	3.93565	19.0393	0.00390016	0.0122224	M1AI85,Uncharacterized protein
Solyc01g079260.4	58.6067	47.2366	45.3642	5.21267	7.10894	6.60783	3.23621	up	5.23451	447.903	8.29235e-08	2.65815e-05	K4AXH1,Uncharacterized protein
Solyc01g079260.4	49.7003	51.9516	50.227	31.8187	11.288	23.8171	1.59874	up	5.61296	16.9293	0.00522453	0.0151945	K4AXH1,Uncharacterized protein
Solyc01g079410.3	0.505489	0.437829	0.513869	12.9658	5.94871	26.2397	-4.71184	down	3.22699	61.6583	0.000136038	0.00109304	K4AXI6,Uncharacterized protein
Solyc01g079410.3	0.899965	0.502534	0.369952	3.88133	4.36211	3.75614	-2.29093	down	1.46009	46.8286	0.000225084	0.00163548	K4AXI6,Uncharacterized protein
Solyc01g079470.4	0.12651	0	0.225355	5.80041	7.3686	12.8612	-5.71944	down	1.46183	73.9295	6.45027e-05	0.000773639	K4AXJ2,Uncharacterized protein
Solyc01g079470.4	1.1085	0.512068	0.939065	2.25975	13.7977	7.29382	-2.94653	down	1.53927	19.3867	0.00358265	0.0111588	K4AXJ2,Uncharacterized protein
Solyc01g079580.3	0.0616846	0.0459257	0.0488356	0.860756	1.8073	1.25654	-4.14052	down	0.44789	118.562	1.07244e-05	0.000291802	K4AXK3,Uncharacterized protein
Solyc01g079580.3	0.380344	0.187258	0.152625	3.52152	1.76684	3.16904	-3.30933	down	1.66705	64.8639	8.14634e-05	0.000783144	K4AXK3,Uncharacterized protein
Solyc01g079610.3	20.8214	24.3026	26.2197	73.54	48.5777	62.4627	-1.13186	down	6.05365	40.4033	0.000355564	0.00209636	K4AXK6,Uncharacterized protein
Solyc01g079610.3	21.2892	23.8377	18.0444	73.2143	45.9159	63.0199	-1.09566	down	5.95673	22.9284	0.00209357	0.00763799	K4AXK6,Uncharacterized protein
Solyc01g079790.4	0.316322	0.798463	0.35684	3.24318	5.54803	3.25894	-2.76988	down	2.05075	40.561	0.000420056	0.00235551	K4AXM4,Glucose-1-phosphate adenylyltransferase
Solyc01g079790.4	0.20887	0.155509	0.192922	1.58452	2.31024	4.20173	-3.38012	down	1.32389	71.5945	5.75756e-05	0.000727224	K4AXM4,Glucose-1-phosphate adenylyltransferase
Solyc01g079800.4	2.43868	3.97209	3.32024	1.36411	2.52395	1.83093	1.01836	up	1.96968	12.3665	0.0091948	0.0230916	K4AXM5,Uncharacterized protein
Solyc01g079800.4	3.52822	4.33259	3.77275	1.30923	1.40721	1.88423	1.78982	up	2.09789	90.8004	2.62615e-05	0.000465703	K4AXM5,Uncharacterized protein
Solyc01g080010.2	1.78463	4.35758	2.15979	5.41129	7.75715	7.14197	-1.02641	down	2.84549	7.50988	0.0301762	0.0602521	K4AXP6,Uncharacterized protein
Solyc01g080010.2	1.39663	0.552408	1.07116	4.35018	4.80687	4.65302	-1.73467	down	2.00635	29.751	0.000897499	0.00419959	K4AXP6,Uncharacterized protein
Solyc01g080020.2	2.55002	2.23539	2.93059	17.3271	15.7818	17.3515	-2.26572	down	3.84082	222.379	1.24311e-06	0.000114959	K4AXP7,Uncharacterized protein
Solyc01g080020.2	3.79068	2.55265	3.19835	9.50739	14.59	9.64162	-1.58728	down	3.49755	60.5139	8.84564e-05	0.000823977	K4AXP7,Uncharacterized protein
Solyc01g080070.4	2.12903	0.896501	0.925673	19.7247	33.0313	26.0069	-3.8379	down	4.52241	96.8848	3.7514e-05	0.000554971	K4AXQ2,Uncharacterized protein
Solyc01g080070.4	8.57423	4.12043	7.11835	62.6364	38.5015	58.3885	-2.78663	down	5.75483	90.738	3.88942e-05	0.00050456	K4AXQ2,Uncharacterized protein
Solyc01g080150.3	0.185236	0.147764	0.0942759	1.10778	0.812687	0.604538	-2.10937	down	-0.259789	23.1895	0.00183983	0.0069661	J9PEK3,Isopentenyltransferase 2
Solyc01g080150.3	0.386445	0.32133	0.224486	1.66827	1.19525	1.45013	-1.96323	down	0.549923	46.4197	0.000209253	0.0014587	J9PEK3,Isopentenyltransferase 2
Solyc01g080200.3	1.06983	0.899909	0.780443	3.00733	3.58668	3.53605	-1.63991	down	3.17528	118.392	9.15282e-06	0.00022806	K4AXR4,Uncharacterized protein
Solyc01g080200.3	0.424214	0.479464	0.861879	2.73562	3.72385	2.50455	-1.89717	down	2.84064	42.6734	0.000318054	0.00205436	K4AXR4,Uncharacterized protein
Solyc01g080210.3	3.8048	4.38951	3.38937	1.4111	1.42032	2.23852	1.43843	up	2.2743	37.5585	0.000408413	0.00231618	K4AXR5,Uncharacterized protein
Solyc01g080210.3	8.76968	9.20893	10.5261	3.3063	2.09067	3.54363	2.10838	up	3.50799	80.5408	3.92039e-05	0.00057036	K4AXR5,Uncharacterized protein
Solyc01g080220.3	14.7887	43.1059	19.4593	6.71633	15.6949	11.7948	1.4499	up	4.21328	8.46181	0.0241091	0.0502965	K4AXR6,Uncharacterized protein
Solyc01g080220.3	29.0122	29.7663	26.0782	15.6576	10.8408	24.8682	1.17131	up	4.50126	16.1214	0.00557077	0.0159849	K4AXR6,Uncharacterized protein
Solyc01g080280.3	1.37152	2.46165	0.814373	33.6509	30.605	53.7552	-4.21224	down	5.02041	89.6052	4.76926e-05	0.000644411	K4AXS2,Glutamine synthetase
Solyc01g080280.3	14.1157	6.3321	17.6342	46.1146	79.9855	41.4102	-1.91515	down	5.8905	23.3731	0.0021971	0.0077072	K4AXS2,Glutamine synthetase
Solyc01g080410.3	10.5087	15.0433	13.2279	2.08785	3.20252	2.92673	2.48791	up	3.92581	126.764	8.2882e-06	0.000212892	K4AXT5,Uncharacterized protein
Solyc01g080410.3	71.3505	95.135	82.5181	15.7589	3.96182	5.14198	3.71324	up	6.57	37.1114	0.000649164	0.00333316	K4AXT5,Uncharacterized protein
Solyc01g080680.3	0.0433228	0.112572	0.14156	0.748092	1.3236	1.53678	-3.34838	down	0.353399	50.3969	0.000160651	0.00121644	K4AXW2,Uncharacterized protein
Solyc01g080680.3	0.0667482	0.0248479	0.0792668	0.997945	0.989612	0.81327	-3.56331	down	-0.057189	67.3657	7.02414e-05	0.000815533	K4AXW2,Uncharacterized protein
Solyc01g080910.2	31.4135	24.9916	28.9873	80.2138	121.571	84.9258	-1.28771	down	6.19398	64.1571	8.23176e-05	0.00088737	K4AXY3,Uncharacterized protein
Solyc01g080910.2	44.8691	49.3294	51.2106	126.71	135.11	132.34	-1.19711	down	6.79363	151.922	3.84894e-06	0.000139726	K4AXY3,Uncharacterized protein
Solyc01g081060.4	680.322	500.14	509.59	104.501	106.23	67.2877	2.83822	up	8.97513	173.943	2.71522e-06	0.000122532	Q6RHY1,Xyloglucan endotransglucosylase/hydrolase
Solyc01g081060.4	669.46	566.558	618.898	325.409	213.071	343.446	1.51002	up	9.46469	42.3699	0.000307643	0.00201278	Q6RHY1,Xyloglucan endotransglucosylase/hydrolase
Solyc01g081480.3	0.450288	0.43202	0.43386	1.25231	2.21449	1.3607	-1.62839	down	0.361614	29.6841	0.000838414	0.00382771	K4AY40,Uncharacterized protein
Solyc01g081480.3	0.142311	0.119199	0.0845008	0.726957	0.979602	0.934702	-2.44189	down	-0.663667	41.4941	0.000328218	0.00209771	K4AY40,Uncharacterized protein
Solyc01g081570.3	3.84971	4.32751	5.42365	20.8868	16.8092	18.0698	-1.79829	down	4.52383	130.075	6.60821e-06	0.000188231	K4AY49,Uncharacterized protein
Solyc01g081570.3	2.64331	2.01601	2.15651	10.1102	15.4984	13.182	-2.04453	down	3.83595	147.207	5.13975e-06	0.000215092	K4AY49,Uncharacterized protein
Solyc01g086820.4	0.358841	0.0621622	0.455988	5.35733	3.51911	6.10156	-3.85789	down	0.888444	57.6399	0.000113031	0.000968701	A0A1J3I977,Histone H3.2
Solyc01g086820.4	1.35147	0.274419	0.510661	2.44917	2.66725	3.01729	-1.44948	down	0.290231	7.31334	0.0299492	0.0591723	A0A1J3I977,Histone H3.2
Solyc01g086920.3	0.0312737	0.069852	0	0.49874	4.0405	1.46463	-5.30029	down	0.393789	25.3002	0.001724	0.00666345	M1A9D2,Uncharacterized protein
Solyc01g086920.3	0.0456707	0	0.0331628	31.5126	10.4392	36.4181	-9.61721	down	4.11484	135.785	1.16482e-05	0.000257347	M1A9D2,Uncharacterized protein
Solyc01g087180.4	22.2542	20.3297	20.2487	0.980311	1.57601	1.13617	4.32534	up	3.10604	544.171	4.11879e-08	2.30634e-05	K4AYA9,Uncharacterized protein
Solyc01g087180.4	5.84674	3.33424	11.5229	4.64967	1.94314	3.12611	1.50401	up	1.97081	7.75696	0.0289743	0.0576768	K4AYA9,Uncharacterized protein
Solyc01g087210.3	13.3603	11.8628	14.3447	37.6207	73.567	47.9245	-1.54034	down	6.93731	54.438	0.00014965	0.00126702	K4AYB2,Cellulose synthase
Solyc01g087210.3	27.8397	16.5182	21.7058	140.888	100.794	139.612	-2.30154	down	8.1625	123.338	9.47618e-06	0.00023089	K4AYB2,Cellulose synthase
Solyc01g087540.4	0.444885	0.462405	0.258435	1.28037	0.973268	1.28685	-1.35218	down	0.219105	18.2356	0.00337733	0.0106445	K4AYE4,Uncharacterized protein
Solyc01g087540.4	0.213249	0.204132	0.217066	0.637652	1.38725	0.835153	-1.69549	down	-0.242502	20.8315	0.00247899	0.00862732	K4AYE4,Uncharacterized protein
Solyc01g087790.2	0.0505135	0	0.0199958	0.755222	0.526024	0.605847	-4.20346	down	-0.239508	35.4585	0.000531192	0.00288699	K4AYG9,Uncharacterized protein
Solyc01g087790.2	0.0163929	0.0170384	0	1.06151	0.519386	1.00922	-5.8893	down	0.184912	87.9965	2.52813e-05	0.000392427	K4AYG9,Uncharacterized protein
Solyc01g087820.2	0.483586	0.805941	1.01711	2.18661	6.69857	2.85496	-2.10134	down	2.54607	18.4544	0.0040623	0.0123203	Q9ZS44,SBT4B protein
Solyc01g087820.2	0.137024	0.0382568	0.366127	3.36318	7.89031	4.86183	-4.43897	down	2.65339	46.2701	0.000344791	0.00215534	Q9ZS44,SBT4B protein
Solyc01g087840.3	0.0925385	0	0.0799229	0.327017	0.76617	0.78797	-2.93646	down	-0.19515	13.8599	0.00746876	0.0199383	Q9ZS42,SBT4E protein
Solyc01g087840.3	0.0819026	0.0510768	0.11597	0.945802	1.03799	1.12371	-3.3982	down	0.532796	124.758	7.63664e-06	0.000204086	Q9ZS42,SBT4E protein
Solyc01g087850.2	0.0431673	0.0321391	0.0512633	0.301182	0.533333	0.641009	-3.05221	down	-0.315327	51.8507	0.000163133	0.00132529	O82777,Subtilisin-like protease
Solyc01g087850.2	0.0280176	0.145605	0.122066	1.22463	0.871851	1.47848	-3.34437	down	0.953034	43.0723	0.000297443	0.00185952	O82777,Subtilisin-like protease
Solyc01g087870.4	0.252969	0.443948	0.429162	1.16165	2.09532	1.36223	-1.57771	down	1.15941	26.9114	0.00120302	0.00515283	K4AYH7,Uncharacterized protein
Solyc01g087870.4	0.721259	0.420543	0.81433	1.67074	1.60244	1.58843	-1.08576	down	1.47017	21.8233	0.00205477	0.00732929	K4AYH7,Uncharacterized protein
Solyc01g087890.3	18.8093	17.3438	14.1003	5.39342	7.27057	6.01653	1.67022	up	4.77738	111.497	1.12562e-05	0.000253984	K4AYH9,Uncharacterized protein
Solyc01g087890.3	13.17	11.2686	14.7344	6.695	6.40924	7.49388	1.37366	up	4.59614	96.0286	2.17872e-05	0.000418338	K4AYH9,Uncharacterized protein
Solyc01g087950.3	40.6831	17.3872	27.6158	0.908841	0.386311	0.560477	5.73983	up	4.90268	180.188	4.71565e-06	0.000154945	K4AYI5,Carboxypeptidase
Solyc01g087950.3	40.6536	38.3523	27.4705	18.4078	1.51017	16.022	1.97532	up	5.63891	5.95677	0.0471989	0.0853705	K4AYI5,Carboxypeptidase
Solyc01g087980.4	5.78201	6.18141	10.3762	4.1205	3.96716	3.72379	1.15185	up	2.80034	25.6947	0.0012853	0.00521361	K4AYI8,Uncharacterized protein
Solyc01g087980.4	6.59885	8.16962	8.95594	4.34098	4.21288	4.69486	1.28411	up	2.95068	68.301	6.71543e-05	0.000793124	K4AYI8,Uncharacterized protein
Solyc01g088030.4	1.01254	1.05242	0.89607	0.318728	0.572878	0.197894	1.67584	up	-0.383418	16.9594	0.00410324	0.0123944	K4AYJ3,Uncharacterized protein
Solyc01g088030.4	1.1267	1.20989	0.51462	0.496716	0.596589	0.791992	1.05763	up	-0.179153	6.60329	0.036482	0.0693084	K4AYJ3,Uncharacterized protein
Solyc01g088090.3	290.925	355.052	290.406	81.491	169.664	146.04	1.48688	up	8.79344	29.2988	0.00110371	0.00467608	K4AYJ9,Uncharacterized protein
Solyc01g088090.3	319.423	365.329	225.027	167.011	121.497	179.924	1.39803	up	8.87438	31.6817	0.000759429	0.00373058	K4AYJ9,Uncharacterized protein
Solyc01g088390.3	0.724363	0.484	0.718527	4.66266	3.07373	4.1258	-2.3894	down	1.89285	107.005	1.29658e-05	0.000273374	K4AYM9,Uncharacterized protein
Solyc01g088390.3	1.38176	1.33541	0.694232	5.00574	3.57381	4.47701	-1.49272	down	2.12588	23.1387	0.0018512	0.00699873	K4AYM9,Uncharacterized protein
Solyc01g088400.4	2.79805	1.96086	3.09379	0.320279	0.383778	0.397716	3.05997	up	1.71346	205.938	1.32211e-06	8.25156e-05	K4AYN0,Uncharacterized protein
Solyc01g088400.4	132.183	266.097	198.343	62.3593	0.576436	12.5346	3.33362	up	8.03128	5.87391	0.0483532	0.0870191	K4AYN0,Uncharacterized protein
Solyc01g088480.3	1.16504	0.547834	2.03891	5.29683	8.26852	5.88347	-1.91881	down	1.9625	19.8977	0.00308448	0.0102273	K4AYN8,UMP-CMP kinase
Solyc01g088480.3	3.80074	1.82009	3.35947	15.1621	9.5923	14.6543	-1.90921	down	3.07812	44.8567	0.000279663	0.00177874	K4AYN8,UMP-CMP kinase
Solyc01g088590.5	31.3338	20.1339	22.1571	2.62145	1.44298	1.78022	3.87877	up	3.34825	212.482	1.40073e-06	8.4072e-05	K4AYP9,Uncharacterized protein
Solyc01g088590.5	45.7817	38.3114	41.5167	16.7855	2.51001	12.0406	2.40917	up	4.38226	14.3846	0.00773128	0.0204675	K4AYP9,Uncharacterized protein
Solyc01g088650.4	0.449836	0.270688	0.335234	1.09872	0.66976	1.09665	-1.20514	down	0.279227	14.8939	0.00576078	0.0161119	K4AYQ5,Alpha-1,3-glucosyltransferase
Solyc01g088650.4	0.243183	0.298742	0.144396	0.787756	1.06876	0.833336	-1.50449	down	0.0305324	18.9371	0.00321265	0.010558	K4AYQ5,Alpha-1,3-glucosyltransferase
Solyc01g088690.3	12.7323	12.1799	12.7317	6.58653	6.90584	6.16202	1.17638	up	4.45874	172.74	2.45497e-06	0.000116327	K4AYQ9,Uncharacterized protein
Solyc01g088690.3	14.0092	14.3816	12.4507	8.58361	8.39882	7.93819	1.15747	up	4.68634	90.265	2.67837e-05	0.000471123	K4AYQ9,Uncharacterized protein
Solyc01g090210.4	0.613231	0.260747	0.485764	2.04564	2.9018	2.51688	-2.21576	down	0.190958	43.8793	0.000250389	0.00165268	K4AYW2,Uncharacterized protein
Solyc01g090210.4	0.171785	0.255796	0.0340005	1.51246	1.91017	2.5182	-3.18102	down	-0.303241	33.0918	0.00065412	0.00335189	K4AYW2,Uncharacterized protein
Solyc01g090240.3	0.425071	0.378695	0.264562	2.03163	1.52887	2.63473	-2.28983	down	1.74157	66.7164	6.40617e-05	0.000671417	Q5I6E9,AvrPto-dependent Pto-interacting protein 3
Solyc01g090240.3	0.109152	0.0870715	0.111106	0.979155	1.3706	0.979635	-2.97026	down	0.696229	121.741	9.80601e-06	0.00028111	Q5I6E9,AvrPto-dependent Pto-interacting protein 3
Solyc01g090270.4	10.8633	7.40276	9.91239	31.2513	26.1154	32.5474	-1.44359	down	5.83733	104.392	1.41138e-05	0.000287153	K4AYW8,Uncharacterized protein
Solyc01g090270.4	4.70712	5.73549	4.91423	18.6563	27.6554	20.739	-1.66881	down	5.24359	135.933	6.74395e-06	0.000238001	K4AYW8,Uncharacterized protein
Solyc01g090590.3	13.3049	12.1812	13.5362	5.38327	6.72047	5.93597	1.35151	up	4.34148	168.558	2.67543e-06	0.00012172	M1CG97,Uncharacterized protein
Solyc01g090590.3	14.9795	17.0804	12.3749	9.01235	7.43736	8.35686	1.28131	up	4.65434	54.8773	0.000136151	0.00119833	M1CG97,Uncharacterized protein
Solyc01g090790.4	0.0714779	0.133043	0.056589	16.2673	41.2035	27.5965	-7.84918	down	4.4967	299.379	8.37929e-07	0.000102419	K4AZ20,Uncharacterized protein
Solyc01g090790.4	0.556711	0.723293	1.07377	28.0135	40.2513	32.8183	-5.18711	down	4.90425	383.851	2.33289e-07	3.69922e-05	K4AZ20,Uncharacterized protein
Solyc01g090840.3	0.528525	0.908076	0.772491	2.06665	3.61658	4.31888	-1.71333	down	1.06994	28.2968	0.00103964	0.00466657	K4AZ25,Uncharacterized protein
Solyc01g090840.3	1.46451	0.863941	1.1209	1.96502	2.73211	4.03813	-1.10404	down	1.14275	12.6082	0.00874297	0.0222321	K4AZ25,Uncharacterized protein
Solyc01g090910.3	1.52296	1.22059	1.95753	3.48241	6.5841	4.85048	-1.20032	down	1.94083	21.382	0.00230702	0.00820233	K4AZ32,Uncharacterized protein
Solyc01g090910.3	2.79099	1.66802	1.78595	4.87592	4.44118	5.97299	-1.0579	down	2.13332	22.5842	0.00186456	0.00679935	K4AZ32,Uncharacterized protein
Solyc01g091170.3	0.534736	0.098808	0.220029	19.9552	8.98218	14.8544	-5.43985	down	3.6657	94.854	3.60989e-05	0.000484062	Q5UNS1,Arginase 2
Solyc01g091170.3	0.0732336	0.0272621	0.0724737	5.34071	16.3899	8.82529	-6.94334	down	2.99925	156.437	6.89214e-06	0.000239485	Q5UNS1,Arginase 2
Solyc01g091200.4	0.928841	0.917149	0.859933	3.18276	2.36484	3.52632	-1.50455	down	1.84365	56.8661	0.000108479	0.000942701	K4AZ60,Uncharacterized protein
Solyc01g091200.4	0.667838	0.159821	0.509844	1.77111	2.21013	2.2613	-1.75494	down	1.15999	15.0693	0.00598632	0.0168704	K4AZ60,Uncharacterized protein
Solyc01g091270.3	1194.51	1889.83	1434.71	465.892	537.216	501.002	1.83945	up	10.3184	77.944	3.8088e-05	0.000500258	K4AZ67,Uncharacterized protein
Solyc01g091270.3	2291.63	2463.81	2212.1	794.697	386.911	604.847	2.38655	up	10.9321	57.2201	0.000119088	0.00110771	K4AZ67,Uncharacterized protein
Solyc01g091370.4	0.980018	0.17801	0.455988	2.83416	2.54089	3.07947	-2.16571	down	1.88265	19.2671	0.00355221	0.0110851	K4AZ77,Uncharacterized protein
Solyc01g091370.4	0.312737	0.152801	0.0928474	1.59753	4.71944	3.56111	-3.62963	down	1.81212	46.4435	0.000293351	0.00194353	K4AZ77,Uncharacterized protein
Solyc01g091520.3	8.46707	6.31966	9.87953	33.5469	63.0125	39.8924	-2.00226	down	4.67553	65.1652	9.26137e-05	0.000948527	K4AZ92,Uncharacterized protein
Solyc01g091520.3	14.0198	13.8882	16.0315	52.4473	54.6176	57.4208	-1.66587	down	5.13756	317.656	2.8372e-07	3.95531e-05	K4AZ92,Uncharacterized protein
Solyc01g091530.4	0.054772	0.0305843	0.0325222	2.48396	6.61242	3.53487	-6.19019	down	1.60362	157.257	4.10069e-06	0.000193391	K4AZ93,Uncharacterized protein
Solyc01g091530.4	0.71988	0.332547	0.813128	19.5094	9.941	16.8834	-4.40795	down	3.6144	132.148	1.17773e-05	0.000258296	K4AZ93,Uncharacterized protein
Solyc01g091910.4	1.14135	0.749038	0.852669	1.93849	2.26013	2.35937	-1.02321	down	3.16694	40.7827	0.000315604	0.00194026	Q9AWB6,Phospholipase D
Solyc01g091910.4	0.792825	0.453199	0.562233	2.6291	2.34373	2.13313	-1.52834	down	3.0452	39.5666	0.00038011	0.00230106	Q9AWB6,Phospholipase D
Solyc01g093960.3	0.262023	0.499292	0.713482	2.30942	2.94024	1.02421	-1.84932	down	0.360678	13.663	0.00727145	0.0193026	K4AZD7,Uncharacterized protein
Solyc01g093960.3	0.448559	0.500945	0.585954	0.938889	1.35382	2.45939	-1.16159	down	0.0421797	8.4116	0.0225402	0.0473382	K4AZD7,Uncharacterized protein
Solyc01g094010.3	1.09596	0.828449	1.30223	16.1291	12.8336	29.7344	-3.95089	down	3.65923	114.282	1.87357e-05	0.000334589	K4AZE2,Uncharacterized protein
Solyc01g094010.3	0.443461	0.342866	0.303826	8.17716	10.2415	10.9492	-4.27871	down	2.54974	446.9	1.08792e-07	4.6164e-05	K4AZE2,Uncharacterized protein
Solyc01g094140.3	0.142956	0.133043	0.0141472	2.01857	3.10351	1.38799	-3.9827	down	0.960094	42.6575	0.000340235	0.00214491	K4AZF5,Uncharacterized protein
Solyc01g094140.3	1.09023	1.49481	1.38959	6.08336	4.77714	6.4739	-1.88062	down	2.68083	88.9431	2.43797e-05	0.000384061	K4AZF5,Uncharacterized protein
Solyc01g094210.2	0.49494	0.25663	0.377849	3.18895	5.69069	5.29007	-3.16676	down	1.53819	101.232	1.82595e-05	0.000380596	K4AZG2,Uncharacterized protein
Solyc01g094210.2	1.29069	1.14477	1.96814	3.69602	6.09515	2.94636	-1.2982	down	1.8192	16.5526	0.00448028	0.0133166	K4AZG2,Uncharacterized protein
Solyc01g094260.4	0.96834	0.279576	0.878923	2.30303	1.19719	1.80844	-1.10084	down	0.59168	6.03257	0.0426173	0.0794458	K4AZG7,Uncharacterized protein
Solyc01g094260.4	0.257866	0.575963	0.984305	2.71708	2.73081	4.20787	-1.97035	down	1.12094	19.0283	0.00325481	0.010667	K4AZG7,Uncharacterized protein
Solyc01g094360.3	0.307578	0.142085	0.297788	2.50808	2.66833	3.04577	-3.21828	down	0.879156	124.585	7.67335e-06	0.000204086	K4AZH7,Uncharacterized protein
Solyc01g094360.3	0	0	0	0.314893	1.26392	0.962326	-8.2464	down	-0.904823	40.4281	0.00129929	0.00543693	K4AZH7,Uncharacterized protein
Solyc01g094460.3	0.3547	0.0921671	0.350117	4.18695	3.93839	3.44451	-3.63022	down	1.93871	88.9228	2.8834e-05	0.000423133	K4AZI7,Uncharacterized protein
Solyc01g094460.3	0.136623	0.0890044	0.0540822	6.49105	4.48521	5.21499	-5.3754	down	2.26493	222.123	1.24807e-06	0.000114959	K4AZI7,Uncharacterized protein
Solyc01g094690.4	55.7419	51.5519	56.6733	15.8866	10.655	11.8096	2.33125	up	5.52815	210.344	1.22687e-06	7.86155e-05	K4AZL0,Plasmamembrane intrinsic protein 12
Solyc01g094690.4	31.8773	26.6472	26.7591	12.1318	7.7777	11.3825	1.88203	up	4.77695	71.7692	6.21002e-05	0.000759993	K4AZL0,Plasmamembrane intrinsic protein 12
Solyc01g094700.4	0.183499	0.0585512	0.0311306	4.83374	9.73018	11.9923	-6.05026	down	2.71461	111.777	2.08013e-05	0.000406491	K4AZL1,Uncharacterized protein
Solyc01g094700.4	0.306256	0.159158	0.403066	21.3051	14.2518	35.7936	-6.12622	down	4.24934	165.553	6.18777e-06	0.000182054	K4AZL1,Uncharacterized protein
Solyc01g094750.4	0.0952723	0.012378	0.0518849	2.23637	1.10502	5.20902	-5.46232	down	1.32902	45.1918	0.000329229	0.00199398	K4AZL5,Uncharacterized protein
Solyc01g094750.4	0.146788	0.0273218	0	0.829073	0.647703	1.48109	-3.52871	down	-0.122627	16.7103	0.00478015	0.0142533	K4AZL5,Uncharacterized protein
Solyc01g094890.4	0.224965	0.305771	0.301576	0.747052	1.22386	1.19728	-1.68017	down	0.728034	34.4538	0.000533308	0.00276816	K4AZM9,Uncharacterized protein
Solyc01g094890.4	0.106649	0	0.105542	0.478347	0.818824	0.751228	-2.77941	down	-0.12897	13.5109	0.0079137	0.0208328	K4AZM9,Uncharacterized protein
Solyc01g094940.4	4.5479	2.80376	3.19308	13.3775	8.50136	9.88195	-1.36095	down	3.73342	36.2247	0.000500399	0.00264893	K4AZN4,Uncharacterized protein
Solyc01g094940.4	2.20973	2.13535	1.19651	7.45197	7.91759	6.05521	-1.50013	down	3.0322	33.2041	0.000658201	0.00336443	K4AZN4,Uncharacterized protein
Solyc01g095070.4	54.0102	53.7929	40.7371	209.609	146.757	171.779	-1.39526	down	6.89175	43.3305	0.0003089	0.00201878	K4AZP7,Uncharacterized protein
Solyc01g095070.4	54.9738	34.171	76.1536	200.319	140.777	195.544	-1.47599	down	6.98368	28.4122	0.00125224	0.00511519	K4AZP7,Uncharacterized protein
Solyc01g095080.3	129.045	77.7848	50.5512	1.63602	0.851219	1.40339	6.277	up	6.4902	186.86	4.19568e-06	0.000145558	Q6EHI3,Ripening-related ACC synthase 2
Solyc01g095080.3	296.601	306.608	165.096	79.6513	2.42999	27.3203	3.18478	up	8.31145	8.15145	0.0264403	0.0537247	Q6EHI3,Ripening-related ACC synthase 2
Solyc01g095100.4	0.327118	0.272	0.30285	1.18268	1.11046	1.03571	-1.64092	down	-0.0702555	41.9358	0.000289039	0.00182033	K4AZP9,Uncharacterized protein
Solyc01g095100.4	0.201599	0.0938095	0.139655	0.78701	1.06747	0.997874	-2.2278	down	-0.458828	32.864	0.000667797	0.00339848	K4AZP9,Uncharacterized protein
Solyc01g095180.2	0.603698	0.247186	0.398511	2.64563	1.24204	2.05943	-2.01828	down	0.50025	24.8264	0.00142056	0.00561182	K4AZQ7,Uncharacterized protein
Solyc01g095180.2	0.187905	0.12591	0.401663	0.674242	0.895462	1.07318	-1.43153	down	-0.565564	9.10689	0.0190465	0.0414718	K4AZQ7,Uncharacterized protein
Solyc01g095270.3	32.4896	26.5353	25.4718	11.9966	13.8472	13.3057	1.34785	up	4.81415	136.945	5.52643e-06	0.000169233	K4AZR6,Uncharacterized protein
Solyc01g095270.3	28.8656	25.1424	39.7913	13.0517	19.249	17.202	1.38011	up	5.05954	53.4914	0.000147734	0.00125794	K4AZR6,Uncharacterized protein
Solyc01g095300.3	0.300395	0.272575	0.297278	4.39137	9.64299	7.41304	-4.14694	down	3.5207	234.949	1.06868e-06	0.000111458	K4AZR9,Uncharacterized protein
Solyc01g095300.3	1.52321	0.937251	1.5728	11.6192	11.7067	13.2965	-2.95336	down	4.50642	278.345	4.54324e-07	4.98815e-05	K4AZR9,Uncharacterized protein
Solyc01g095320.4	15349.9	19380	15471	6009.67	8894.9	7880.93	1.38866	up	15.5528	43.6911	0.000253831	0.0016656	K4AZS1,Uncharacterized protein
Solyc01g095320.4	22128.2	22814.2	23309.7	14624.8	9175.43	12887.7	1.32716	up	16.1095	17.4036	0.00402239	0.0125261	K4AZS1,Uncharacterized protein
Solyc01g095330.2	16379.8	21213.7	16842.8	6509.97	9539.36	8490.51	1.39897	up	13.9733	46.2759	0.00021134	0.00146956	K4AZS2,Uncharacterized protein
Solyc01g095330.2	24400.8	24327.6	25022.2	15607.1	9968.88	13891.4	1.33444	up	14.5254	22.599	0.00197786	0.00733834	K4AZS2,Uncharacterized protein
Solyc01g095500.3	0.632849	0.282703	0.551128	1.34566	2.85947	4.09632	-2.01389	down	0.693644	18.6501	0.00334708	0.0108913	K4AZT9,Uncharacterized protein
Solyc01g095500.3	0.595586	0.256155	0.760554	2.39381	1.90563	1.97484	-1.73502	down	0.469217	23.0152	0.00176673	0.00655103	K4AZT9,Uncharacterized protein
Solyc01g095530.2	2.77468	2.00506	2.1321	123.394	282.172	236.867	-6.05498	down	5.65014	332.948	5.38773e-07	8.58104e-05	K4AZU2,Uncharacterized protein
Solyc01g095530.2	6.67393	22.627	20.5095	242.408	393.421	256.961	-3.90653	down	6.32227	60.8034	0.000141914	0.00112321	K4AZU2,Uncharacterized protein
Solyc01g095610.4	0.171511	0.216466	0.346931	1.50726	1.24763	0.833228	-2.05198	down	0.349697	31.5147	0.000700048	0.00337414	K4AZV0,Uncharacterized protein
Solyc01g095610.4	0.151001	0.0562118	0.13449	0.677277	1.37256	1.07801	-2.70226	down	-0.0223274	36.8844	0.000471236	0.00265855	K4AZV0,Uncharacterized protein
Solyc01g095620.3	0.871518	0.333703	0.561841	26.4074	38.5525	27.675	-5.23736	down	4.60499	229.748	1.83495e-06	0.000137985	D7S016,Glycosyltransferase
Solyc01g095620.3	3.44243	2.15435	5.03009	30.1926	43.0954	29.9347	-3.05335	down	4.99541	103.14	2.5955e-05	0.000396958	D7S016,Glycosyltransferase
Solyc01g095700.3	1.2183	1.6607	1.28346	10.1739	10.5993	8.71244	-2.57673	down	2.54159	179.125	2.16112e-06	0.000108092	K4AZV9,Uncharacterized protein
Solyc01g095700.3	0.98469	0.733126	0.438512	4.98912	11.8617	10.9431	-3.19467	down	2.26501	64.0238	9.77935e-05	0.000978593	K4AZV9,Uncharacterized protein
Solyc01g095900.4	68.0455	57.055	58.5875	14.0524	26.18	18.9643	1.87357	up	8.09169	75.4174	5.22772e-05	0.000596176	K4AZX9,Uncharacterized protein
Solyc01g095900.4	59.9842	71.4909	60.7351	28.982	21.3715	29.7895	1.70016	up	8.30226	81.9061	3.69762e-05	0.000550687	K4AZX9,Uncharacterized protein
Solyc01g096070.3	4.69928	3.8469	5.80881	1.33672	1.6406	2.17008	1.71335	up	3.33919	67.8832	6.04742e-05	0.000646614	K4AZZ6,Auxin response factor
Solyc01g096070.3	6.50315	6.3851	3.4215	2.05122	1.88616	2.13703	1.87273	up	3.5988	49.4012	0.000214681	0.0015922	K4AZZ6,Auxin response factor
Solyc01g096230.4	17.4063	15.9041	17.1557	4.87507	6.18186	6.37863	1.77233	up	4.44374	223.297	9.93183e-07	7.18203e-05	K4B011,Uncharacterized protein
Solyc01g096230.4	23.2716	23.5207	19.1549	14.0674	8.10342	10.8771	1.42529	up	5.02141	32.0995	0.000820147	0.00394006	K4B011,Uncharacterized protein
Solyc01g096250.2	1.06714	1.0722	0.426185	2.45697	3.17985	5.92325	-1.9157	down	1.4839	16.9537	0.00468771	0.0137583	K4B013,Uncharacterized protein
Solyc01g096250.2	0.292296	0.0816081	0.086779	0.801182	3.52105	2.96318	-3.43952	down	0.529638	23.8729	0.00186087	0.00702786	K4B013,Uncharacterized protein
Solyc01g096360.3	0	0.0216942	0.0909353	2.72566	2.09021	2.15388	-5.70929	down	1.22828	83.1521	3.99292e-05	0.000513546	K4B024,Uncharacterized protein
Solyc01g096360.3	0	0	0.0254596	1.06843	1.86171	1.2979	-6.81335	down	0.44067	94.6904	2.28329e-05	0.000431068	K4B024,Uncharacterized protein
Solyc01g096410.4	0.194372	0.275491	0.173216	1.26818	1.23969	1.8649	-2.51079	down	1.00063	70.3183	5.37753e-05	0.000605552	K4B029,Phosphatidylinositol 4-phosphate 5-kinase
Solyc01g096410.4	0.0725995	0.0202696	0	0.407035	0.74	0.528664	-3.59345	down	-0.488301	22.9679	0.00189013	0.00709923	K4B029,Phosphatidylinositol 4-phosphate 5-kinase
Solyc01g096470.3	6.36083	5.5083	6.25019	19.6046	30.5913	24.1333	-1.57487	down	4.39041	115.103	1.1853e-05	0.00030434	K4B035,Uncharacterized protein
Solyc01g096470.3	9.45745	11.2755	11.7042	24.2374	35.6005	34.3354	-1.29349	down	4.9197	56.4898	0.000112363	0.000965268	K4B035,Uncharacterized protein
Solyc01g096820.4	0.0521228	0.05821	0.0928474	1.06502	0.772774	1.3396	-3.50982	down	-0.0993644	69.1813	6.44058e-05	0.000773639	K4B070,Uncharacterized protein
Solyc01g096820.4	0.431335	0.210975	0.386899	1.15009	0.674701	0.803341	-1.12445	down	0.0907975	10.3528	0.0139308	0.0323286	K4B070,Uncharacterized protein
Solyc01g096940.4	0.219045	0.192645	0.256934	1.01835	1.43951	1.60046	-2.35936	down	0.983676	90.1321	2.33044e-05	0.000372995	K4B082,Uncharacterized protein
Solyc01g096940.4	0.051921	0.154626	0.0411058	0.448509	1.22799	0.869843	-2.87372	down	0.179348	25.1333	0.00146442	0.00593157	K4B082,Uncharacterized protein
Solyc01g097000.3	0.0192267	0	0	0.709059	1.30311	0.999269	-6.49384	down	0.129561	85.4326	3.21575e-05	0.000512622	K4B088,Uncharacterized protein
Solyc01g097000.3	0.0748743	0.13619	0.183493	3.2727	1.65214	2.71088	-4.03471	down	1.5675	101.724	1.63678e-05	0.000309904	K4B088,Uncharacterized protein
Solyc01g097200.1	3.18218	1.17463	2.6238	1.54064	0.336527	1.11599	1.43186	up	0.371385	6.51118	0.037856	0.072146	K4B0A8,Uncharacterized protein
Solyc01g097200.1	3.60459	5.08312	5.87679	2.46623	1.64984	2.89613	1.48953	up	1.49595	25.1947	0.00145424	0.00590511	K4B0A8,Uncharacterized protein
Solyc01g097290.4	0.633301	0.45254	0.560451	22.5123	16.527	14.3887	-4.77996	down	3.23698	419.626	1.04784e-07	2.96398e-05	G9HPW4,Auxin-responsive protein
Solyc01g097290.4	0.243934	0.36323	0.193123	1.41829	11.7969	5.9907	-4.07119	down	1.67333	27.1241	0.00154595	0.00615549	G9HPW4,Auxin-responsive protein
Solyc01g097470.4	0.769758	1.60014	0.681211	7.81428	7.73037	19.1815	-3.24717	down	2.42966	37.5049	0.000585056	0.00295996	K4B0D4,Uncharacterized protein
Solyc01g097470.4	0.642406	0.855398	0.410786	1.42837	4.00336	5.10835	-1.97523	down	0.80702	16.3403	0.00479674	0.0142956	K4B0D4,Uncharacterized protein
Solyc01g097510.4	2.30414	1.6765	1.86565	12.0223	16.0085	17.1475	-2.48686	down	3.28718	197.486	1.87393e-06	0.000138196	K4B0D8,Annexin
Solyc01g097510.4	5.62512	4.61019	6.20087	19.8816	15.0187	17.2182	-1.43236	down	3.81869	95.1293	1.93935e-05	0.000340683	K4B0D8,Annexin
Solyc01g097520.4	3.93674	3.56116	2.71154	17.775	13.1116	15.2891	-1.73702	down	3.30748	61.8446	9.271e-05	0.000948527	K4B0D9,Uncharacterized protein
Solyc01g097520.4	6.97551	3.54543	5.00945	23.9911	15.7864	20.6519	-1.734	down	3.78396	47.8967	0.000228047	0.00154952	K4B0D9,Uncharacterized protein
Solyc01g097540.4	25.2421	23.0945	22.2809	9.20374	9.69064	10.3379	1.51184	up	4.38776	233.903	8.42684e-07	6.76435e-05	K4B0E1,Annexin
Solyc01g097540.4	25.3359	26.1691	25.9399	13.704	11.6247	13.9741	1.42039	up	4.64807	115.093	1.18563e-05	0.00030434	K4B0E1,Annexin
Solyc01g097770.4	0.233667	0.304449	0.292907	22.4556	50.5082	30.7761	-6.49343	down	5.66855	399.716	2.69242e-07	6.87342e-05	K4B0G4,Uncharacterized protein
Solyc01g097770.4	4.52456	5.28073	5.60263	79.8004	84.999	67.8559	-3.67457	down	7.05154	633.341	2.38451e-08	1.9886e-05	K4B0G4,Uncharacterized protein
Solyc01g097810.3	37.918	35.1775	29.9817	14.2639	18.8311	14.6022	1.35379	up	5.87119	86.8393	2.64423e-05	0.000400437	Q202I0,Zeta-carotene desaturase
Solyc01g097810.3	39.6728	41.4648	33.7299	16.3045	15.4709	19.2301	1.61904	up	6.06064	139.924	6.11107e-06	0.000231234	Q202I0,Zeta-carotene desaturase
Solyc01g097860.4	1.9465	1.72469	1.43279	7.3757	17.3937	11.6132	-2.3551	down	3.09998	66.8516	7.80731e-05	0.000860172	K4B0H3,Uncharacterized protein
Solyc01g097860.4	4.82379	8.20433	5.71461	18.8296	28.4972	17.4107	-1.53356	down	4.21822	28.8889	0.00118383	0.00490589	K4B0H3,Uncharacterized protein
Solyc01g097950.3	0.107331	0.279687	0.084974	0.713198	0.833536	0.939936	-1.93194	down	-0.673537	15.4764	0.00545405	0.015714	K4B0I2,Cysteine synthase
Solyc01g097950.3	0.243821	0.0724065	0.607011	2.29309	1.6948	2.63453	-2.62412	down	0.618533	20.5842	0.00268376	0.0089588	K4B0I2,Cysteine synthase
Solyc01g098110.4	38.9225	21.9245	19.5081	4.16928	7.25477	6.15871	2.42583	up	6.51136	60.5798	0.00014057	0.00111551	K4B0J8,Uncharacterized protein
Solyc01g098110.4	69.207	76.9887	36.3186	6.2576	6.79564	7.19533	3.62447	up	7.67577	147.859	7.28519e-06	0.000245903	K4B0J8,Uncharacterized protein
Solyc01g098140.4	0.881203	0.915905	0.479899	0.0432287	0.135973	0.117426	3.18064	up	0.0489717	44.7469	0.000235267	0.00158304	K4B0K1,Uncharacterized protein
Solyc01g098140.4	1.81025	0.987857	0.781729	0.594605	0.348556	0.986894	1.34631	up	1.10291	8.02756	0.0254182	0.0520455	K4B0K1,Uncharacterized protein
Solyc01g098390.3	0.777846	0.808478	0.716881	1.46371	2.41485	1.63718	-1.01453	down	1.49098	19.2054	0.00293257	0.00956417	K4B0M6,Uncharacterized protein
Solyc01g098390.3	0.717016	0.457574	0.510895	1.89898	3.03729	2.17626	-1.60869	down	1.5839	39.7259	0.00037544	0.00228655	K4B0M6,Uncharacterized protein
Solyc01g098400.3	0.14417	0.249746	0.052343	3.42308	1.84889	3.5503	-4.02391	down	0.448765	59.9361	9.12932e-05	0.000840402	K4B0M7,Uncharacterized protein
Solyc01g098400.3	0.246806	0.27563	0.468951	0.787194	5.56715	4.00323	-2.89095	down	0.643004	17.1021	0.0046277	0.0139128	K4B0M7,Uncharacterized protein
Solyc01g098410.4	0.406334	0.110009	0.0438673	0.527731	1.55172	1.65965	-2.20865	down	0.300877	8.41946	0.0236697	0.0492403	G3KGB4,Lyk13
Solyc01g098410.4	0.455534	0.299036	0.430879	2.76866	1.41074	1.89776	-2.12535	down	1.10182	46.8118	0.000203693	0.00143153	G3KGB4,Lyk13
Solyc01g098570.2	77.0655	38.0458	58.309	20.1727	18.3599	15.765	1.89911	up	5.53357	68.2064	8.51128e-05	0.000806601	K4B0P4,Uncharacterized protein
Solyc01g098570.2	79.2718	65.0253	40.397	30.8873	15.5312	36.4633	1.59413	up	5.81689	16.213	0.00580637	0.016486	K4B0P4,Uncharacterized protein
Solyc01g098600.3	1.48234	0.859934	0.919919	6.86427	5.77323	6.468	-2.31413	down	2.17298	110.618	1.15673e-05	0.000256187	A0A1U8DU54,uncharacterized protein LOC107839535
Solyc01g098600.3	0.424906	0.514073	0.336397	3.91751	5.11848	4.36819	-2.93036	down	1.49386	170.692	3.09579e-06	0.000170713	A0A1U8DU54,uncharacterized protein LOC107839535
Solyc01g098640.3	3.17245	3.16199	2.85596	10.2342	16.166	14.6704	-1.69587	down	3.32809	116.184	1.14847e-05	0.000298842	K4B0Q1,Uncharacterized protein
Solyc01g098640.3	5.8119	8.14642	6.76434	18.656	21.7777	14.6433	-1.16228	down	4.00731	32.6337	0.00066334	0.00324568	K4B0Q1,Uncharacterized protein
Solyc01g098730.2	49.1995	42.9675	41.5573	16.1001	23.0779	15.1827	1.53839	up	4.95145	83.3774	3.03463e-05	0.000436732	M1CS97,Uncharacterized protein
Solyc01g098730.2	53.948	52.1522	56.8823	30.5221	27.8178	35.3014	1.2452	up	5.42217	97.8701	2.04462e-05	0.000403983	M1CS97,Uncharacterized protein
Solyc01g098740.4	2.67262	3.19455	2.88453	0.576881	1.20969	1.13966	1.82775	up	1.88151	41.5174	0.000298336	0.00186263	K4B0R1,Uncharacterized protein
Solyc01g098740.4	3.34412	4.43143	4.00094	2.1392	0.925	1.75314	1.71094	up	2.42399	25.3333	0.00153884	0.0061354	K4B0R1,Uncharacterized protein
Solyc01g098760.4	11.8104	10.4303	8.09835	93.1886	131.483	105.229	-2.98287	down	6.57765	279.157	5.64307e-07	8.74529e-05	K4B0R3,Uncharacterized protein
Solyc01g098760.4	16.8625	6.97562	10.3492	106.09	107.082	108.206	-3.00945	down	6.6494	112.082	1.99319e-05	0.000346088	K4B0R3,Uncharacterized protein
Solyc01g099150.5.1	11.3773	9.80209	9.88326	0.862117	1.00922	1.30961	3.52652	up	4.10164	445.08	8.48273e-08	2.65815e-05	K4B0V2,Lipoxygenase
Solyc01g099150.5.1	17.8997	15.8889	9.89522	5.56591	1.41726	3.08466	2.52438	up	4.81198	21.3552	0.00290923	0.00977163	K4B0V2,Lipoxygenase
Solyc01g099160.4	119.301	91.7962	87.2437	19.8958	20.0207	22.7174	2.4883	up	7.40635	332.382	2.41334e-07	3.69922e-05	Q9FT17,Lipoxygenase
Solyc01g099160.4	151.793	94.9127	74.7401	78.2147	27.0591	37.1264	1.58484	up	7.80498	10.0683	0.0171822	0.038292	Q9FT17,Lipoxygenase
Solyc01g099190.4	801.168	742.869	690.05	304.795	218.589	254.968	1.75938	up	10.614	122.89	8.04594e-06	0.000209467	K4B0V6,Lipoxygenase
Solyc01g099190.4	661.169	825.015	949.827	578.176	267.872	323.873	1.47124	up	10.9114	16.8437	0.00459796	0.0138537	K4B0V6,Lipoxygenase
Solyc01g099440.4	9.14033	4.54584	7.27934	1.90928	1.50138	1.21015	2.3982	up	1.01278	61.327	8.46516e-05	0.000803923	K4B0Y0,Uncharacterized protein
Solyc01g099440.4	2.87711	2.36756	3.77635	1.60993	0.748352	1.15313	1.77716	up	0.0297603	19.1743	0.00310677	0.0102725	K4B0Y0,Uncharacterized protein
Solyc01g099450.4	5.54073	2.30357	4.82793	0.617268	0.606743	0.880289	2.80613	up	0.69036	57.4795	0.000104735	0.000921282	K4B0Y1,Uncharacterized protein
Solyc01g099450.4	1.79913	1.47618	2.26737	0.512355	0.544368	0.545226	2.22599	up	-0.301726	45.8649	0.00024026	0.00170935	K4B0Y1,Uncharacterized protein
Solyc01g099590.4	49.2133	93.8602	66.548	32.7767	47.9159	39.8859	1.05492	up	5.37475	14.3155	0.00744291	0.0196535	A3FMP5,Glutathione-S-transferase
Solyc01g099590.4	62.0209	79.1297	72.7786	43.8106	34.3993	31.8484	1.39177	up	5.38917	54.9663	0.000135447	0.0011962	A3FMP5,Glutathione-S-transferase
Solyc01g099600.4	164.14	221.135	174.171	101.786	93.9326	79.8662	1.26931	up	7.84631	52.7143	0.000140968	0.00111818	K4B0Z5,Uncharacterized protein
Solyc01g099600.4	135.201	127.428	144.476	80.6121	89.1675	82.5023	1.13927	up	7.52224	128.279	8.21229e-06	0.000258264	K4B0Z5,Uncharacterized protein
Solyc01g099630.4	0.431083	0.172331	0.50565	46.8822	13.1893	35.2303	-6.19523	down	4.2927	99.1207	3.14575e-05	0.000445652	M1CB14,Xyloglucan endotransglucosylase/hydrolase
Solyc01g099630.4	0.204362	0.342344	0.323587	8.09681	11.6326	10.9326	-4.68178	down	2.59357	420.644	1.34556e-07	5.21316e-05	M1CB14,Xyloglucan endotransglucosylase/hydrolase
Solyc01g099660.4	99.4938	141.781	118.346	1.25417	9.81844	15.0581	4.03778	up	7.28858	24.6819	0.00189883	0.00689322	K4B100,Uncharacterized protein
Solyc01g099660.4	133.875	143.256	102.65	24.3496	7.73182	34.2223	2.95119	up	7.55349	29.766	0.00120041	0.00514397	K4B100,Uncharacterized protein
Solyc01g099980.4	5.21315	9.80003	7.4569	20.3865	32.6447	27.3491	-1.58307	down	5.47582	30.304	0.00104571	0.00451262	K4B132,Uncharacterized protein
Solyc01g099980.4	2.04931	2.46399	3.85657	26.3315	34.3999	23.8522	-2.88965	down	5.21225	126.115	1.15135e-05	0.000298842	K4B132,Uncharacterized protein
Solyc01g099990.3	13.0384	17.8059	11.187	1.47237	1.45553	1.46268	3.50762	up	3.22512	225.676	9.5662e-07	7.05938e-05	K4B133,Uncharacterized protein
Solyc01g099990.3	11.7108	10.4628	10.056	2.59388	2.64996	3.13269	2.39402	up	3.06167	272.046	6.17345e-07	9.1686e-05	K4B133,Uncharacterized protein
Solyc01g100000.3	2.87023	2.46905	7.18557	13.3377	19.6751	15.2409	-1.49556	down	3.42858	13.613	0.00879518	0.0226154	K4B134,Uncharacterized protein
Solyc01g100000.3	4.90904	1.45221	5.05898	6.15388	10.0415	11.8232	-1.07556	down	2.87701	5.75208	0.0495127	0.0899603	K4B134,Uncharacterized protein
Solyc01g100040.3	1.64956	1.35839	1.06851	3.80315	6.61699	6.29979	-1.56334	down	2.10869	39.6929	0.0003764	0.00228949	K4B138,Uncharacterized protein
Solyc01g100040.3	1.88173	1.93898	1.66086	4.63943	3.68956	5.68777	-1.11178	down	2.0966	29.9443	0.000816742	0.00375447	K4B138,Uncharacterized protein
Solyc01g100220.3	0.661558	0.591055	0.471379	2.76945	3.85326	2.64486	-1.95899	down	0.259879	43.2029	0.00028958	0.00192729	K4B156,Uncharacterized protein
Solyc01g100220.3	1.41696	1.20499	2.17471	4.93529	3.57117	5.77787	-1.34309	down	1.08479	21.9035	0.00203357	0.00726951	K4B156,Uncharacterized protein
Solyc01g100240.3	7.38048	3.41149	5.32296	2.49528	2.69832	2.2647	1.33552	up	3.28097	30.3429	0.000850666	0.00386502	K4B158,Uncharacterized protein
Solyc01g100240.3	12.1629	10.3799	10.75	5.30963	3.11657	4.71262	1.77361	up	4.33211	53.7134	0.000164346	0.00132962	K4B158,Uncharacterized protein
Solyc01g100460.3	14.6043	9.61604	12.0699	2.80535	3.50252	2.48666	2.2757	up	3.33176	158.184	3.34209e-06	0.000130959	Q6A1K9,Anaerobic basic leucine zipper protein
Solyc01g100460.3	16.0547	17.0862	17.5638	10.6973	4.85505	10.2729	1.40046	up	4.11574	19.1158	0.00366004	0.0116843	Q6A1K9,Anaerobic basic leucine zipper protein
Solyc01g100530.3	0.132744	0.0444739	0.0945837	0.403542	0.716937	0.742978	-2.28779	down	0.195706	26.973	0.00119508	0.00513595	K4B186,Uncharacterized protein
Solyc01g100530.3	0.193853	0.120892	0.168915	0.906596	0.570327	0.530421	-1.81905	down	0.477363	33.3088	0.000591507	0.00298589	K4B186,Uncharacterized protein
Solyc01g100640.4	6.74483	6.39573	8.85408	2.67542	3.17533	2.33149	1.66129	up	3.18201	96.7135	1.83308e-05	0.000331058	K4B195,Uncharacterized protein
Solyc01g100640.4	3.8388	5.4852	6.20114	2.5637	2.7102	2.7904	1.38918	up	2.85203	53.5238	0.000147449	0.00125794	K4B195,Uncharacterized protein
Solyc01g100770.2	1.86825	1.40183	0.519994	20.2507	10.2016	13.9713	-3.10764	down	2.48939	37.6274	0.000600481	0.00315686	K4B1A8,Uncharacterized protein
Solyc01g100770.2	3.4104	3.57424	5.01468	14.7226	9.35826	10.198	-1.2811	down	2.52468	29.9475	0.000816477	0.00375446	K4B1A8,Uncharacterized protein
Solyc01g100780.3	4.58892	5.31555	5.9015	13.0377	12.7157	13.1937	-1.06045	down	3.80541	70.125	5.42715e-05	0.000607524	K4B1A9,Uncharacterized protein
Solyc01g100780.3	1.64688	1.55382	1.51739	8.17914	11.6671	12.1627	-2.2995	down	3.1174	219.742	1.29553e-06	0.000116057	K4B1A9,Uncharacterized protein
Solyc01g100920.3	1.9933	3.25569	3.03952	6.16181	7.68496	6.54488	-1.05074	down	2.83665	22.9081	0.0017904	0.0066197	K4B1C3,WAT1-related protein
Solyc01g100920.3	1.69643	1.63323	2.60507	2.34681	12.0026	6.78218	-1.34355	down	2.659	6.61456	0.0392144	0.0735894	K4B1C3,WAT1-related protein
Solyc01g100930.3	0.230367	0.239439	0.313643	2.09775	2.67192	2.48193	-2.9659	down	0.96833	169.213	2.63926e-06	0.000120922	K4B1C4,Uncharacterized protein
Solyc01g100930.3	0.0591552	0.0330319	0.0878121	0.766499	1.97333	1.65548	-4.10489	down	0.105036	65.2132	7.80679e-05	0.000860172	K4B1C4,Uncharacterized protein
Solyc01g101150.3	0.0807244	0.120203	0.159774	0.831421	0.726643	0.783772	-2.25713	down	-0.417225	35.9392	0.000509943	0.00281717	K4B1E4,Uncharacterized protein
Solyc01g101150.3	0.209576	0.245058	0.199735	0.805778	0.933771	0.691202	-1.64316	down	-0.197271	32.3369	0.000647399	0.00319459	K4B1E4,Uncharacterized protein
Solyc01g102270.2	0.507345	0.167785	0.828894	5.13948	2.85741	1.85243	-2.49702	down	1.7797	18.5241	0.0039297	0.0120153	-
Solyc01g102270.2	0.900111	1.19041	0.393815	4.61567	3.47424	5.66843	-2.01867	down	2.24009	25.0735	0.00164844	0.00644832	-
Solyc01g102280.3	0.805323	0.162007	1.01863	9.75678	5.17368	3.22913	-2.9755	down	1.43622	21.8918	0.00254338	0.00859536	M1BK44,Uncharacterized protein
Solyc01g102280.3	1.38753	1.78798	0.57038	8.35114	6.13193	10.424	-2.27997	down	1.88485	29.5474	0.00101554	0.00458783	M1BK44,Uncharacterized protein
Solyc01g102330.3	14.583	18.3194	14.6941	123.242	137.381	97.2	-2.46478	down	6.25761	205.588	1.631e-06	0.000128672	K4B1G1,Uncharacterized protein
Solyc01g102330.3	38.1529	17.4219	44.5736	166.544	100.852	141.728	-1.81282	down	6.67562	27.9055	0.0013596	0.00542935	K4B1G1,Uncharacterized protein
Solyc01g102340.3	0.37021	0.248067	0.439642	2.48458	4.58702	3.04471	-2.78884	down	1.61189	86.2459	3.11622e-05	0.000505803	K4B1G2,Uncharacterized protein
Solyc01g102340.3	0.576681	0.399594	0.628116	5.62734	5.76419	6.02988	-3.20548	down	2.44139	355.91	1.88997e-07	3.62029e-05	K4B1G2,Uncharacterized protein
Solyc01g102710.2	0.0196774	0.0409045	0.0571531	0.722045	0.76447	0.523028	-3.83914	down	0.209948	92.6842	2.11929e-05	0.000354703	K4B1J9,Uncharacterized protein
Solyc01g102710.2	0.0134743	0.015048	0	0.255174	1.92636	1.71612	-6.44402	down	0.933572	37.6027	0.000592768	0.00312924	K4B1J9,Uncharacterized protein
Solyc01g102810.3	4.22807	3.19809	4.488	14.1596	11.0173	13.8523	-1.48077	down	5.04435	103.801	1.43914e-05	0.000290123	K4B1K7,Uncharacterized protein
Solyc01g102810.3	1.0277	1.18474	1.07609	8.00189	11.603	11.1331	-2.76469	down	4.34364	410.267	1.46878e-07	5.54315e-05	K4B1K7,Uncharacterized protein
Solyc01g102860.2	1.00724	1.03488	0.717686	9.03545	7.68	10.7229	-2.86087	down	2.33714	153.523	4.45229e-06	0.000201393	K4B1L2,Uncharacterized protein
Solyc01g102860.2	1.41209	1.79385	2.17888	6.43461	13.7594	4.46172	-1.95155	down	2.41517	20.0395	0.00320823	0.0102388	K4B1L2,Uncharacterized protein
Solyc01g102940.3	0.594344	0.433473	0.331299	1.57167	1.13037	2.71559	-1.53645	down	1.96621	16.3328	0.0049848	0.0146914	K4B1M0,Methionine S-methyltransferase
Solyc01g102940.3	0.838432	0.724163	0.797454	1.9117	2.55224	2.47183	-1.31583	down	2.47224	76.6959	4.02118e-05	0.000514974	K4B1M0,Methionine S-methyltransferase
Solyc01g103250.4	23.592	16.2258	26.9592	97.965	89.9011	111.198	-1.93449	down	7.01572	128.566	7.09753e-06	0.00019541	K4B1Q1,Uncharacterized protein
Solyc01g103250.4	3.50324	3.04047	4.921	48.0666	93.2148	57.0745	-3.64814	down	6.07758	166.19	5.29864e-06	0.000217586	K4B1Q1,Uncharacterized protein
Solyc01g103260.2	23.624	15.2646	25.6907	88.5757	85.3579	98.8953	-1.85051	down	4.97472	120.031	8.72827e-06	0.00021985	K4B1Q2,Uncharacterized protein
Solyc01g103260.2	2.36177	3.02047	5.47373	46.1316	92.2592	53.0416	-3.68331	down	4.10237	93.1535	3.97324e-05	0.000575232	K4B1Q2,Uncharacterized protein
Solyc01g103440.3	24.501	21.1445	19.1278	12.8064	12.2711	12.6812	1.01721	up	5.23818	84.9723	2.84623e-05	0.000420766	K4B1S0,Uncharacterized protein
Solyc01g103440.3	24.3141	25.355	20.7672	11.1127	11.906	13.9459	1.38188	up	5.35308	122.139	9.69822e-06	0.000279679	K4B1S0,Uncharacterized protein
Solyc01g103530.3	0.160957	0.110618	0.0441102	0.598528	0.53103	0.509138	-1.9081	down	0.203367	17.9703	0.00369555	0.0117748	K4B1S8,Uncharacterized protein
Solyc01g103530.3	0.36765	0.187932	0.315101	0.878127	1.13212	0.939999	-1.5285	down	1.17352	36.5389	0.000444858	0.00244509	K4B1S8,Uncharacterized protein
Solyc01g103650.3	0.157576	0.17638	0.343261	0.719495	0.740659	0.739129	-1.46505	down	-0.187049	17.6099	0.00371074	0.0114666	K4B1U0,Uncharacterized protein
Solyc01g103650.3	0.572712	0.305894	0.325276	0.806617	2.55786	7.06807	-2.61189	down	1.64101	11.5506	0.0127636	0.0302651	K4B1U0,Uncharacterized protein
Solyc01g103920.3	326.863	792.156	369.583	89.8092	236.027	158.783	1.88967	up	8.04096	15.0636	0.00671395	0.0181573	K4B1W7,Ferredoxin
Solyc01g103920.3	464.332	466.102	456.172	155.569	107.266	221.79	1.96039	up	8.00136	55.2167	0.000157016	0.00130156	K4B1W7,Ferredoxin
Solyc01g103990.3	252.74	278.455	268.741	86.7825	125.382	118.648	1.51797	up	9.65186	89.3916	2.39668e-05	0.000379214	K4B1X4,Uncharacterized protein
Solyc01g103990.3	197.985	220.207	204.825	156.864	123.186	115.19	1.09069	up	9.51557	32.4051	0.00069649	0.00350447	K4B1X4,Uncharacterized protein
Solyc01g104570.4	4.06183	3.20066	2.49751	6.84345	8.95233	11.4225	-1.01508	down	3.65126	19.7118	0.00291664	0.00978732	K4B231,Uncharacterized protein
Solyc01g104570.4	5.55032	4.81959	5.61902	13.5834	12.6519	16.8306	-1.19312	down	4.36844	87.5407	2.57307e-05	0.000394723	K4B231,Uncharacterized protein
Solyc01g104580.3	2.81951	2.87074	3.57238	5.50626	10.7868	6.34273	-1.04835	down	2.55816	15.9063	0.00499868	0.0144496	K4B232,Uncharacterized protein
Solyc01g104580.3	2.04891	1.76015	2.10563	3.63275	8.07415	4.95082	-1.02216	down	2.01293	14.4001	0.00654459	0.0180442	K4B232,Uncharacterized protein
Solyc01g104620.4	34.6984	40.8077	37.7932	20.6734	23.5043	21.125	1.03888	up	3.81258	67.1929	6.25645e-05	0.000660338	A0A1J6KV95,Uncharacterized protein
Solyc01g104620.4	49.5547	34.0776	55.5439	22.9687	29.1605	24.1475	1.3207	up	4.12088	47.3248	0.000217748	0.00160625	A0A1J6KV95,Uncharacterized protein
Solyc01g104650.3	359.178	562.479	458.556	138.556	243.231	193.178	1.51638	up	8.94627	33.2696	0.000747939	0.00353104	K4B239,Uncharacterized protein
Solyc01g104650.3	386.557	363.343	604.913	358.166	247.114	268.549	1.0618	up	9.14283	15.4661	0.0056172	0.0160974	K4B239,Uncharacterized protein
Solyc01g104660.3	21.4322	24.782	21.1774	10.2513	12.1805	11.3083	1.24345	up	4.97741	95.7526	1.89663e-05	0.000336312	K4B240,Uncharacterized protein
Solyc01g104660.3	20.9863	20.6995	22.5844	14.9694	12.4956	14.6094	1.05177	up	5.06678	61.0059	9.68918e-05	0.000971207	K4B240,Uncharacterized protein
Solyc01g104850.3	0.735708	0.940181	0.354685	8.40866	3.8486	4.89353	-2.8262	down	2.45999	39.3337	0.000495302	0.00263196	K4B257,Carboxypeptidase
Solyc01g104850.3	0.359257	0.0968447	0.161827	0.666771	8.68486	2.17919	-3.67947	down	1.6688	13.3853	0.00914544	0.0233376	K4B257,Carboxypeptidase
Solyc01g104900.3	0.609552	0.181016	0.331959	3.57121	2.56191	2.50178	-2.70535	down	0.669193	45.8412	0.000217814	0.00150209	K4B262,Uncharacterized protein
Solyc01g104900.3	0.357771	0.0749163	0.0531087	4.0786	4.83072	4.85293	-4.29393	down	1.10856	56.8205	0.000135054	0.0011945	K4B262,Uncharacterized protein
Solyc01g104950.4	0.717038	0.896523	0.314691	8.30438	5.76937	6.96188	-3.00499	down	3.30497	59.6164	0.000144168	0.00123804	K4B267,Uncharacterized protein
Solyc01g104950.4	0.789142	0.141961	0.743822	10.9735	7.48715	10.037	-3.87129	down	3.75279	56.4461	0.000177605	0.00129892	K4B267,Uncharacterized protein
Solyc01g105050.3	0.208783	0.1399	0.148764	17.2931	26.5985	23.2523	-6.58096	down	3.37782	853.075	1.1141e-08	2.17277e-05	M1AY18,Chlorophyll a-b binding protein, chloroplastic
Solyc01g105050.3	2.07331	8.28179	5.00352	43.677	51.4986	35.6349	-2.82651	down	4.61999	33.2831	0.000831648	0.0038055	M1AY18,Chlorophyll a-b binding protein, chloroplastic
Solyc01g105180.3	0.207578	0.350597	0.551099	1.58219	1.80569	1.58221	-1.9254	down	0.742541	31.4082	0.000707259	0.00339326	K4B288,Uncharacterized protein
Solyc01g105180.3	0.133258	0.252995	0.0949501	1.99232	3.37278	3.71406	-3.75725	down	1.26593	91.3574	2.57318e-05	0.000461418	K4B288,Uncharacterized protein
Solyc01g105220.3	12.8992	14.1959	14.8762	3.27562	7.50256	5.76242	1.58826	up	3.61507	32.6731	0.000769083	0.00359585	K4B292,Ubiquinol oxidase
Solyc01g105220.3	11.5422	10.8178	11.1066	8.65603	7.54616	5.85023	1.03845	up	3.5485	30.1651	0.000861638	0.00407216	K4B292,Ubiquinol oxidase
Solyc01g105350.3	0.534226	1.69664	1.58399	0.60859	0.302255	0.174018	2.04785	up	0.378555	11.5457	0.0115056	0.027641	K4B2A5,Glycosyltransferase
Solyc01g105350.3	0.670667	1.0554	0.724045	0.486161	0.774806	0.313396	1.08473	up	0.0790211	7.55856	0.028049	0.0562876	K4B2A5,Glycosyltransferase
Solyc01g105360.3	0.616138	1.06081	0.54877	2.86589	4.62182	5.33708	-2.05997	down	1.99761	43.1874	0.000289904	0.00192789	K4B2A6,Glycosyltransferase
Solyc01g105360.3	0.774812	0.753368	0.816695	3.56063	2.79993	3.66366	-1.85653	down	1.799	111.256	1.13405e-05	0.000254821	K4B2A6,Glycosyltransferase
Solyc01g105410.4	3.79827	1.86426	7.35474	22.1663	34.6226	12.2074	-2.18651	down	4.00239	16.1467	0.00566996	0.0159123	K4B2B1,Uncharacterized protein
Solyc01g105410.4	1.95069	0.726168	1.84465	28.5524	116.564	47.4111	-4.91769	down	5.10044	59.9979	0.000160485	0.00131865	K4B2B1,Uncharacterized protein
Solyc01g105720.2	7.61014	8.31529	8.2564	89.5009	151.731	73.1374	-3.24102	down	6.55154	153.653	6.24161e-06	0.000232357	K4B2E2,Uncharacterized protein
Solyc01g105720.2	17.4478	18.943	21.1211	323.028	209.594	427.842	-3.82302	down	8.23235	185.802	3.35289e-06	0.000130959	K4B2E2,Uncharacterized protein
Solyc01g106040.3	0.295182	0.214765	0.385812	0.82829	0.968649	1.47113	-1.62914	down	0.0426157	22.5648	0.0018691	0.00680862	K4B2H3,Uncharacterized protein
Solyc01g106040.3	0.151598	0.101581	0.108018	0.695066	0.674278	0.692658	-2.04171	down	-0.711952	30.4617	0.000837072	0.00398672	K4B2H3,Uncharacterized protein
Solyc01g106330.3	1.1502	1.1539	1.0881	6.7523	10.2503	6.61369	-2.34004	down	3.2163	163.068	3.62133e-06	0.000181588	K4B2K1,Uncharacterized protein
Solyc01g106330.3	2.16369	1.80503	1.81918	21.3542	16.6337	22.112	-3.13877	down	4.56291	441.815	8.70992e-08	2.65815e-05	K4B2K1,Uncharacterized protein
Solyc01g106340.3	0.449914	0.138164	0.311845	3.24446	2.07113	4.66442	-3.23849	down	1.87486	52.0927	0.000190485	0.00136757	K4B2K2,Uncharacterized protein
Solyc01g106340.3	0.0840231	0.070377	0.0997816	1.15154	1.8686	2.4714	-3.94991	down	0.88762	122.8	9.52258e-06	0.000276854	K4B2K2,Uncharacterized protein
Solyc01g106500.4	8.08981	4.08408	5.37073	1.15487	1.20117	0.813134	2.69293	up	3.21398	101.738	1.84481e-05	0.000331641	K4B2L7,Uncharacterized protein
Solyc01g106500.4	11.5189	14.2487	10.0976	4.75021	3.5385	5.58443	1.81209	up	4.5124	67.5278	7.48756e-05	0.000841276	K4B2L7,Uncharacterized protein
Solyc01g106580.3	2.72121	2.52973	3.46098	12.55	6.5792	11.0795	-1.56133	down	3.01197	36.3625	0.000498899	0.00264522	K4B2M5,Uncharacterized protein
Solyc01g106580.3	1.71872	1.12452	1.07207	6.02176	7.1518	5.88967	-1.82421	down	2.19247	63.6347	8.45291e-05	0.000902395	K4B2M5,Uncharacterized protein
Solyc01g106700.3	4.13431	1.20857	2.53297	0.371826	0.34112	0.151504	3.38375	up	0.672317	41.7601	0.000315762	0.00194026	K4B2N7,Uncharacterized protein
Solyc01g106700.3	11.1029	6.3727	4.57019	1.14634	0.421602	0.909498	3.581	up	2.23926	49.5585	0.000251854	0.00176021	K4B2N7,Uncharacterized protein
Solyc01g106890.2	2.75669	2.94952	2.38438	0.437519	1.0092	1.14093	1.88937	up	0.0544433	25.2684	0.00134955	0.00539521	K4B2Q6,Uncharacterized protein
Solyc01g106890.2	4.74696	3.62723	5.63724	0.913079	1.23471	1.23666	2.49984	up	0.788092	87.9089	2.92469e-05	0.00049689	K4B2Q6,Uncharacterized protein
Solyc01g107010.3	9.67961	5.85249	8.02003	3.45511	4.2619	4.26209	1.20549	up	3.8151	49.7121	0.000167905	0.00125464	K4B2R8,Uncharacterized protein
Solyc01g107010.3	6.8378	7.86319	8.26953	5.35014	4.15834	5.87725	1.01812	up	3.94985	34.447	0.000579757	0.00308155	K4B2R8,Uncharacterized protein
Solyc01g107170.2	17.8984	18.7949	19.6408	2.17042	3.90651	3.14437	2.85379	up	3.91873	191.869	1.73219e-06	9.46389e-05	I3NN78,ZF2
Solyc01g107170.2	20.2089	17.7246	24.3671	10.7062	6.67196	11.6796	1.5362	up	4.40546	36.6384	0.000546274	0.00294753	I3NN78,ZF2
Solyc01g107350.3	1.53045	0.856543	0.854849	2.85876	2.6199	3.56638	-1.24607	down	2.14786	24.3061	0.00151039	0.00588406	K4B2V2,Uncharacterized protein
Solyc01g107350.3	0.705384	0.517673	0.359005	1.68738	3.13741	2.22152	-1.67806	down	1.57271	28.8967	0.000977729	0.00446436	K4B2V2,Uncharacterized protein
Solyc01g107360.4	3.58858	5.35924	4.62008	2.41334	2.56511	1.8743	1.23269	up	3.3246	34.5887	0.00052694	0.00274698	K4B2V3,Uncharacterized protein
Solyc01g107360.4	3.64653	4.88335	5.20214	2.62761	2.36549	2.06462	1.39648	up	3.38466	53.9662	0.000143628	0.0012348	K4B2V3,Uncharacterized protein
Solyc01g107390.4	4.55785	4.71656	4.87727	0.60409	0.497652	0.351631	3.51491	up	2.60832	285.343	4.15887e-07	4.82048e-05	K4B2V6,Uncharacterized protein
Solyc01g107390.4	4.31197	3.82951	5.36452	1.88287	0.36966	0.985081	2.45869	up	2.75755	18.6743	0.00409483	0.0126883	K4B2V6,Uncharacterized protein
Solyc01g107430.2	0.487869	0.703759	0.217263	0.93202	4.67142	3.01857	-2.11019	down	0.767866	11.3075	0.0124609	0.0297135	K4B2W0,Uncharacterized protein
Solyc01g107430.2	0.969742	0.925651	0.81912	5.08342	4.23253	4.01492	-2.05351	down	1.51307	116.299	9.73386e-06	0.000233396	K4B2W0,Uncharacterized protein
Solyc01g107460.2	0.398866	2.18197	0.685961	2.10705	14.7042	5.68665	-2.50307	down	2.08809	8.10985	0.0262409	0.0538393	M1CFQ3,Uncharacterized protein
Solyc01g107460.2	0.0431257	0	0.0512138	1.50446	7.87811	4.35958	-6.58393	down	1.07158	55.386	0.000172529	0.00137514	M1CFQ3,Uncharacterized protein
Solyc01g107560.3	0.212083	0.389003	0.380469	1.02327	0.649371	0.672955	-1.01426	down	-0.00987425	7.82759	0.0255568	0.052712	K4B2X2,Glycosyltransferase
Solyc01g107560.3	0.15377	0.343456	0.182609	0.613064	1.65556	1.31734	-1.92049	down	0.243881	17.4693	0.00398265	0.0124304	K4B2X2,Glycosyltransferase
Solyc01g107730.3	0	0.0314907	0	1.12421	2.86668	1.44941	-6.77682	down	0.402697	71.925	5.67137e-05	0.000720707	Q9SMD5,CycD3;2 protein
Solyc01g107730.3	0.219619	0.0570669	0.0598017	7.99948	3.47917	8.69188	-5.63463	down	2.34539	92.7408	3.63112e-05	0.000486111	Q9SMD5,CycD3;2 protein
Solyc01g107740.3	12.3525	5.84743	7.51685	3.99751	2.926	3.03226	1.59243	up	2.94373	33.8048	0.000639682	0.00316606	K4B2Z0,Uncharacterized protein
Solyc01g107740.3	10.9291	11.7245	11.2526	6.08165	4.23807	5.63722	1.52275	up	3.47226	65.2001	7.81189e-05	0.000860172	K4B2Z0,Uncharacterized protein
Solyc01g107800.4	11.1933	15.9091	8.86377	2.21948	2.02788	2.58384	2.64923	up	3.50214	97.8836	2.24929e-05	0.000367075	K4B2Z6,Uncharacterized protein
Solyc01g107800.4	5.20542	4.34737	5.73374	0.992558	2.07719	1.62006	2.17203	up	2.43037	78.0869	4.32905e-05	0.00060702	K4B2Z6,Uncharacterized protein
Solyc01g107825.1	186.31	179.62	158.713	44.231	32.0361	25.0204	2.61174	up	7.79786	136.38	7.65829e-06	0.000204086	K4B2Z9,Glycosyltransferase
Solyc01g107825.1	592.969	723.433	393.242	127.892	44.9567	63.6129	3.26149	up	9.53024	41.8665	0.000460302	0.00262344	K4B2Z9,Glycosyltransferase
Solyc01g107850.4	33.9063	25.4996	23.3405	14.9355	9.97135	7.30389	1.59378	up	4.43789	32.8738	0.000821782	0.00377186	K4B301,Uncharacterized protein
Solyc01g107850.4	85.8839	99.2451	51.985	20.4831	14.0947	14.8034	2.69592	up	5.8578	74.3226	7.96714e-05	0.000870497	K4B301,Uncharacterized protein
Solyc01g107890.3	0.909556	0.387449	0.779552	34.1398	27.2152	41.0203	-5.39553	down	5.55589	292.537	8.90255e-07	6.87929e-05	K4B305,Uncharacterized protein
Solyc01g107890.3	0.153155	0.188146	0.181879	4.80859	15.7488	6.39418	-5.20288	down	3.50993	104.857	2.93896e-05	0.000497602	K4B305,Uncharacterized protein
Solyc01g108410.3	27.7249	20.5736	28.7358	12.2014	12.4399	14.8648	1.19537	up	5.52208	84.9438	2.84947e-05	0.000420854	K4B356,Uncharacterized protein
Solyc01g108410.3	20.1275	25.7853	22.6456	14.5454	15.1149	13.4529	1.1138	up	5.48952	79.4647	4.08639e-05	0.000583554	K4B356,Uncharacterized protein
Solyc01g108412.1	2.80367	2.35698	2.42503	1.29043	1.81954	0.773587	1.19863	up	0.111588	12.6339	0.00869956	0.0221468	K4B042,Uncharacterized protein
Solyc01g108412.1	2.66803	3.2634	2.71579	1.47739	1.48	1.59636	1.36842	up	0.327541	30.0509	0.000871336	0.00410601	K4B042,Uncharacterized protein
Solyc01g108490.3	0.0755428	0.16873	0.0299036	8.42054	9.74667	10.93	-6.2461	down	2.91832	256.617	8.59302e-07	0.000103476	K4B364,Carboxypeptidase
Solyc01g108490.3	0.392247	0.433175	0.560742	19.5261	15.6042	14.8484	-4.93449	down	3.82258	640.583	2.28875e-08	1.9886e-05	K4B364,Carboxypeptidase
Solyc01g108513.1	17.3296	14.9125	15.7895	27.947	45.5556	48.8808	-1.10961	down	5.1739	30.9017	0.000837858	0.00382614	M1CFH2,Uncharacterized protein
Solyc01g108513.1	6.39848	5.51134	13.9643	34.2792	59.0018	49.3341	-2.00329	down	5.05022	28.8145	0.00131197	0.00547841	M1CFH2,Uncharacterized protein
Solyc01g108517.1	63.0819	53.5432	56.5786	97.1583	161.949	174.57	-1.08443	down	4.8909	26.9053	0.00126358	0.00514404	A0A0V0HIF7,Putative carboxylesterase 13-like
Solyc01g108517.1	22.8034	19.3678	51.0931	120.485	206.868	177.865	-1.97855	down	4.76416	26.3837	0.00166566	0.00649714	A0A0V0HIF7,Putative carboxylesterase 13-like
Solyc01g108570.3	0.46504	0.562629	0.667311	2.24033	5.51986	3.78478	-2.29487	down	1.22465	47.0025	0.000222476	0.00162618	K4B372,Uncharacterized protein
Solyc01g108570.3	1.1696	1.72546	1.0479	2.97248	5.12314	5.04374	-1.48095	down	1.68208	23.5423	0.00165582	0.00626358	K4B372,Uncharacterized protein
Solyc01g108710.3	0.213467	0.178798	0.760507	4.89366	10.4554	5.1815	-3.69877	down	0.485974	40.8196	0.00034528	0.00215688	K4B386,Uncharacterized protein
Solyc01g108710.3	1.14304	4.53621	4.75359	10.3736	16.8145	13.0384	-1.69551	down	1.78136	11.4518	0.0124951	0.0296036	K4B386,Uncharacterized protein
Solyc01g108930.3	0.197607	0.222505	0.62776	10.5744	11.292	14.1932	-4.87742	down	2.93129	153.223	6.31486e-06	0.000184272	K4B3A7,Uncharacterized protein
Solyc01g108930.3	0.270628	0.113338	0.080346	2.89973	8.9203	3.7675	-4.53688	down	1.6369	57.547	0.000151569	0.0012784	K4B3A7,Uncharacterized protein
Solyc01g108940.2	0.156899	0.754234	0.555402	4.59312	5.32622	3.63377	-2.95367	down	1.41709	36.4949	0.000545735	0.00280837	K4B3A8,Uncharacterized protein
Solyc01g108940.2	0.0402895	0.0899895	0	1.12441	3.264	2.46213	-5.14558	down	0.248606	50.8428	0.000173621	0.00138199	K4B3A8,Uncharacterized protein
Solyc01g109040.4	0	0.0792765	0	1.45045	1.69143	2.22984	-5.44573	down	-0.806225	48.301	0.000204186	0.00154065	A0A0V0H7J0,Putative ovule protein
Solyc01g109040.4	0.172775	0.502823	0.0376371	4.40061	5.78698	2.95805	-3.91616	down	0.503415	36.2866	0.000521623	0.00272716	A0A0V0H7J0,Putative ovule protein
Solyc01g109120.3	0.535512	0.750201	1.62302	0	0.237116	0.35494	2.5365	up	0.237981	7.85029	0.0276794	0.0562333	K4B3C6,Uncharacterized protein
Solyc01g109120.3	0.573963	0.42733	0.71001	0.429063	0.177283	0.245856	1.41555	up	-0.185046	9.8232	0.0161448	0.0364726	K4B3C6,Uncharacterized protein
Solyc01g109160.4	3.38584	1.18609	4.08393	0.866167	0.439889	0.176463	2.74436	up	1.63637	18.9373	0.00376795	0.0116075	K4B3C9,Uncharacterized protein
Solyc01g109160.4	6.69789	4.47369	2.26385	1.34803	0.24553	1.72142	2.45521	up	2.43405	11.7775	0.0122245	0.0293027	K4B3C9,Uncharacterized protein
Solyc01g109170.3	65.7347	32.4477	50.5877	17.6964	11.6472	22.8305	1.73492	up	6.82751	31.3334	0.000981203	0.00430391	K4B3D0,Uncharacterized protein
Solyc01g109170.3	76.8007	72.7501	69.0219	32.2671	11.9774	30.0744	1.97978	up	7.44918	25.1162	0.00190031	0.00712248	K4B3D0,Uncharacterized protein
Solyc01g109340.4	0.217387	0.290504	0.20295	3.01645	2.74099	2.65845	-3.31116	down	1.04017	187.11	1.85379e-06	9.73159e-05	K4B3E7,Uncharacterized protein
Solyc01g109340.4	0	0	0	0.842535	1.99304	0.965558	-8.97904	down	-0.245608	83.6405	0.000230327	0.00166257	K4B3E7,Uncharacterized protein
Solyc01g109370.3	0.287227	0.288695	0.306987	1.37418	2.00755	1.14831	-1.8998	down	0.432942	40.8067	0.000345618	0.00215823	K4B3F0,Uncharacterized protein
Solyc01g109370.3	0.755019	0.799285	1.41629	2.94251	1.81945	3.11522	-1.17582	down	1.471	13.7966	0.00699562	0.0187417	K4B3F0,Uncharacterized protein
Solyc01g109580.4	0.663084	0.438829	0.349975	2.34991	3.0429	2.77719	-2.0236	down	1.44223	55.6238	0.000130392	0.00117485	K4B3H1,Adenylyl cyclase-associated protein
Solyc01g109580.4	1.55413	0.869792	1.14585	7.96061	4.20708	9.5749	-2.37576	down	2.87075	47.3825	0.000263378	0.00170589	K4B3H1,Adenylyl cyclase-associated protein
Solyc01g109710.3	23.9036	15.2695	19.9792	10.8284	9.61204	8.68591	1.25115	up	4.00691	62.0824	8.13019e-05	0.000782846	K4B3I4,Response to dessication 2
Solyc01g109710.3	31.5283	42.1301	26.6795	26.3836	14.2392	22.8215	1.08959	up	4.93016	13.2757	0.00897917	0.0229858	K4B3I4,Response to dessication 2
Solyc01g109790.3	1.8511	3.97827	3.9484	16.6066	12.066	19.7851	-2.06122	down	4.38481	35.2497	0.0007066	0.003391	Q15I66,Glucose-1-phosphate adenylyltransferase
Solyc01g109790.3	0.475337	0.398138	0.352804	3.34608	9.24967	5.99518	-3.43492	down	2.70429	91.9494	3.0297e-05	0.000500706	Q15I66,Glucose-1-phosphate adenylyltransferase
Solyc01g109895.1	1.16623	0.514251	0.92382	1.75448	1.43964	3.27393	-1.07791	down	-0.0733065	6.36227	0.0384193	0.0730339	K4B3K3,Uncharacterized protein
Solyc01g109895.1	0.108899	0.405391	0.0862155	1.26633	1.69143	2.69515	-2.75098	down	-0.645349	19.8546	0.00282687	0.00956167	K4B3K3,Uncharacterized protein
Solyc01g110000.3	1.51224	1.14349	1.44043	18.2209	15.0137	22.7438	-3.32513	down	4.65006	248.69	8.43477e-07	0.000102419	K4B3L3,Beta-galactosidase
Solyc01g110000.3	0.996852	0.334743	1.14423	13.2825	4.90246	8.07485	-3.19163	down	3.67787	37.2719	0.000602383	0.00302721	K4B3L3,Beta-galactosidase
Solyc01g110060.3	0.404947	0.16959	0.120224	0.895534	2.03699	1.60449	-2.20281	down	0.537706	19.3521	0.00303031	0.0100965	A0A0C5AJS1,Purple acid phosphatase
Solyc01g110060.3	0.492806	0.371355	0.161028	1.06371	1.00375	1.21357	-1.42741	down	0.349261	13.5454	0.00732489	0.0194187	A0A0C5AJS1,Purple acid phosphatase
Solyc01g110110.3	1.10566	1.09342	1.53165	0.428652	0.80169	0.67975	1.20299	up	0.998129	18.9035	0.00306253	0.00988952	K4B3M4,Uncharacterized protein
Solyc01g110110.3	0.771818	0.77576	1.87242	0.934138	0.665562	0.654917	1.02335	up	1.01918	6.04175	0.0430141	0.0793743	K4B3M4,Uncharacterized protein
Solyc01g110340.4	0.337156	0.322741	0.200194	1.81228	0.994637	0.811504	-1.64426	down	0.452045	13.8914	0.00715783	0.0192699	K4B3P7,Endoglucanase
Solyc01g110340.4	0.515814	0.268064	0.612895	1.02481	1.22041	2.30951	-1.47457	down	0.859589	13.4191	0.00752452	0.0198022	K4B3P7,Endoglucanase
Solyc01g110360.3	0.165227	0.369046	0.327024	31.949	50.1013	40.5617	-6.7022	down	4.83585	566.257	5.42522e-08	3.58105e-05	K4B3P9,Fructose-bisphosphate aldolase
Solyc01g110360.3	7.53361	12.3724	10.6438	90.724	118.694	80.5465	-2.99593	down	6.34534	141.588	8.59569e-06	0.000218917	K4B3P9,Fructose-bisphosphate aldolase
Solyc01g110555.1	0.622364	0.173762	0.26396	4.16505	3.24835	3.90997	-2.94424	down	0.955118	41.3066	0.000332852	0.00211332	K4B3R9,Uncharacterized protein
Solyc01g110555.1	0.562637	1.43949	1.4142	2.28876	4.6525	3.80642	-1.40126	down	1.22394	10.9895	0.0126857	0.0299565	K4B3R9,Uncharacterized protein
Solyc01g110960.4	1.26105	0.788398	3.21178	10.9185	12.2096	14.0873	-2.60315	down	3.93765	31.2445	0.000993512	0.00434625	K4B3V9,Uncharacterized protein
Solyc01g110960.4	1.61667	1.10939	1.53821	4.77588	6.43568	8.03186	-1.71085	down	3.0438	61.4444	9.46759e-05	0.000960774	K4B3V9,Uncharacterized protein
Solyc01g111040.4	229.437	262.599	247.325	73.7787	128.521	109.804	1.49014	up	7.8848	53.6368	0.000149424	0.00116322	M0ZMY5,Uncharacterized protein
Solyc01g111040.4	405.627	483.454	326.508	300.726	114.149	229.01	1.33511	up	8.74529	11.4748	0.0128726	0.0304628	M0ZMY5,Uncharacterized protein
Solyc01g111160.3	0.959368	0.947786	0.350553	7.39237	15.943	11.3378	-3.44761	down	1.73286	69.1017	6.87721e-05	0.000804765	K4B3X9,Uncharacterized protein
Solyc01g111160.3	0.610701	0.821443	1.48685	93.5526	44.4708	141.712	-6.35199	down	4.72415	123.354	1.57964e-05	0.000304856	K4B3X9,Uncharacterized protein
Solyc01g111210.3	0.113384	0.181306	0.151996	2.1744	1.34222	2.33192	-3.46124	down	1.32729	114.97	1.01276e-05	0.000238136	K4B3Y3,Uncharacterized protein
Solyc01g111210.3	0.152296	0.0400194	0.0851102	0.60719	0.882308	1.1154	-2.73316	down	0.188199	32.19	0.000710478	0.00355778	K4B3Y3,Uncharacterized protein
Solyc01g111260.2	9.43913	7.14707	10.7922	37.4654	77.5908	47.4895	-2.10085	down	5.37084	62.6062	0.000116934	0.00109396	K4B3Y8,Uncharacterized protein
Solyc01g111260.2	22.0374	16.4448	21.5249	65.3489	86.7061	81.7466	-1.72802	down	6.09506	166.468	2.79508e-06	0.000123961	K4B3Y8,Uncharacterized protein
Solyc01g111270.3	0.583919	0.306877	0.234543	21.3631	30.1729	29.4162	-5.6846	down	4.93314	277.423	9.85474e-07	0.00010959	K4B3Y9,Uncharacterized protein
Solyc01g111270.3	4.19677	1.18175	6.4833	23.3324	34.6235	35.4692	-2.76351	down	5.42032	26.4272	0.00157806	0.00606111	K4B3Y9,Uncharacterized protein
Solyc01g111280.3	5.74378	5.31067	4.12433	37.4386	63.0052	42.1729	-2.76585	down	4.2821	168.262	3.25197e-06	0.000172921	K4B3Z0,Uncharacterized protein
Solyc01g111280.3	18.3365	10.489	19.632	76.5756	82.4657	83.4476	-2.09685	down	5.26557	111.609	1.3528e-05	0.000279661	K4B3Z0,Uncharacterized protein
Solyc01g111570.3	0.929435	1.22828	0.459896	4.7246	13.5092	6.33457	-2.74658	down	3.52288	32.344	0.000954511	0.00438888	K4B419,Uncharacterized protein
Solyc01g111570.3	1.50812	0.454578	1.64263	27.9463	16.067	55.7964	-4.57307	down	5.52836	52.1182	0.000225546	0.00153833	K4B419,Uncharacterized protein
Solyc01g111830.3	3.01132	1.89616	3.27174	11.1437	14.6558	12.0756	-1.75534	down	3.2964	66.1378	7.4576e-05	0.000840866	K4B445,Methyltransferase
Solyc01g111830.3	11.2591	6.1268	10.4629	29.3853	20.1517	32.6602	-1.33664	down	4.62371	27.9608	0.00125411	0.00511935	K4B445,Methyltransferase
Solyc01g111880.4	0.350351	0.230158	0.195793	2.01306	1.29858	2.34231	-2.40864	down	1.12404	45.8219	0.000240967	0.00171131	K4B450,Uncharacterized protein
Solyc01g111880.4	0.421349	0.18769	0.568199	1.65654	1.01032	1.10584	-1.45957	down	0.825971	14.0477	0.00668527	0.0181124	K4B450,Uncharacterized protein
Solyc01g111930.4	1.49445	1.16497	1.30021	5.47785	3.81519	5.33222	-1.65004	down	2.83479	85.1463	2.8266e-05	0.000418551	K4B455,Uncharacterized protein
Solyc01g111930.4	0.542871	0.742159	0.389034	3.53576	5.12456	3.8489	-2.43986	down	2.35436	89.6847	2.7365e-05	0.000476734	K4B455,Uncharacterized protein
Solyc01g112120.4	36.8373	52.2369	52.0489	14.2572	29.4034	23.1233	1.32834	up	5.59742	22.2135	0.00244678	0.00834091	K4B473,Flavin-containing monooxygenase
Solyc01g112120.4	47.7735	52.5748	51.0797	48.8075	20.8166	30.2029	1.01622	up	5.89226	8.9583	0.0218949	0.0462996	K4B473,Flavin-containing monooxygenase
Solyc01g112260.4	0.115858	0.310534	0.247657	1.84766	5.84025	3.17618	-3.53219	down	0.754769	46.2166	0.000234573	0.00168367	K4B487,Uncharacterized protein
Solyc01g112260.4	1.2182	0.937908	1.67085	11.9787	7.30078	11.878	-2.79497	down	2.41907	102.166	1.53954e-05	0.000300824	K4B487,Uncharacterized protein
Solyc01g150170.1	1.00564	0.792765	2.66949	4.24523	5.01164	4.12182	-1.14316	down	0.154759	6.02398	0.0432447	0.0797136	A0A1U8DX29,dynamin-related protein 3B-like
Solyc01g150170.1	7.08379	5.68669	9.72292	4.41304	3.91012	3.44431	1.16166	up	1.17169	24.19	0.00153141	0.00594287	A0A1U8DX29,dynamin-related protein 3B-like
Solyc01r000850.1	5.38103	3.59712	2.45626	1.59042	3.08238	1.64953	1.09438	up	1.58579	8.92085	0.0199938	0.0433809	K4AS81,Uncharacterized protein
Solyc01r000850.1	8.8984	8.63138	8.0344	5.37184	4.97887	6.54917	1.04517	up	2.85435	45.0754	0.000253681	0.00176882	K4AS81,Uncharacterized protein
Solyc01r000880.1	11.1044	7.49887	7.9949	1.01562	0.780897	2.79562	2.76933	up	0.958333	36.5853	0.00047539	0.00255214	M1C343,Uncharacterized protein
Solyc01r000880.1	8.31275	9.8593	7.26993	4.75294	0.750663	4.34283	1.78448	up	1.15793	8.55757	0.023321	0.048674	M1C343,Uncharacterized protein
Solyc01r000910.1	1.07456	0.910045	1.12705	2.87779	4.54846	4.66698	-1.71518	down	0.460342	39.136	0.000359194	0.00211361	-
Solyc01r000910.1	1.38988	1.5522	0.582546	2.60767	4.45894	3.40868	-1.097	down	0.327681	7.47712	0.0286624	0.0572092	-
Solyc01r000940.1	1.26735	1.57885	1.64472	0.426825	0.61025	0.432149	1.85277	up	1.35205	66.1527	6.58918e-05	0.000685016	Q9ZS82,NL0D
Solyc01r000940.1	1.98495	2.28894	2.40108	1.04904	0.557292	1.40258	1.58704	up	2.07146	22.57	0.00203531	0.00748043	Q9ZS82,NL0D
Solyc01r001030.1	887.197	1796.23	1225.87	31.604	24.1742	41.9123	5.57899	up	8.61573	200.264	3.07321e-06	0.000129045	K4ASM0,Lipoxygenase
Solyc01r001030.1	741.239	662.879	680.258	130.689	30.4836	54.6574	3.6667	up	7.87516	38.4517	0.000587015	0.00310531	K4ASM0,Lipoxygenase
Solyc01r001090.1	43.094	30.0877	39.7242	97.5	140.484	103.544	-1.13808	down	4.7123	41.2168	0.0003351	0.00212381	-
Solyc01r001090.1	63.4314	33.0562	54.3253	335.956	166.593	303.726	-2.19571	down	5.80951	46.1063	0.000324397	0.00197661	-
Solyc01r001320.1	4.12759	4.8783	4.51386	2.17345	2.22231	2.7324	1.16693	up	2.22615	48.1022	0.000186677	0.00134716	-
Solyc01r001320.1	4.08578	5.1357	4.46633	1.68689	2.48025	2.73383	1.44769	up	2.25523	57.9681	0.000114222	0.00107534	-
Solyc01r002970.1	0.318101	0.397046	0.333318	1.00713	1.16914	1.73128	-1.43555	down	-0.0368769	19.7443	0.00286997	0.0096744	-
Solyc01r002970.1	0.728693	0.246152	0.833371	4.50235	6.57587	3.75983	-2.80921	down	1.6633	47.1292	0.000233569	0.00157717	-
Solyc01r003450.1	0.0455782	0.142523	0.129903	0.372517	0.598516	0.489385	-1.74722	down	-0.45838	14.6166	0.00630409	0.017533	K4AVU2,Uncharacterized protein
Solyc01r003450.1	0.141996	0.138363	0.0869965	1.33134	0.773257	0.957444	-2.80571	down	0.464815	66.8595	6.36072e-05	0.00066821	K4AVU2,Uncharacterized protein
Solyc01r003990.1	0.519426	0.735722	0.496484	3.14423	5.66174	3.95065	-2.39797	down	1.95358	86.7958	3.05116e-05	0.000502567	A0A1U8F450,probable serine/threonine-protein kinase DDB_G0272254 isoform X2
Solyc01r003990.1	1.29508	0.923029	1.41059	4.49928	4.64762	4.03536	-1.62887	down	2.25766	92.6799	2.11963e-05	0.000354703	A0A1U8F450,probable serine/threonine-protein kinase DDB_G0272254 isoform X2
Solyc01r004270.1	1.47527	0.864977	1.07124	0.694025	0.363835	0.288331	1.55803	up	-0.0180286	15.4597	0.00523258	0.0149576	K4AWH7,Uncharacterized protein
Solyc01r004270.1	1.16563	1.32346	1.06125	0.232363	0.246881	0.532582	2.2669	up	-0.0374731	33.6381	0.000622752	0.003232	K4AWH7,Uncharacterized protein
Solyc01r004520.1	0.452577	0.458633	1.08487	4.2854	12.1773	9.69782	-3.24326	down	3.44455	45.4167	0.000363934	0.00223656	K4AWS5,Uncharacterized protein
Solyc01r004520.1	1.18314	1.13644	1.88411	20.1484	15.1884	19.7108	-3.47931	down	4.62311	242.984	9.4997e-07	7.03916e-05	K4AWS5,Uncharacterized protein
Solyc01r004580.1	1.80881	0.9752	1.92584	5.06674	7.5961	6.19842	-1.53893	down	1.40744	27.984	0.00107391	0.00477049	K4AWU7,Uncharacterized protein
Solyc01r004580.1	2.76296	2.46152	2.21571	5.24291	7.59283	6.23078	-1.11461	down	1.63975	32.3993	0.000643614	0.00318166	K4AWU7,Uncharacterized protein
Solyc01r004940.1	0.564061	0.253524	0.166046	4.57391	2.48408	4.36199	-3.28949	down	1.49789	52.5008	0.000169236	0.00125958	K4AXK3,Uncharacterized protein
Solyc01r004940.1	0.0626349	0.0524624	0.074382	1.18617	2.23866	1.66343	-4.24599	down	0.228195	127.897	8.29599e-06	0.000258481	K4AXK3,Uncharacterized protein
Solyc01r005010.1	9.0181	4.23722	7.69947	65.0032	39.3426	61.4548	-2.76198	down	5.53671	82.5024	5.24186e-05	0.000596508	K4AXQ2,Uncharacterized protein
Solyc01r005010.1	2.17121	0.991956	1.00458	20.306	34.3405	27.1361	-3.81511	down	4.30173	112.293	2.08803e-05	0.000407367	K4AXQ2,Uncharacterized protein
Solyc01r005060.1	9.4072	13.4907	11.6847	2.10296	3.00113	2.72929	2.39144	up	3.91746	134.527	6.11871e-06	0.000180612	K4AXT5,Uncharacterized protein
Solyc01r005060.1	62.4008	83.1492	72.3082	13.9975	3.6621	4.87719	3.66432	up	6.52233	38.9371	0.000566432	0.00302881	K4AXT5,Uncharacterized protein
Solyc01r005210.1	0.222518	0.0578203	0.302956	3.56224	2.22417	3.95755	-3.82695	down	0.957831	65.7639	7.02599e-05	0.000712732	A0A0V0GXY5,Putative ovule protein
Solyc01r005210.1	0.895188	0.191439	0.361899	1.57569	1.75482	1.9363	-1.38506	down	0.364795	7.15404	0.0312737	0.0611923	A0A0V0GXY5,Putative ovule protein
Solyc01r005290.1	6.79374	5.2573	5.88734	36.0717	24.2971	31.6343	-2.12368	down	2.94292	134.775	5.842e-06	0.000175521	-
Solyc01r005290.1	3.41267	3.64058	2.601	10.5599	19.6884	12.6836	-1.68335	down	1.83548	42.8731	0.000296566	0.00195916	-
Solyc01r005350.1	0.133099	0.0371609	0.316123	3.19221	7.41762	4.52302	-4.49981	down	2.60316	52.1787	0.000242643	0.00171603	Q9ZS44,SBT4B protein
Solyc01r005350.1	0.429239	0.707094	0.935047	2.01908	6.34173	2.6877	-2.16981	down	2.48828	18.779	0.00388627	0.0119027	Q9ZS44,SBT4B protein
Solyc01r005360.1	0.0328109	0.0458035	0.107153	0.408794	0.938166	0.852641	-3.1004	down	0.035301	36.0206	0.000506455	0.00280486	O82777,Subtilisin-like protease
Solyc01r005360.1	0.0718736	0.232413	0.165266	1.35315	1.15668	1.6763	-2.90149	down	1.03325	50.4355	0.000160254	0.00121409	O82777,Subtilisin-like protease
Solyc01r005380.1	0.0869581	0	0.0590097	0.482895	1.02613	1.00039	-3.58848	down	0.551808	21.776	0.00247711	0.00862585	Q9ZS42,SBT4E protein
Solyc01r005380.1	0.0725657	0.087994	0.105384	1.35748	1.56014	1.6168	-3.84444	down	1.45489	315.725	2.89959e-07	3.95531e-05	Q9ZS42,SBT4E protein
Solyc01r005410.1	5.08289	2.32774	3.7546	0.118481	0.0372674	0.128736	5.49406	up	2.0301	157.353	4.21979e-06	0.000145558	K4AYI4,Carboxypeptidase
Solyc01r005410.1	5.39001	4.72241	3.48166	2.43892	0.167181	1.99646	1.97161	up	2.72468	6.20165	0.0439946	0.0807735	K4AYI4,Carboxypeptidase
Solyc01r005680.1	1.1743	1.03277	2.06614	16.0369	13.1346	27.2762	-3.49042	down	2.20419	85.4545	3.53062e-05	0.000480516	K4AZE2,Uncharacterized protein
Solyc01r005680.1	0.603088	0.621712	0.661105	7.86072	9.67834	9.48542	-3.37753	down	1.08794	252.653	7.98404e-07	0.000101637	K4AZE2,Uncharacterized protein
Solyc01r005730.1	0.247352	0.55248	0.969352	2.53939	2.12177	3.61653	-1.79271	down	0.538025	13.9856	0.00703883	0.01903	K4AZG6,Uncharacterized protein
Solyc01r005730.1	0.915098	0.275329	0.786882	2.15715	1.33524	1.5814	-1.13688	down	0.110023	7.15107	0.0306655	0.060999	K4AZG6,Uncharacterized protein
Solyc01r005880.1	44.4905	40.4803	42.0855	9.04367	16.6412	12.0434	1.99282	up	6.75532	93.205	2.7133e-05	0.000406136	K4AZX9,Uncharacterized protein
Solyc01r005880.1	41.6478	46.7778	40.0367	20.0017	13.745	20.0782	1.6915	up	6.94213	73.611	5.40298e-05	0.00069878	K4AZX9,Uncharacterized protein
Solyc01r006070.1	1.14834	1.06871	1.32582	7.24898	9.45849	8.01596	-2.34644	down	1.60284	157.581	4.07191e-06	0.000193391	K4B0D8,Annexin
Solyc01r006070.1	2.63969	2.67909	3.65311	11.2614	7.20388	8.44877	-1.35101	down	2.03337	35.2785	0.000495855	0.00263374	K4B0D8,Annexin
Solyc01r006080.1	1.17	0.568168	0.846089	3.50869	2.26804	3.43003	-1.605	down	2.11191	32.9803	0.000609682	0.00305537	A0A0V0HRK9,Putative annexin D4-like
Solyc01r006080.1	0.719087	0.528044	0.45622	2.6902	1.89857	2.39665	-1.59178	down	1.64088	34.0486	0.000600437	0.00315686	A0A0V0HRK9,Putative annexin D4-like
Solyc01r006090.1	18.3682	16.5846	16.9078	7.90946	7.873	7.97762	1.36391	up	3.20324	174.175	2.38472e-06	0.000115315	K4B0E1,Annexin
Solyc01r006090.1	19.5973	16.7427	18.7465	10.2573	7.97182	10.7029	1.37035	up	3.39138	61.1574	9.61191e-05	0.000966247	K4B0E1,Annexin
Solyc01r006410.1	12.2311	8.06832	10.1085	2.34948	2.93336	2.08258	2.27645	up	3.33238	158.878	3.29132e-06	0.000130824	Q6A1K9,Anaerobic basic leucine zipper protein
Solyc01r006410.1	13.4458	14.3425	14.7796	8.97363	4.06611	8.60354	1.40286	up	4.11852	19.1249	0.00365556	0.0116737	Q6A1K9,Anaerobic basic leucine zipper protein
Solyc01r006420.1	4.28028	3.61081	5.35593	0.590861	0.889834	0.642003	2.8738	up	2.57603	190.758	1.73195e-06	9.46389e-05	K4B196,Uncharacterized protein
Solyc01r006420.1	2.0142	2.90028	3.72757	0.784697	0.768761	0.864238	2.2781	up	2.14472	84.6424	3.31638e-05	0.000521664	K4B196,Uncharacterized protein
Solyc01r006910.1	2.08282	2.22415	2.68812	4.31097	8.24892	4.91831	-1.07959	down	2.60185	17.5702	0.00382937	0.0117631	K4B232,Uncharacterized protein
Solyc01r006910.1	1.53858	1.32552	1.49651	2.848	6.08294	3.8162	-1.07645	down	2.03736	17.5284	0.0039473	0.0123413	K4B232,Uncharacterized protein
Solyc01r006980.1	1.80305	1.09402	1.16333	34.2731	52.4268	46.413	-4.56364	down	4.95521	355.191	2.74443e-07	6.87342e-05	A0A0V0HUB7,Chlorophyll a-b binding protein, chloroplastic
Solyc01r006980.1	16.6279	38.6455	26.5116	69.2909	86.4293	65.8389	-1.17819	down	6.27065	13.2262	0.00913858	0.0229817	A0A0V0HUB7,Chlorophyll a-b binding protein, chloroplastic
Solyc01r007700.1	99.2712	112.24	106.927	31.444	53.0896	47.2748	1.51796	up	7.28429	60.8957	9.95138e-05	0.000891022	M0ZMY4,Uncharacterized protein
Solyc01r007700.1	177.822	201.377	144.242	124.823	47.0637	96.9768	1.38002	up	8.13957	12.5342	0.010629	0.0262295	M0ZMY4,Uncharacterized protein
Solyc01r007740.1	18.7447	13.5399	18.7406	53.3681	71.8435	67.5426	-1.68431	down	5.59344	133.558	6.02889e-06	0.000179136	K4B3Y8,Uncharacterized protein
Solyc01r007740.1	10.4889	9.72808	10.8137	35.2124	65.7334	41.195	-1.73	down	5.02545	74.421	5.19497e-05	0.000679771	K4B3Y8,Uncharacterized protein
Solyc02g004000.1	0.282286	0.187811	0.292433	1.28109	1.13216	1.55048	-1.92758	down	1.45733	57.3666	0.000118114	0.00110038	A0A0R0GH74,Uncharacterized protein
Solyc02g004000.1	0.368383	0.4619	0.719685	1.71651	1.21085	1.30282	-1.21491	down	1.81493	19.128	0.00296521	0.0096427	A0A0R0GH74,Uncharacterized protein
Solyc02g005110.3	1.41273	1.55682	2.07637	16.2388	11.2094	17.3449	-2.914	down	3.32643	163.408	3.00651e-06	0.000128548	K4B4B5,Uncharacterized protein
Solyc02g005110.3	0.139863	0.117148	0	5.48909	10.0904	7.64855	-5.94999	down	2.1267	105.724	2.16354e-05	0.000417301	K4B4B5,Uncharacterized protein
Solyc02g005200.4	7.92885	8.43313	7.37836	3.55579	4.4947	3.82745	1.24251	up	3.12195	77.3183	3.91344e-05	0.000506581	K4B4C4,Uncharacterized protein
Solyc02g005200.4	6.79992	8.01791	5.93436	3.62526	3.63406	6.32222	1.06702	up	3.08147	19.3305	0.00303945	0.0101156	K4B4C4,Uncharacterized protein
Solyc02g005210.3	137.06	162.131	126.048	51.938	78.9181	62.9656	1.38187	up	6.9434	55.2036	0.00013519	0.00108871	K4B4C5,Uncharacterized protein
Solyc02g005210.3	145.451	135.358	126.093	69.4809	63.1673	79.6262	1.38531	up	6.97705	105.499	1.58964e-05	0.00035369	K4B4C5,Uncharacterized protein
Solyc02g014030.3	0.113286	0.209328	0.10968	1.00527	0.86884	1.18084	-2.56314	down	0.96769	61.0794	8.57877e-05	0.000810437	K4B4K3,MRLK6
Solyc02g014030.3	0.116361	0	0.0307076	0.425259	1.60194	1.9568	-4.19665	down	1.08231	18.7887	0.00403247	0.0125466	K4B4K3,MRLK6
Solyc02g014450.3	0.695875	0.651844	0.917015	2.81863	2.58586	3.21372	-1.69251	down	2.15238	91.5573	2.20938e-05	0.000362976	K4B4P4,Uncharacterized protein
Solyc02g014450.3	0.485334	0.344918	0.251502	1.1346	2.56985	1.81433	-1.86608	down	1.37012	28.2417	0.00104557	0.00468311	K4B4P4,Uncharacterized protein
Solyc02g020940.3	0.260513	0.226284	0.206248	7.53013	11.7097	12.5642	-5.03966	down	2.86032	469.76	9.13035e-08	4.34405e-05	K4B4U4,Glyceraldehyde-3-phosphate dehydrogenase
Solyc02g020940.3	3.60715	5.71168	5.18734	15.2678	23.3423	15.5979	-1.65236	down	4.08545	44.0558	0.000308835	0.00191161	K4B4U4,Glyceraldehyde-3-phosphate dehydrogenase
Solyc02g021050.3	88.518	82.3582	79.062	42.5798	45.0371	44.8687	1.15551	up	6.43227	181.641	2.0577e-06	0.00010496	K4B4V5,Uncharacterized protein
Solyc02g021050.3	88.831	69.8687	84.8691	47.0136	43.1854	51.1611	1.23095	up	6.47701	76.4588	4.64014e-05	0.000634663	K4B4V5,Uncharacterized protein
Solyc02g021220.1	3.4868	3.4913	3.71826	1.67468	1.61126	2.33341	1.16826	up	2.74692	47.5872	0.000193242	0.00137972	K4B4X2,Uncharacterized protein
Solyc02g021220.1	4.13461	3.87408	3.76326	2.78476	2.58147	2.54882	1.01599	up	3.03523	52.617	0.000155697	0.00129665	K4B4X2,Uncharacterized protein
Solyc02g021640.3	1.52077	1.58976	2.03699	7.71997	9.75665	9.42288	-1.93289	down	3.61894	184.71	2.35985e-06	0.000150333	K4B512,Uncharacterized protein
Solyc02g021640.3	4.44174	3.32829	4.55664	11.7056	9.40934	11.4671	-1.17074	down	4.19577	71.8193	5.01134e-05	0.000582908	K4B512,Uncharacterized protein
Solyc02g021680.3	2.71432	3.93825	2.26609	0.0297402	0.0935459	0.242358	4.86261	up	1.42705	73.1931	6.42277e-05	0.000672178	K4B516,Uncharacterized protein
Solyc02g021680.3	7.31675	9.18278	8.63857	1.6504	0.419646	2.57034	2.87326	up	3.13312	25.2513	0.00187332	0.00706141	K4B516,Uncharacterized protein
Solyc02g022850.1	1.20497	0.528799	0.408314	1.61834	2.30279	1.82121	-1.18506	down	1.08007	9.20585	0.0183665	0.0404981	K4B533,Uncharacterized protein
Solyc02g022850.1	0.0550078	0.122864	0.130649	6.16811	3.66996	4.83817	-5.14538	down	1.87089	166.377	3.38018e-06	0.000175631	K4B533,Uncharacterized protein
Solyc02g022930.3	0.486807	0.471172	0.346864	3.60675	6.16917	3.42904	-2.86758	down	1.59642	96.1061	2.17285e-05	0.000418192	K4B541,3-hydroxyisobutyrate dehydrogenase
Solyc02g022930.3	1.31124	1.11657	1.6863	5.66057	4.70151	5.09456	-1.67669	down	2.12151	86.1445	2.7172e-05	0.000406362	K4B541,3-hydroxyisobutyrate dehydrogenase
Solyc02g023990.3	0.321984	0.14874	0.0389669	1.46722	2.04438	1.40542	-2.99943	down	0.124349	29.9564	0.000815751	0.00375375	K4B548,Uncharacterized protein
Solyc02g023990.3	0.238857	0.0820775	0	0.769164	1.08963	1.61604	-2.88752	down	-0.4058	12.9437	0.00870079	0.0224343	K4B548,Uncharacterized protein
Solyc02g027080.2	0.415147	0.399681	0.918013	2.05467	1.92533	2.35468	-1.43108	down	1.98332	18.1674	0.00362923	0.0116039	K4B558,Uncharacterized protein
Solyc02g027080.2	0.473861	0.449064	0.804547	1.94035	1.60861	1.80595	-1.4012	down	1.84693	33.8019	0.000565493	0.0028845	K4B558,Uncharacterized protein
Solyc02g031960.3	9.11015	5.96419	10.2449	1.34073	1.07103	1.10993	3.0622	up	0.930845	132.381	6.21723e-06	0.000182622	K4B5E2,Uncharacterized protein
Solyc02g031960.3	6.98771	2.85008	3.96872	3.14931	1.28696	1.11051	1.72509	up	0.396157	9.53707	0.0174694	0.0387611	K4B5E2,Uncharacterized protein
Solyc02g031980.3	4.40399	5.20161	5.79612	2.26846	2.26517	1.29109	1.64025	up	2.27649	43.832	0.000251248	0.00165592	Q7Y0R8,Putative urease accessory protein D
Solyc02g031980.3	7.29934	10.8308	8.3631	3.29615	3.79243	2.95541	1.84462	up	3.10424	98.4501	2.00458e-05	0.000398612	Q7Y0R8,Putative urease accessory protein D
Solyc02g031990.1	0.814596	0.363892	0.290212	0.893121	3.62317	5.67594	-2.27051	down	0.0212139	10.0962	0.0156485	0.0355859	K4B5E5,Uncharacterized protein
Solyc02g031990.1	5.78939	2.30804	2.85055	0.0855912	0.269221	0.371998	4.12402	up	0.234521	55.7828	0.000115518	0.000979294	K4B5E5,Uncharacterized protein
Solyc02g032100.4	1.84723	1.65082	1.44788	0.29811	0.625123	0.830027	1.73965	up	0.589838	22.9999	0.00177009	0.00656076	K4B5F6,Uncharacterized protein
Solyc02g032100.4	0.780229	1.06938	1.24243	0.565581	0.488248	0.850716	1.1424	up	0.169124	11.627	0.0109939	0.0269324	K4B5F6,Uncharacterized protein
Solyc02g032650.3	0.261598	0.278869	0.169451	0.912594	1.52998	1.70459	-2.07178	down	1.48868	50.0873	0.000182054	0.0014287	K4B5K9,Uncharacterized protein
Solyc02g032650.3	0.312567	0.306827	0.548495	0.937042	1.23136	0.889183	-1.15515	down	1.38359	18.3651	0.0033132	0.0104865	K4B5K9,Uncharacterized protein
Solyc02g032860.3	23.7885	26.6766	26.3024	13.489	10.9419	14.0987	1.23578	up	5.07188	85.3574	2.80299e-05	0.000416425	K4B5N0,Uncharacterized protein
Solyc02g032860.3	60.3857	62.1869	28.7032	19.0621	20.1133	20.7894	1.78674	up	6.01049	36.5838	0.00064128	0.00330315	K4B5N0,Uncharacterized protein
Solyc02g032940.4	0.147595	0.0549441	0	0.784596	1.01597	0.590073	-3.02646	down	-0.364954	15.3549	0.0056335	0.016126	K4B5N7,Uncharacterized protein
Solyc02g032940.4	0.311338	0.199138	0.260851	0.413549	0.975594	1.20761	-1.50602	down	0.0391332	12.1458	0.00957255	0.0238598	K4B5N7,Uncharacterized protein
Solyc02g036310.4	4.74742	4.35648	6.66155	3.41574	2.46822	2.5077	1.13823	up	1.09948	22.0191	0.00200353	0.00718188	K4B5S4,Uncharacterized protein
Solyc02g036310.4	2.89942	6.13264	7.61677	2.88992	3.67529	3.26172	1.20407	up	1.24538	11.9868	0.010232	0.0255007	K4B5S4,Uncharacterized protein
Solyc02g037500.1	48.7737	41.4211	36.798	14.7645	21.9415	16.7399	1.48872	up	2.52172	62.3472	8.01677e-05	0.000776075	M1BXN6,Uncharacterized protein
Solyc02g037500.1	66.9598	74.6434	60.9445	53.4655	29.3736	43.2674	1.11154	up	3.40332	18.1071	0.00379492	0.0119917	M1BXN6,Uncharacterized protein
Solyc02g037530.3	2.09133	1.91796	1.48849	4.58311	8.62424	6.79479	-1.39269	down	3.66001	40.3938	0.000356639	0.00220466	K4B5U7,Auxin response factor
Solyc02g037530.3	2.73723	2.22136	2.70232	7.92376	10.7949	11.1949	-1.72839	down	4.27264	137.509	5.44797e-06	0.000168862	K4B5U7,Auxin response factor
Solyc02g038800.1	21.1883	20.9164	21.9725	11.9548	7.12584	8.07802	1.47457	up	5.12487	55.7734	0.000132299	0.00107314	M1C4K7,Uncharacterized protein
Solyc02g038800.1	22.6643	18.9467	25.7249	13.9032	7.47169	8.71819	1.58334	up	5.27173	28.4346	0.00127767	0.00536664	M1C4K7,Uncharacterized protein
Solyc02g038805.1	3.73932	3.79723	2.9727	1.15966	2.13995	1.56245	1.3571	up	1.44613	27.5823	0.00104348	0.00450917	M1C4G5,Uncharacterized protein
Solyc02g038805.1	3.66423	3.62379	3.69612	2.48616	1.96359	1.71455	1.26612	up	1.62617	31.6169	0.000749554	0.00369634	M1C4G5,Uncharacterized protein
Solyc02g055440.4	0.43055	1.34252	0.967213	12.9236	20.9798	14.4524	-3.88761	down	2.69318	88.9112	3.88694e-05	0.00050456	K4B632,Uncharacterized protein
Solyc02g055440.4	0	0.0617357	0.0656474	5.23438	7.28841	9.09274	-6.90292	down	1.379	174.393	2.87579e-06	0.00016533	K4B632,Uncharacterized protein
Solyc02g062340.3	0.0866133	0.0967286	0.0857146	20.7911	23.0532	27.6029	-7.57378	down	3.99521	1748.57	8.76315e-10	7.80884e-06	K4B6C3,Fructose-bisphosphate aldolase
Solyc02g062340.3	1.4054	4.87891	4.34734	28.6973	57.7756	29.4508	-3.18947	down	4.93426	36.2638	0.000651631	0.00320844	K4B6C3,Fructose-bisphosphate aldolase
Solyc02g062390.3	358.166	373.12	282.047	28.6049	36.0269	38.6755	3.53965	up	7.32216	384.865	1.4493e-07	3.07014e-05	K4B6C8,Uncharacterized protein
Solyc02g062390.3	562.063	488.08	554.887	123.333	36.2304	91.7268	3.08852	up	8.12666	41.7679	0.000463432	0.00263158	K4B6C8,Uncharacterized protein
Solyc02g062460.4	225.517	134.672	156.781	53.6372	76.7683	55.4453	1.70748	up	7.5052	66.9995	7.74077e-05	0.000758739	K4B6D4,Uncharacterized protein
Solyc02g062460.4	179.917	163.012	172.737	100.39	94.1023	107.446	1.21797	up	7.74639	103.787	1.67944e-05	0.000365012	K4B6D4,Uncharacterized protein
Solyc02g062500.3	791.184	381.3	538.406	146.1	179.487	152.022	2.06658	up	9.05632	76.0378	5.11724e-05	0.000590999	K4B6D8,Uncharacterized protein
Solyc02g062500.3	549.568	506.768	443.426	307.761	193.108	274.706	1.3849	up	9.14546	34.9618	0.000554359	0.00297943	K4B6D8,Uncharacterized protein
Solyc02g062690.3	2.32345	2.20495	2.23727	1.09024	1.06689	1.06615	1.30659	up	1.17749	61.2836	8.48492e-05	0.000805374	K4B6F7,Uncharacterized protein
Solyc02g062690.3	1.24514	0.733905	1.15007	0.379214	0.695932	0.592616	1.37179	up	0.160935	16.3117	0.00476421	0.0142319	K4B6F7,Uncharacterized protein
Solyc02g063000.4	3.15138	4.97873	6.78253	62.7706	49.5528	54.0427	-3.24058	down	5.61053	126.806	1.34418e-05	0.00027921	K4B6I8,Glycosyltransferase
Solyc02g063000.4	0.233058	0.0578392	0.061504	5.54928	22.2129	14.1093	-6.33597	down	3.36235	80.8036	6.54191e-05	0.000780262	K4B6I8,Glycosyltransferase
Solyc02g063030.4	1.29876	0.257125	1.04411	10.4458	7.57558	13.5257	-3.37875	down	2.9136	46.1016	0.000324495	0.00197661	K4B6J1,Uncharacterized protein
Solyc02g063030.4	0.476435	0.51434	0.603508	4.03643	9.25	4.38999	-3.00012	down	2.0132	76.7405	4.58431e-05	0.000629442	K4B6J1,Uncharacterized protein
Solyc02g063060.4	1.26201	1.08685	1.00147	4.42655	3.2845	4.79912	-1.66155	down	2.62361	79.2629	3.59967e-05	0.000483338	K4B6J4,Uncharacterized protein
Solyc02g063060.4	0.944425	1.03404	1.07757	2.62097	3.62799	3.51133	-1.21758	down	2.27846	63.3139	8.59251e-05	0.000909868	K4B6J4,Uncharacterized protein
Solyc02g063150.3	0.969811	1.85685	1.38988	33.383	43.5495	33.8782	-4.46548	down	3.92772	275.781	6.50616e-07	6.14033e-05	M1C8J9,Ribulose bisphosphate carboxylase small chain
Solyc02g063150.3	0.0524283	0	0	10.0333	28.8713	17.1276	-9.245	down	2.76719	163.653	5.91936e-06	0.000230338	M1C8J9,Ribulose bisphosphate carboxylase small chain
Solyc02g063490.3	43.2376	33.3063	38.3041	13.6522	14.5367	12.7873	1.72126	up	5.48702	290.935	3.88109e-07	4.59756e-05	K4B6N4,Malate dehydrogenase
Solyc02g063490.3	78.8217	91.5794	79.407	18.9692	14.4307	15.9655	2.77471	up	6.53056	252.916	7.95522e-07	0.000101637	K4B6N4,Malate dehydrogenase
Solyc02g064690.3	24.114	25.654	24.1501	6.07431	6.2753	6.35788	2.22423	up	5.1023	508.581	5.2534e-08	2.30634e-05	K4B6Q5,Uncharacterized protein
Solyc02g064690.3	17.9373	15.1515	22.2336	11.1437	6.0548	9.4267	1.48237	up	4.94628	27.0249	0.00143882	0.00585986	K4B6Q5,Uncharacterized protein
Solyc02g064720.3	0.0204862	0.0686361	0.0486567	0.704459	1.52949	0.912623	-4.03252	down	0.161026	66.7535	7.2361e-05	0.000826149	K4B6Q8,Uncharacterized protein
Solyc02g064720.3	0.438785	0.621906	0.434473	1.73278	2.08761	1.96462	-1.7007	down	1.37245	54.9275	0.000121492	0.0010123	K4B6Q8,Uncharacterized protein
Solyc02g064940.1	0.499377	0.567703	0.441933	3.6379	3.60236	3.00119	-2.51496	down	1.39934	147.996	4.21735e-06	0.000145558	K4B6S9,Uncharacterized protein
Solyc02g064940.1	0.288525	0.143209	0.0761416	1.27813	2.30859	1.3549	-2.77731	down	0.265455	31.6279	0.000748774	0.00369351	K4B6S9,Uncharacterized protein
Solyc02g065000.1	4.33726	1.99395	4.45156	10.2621	7.12586	12.2262	-1.23368	down	1.78109	14.6356	0.0061563	0.0169755	K4B6T5,Uncharacterized protein
Solyc02g065000.1	5.82577	3.92282	4.27312	27.2402	26.3111	21.138	-1.96553	down	2.82964	79.5657	4.06929e-05	0.000582131	K4B6T5,Uncharacterized protein
Solyc02g065050.1	0.067503	0.0701613	0.257333	1.62096	2.10055	1.46442	-3.47918	down	0.236411	51.1651	0.000152983	0.0011804	K4B6U0,Uncharacterized protein
Solyc02g065050.1	0.0346677	0	0.0411696	0.518313	1.41346	1.02959	-4.70312	down	-0.646663	41.9252	0.000317877	0.0020541	K4B6U0,Uncharacterized protein
Solyc02g065350.3	1.10594	0.501758	0.328338	9.97251	13.1759	7.6191	-3.51105	down	2.64868	59.9213	0.000140893	0.00122427	K4B6W9,Uncharacterized protein
Solyc02g065350.3	1.54777	1.53878	3.17007	17.4304	13.1926	18.2092	-2.73562	down	3.48854	81.0411	4.87443e-05	0.00057067	K4B6W9,Uncharacterized protein
Solyc02g065420.3	0.288791	0.621999	0.269463	0.863536	1.96605	0.966062	-1.21465	down	-0.15913	6.49923	0.0375899	0.0710948	K4B6X5,CASP-like protein
Solyc02g065420.3	0.481986	0.333978	0.634345	2.40583	3.06786	3.46187	-2.38667	down	0.868774	74.5734	4.4183e-05	0.000542304	K4B6X5,CASP-like protein
Solyc02g065470.1	5.9299	3.03528	2.93418	42.5226	60.9662	39.5121	-3.11773	down	3.63192	92.1592	3.36047e-05	0.000525353	K4B6X9,Uncharacterized protein
Solyc02g065470.1	13.2302	16.5015	22.6197	74.5083	47.5436	89.4669	-1.77767	down	4.51386	37.7699	0.000557351	0.00285185	K4B6X9,Uncharacterized protein
Solyc02g065550.4	10.8073	11.9674	15.0942	67.0987	85.4282	75.5947	-2.35112	down	5.72493	240.629	7.6211e-07	6.56581e-05	K4B6Y7,Uncharacterized protein
Solyc02g065550.4	4.37299	3.69737	4.62546	41.3279	68.6776	53.0856	-3.21973	down	5.01495	332.438	3.06785e-07	7.10068e-05	K4B6Y7,Uncharacterized protein
Solyc02g065570.1	0.292296	0	0.694232	8.74017	24.4539	37.3945	-5.6385	down	0.709622	45.2326	0.000296362	0.00195911	K4B6Y9,Uncharacterized protein
Solyc02g065570.1	1.70743	0.591556	0.774882	29.3301	32.523	26.1958	-4.57238	down	1.14879	181.918	2.0467e-06	0.000104696	K4B6Y9,Uncharacterized protein
Solyc02g065610.3	0.375081	0.42104	0.653656	2.65551	2.46168	2.25199	-2.10953	down	1.05718	69.845	5.50003e-05	0.000614352	K4B6Z3,Uncharacterized protein
Solyc02g065610.3	0.261979	0.0344205	0.183007	1.02912	1.7299	1.47864	-2.64954	down	0.12376	21.9041	0.00215781	0.00781159	K4B6Z3,Uncharacterized protein
Solyc02g065765.1	0.726083	0.690749	0.510968	4.99893	14.6665	8.12483	-3.36194	down	2.846	74.6003	6.57051e-05	0.000782229	K4B708,COBRA protein
Solyc02g065765.1	3.70465	1.67356	3.39345	28.3265	17.8643	30.6863	-2.90873	down	4.4799	80.0441	5.76131e-05	0.000631395	K4B708,COBRA protein
Solyc02g065780.1	0.153682	0.514889	0.547513	40.822	206.936	78.7318	-7.58271	down	3.73771	84.5105	5.70518e-05	0.000722143	K4B709,Uncharacterized protein
Solyc02g065780.1	8.82758	7.93112	12.3853	248.996	235.756	299.498	-4.5165	down	5.19434	587.374	3.12833e-08	2.01174e-05	K4B709,Uncharacterized protein
Solyc02g066920.3	0.694107	2.09874	2.33677	11.1685	22.1347	11.4693	-2.87782	down	2.44355	34.2612	0.000738213	0.00349521	K4B724,Uncharacterized protein
Solyc02g066920.3	0.324068	0.0723829	0.153938	11.8866	12.7666	16.2135	-5.69751	down	2.06992	206.411	1.60863e-06	0.000128672	K4B724,Uncharacterized protein
Solyc02g067010.3	0.057339	0.0893956	0.114497	0.716807	0.475806	0.958155	-2.79882	down	0.831636	55.7347	0.000115844	0.000980673	K4B733,Uncharacterized protein
Solyc02g067010.3	0.0196318	0.0328869	0.0466275	0.371783	0.400211	0.437282	-3.15715	down	-0.0630681	71.1311	5.88123e-05	0.00073658	K4B733,Uncharacterized protein
Solyc02g067040.3	2.66586	2.11726	2.19943	0.0764679	0.310678	0.384276	3.42097	up	1.77425	55.4609	0.00015464	0.00118892	K4B736,Uncharacterized protein
Solyc02g067040.3	5.23083	6.93895	4.83985	2.81087	0.462425	1.12226	2.3411	up	3.28458	13.4454	0.00905121	0.0231237	K4B736,Uncharacterized protein
Solyc02g067060.3	0.557758	0.437022	0.598159	4.6119	3.93247	3.91429	-2.73239	down	2.49738	299.242	3.51065e-07	4.41947e-05	K4B738,Hexosyltransferase
Solyc02g067060.3	0.273228	0.295295	0.23027	2.81997	4.39625	4.25864	-3.37439	down	2.2056	256.872	7.53755e-07	9.80542e-05	K4B738,Hexosyltransferase
Solyc02g067080.4	10.469	9.29233	10.1772	26.161	20.7034	26.016	-1.04721	down	4.88803	79.3386	3.58811e-05	0.000482506	K4B740,UDP-glucose 6-dehydrogenase
Solyc02g067080.4	5.99215	5.73797	5.87776	16.0019	16.3365	17.6066	-1.05562	down	4.23783	106.245	1.55241e-05	0.000348704	K4B740,UDP-glucose 6-dehydrogenase
Solyc02g067350.3	2.15056	0.823514	1.27392	4.67249	7.0123	5.48617	-1.78709	down	2.9796	30.8966	0.000930003	0.00412556	K4B767,Uncharacterized protein
Solyc02g067350.3	0.17439	0.129838	0.0460214	2.6266	4.49387	4.48198	-4.54275	down	2.01545	121.39	1.05946e-05	0.000290342	K4B767,Uncharacterized protein
Solyc02g067470.4	0.566264	0.555866	0.6853	1.45994	1.45951	1.77075	-1.13625	down	0.586044	26.698	0.0011488	0.00480384	K4B779,Uncharacterized protein
Solyc02g067470.4	0.290818	0.433042	0.422107	1.19167	1.88208	1.4764	-1.53058	down	0.347956	27.9603	0.00107656	0.0047799	K4B779,Uncharacterized protein
Solyc02g067520.4	0.713638	1.06264	0.517904	4.74201	4.49248	3.89466	-2.06628	down	0.480236	38.833	0.000402606	0.00239175	-
Solyc02g067520.4	1.11936	1.36404	1.80778	6.20695	4.93549	5.61262	-1.72703	down	0.960817	49.9104	0.000165762	0.00124549	-
Solyc02g067660.4	0.0105627	0.153701	0.138058	0.820778	1.79285	1.58546	-3.5391	down	0.583527	28.351	0.00113178	0.00475253	K4B798,Uncharacterized protein
Solyc02g067660.4	0.141042	0.218097	0.103074	1.03813	2.71154	4.16401	-3.60364	down	1.35682	42.8309	0.000344284	0.0021542	K4B798,Uncharacterized protein
Solyc02g067690.3	32.1447	22.4151	35.3172	146.058	185.994	199.833	-2.33428	down	7.38312	175.62	2.39943e-06	0.000115519	K4B7A1,Uncharacterized protein
Solyc02g067690.3	11.8873	9.2695	16.5421	143.002	221.73	162.702	-3.34792	down	7.13108	183.269	3.11554e-06	0.000170713	K4B7A1,Uncharacterized protein
Solyc02g067840.3	42.3455	37.5943	39.2193	15.9866	16.3113	17.2148	1.50485	up	5.42939	338.883	2.25198e-07	3.69922e-05	K4B7B6,Uncharacterized protein
Solyc02g067840.3	53.9411	59.2263	60.5878	38.7503	23.2151	32.1996	1.31273	up	6.13055	33.9957	0.000680422	0.003446	K4B7B6,Uncharacterized protein
Solyc02g068120.3	0.0638876	0.0356744	0.0379348	0.41391	2.1312	1.49602	-4.31236	down	-0.130983	36.3188	0.000493927	0.00275172	K4B7E4,Uncharacterized protein
Solyc02g068120.3	0.0932988	0.129297	0	3.08788	2.56895	4.55864	-5.2191	down	1.21186	69.7988	7.32454e-05	0.00073325	K4B7E4,Uncharacterized protein
Solyc02g068140.3	0.0193014	0	0	0.365526	0.756288	0.661418	-5.72971	down	-0.562963	53.4887	0.000147758	0.00125794	K4B7E6,Uncharacterized protein
Solyc02g068140.3	0.0375826	0.0390626	0.0614019	1.35878	0.871803	1.71879	-4.57535	down	0.609095	131.624	6.3422e-06	0.000184272	K4B7E6,Uncharacterized protein
Solyc02g068280.4	1.41342	1.1883	1.64079	7.92249	8.19046	9.60537	-2.15016	down	3.67178	191.045	2.101e-06	0.000146266	K4B7G0,Uncharacterized protein
Solyc02g068280.4	1.80126	2.00879	2.23136	2.57808	7.57558	4.17918	-1.00108	down	3.21856	7.40037	0.031042	0.0616177	K4B7G0,Uncharacterized protein
Solyc02g068310.4	33.1934	20.4729	23.4947	6.20921	5.21568	2.44979	2.70212	up	4.39706	58.5637	0.000157458	0.0012009	K4B7G3,Uncharacterized protein
Solyc02g068310.4	81.728	80.9644	77.3575	17.1612	6.43851	15.2122	3.05121	up	6.10393	59.404	0.00016531	0.00133491	K4B7G3,Uncharacterized protein
Solyc02g068350.1	0.619805	0.905172	0.509572	5.84511	10.2748	8.00562	-3.09712	down	1.87416	121.317	9.92241e-06	0.000282697	K4B7G7,Uncharacterized protein
Solyc02g068350.1	2.87787	3.98023	4.70183	13.125	13.7088	15.1864	-1.62026	down	3.01289	68.3338	5.91577e-05	0.000637423	K4B7G7,Uncharacterized protein
Solyc02g068530.4	9.36038	6.55999	9.45871	25.2233	17.1027	24.2624	-1.1624	down	4.766	39.3428	0.000374827	0.00218066	K4B7I5,Uncharacterized protein
Solyc02g068530.4	5.32513	4.98081	6.36726	13.7976	16.9309	15.1719	-1.00904	down	4.17062	67.8868	6.84996e-05	0.000803157	K4B7I5,Uncharacterized protein
Solyc02g068600.3	0.0593909	0	0	0.843549	1.60383	1.08544	-5.20609	down	-0.217227	41.0869	0.000338386	0.00213779	K4B7J2,Uncharacterized protein
Solyc02g068600.3	0.173464	0.0300492	0.078723	0.811241	0.932353	0.898409	-2.96293	down	-0.426664	37.286	0.000417768	0.00234853	K4B7J2,Uncharacterized protein
Solyc02g069120.3	41.5017	48.8075	47.0282	22.9083	25.2871	25.462	1.14261	up	6.12357	102.637	1.49585e-05	0.000296633	K4B7P4,Uncharacterized protein
Solyc02g069120.3	50.3725	56.9956	41.7026	36.091	21.8452	34.8526	1.11756	up	6.35034	20.2982	0.00302383	0.010082	K4B7P4,Uncharacterized protein
Solyc02g069240.1	24.5262	19.0716	25.104	5.26885	5.80613	5.23809	2.30724	up	4.28922	418.049	1.06209e-07	2.96398e-05	K4B7Q6,Uncharacterized protein
Solyc02g069240.1	23.674	28.1341	21.4096	14.5693	7.29727	11.1636	1.57264	up	4.64298	28.1368	0.00128692	0.00539534	K4B7Q6,Uncharacterized protein
Solyc02g069290.3	0.895725	0.608899	1.4337	4.7098	12.194	7.0731	-2.55652	down	3.76928	37.9962	0.000607228	0.00317456	K4B7R1,Uncharacterized protein
Solyc02g069290.3	2.11062	3.03445	2.61548	9.15239	12.0988	11.9602	-1.84869	down	4.48979	94.4006	2.14778e-05	0.000356761	K4B7R1,Uncharacterized protein
Solyc02g069420.4	32.8004	20.56	29.141	14.8333	12.6719	15.174	1.1792	up	5.72004	58.709	9.77135e-05	0.000880155	K4B7S4,Phospholipid-transporting ATPase
Solyc02g069420.4	45.2025	58.2682	45.9823	15.1931	9.63352	15.0056	2.34143	up	6.4223	97.3189	2.61527e-05	0.0004647	K4B7S4,Phospholipid-transporting ATPase
Solyc02g069430.4	12.6583	8.36158	12.9335	4.92364	4.82787	6.82666	1.26379	up	3.87651	42.9424	0.000269611	0.00173255	K4B7S5,Phospholipid-transporting ATPase
Solyc02g069430.4	20.4599	26.1219	16.9923	6.6836	3.64845	6.01603	2.38923	up	4.64225	62.94	0.000121044	0.00111832	K4B7S5,Phospholipid-transporting ATPase
Solyc02g069450.3	0.982056	0.309339	0.388746	9.8386	17.28	10.7574	-3.9978	down	2.366	79.246	5.27546e-05	0.000686773	K4B7S7,Uncharacterized protein
Solyc02g069450.3	2.20639	3.97502	2.40318	20.2404	30.0987	20.0087	-2.77851	down	3.46402	82.358	4.63084e-05	0.000553672	K4B7S7,Uncharacterized protein
Solyc02g069460.3	47.8433	67.1473	52.1105	152.446	215.442	133.597	-1.33471	down	6.6818	33.913	0.000710972	0.00340382	K4B7S8,Uncharacterized protein
Solyc02g069460.3	30.8044	24.0578	20.1658	94.1854	138.315	118.571	-1.76357	down	5.9453	91.2989	2.57868e-05	0.000461418	K4B7S8,Uncharacterized protein
Solyc02g069570.3	31.5162	30.6834	28.5595	13.5097	18.5453	17.8789	1.10428	up	5.94433	68.6041	5.83853e-05	0.000633075	K4B7T9,Uncharacterized protein
Solyc02g069570.3	33.7731	37.1598	30.6109	17.7217	14.7107	19.2489	1.41714	up	6.11691	86.1326	3.12984e-05	0.000506659	K4B7T9,Uncharacterized protein
Solyc02g069620.4	1.02156	1.18993	1.38125	5.09434	6.03886	4.70912	-1.89958	down	1.95146	103.626	1.44751e-05	0.000290244	K4B7U4,Uncharacterized protein
Solyc02g069620.4	0.217094	0.20204	0.214841	2.84904	4.40647	4.29829	-3.71147	down	1.18346	227.211	1.15391e-06	0.000112583	K4B7U4,Uncharacterized protein
Solyc02g069670.4	0.490328	0.273796	0.411618	9.06665	15.9448	11.25	-4.4729	down	3.8341	266.206	7.49492e-07	9.80542e-05	K4B7U9,Uncharacterized protein
Solyc02g069670.4	1.20166	1.40296	1.96325	21.9137	19.5021	23.4726	-3.59192	down	4.83766	340.988	2.32985e-07	3.69922e-05	K4B7U9,Uncharacterized protein
Solyc02g069800.1	58.1173	73.6501	71.4399	12.4	13.9542	10.6368	2.70191	up	5.42532	284.151	4.22135e-07	4.82048e-05	K4B7W2,Uncharacterized protein
Solyc02g069800.1	82.0778	68.7228	80.9539	44.4201	17.6191	23.3373	1.85185	up	5.86092	22.6806	0.00248769	0.00864409	K4B7W2,Uncharacterized protein
Solyc02g069970.4	0.102486	0.166481	0.121708	0.399317	0.838667	0.617259	-1.77463	down	-0.180644	22.0876	0.00210831	0.00767761	K4B7X9,Uncharacterized protein
Solyc02g069970.4	0.063495	0.122563	0.128437	1.09642	0.862182	0.829672	-2.89995	down	0.293519	71.6718	5.04589e-05	0.000585791	K4B7X9,Uncharacterized protein
Solyc02g070020.1	210.229	86.7683	153.893	13.3463	14.6776	10.3532	3.77523	up	6.96123	140.634	9.64395e-06	0.000233058	K4B7Y4,Uncharacterized protein
Solyc02g070020.1	387.166	503.17	302.683	144.683	22.8413	57.5044	2.79333	up	8.58047	15.894	0.00609283	0.0170868	K4B7Y4,Uncharacterized protein
Solyc02g070030.4	0.917039	0.918618	1.01331	2.48861	2.41375	2.80532	-1.19654	down	2.49046	83.1614	3.06136e-05	0.000439576	K4B7Y5,Uncharacterized protein
Solyc02g070030.4	0.634781	0.609819	0.55119	1.61917	2.53714	2.14407	-1.34674	down	2.05081	55.301	0.000132843	0.00118632	K4B7Y5,Uncharacterized protein
Solyc02g070260.4	1.59149	1.91906	1.67902	8.55653	20.6509	11.9385	-2.51409	down	5.3895	78.0618	6.22169e-05	0.000759993	K4B808,Uncharacterized protein
Solyc02g070260.4	5.54478	4.93774	6.97348	29.0104	20.5201	29.6879	-1.94939	down	6.56271	116.016	1.11723e-05	0.0002528	K4B808,Uncharacterized protein
Solyc02g070385.1	30.6168	30.5826	29.2332	14.9122	18.7846	18.6509	1.0303	up	2.42917	51.0812	0.000153797	0.00118446	-
Solyc02g070385.1	34.4089	44.4709	34.7996	21.6768	19.7874	22.626	1.27	up	2.7805	58.6458	0.000110032	0.00105203	-
Solyc02g070390.3	117.71	106.334	102.698	51.6885	67.9167	59.7364	1.10569	up	7.20302	88.1301	2.51516e-05	0.000391767	K4B820,Uncharacterized protein
Solyc02g070390.3	121.234	134.394	120.994	73.4175	63.7271	81.4331	1.22863	up	7.47449	79.2666	4.12019e-05	0.000587911	K4B820,Uncharacterized protein
Solyc02g070540.3	0.592896	0.583313	0.335282	2.96884	7.4299	3.53134	-2.71923	down	1.87258	46.3704	0.000251075	0.00175614	K4B835,Uncharacterized protein
Solyc02g070540.3	1.67671	1.14278	1.27239	7.54977	4.61883	5.52793	-1.87946	down	2.46977	66.1839	6.57887e-05	0.000684702	K4B835,Uncharacterized protein
Solyc02g070580.1	5.88331	3.30541	4.39275	2.0749	2.07735	1.64426	1.45535	up	2.33775	46.3053	0.000210911	0.00146741	A9QPL5,Sterol 22-desaturase
Solyc02g070580.1	7.73566	7.39545	7.4056	3.3446	1.71389	2.06912	2.0815	up	3.03131	49.4366	0.000210576	0.00157419	A9QPL5,Sterol 22-desaturase
Solyc02g070790.3	0.263489	0.240759	0.227568	1.76676	2.68889	2.73613	-2.82438	down	1.17504	142.032	5.80736e-06	0.0002281	K4B860,Uncharacterized protein
Solyc02g070790.3	0.44309	1.04227	0.533411	3.29707	2.58608	4.70368	-2.13135	down	1.92047	28.061	0.00116549	0.00485222	K4B860,Uncharacterized protein
Solyc02g070800.2	20.5173	13.8212	18.9972	32.7973	54.1651	42.3745	-1.04477	down	5.1218	28.34	0.00105589	0.00454404	K4B861,Uncharacterized protein
Solyc02g070800.2	2.68631	2.57749	3.5945	31.5456	69.0166	35.8276	-3.4768	down	4.63312	124.761	1.34178e-05	0.000326236	K4B861,Uncharacterized protein
Solyc02g070940.1	0.532397	0.4694	0.598971	63.455	110.774	67.1191	-6.76685	down	4.78578	642.413	3.03302e-08	3.17968e-05	Q41422,Chlorophyll a-b binding protein, chloroplastic
Solyc02g070940.1	7.55665	22.0032	16.5504	133.991	178.672	140.822	-3.03835	down	5.96108	55.9644	0.000182239	0.00132315	Q41422,Chlorophyll a-b binding protein, chloroplastic
Solyc02g070950.1	0.0560418	0.0625867	0.0665523	4.66416	5.37103	2.17649	-5.53592	down	0.612315	109.167	1.417e-05	0.00033493	Q41422,Chlorophyll a-b binding protein, chloroplastic
Solyc02g070950.1	0	0.396965	0	7.36052	22.2259	10.3649	-6.35625	down	2.32307	42.6769	0.00040695	0.00230861	Q41422,Chlorophyll a-b binding protein, chloroplastic
Solyc02g070970.1	0	0.113419	0	6.27116	23.3681	9.53316	-8.05689	down	2.28189	70.8091	8.92279e-05	0.00082646	Q41422,Chlorophyll a-b binding protein, chloroplastic
Solyc02g070970.1	0	0.0625867	0.0665523	4.44073	4.12471	1.98445	-5.87576	down	0.415471	70.1843	6.14472e-05	0.000755249	Q41422,Chlorophyll a-b binding protein, chloroplastic
Solyc02g070980.1	0	0	0	1.64782	2.10687	1.66437	-8.69596	down	-0.505998	132.081	7.49133e-05	0.000841276	K4B876,Chlorophyll a-b binding protein, chloroplastic
Solyc02g070980.1	0	0	0.059427	3.06198	7.40865	3.61492	-7.47324	down	0.843167	93.5527	2.43324e-05	0.00038365	K4B876,Chlorophyll a-b binding protein, chloroplastic
Solyc02g070990.1	0	0	0	5.13896	5.43038	3.29674	-10.0601	down	0.758404	197.902	2.73334e-05	0.000476649	K4B877,Chlorophyll a-b binding protein, chloroplastic
Solyc02g070990.1	0	0	0	11.7474	33.0611	13.9798	-12.251	down	2.85694	118.588	0.000178511	0.00130414	K4B877,Chlorophyll a-b binding protein, chloroplastic
Solyc02g071000.1	0.0545607	0.0567093	0.059427	13.4845	33.8946	16.9869	-8.23468	down	2.99144	213.392	2.26816e-06	0.000111333	K4B878,Chlorophyll a-b binding protein, chloroplastic
Solyc02g071000.1	0	0	0	9.07697	10.0892	4.99312	-10.8604	down	1.5243	188.043	3.46952e-05	0.000534895	K4B878,Chlorophyll a-b binding protein, chloroplastic
Solyc02g071010.1	0.112084	0.312934	0.0665523	39.4359	49.4669	27.4942	-7.41117	down	3.74963	270.393	1.04225e-06	0.000109911	Q41422,Chlorophyll a-b binding protein, chloroplastic
Solyc02g071010.1	0.245523	1.58786	0.713124	58.5308	122.49	72.9702	-6.38067	down	4.97596	105.735	2.56866e-05	0.000394723	Q41422,Chlorophyll a-b binding protein, chloroplastic
Solyc02g071020.3	3.42486	18.4424	9.6036	209.782	344.79	221.467	-4.34994	down	7.22009	45.1876	0.000344191	0.00205352	A0A1D6S1V3,Chlorophyll a-b binding protein, chloroplastic
Solyc02g071020.3	0.187118	0.417943	0.222212	137.25	224.911	145.107	-8.79662	down	6.42755	667.841	4.12996e-08	3.34564e-05	A0A1D6S1V3,Chlorophyll a-b binding protein, chloroplastic
Solyc02g071030.2	5.1287	27.5607	14.3813	314.059	516.074	331.517	-4.35117	down	7.21946	45.3079	0.000341511	0.00204294	Q41422,Chlorophyll a-b binding protein, chloroplastic
Solyc02g071030.2	0.280209	0.625867	0.332762	205.447	336.505	217.105	-8.79555	down	6.42648	668.031	4.12595e-08	3.34564e-05	Q41422,Chlorophyll a-b binding protein, chloroplastic
Solyc02g071090.3	13.0288	10.8772	13.0968	2.57278	1.59475	1.93397	2.83089	up	3.47151	221.504	1.02193e-06	7.31387e-05	K4B885,Uncharacterized protein
Solyc02g071090.3	10.0099	8.97757	9.82073	4.95788	2.60937	4.08105	1.73405	up	3.40674	41.2304	0.000367472	0.00225121	K4B885,Uncharacterized protein
Solyc02g071260.3	0.521366	0.807318	0.60843	2.31962	2.85347	2.67012	-1.76684	down	2.68406	70.1382	5.42373e-05	0.000607524	K4B8A2,Phytochrome
Solyc02g071260.3	0.262295	0.122053	0.38936	1.19825	3.53001	2.13472	-2.67117	down	2.2134	28.7496	0.00122501	0.00520802	K4B8A2,Phytochrome
Solyc02g071280.3	36.5665	33.0454	27.8592	10.5379	17.6241	11.8273	1.5282	up	5.6424	53.9661	0.000159347	0.00120961	K4B8A4,Uncharacterized protein
Solyc02g071280.3	40.8951	43.5762	42.1351	18.3462	19.1652	21.999	1.53852	up	6.11932	244.8	8.90945e-07	0.000103981	K4B8A4,Uncharacterized protein
Solyc02g071580.4	0.840294	0.790256	0.399156	4.41693	2.22	2.83909	-1.79307	down	2.19285	19.7161	0.00316012	0.0104199	K4B8D4,Uncharacterized protein
Solyc02g071580.4	1.79979	0.841353	2.46681	3.50377	4.10238	4.44323	-1.01658	down	2.81392	9.58437	0.0179939	0.0398621	K4B8D4,Uncharacterized protein
Solyc02g071610.3	0.203455	0.0302096	0.0633148	3.04271	0.953777	2.045	-4.08259	down	0.621226	36.0117	0.000563949	0.00287743	K4B8D7,Uncharacterized protein
Solyc02g071610.3	0.029854	0	0	0.773663	1.86531	1.02303	-6.13615	down	-0.195584	58.6351	0.000110096	0.00105209	K4B8D7,Uncharacterized protein
Solyc02g071880.3	0.495488	0.369744	0.359787	3.05768	3.66595	3.41173	-2.80726	down	2.62039	297.773	3.57279e-07	4.41947e-05	K4B8G3,Uncharacterized protein
Solyc02g071880.3	0.208795	0.218606	0.294446	1.59986	4.45684	2.15394	-3.03256	down	2.17672	60.4637	0.00011262	0.00106947	K4B8G3,Uncharacterized protein
Solyc02g071920.3	0.205773	0.114902	0.0407276	0.546931	0.980614	1.01854	-2.29603	down	-0.654556	17.1978	0.00415019	0.0128122	K4B8G7,Nodulin26-like intrinsic protein 12
Solyc02g071920.3	0	0.17352	0.163652	1.18915	1.02011	2.09474	-3.41815	down	-0.00229564	20.5092	0.00271228	0.00902723	K4B8G7,Nodulin26-like intrinsic protein 12
Solyc02g072260.4	14.3762	9.93162	9.86601	3.87302	3.98739	4.86738	1.65946	up	3.03775	85.7554	2.75918e-05	0.000410594	K4B8K0,Uncharacterized protein
Solyc02g072260.4	17.3201	18.6485	11.0226	4.93555	5.43206	7.00052	1.89155	up	3.55099	66.656	7.29e-05	0.000830706	K4B8K0,Uncharacterized protein
Solyc02g072440.4	0.0518959	0.0362229	0	0.827616	1.1129	0.585378	-4.30759	down	0.484538	39.7077	0.000397976	0.00237215	K4B8L8,Uncharacterized protein
Solyc02g072440.4	0.202098	0.203492	0.330185	1.88803	1.26492	1.7404	-2.49988	down	1.63734	88.0875	2.51929e-05	0.000392068	K4B8L8,Uncharacterized protein
Solyc02g076680.3	24.8335	16.765	14.9795	2.03142	1.8656	2.65837	3.34396	up	5.1529	210.261	1.82066e-06	9.64006e-05	K4B8P5,Uncharacterized protein
Solyc02g076680.3	25.8534	31.3471	20.915	7.98944	3.01885	10.1232	2.31838	up	5.855	26.011	0.00173053	0.00668142	K4B8P5,Uncharacterized protein
Solyc02g076690.3	0.354387	0.357474	0.285093	2.55234	4.03141	2.65081	-2.74408	down	1.6019	130.179	7.81246e-06	0.000249971	K4B8P6,Uncharacterized protein
Solyc02g076690.3	1.32444	0.740352	0.981913	3.07498	3.92931	5.09002	-1.75483	down	2.24961	48.1787	0.000185726	0.00134304	K4B8P6,Uncharacterized protein
Solyc02g076710.3	607.589	512.892	582.163	222.579	224.514	274.974	1.47372	up	9.55441	149.509	4.07025e-06	0.000143828	K4B8P8,Uncharacterized protein
Solyc02g076710.3	457.056	449.109	350.379	355.681	230.159	236.613	1.0403	up	9.35328	16.757	0.00444663	0.013489	K4B8P8,Uncharacterized protein
Solyc02g076800.1	137.232	43.5649	68.9112	41.8093	38.4047	34.5254	1.33929	up	5.1639	13.0855	0.00936866	0.0234392	K4B8Q7,Uncharacterized protein
Solyc02g076800.1	77.3306	62.8204	41.399	26.3503	32.93	31.9272	1.45148	up	4.802	40.4787	0.000388544	0.00233231	K4B8Q7,Uncharacterized protein
Solyc02g076870.4	13.8087	13.6088	12.3976	6.27493	6.84482	5.75601	1.31785	up	4.30233	136.956	5.52486e-06	0.000169233	K4B8R4,Uncharacterized protein
Solyc02g076870.4	18.1573	18.7387	16.7482	8.48228	5.92304	9.18296	1.62445	up	4.75219	67.3351	7.03453e-05	0.000815858	K4B8R4,Uncharacterized protein
Solyc02g076920.3	0.328487	0.744923	0.683044	5.96232	5.30521	7.19627	-3.14658	down	2.22121	97.1168	1.97599e-05	0.000344764	K4B8R9,Uncharacterized protein
Solyc02g076920.3	0.337404	0.411063	0.437109	2.10951	1.75407	2.1022	-1.88905	down	0.733496	56.7081	0.000122572	0.00112544	K4B8R9,Uncharacterized protein
Solyc02g077090.4	0.664128	0.365443	0.553159	5.56538	4.15536	4.84455	-2.96958	down	2.50743	179.32	2.15289e-06	0.00010798	K4B8T6,Uncharacterized protein
Solyc02g077090.4	0.260824	0.358505	0.333568	1.7398	2.03973	2.24593	-2.20714	down	1.26863	108.686	1.43818e-05	0.000337254	K4B8T6,Uncharacterized protein
Solyc02g077310.4	0.682674	1.02492	0.991417	2.72878	2.63218	2.84637	-1.3588	down	0.642571	29.6401	0.000842157	0.00383507	K4B8V8,D-aminoacyl-tRNA deacylase
Solyc02g077310.4	0.337617	0.522065	0.24673	2.01907	2.94281	2.52154	-2.28781	down	0.2398	43.9683	0.000274167	0.00186425	K4B8V8,D-aminoacyl-tRNA deacylase
Solyc02g077330.3	0.0291039	0.03025	0.0633994	2.88973	0.806854	8.8735	-6.39342	down	1.57509	31.0679	0.0010094	0.0044008	K4B8W0,Uncharacterized protein
Solyc02g077330.3	0	0.0333852	0	0.744901	1.34545	1.10977	-5.93614	down	-0.368425	61.5918	9.39455e-05	0.000956194	K4B8W0,Uncharacterized protein
Solyc02g077430.4	0.785805	0.3025	0.158499	11.4333	14.721	5.83603	-4.42885	down	2.9535	57.1223	0.000171355	0.00126659	K4B8W9,Uncharacterized protein
Solyc02g077430.4	0.0298939	0	0.0355005	9.86249	21.4956	3.89273	-8.49788	down	2.9223	72.6951	9.01829e-05	0.000934985	K4B8W9,Uncharacterized protein
Solyc02g077700.1	33.8166	38.4511	28.7739	10.7492	15.5101	12.4583	1.63116	up	3.48475	74.2501	4.4831e-05	0.000546532	K4B8Z5,Uncharacterized protein
Solyc02g077700.1	38.1447	43.5788	43.0424	22.0932	20.6878	23.9836	1.34648	up	3.95784	118.901	1.06214e-05	0.000290342	K4B8Z5,Uncharacterized protein
Solyc02g077710.1	2002.6	1754	1475.43	312.761	159.964	333.953	2.93472	up	10.1072	91.0424	3.42646e-05	0.000470569	K4B8Z6,Uncharacterized protein
Solyc02g077710.1	2693.91	2357.52	2741.86	380.186	212.821	418.646	3.37997	up	10.7413	117.706	1.09906e-05	0.000293664	K4B8Z6,Uncharacterized protein
Solyc02g078030.3	28.6964	13.3134	16.7057	7.20862	6.62499	4.99609	1.8645	up	3.41532	42.2154	0.000355426	0.00209624	K4B928,Uncharacterized protein
Solyc02g078030.3	31.0847	30.2377	28.6331	16.6593	8.70061	17.5761	1.5002	up	4.23245	27.2397	0.00137517	0.0056811	K4B928,Uncharacterized protein
Solyc02g078040.3	0	0	0	2.98051	5.07812	14.219	-11.1907	down	1.80856	53.1595	0.00104697	0.00451578	K4B929,Uncharacterized protein
Solyc02g078040.3	0	0.0989974	0	0.927723	3.52032	1.9998	-5.45819	down	0.0301494	32.187	0.000775092	0.00378872	K4B929,Uncharacterized protein
Solyc02g078140.3	31.5719	30.9289	27.8802	15.8151	16.7546	18.5642	1.06327	up	5.87659	101.296	1.56479e-05	0.000303118	K4B939,Uncharacterized protein
Solyc02g078140.3	29.402	33.0316	28.549	17.7251	19.204	22.3899	1.06828	up	5.98657	93.054	2.42008e-05	0.000447413	K4B939,Uncharacterized protein
Solyc02g078240.4	3.27813	4.44258	4.47794	11.6106	14.2843	14.973	-1.49915	down	3.35803	69.7633	5.52154e-05	0.00061599	K4B949,Uncharacterized protein
Solyc02g078240.4	0.96735	0.373958	0.574387	6.87907	12.8053	11.3047	-3.52882	down	2.53671	90.4653	3.13753e-05	0.000507304	K4B949,Uncharacterized protein
Solyc02g078340.4	1.56899	2.51411	2.27857	0.28222	0.591802	0.306647	2.6644	up	-0.112609	44.2266	0.00024419	0.00162606	K4B958,Uncharacterized protein
Solyc02g078340.4	1.41013	1.57482	1.91383	0.937009	0.355556	0.536914	1.82517	up	-0.266848	16.4097	0.00469082	0.0140675	K4B958,Uncharacterized protein
Solyc02g078380.3	1.25138	0.829732	2.06799	12.1083	15.9668	10.5251	-2.98992	down	2.76289	89.8161	3.01358e-05	0.000436194	K4B962,Uncharacterized protein
Solyc02g078380.3	0.443224	0.39599	1.00007	9.05634	24.9004	10.3028	-4.12394	down	2.74954	60.7215	0.000151761	0.00127941	K4B962,Uncharacterized protein
Solyc02g078400.3	52.2349	19.4745	35.9448	4.02193	3.22125	3.2654	3.57407	up	5.45491	109.875	2.27634e-05	0.000368596	K4B964,Uncharacterized protein
Solyc02g078400.3	105.2	125.015	77.8069	23.2519	6.92497	15.2789	3.17124	up	7.1313	40.5041	0.0005061	0.00280376	K4B964,Uncharacterized protein
Solyc02g078570.3	3.1772	2.38501	4.29368	18.1291	7.30691	16.2312	-1.85379	down	3.60518	24.8141	0.00181703	0.00668659	K4B981,Uncharacterized protein
Solyc02g078570.3	1.38999	1.45108	0.986818	5.48151	7.712	6.14383	-1.87526	down	2.39319	86.6133	3.07255e-05	0.000505157	K4B981,Uncharacterized protein
Solyc02g078590.1	1.82258	1.35061	2.29761	7.9773	11.8968	11.0623	-2.26608	down	2.89646	107.312	1.2839e-05	0.000271975	K4B983,Uncharacterized protein
Solyc02g078590.1	0.970695	1.0647	0.452865	6.44435	8.44403	6.35574	-2.62939	down	2.20853	69.9747	6.2051e-05	0.000759993	K4B983,Uncharacterized protein
Solyc02g078600.3	0.0411526	0	0	1.19917	0.849841	1.88205	-6.16925	down	0.437179	63.1311	8.78504e-05	0.000821969	K4B984,Uncharacterized protein
Solyc02g078600.3	0.0211348	0	0	0.0947954	0.794556	0.748388	-5.45008	down	-0.808459	20.1921	0.00279576	0.00946904	K4B984,Uncharacterized protein
Solyc02g078670.3	31.6662	26.6371	31.7213	85.1917	54.8775	71.8522	-1.00187	down	7.38598	36.9268	0.000431283	0.00239602	K4B991,Uncharacterized protein
Solyc02g078670.3	10.9943	10.2367	12.1801	32.133	55.947	38.1747	-1.45476	down	6.38238	68.9948	6.49759e-05	0.000776575	K4B991,Uncharacterized protein
Solyc02g078760.1	0.457107	0.772051	0.186704	7.76993	4.55821	6.23134	-3.44709	down	1.28545	53.8456	0.000151135	0.00117147	K4B9A0,Uncharacterized protein
Solyc02g078760.1	0.0586894	0	0.348483	1.28694	3.32515	1.87708	-3.54038	down	-0.252405	16.2551	0.00506347	0.014835	K4B9A0,Uncharacterized protein
Solyc02g078890.1	5.02378	1.39243	4.37749	25.6635	9.97983	5.36751	-1.70974	down	0.740763	6.43109	0.0403383	0.0760238	K4B9B3,Uncharacterized protein
Solyc02g078890.1	1.83472	0.768372	0.544705	9.37215	8.98626	20.9573	-3.13614	down	0.372604	30.9814	0.000796162	0.00385786	K4B9B3,Uncharacterized protein
Solyc02g078950.4	0.221012	0.24503	0.304918	4.02313	2.40919	6.60887	-3.84064	down	2.67663	85.7843	4.39379e-05	0.000540031	K4B9B9,Beta-galactosidase
Solyc02g078950.4	0.105939	0.0845079	0.0898625	1.02575	2.53228	1.48669	-3.67856	down	1.23544	99.2241	1.95271e-05	0.000393679	K4B9B9,Beta-galactosidase
Solyc02g079010.4	3.44639	3.58211	2.46081	0.743898	1.19161	0.449048	2.23353	up	1.2697	38.5083	0.00037782	0.00219395	K4B9C5,Uncharacterized protein
Solyc02g079010.4	2.98929	1.93276	3.71341	2.0386	2.16598	1.66235	1.00051	up	1.53135	12.8316	0.00869287	0.0224327	K4B9C5,Uncharacterized protein
Solyc02g079170.3	16.1088	12.5179	12.8488	1.82464	1.82711	1.64843	3.20248	up	4.25286	654.986	2.11243e-08	1.9886e-05	K4B9E1,Uncharacterized protein
Solyc02g079170.3	50.8968	55.9475	29.4392	16.2683	2.04565	11.5116	2.59586	up	6.1494	12.418	0.0108554	0.0266629	K4B9E1,Uncharacterized protein
Solyc02g079200.1	1.05642	0.549009	0.794489	3.12178	3.07388	3.62795	-1.80105	down	1.7716	62.4338	7.98014e-05	0.000773777	K4B9E4,Uncharacterized protein
Solyc02g079200.1	0.516711	0.375086	0.460214	3.09011	3.47471	2.39039	-2.27466	down	1.466	86.3833	3.0998e-05	0.000505315	K4B9E4,Uncharacterized protein
Solyc02g079320.3	0.606293	0.393856	0.660369	4.23274	3.58036	5.04347	-2.71729	down	1.41795	126.804	7.21816e-06	0.000197166	K4B9F6,Uncharacterized protein
Solyc02g079320.3	0.19461	0.130403	0.231109	1.99792	2.96773	2.51194	-3.27628	down	0.519781	111.807	1.30736e-05	0.000321924	K4B9F6,Uncharacterized protein
Solyc02g079330.3	0.0232458	0.0966451	0.151915	1.55545	1.30205	0.85867	-3.53116	down	0.292083	43.4972	0.000257441	0.00168025	K4B9F7,Uncharacterized protein
Solyc02g079330.3	0	0.0266653	0.0141775	0.392678	1.01143	1.30913	-5.4857	down	-0.297505	47.9126	0.000209449	0.00156643	K4B9F7,Uncharacterized protein
Solyc02g079340.3	0.431335	0.369205	0.525077	5.80524	2.92849	5.2961	-3.16419	down	1.08335	89.5508	2.38224e-05	0.000377594	K4B9F8,Uncharacterized protein
Solyc02g079340.3	0.338798	0.261945	0.216644	1.81832	4.02946	3.60204	-3.03363	down	0.449288	63.4585	8.52924e-05	0.00090535	K4B9F8,Uncharacterized protein
Solyc02g079430.4	0.440782	1.01809	0.320064	3.91139	2.0505	2.75672	-2.03036	down	0.625223	17.1789	0.00412139	0.0124346	K4B9G6,Uncharacterized protein
Solyc02g079430.4	0.251526	0.337081	0.17922	0.752107	2.50385	1.2067	-2.04311	down	-0.38924	15.2375	0.00567465	0.0162073	K4B9G6,Uncharacterized protein
Solyc02g079490.3	33.995	28.5353	33.5528	1.84851	3.67961	0.873263	4.14337	up	5.00824	77.5788	6.73882e-05	0.000695821	K4B9H2,Uncharacterized protein
Solyc02g079490.3	36.8173	36.8459	18.6971	2.54133	1.32306	2.67941	4.25561	up	5.05528	101.899	3.21071e-05	0.000512622	K4B9H2,Uncharacterized protein
Solyc02g079500.4	0.406618	0.292591	0.238477	38.2803	22.2801	71.3951	-6.88435	down	4.83308	151.307	8.25082e-06	0.000212538	M1C184,Peroxidase
Solyc02g079500.4	0.385529	0.322915	0.190764	9.06228	39.2115	18.2205	-5.69333	down	3.72323	84.0926	5.79224e-05	0.000729402	M1C184,Peroxidase
Solyc02g079510.3	0.0643598	0.167236	0.0701002	1.94487	3.56853	5.81134	-4.95253	down	1.3119	74.3744	5.74961e-05	0.000630881	M1C184,Peroxidase
Solyc02g079510.3	0.165267	0.0738273	0.117758	1.84493	12.8114	3.19036	-5.10758	down	1.82305	33.171	0.00088977	0.00417522	M1C184,Peroxidase
Solyc02g079790.3	0.963528	1.68999	1.70538	19.3353	13.2538	20.338	-3.35899	down	2.70422	133.924	6.78645e-06	0.000190514	K4B9K0,Uncharacterized protein
Solyc02g079790.3	0.309276	0.345395	0.36728	2.2195	11.0703	7.2068	-3.82483	down	1.20156	42.5805	0.000350428	0.00217911	K4B9K0,Uncharacterized protein
Solyc02g079950.3	10.815	22.4404	18.5605	55.0437	72.2756	50.074	-1.52111	down	5.32444	25.4884	0.00169051	0.00634814	Q672Q6,Photosystem II oxygen-evolving complex protein 3
Solyc02g079950.3	2.17253	1.14446	2.43395	37.9765	56.1939	46.2374	-4.14827	down	4.52576	209.985	2.04664e-06	0.000143994	Q672Q6,Photosystem II oxygen-evolving complex protein 3
Solyc02g079990.3	0.593545	0.776125	0.563067	1.9424	2.46988	2.29015	-1.54408	down	1.67548	52.9047	0.000137269	0.00109755	K4B9M0,Uncharacterized protein
Solyc02g079990.3	0.255663	0.0439263	0.0467095	1.17612	1.99937	2.56091	-3.52191	down	1.06343	28.2572	0.00124157	0.00525961	K4B9M0,Uncharacterized protein
Solyc02g080160.4	0.110881	0.038416	0.080514	7.12023	2.09115	8.08327	-5.9554	down	1.70001	71.8581	8.05695e-05	0.000778708	K4B9N7,Xyloglucan endotransglucosylase/hydrolase
Solyc02g080160.4	0	0.0423974	0	0.227037	1.34683	0.954021	-5.22649	down	-0.990398	22.471	0.00200951	0.00742401	K4B9N7,Xyloglucan endotransglucosylase/hydrolase
Solyc02g080440.3	67.7683	57.7749	52.2243	23.9473	30.3915	27.4553	1.35971	up	6.42527	110.325	1.1673e-05	0.00025737	K4B9R5,Uncharacterized protein
Solyc02g080440.3	67.0354	64.0877	49.57	31.0469	27.9081	32.9743	1.42069	up	6.5384	79.7456	4.03908e-05	0.000580608	K4B9R5,Uncharacterized protein
Solyc02g080520.4	19.1982	23.0963	22.2361	8.45303	9.3515	8.81638	1.52135	up	5.13294	160.047	3.20797e-06	0.000130047	K4B9S3,Uncharacterized protein
Solyc02g080520.4	23.4696	28.969	21.4542	10.9327	9.23499	10.5484	1.70721	up	5.38152	109.079	1.42084e-05	0.000335247	K4B9S3,Uncharacterized protein
Solyc02g080530.3	2.85978	1.16892	3.67483	82.0497	32.7056	73.7968	-4.39612	down	5.36559	73.1667	8.06975e-05	0.000779062	K4B9S4,Peroxidase
Solyc02g080530.3	1.45221	1.14263	0.940671	15.2805	72.9799	40.8479	-4.68915	down	4.66024	67.343	0.000113578	0.00107408	K4B9S4,Peroxidase
Solyc02g080540.1	9.92499	16.0823	14.323	72.2661	109.201	68.1882	-2.37943	down	5.69441	78.642	6.08771e-05	0.000648228	K4B9S5,Uncharacterized protein
Solyc02g080540.1	0.808454	1.05702	0.234166	33.8046	51.0143	53.3359	-5.55835	down	4.50631	148.504	9.92856e-06	0.000282697	K4B9S5,Uncharacterized protein
Solyc02g080560.1	1.02618	1.67608	0.558854	7.67338	5.1424	6.87633	-2.33085	down	0.181956	30.2912	0.000788949	0.00366993	K4B9S7,Uncharacterized protein
Solyc02g080560.1	1.05404	1.26122	0.894086	3.45193	5.02303	4.98795	-1.59869	down	-0.282298	24.667	0.00154477	0.00615353	K4B9S7,Uncharacterized protein
Solyc02g081150.1	2.67456	0.646486	1.96466	8.34624	10.6512	8.84984	-2.17548	down	2.46806	27.2038	0.00141253	0.00558365	K4B9Y5,Uncharacterized protein
Solyc02g081150.1	1.23516	0.856186	0.632247	5.90087	12.2685	7.51657	-2.75411	down	2.15531	66.0322	7.65953e-05	0.000854328	K4B9Y5,Uncharacterized protein
Solyc02g081210.3	0.236077	0.140214	0.293867	2.14747	1.48833	2.47176	-2.94906	down	0.512143	74.5556	4.42184e-05	0.000542368	K4B9Z1,Uncharacterized protein
Solyc02g081210.3	0.242486	0.232119	0.164551	1.10488	0.953803	0.672672	-1.64467	down	-0.435238	17.9261	0.00371982	0.0118235	K4B9Z1,Uncharacterized protein
Solyc02g081300.3	0.117873	0.168458	0.0802416	0.46115	1.50053	0.976212	-2.73684	down	0.663847	28.989	0.000955514	0.00422001	K4BA00,Sucrose synthase
Solyc02g081300.3	0.0454024	0.10141	0.035945	0.384656	0.7693	0.449466	-2.6517	down	-0.225644	29.6982	0.0009022	0.00421689	K4BA00,Sucrose synthase
Solyc02g081480.4	4.84996	4.2619	3.69777	0.844622	0.947932	0.904803	2.48604	up	2.44129	247.706	6.87635e-07	6.28505e-05	K4BA18,Uncharacterized protein
Solyc02g081480.4	6.05719	5.03235	6.13103	0.947922	1.71455	2.2244	2.287	up	2.99661	72.5108	5.66706e-05	0.000720707	K4BA18,Uncharacterized protein
Solyc02g081500.3	0.695443	0.397963	0.817047	2.29382	3.49258	1.93341	-1.78533	down	2.10795	34.169	0.000574694	0.00291985	K4BA20,Uncharacterized protein
Solyc02g081500.3	0.585904	0.0896342	0.676727	1.79195	7.36069	6.5092	-3.04102	down	2.78582	16.4339	0.00561826	0.0160978	K4BA20,Uncharacterized protein
Solyc02g081550.3	80.1207	162.334	88.7931	13.7377	23.2022	23.4286	2.71936	up	7.29387	53.1238	0.000213032	0.0014759	Q4W5U8,FtsH protease
Solyc02g081550.3	184.973	174.604	125.851	20.4243	14.2588	29.2069	3.37164	up	7.85909	114.744	1.75606e-05	0.000375708	Q4W5U8,FtsH protease
Solyc02g081600.4	0.267935	0.243676	0.510707	3.97604	2.38758	3.3776	-3.02057	down	1.16895	77.7115	3.84726e-05	0.000502347	K4BA30,Uncharacterized protein
Solyc02g081600.4	0	0.153674	0.0408529	0.788633	1.96726	1.72898	-4.04307	down	-0.0663302	24.6907	0.00160474	0.00632037	K4BA30,Uncharacterized protein
Solyc02g081830.4	11.8146	13.4903	10.9657	3.18264	3.12439	3.39204	2.14697	up	3.23237	213.266	1.16849e-06	7.79172e-05	K4BA53,Uncharacterized protein
Solyc02g081830.4	14.547	15.4056	21.0327	13.1148	3.82067	6.98597	1.49431	up	3.9614	9.95876	0.017584	0.0389468	K4BA53,Uncharacterized protein
Solyc02g081970.4	27.6692	32.9721	22.6821	3.62191	7.09532	4.49465	2.70447	up	5.4326	88.2365	4.24662e-05	0.000532239	K4BA67,Uncharacterized protein
Solyc02g081970.4	31.2777	29.0953	31.6929	11.8354	9.27987	17.4078	1.70404	up	5.85216	55.4674	0.000154842	0.00129255	K4BA67,Uncharacterized protein
Solyc02g081980.3	0.209088	0.715883	0.455473	1.43358	0.862877	1.6442	-1.25623	down	0.653208	6.8868	0.0336755	0.0657088	K4BA68,Uncharacterized protein
Solyc02g081980.3	0.101065	0.225736	0.0600099	0.554038	0.749198	1.18329	-2.20595	down	-0.268247	17.2901	0.00409225	0.0126854	K4BA68,Uncharacterized protein
Solyc02g082120.3	0.25763	0.120499	0.491064	0.695112	0.889147	0.664644	-1.14852	down	-0.155559	6.40117	0.0379811	0.072346	K4BA82,Uncharacterized protein
Solyc02g082120.3	0.158774	0.206869	0.0628506	0.540701	0.924781	0.7859	-1.90715	down	-0.410374	17.1769	0.00416347	0.012842	K4BA82,Uncharacterized protein
Solyc02g082480.3	1.16346	0.840672	1.28078	2.92761	3.2385	3.51663	-1.32728	down	2.87222	70.9064	5.23013e-05	0.000596176	G5EKP3,Glutamate receptor
Solyc02g082480.3	0.587934	0.271203	0.333922	1.71981	2.66645	2.23372	-1.99852	down	2.06465	41.0277	0.000339896	0.00214353	G5EKP3,Glutamate receptor
Solyc02g082720.4	2.71634	2.47209	2.5764	1.61307	1.50009	1.03638	1.13916	up	1.79081	32.6595	0.000628126	0.00312691	K4BAE2,Uncharacterized protein
Solyc02g082720.4	2.32284	2.69848	2.25118	0.931415	1.10271	0.823435	1.79362	up	1.61608	85.8866	3.15969e-05	0.000509464	K4BAE2,Uncharacterized protein
Solyc02g082740.1	0.417918	0.0789774	0.827622	15.1301	10.2318	17.3308	-4.78324	down	1.98491	77.8347	5.91898e-05	0.000637423	K4BAE4,Dirigent protein
Solyc02g082740.1	0.390238	0.261488	0.278056	1.9448	7.19079	5.43821	-3.45571	down	0.443696	43.3728	0.000286067	0.00190902	K4BAE4,Dirigent protein
Solyc02g082830.3	15.4181	13.6389	13.3434	38.2717	25.1268	39.4422	-1.0413	down	4.93285	32.5257	0.00066999	0.00326756	K4BAF3,Phosphoserine aminotransferase
Solyc02g082830.3	6.55844	6.3055	6.70503	17.4834	22.9691	23.4575	-1.25018	down	4.07071	122.682	9.55364e-06	0.000277304	K4BAF3,Phosphoserine aminotransferase
Solyc02g082900.3	1.43259	1.31383	1.46858	4.7899	5.99157	7.27971	-1.859	down	2.46773	108.382	1.24086e-05	0.000266304	K4BAG0,Uncharacterized protein
Solyc02g082900.3	1.52918	0.966662	1.1307	1.96992	5.92764	3.34515	-1.14696	down	1.85062	9.12089	0.0194551	0.042176	K4BAG0,Uncharacterized protein
Solyc02g083110.1	23.4583	22.6428	22.6675	74.5725	68.0484	73.5524	-1.41311	down	6.03033	266.332	5.31518e-07	5.39411e-05	K4BAH9,Uncharacterized protein
Solyc02g083110.1	4.65652	3.3331	3.61852	42.0206	54.7569	43.3549	-3.13559	down	4.99349	338.106	2.8918e-07	6.87342e-05	K4BAH9,Uncharacterized protein
Solyc02g083120.3	1.14097	0.97244	1.83925	4.08819	5.19013	5.05751	-1.62609	down	1.50186	41.5799	0.000296923	0.00185897	K4BAI0,Uncharacterized protein
Solyc02g083120.3	0.257827	0.680581	0.501026	4.27526	6.40403	5.83658	-3.06572	down	1.37457	80.7588	3.87412e-05	0.000565834	K4BAI0,Uncharacterized protein
Solyc02g083130.4	0.729075	0.56834	0.595576	1.51222	1.26327	1.87021	-1.0568	down	1.04953	22.6844	0.0018412	0.00674544	K4BAI1,Uncharacterized protein
Solyc02g083130.4	0.421237	0.418162	0.361284	1.42285	1.31349	1.12271	-1.23913	down	0.656559	24.7671	0.00152705	0.00610476	K4BAI1,Uncharacterized protein
Solyc02g083250.3	66.2996	58.5706	50.6593	26.0511	31.0663	25.4274	1.32892	up	5.49129	100.429	1.61147e-05	0.0003077	K4BAJ3,Uncharacterized protein
Solyc02g083250.3	62.2162	61.2323	75.8546	34.3681	38.9982	34.8388	1.32974	up	5.77658	136.636	6.62661e-06	0.000238001	K4BAJ3,Uncharacterized protein
Solyc02g083270.4	1.48803	2.09464	1.60798	4.88105	5.38283	5.37223	-1.34198	down	2.6486	53.5089	0.000132296	0.00107314	K4BAJ5,Vitamin K epoxide reductase
Solyc02g083270.4	1.3479	1.23651	1.51494	2.99885	5.32736	3.5467	-1.07071	down	2.22349	24.9849	0.00148939	0.00600214	K4BAJ5,Vitamin K epoxide reductase
Solyc02g083380.3	23.4916	10.6424	17.0467	3.08618	2.26157	1.69468	3.07808	up	2.86599	87.3041	3.56977e-05	0.000481693	K4BAK6,Uncharacterized protein
Solyc02g083380.3	54.4173	55.6229	49.5081	9.47531	4.9835	6.24113	3.36903	up	4.59202	132.807	1.03401e-05	0.000287939	K4BAK6,Uncharacterized protein
Solyc02g083620.3	0.278875	0.398554	0.455623	1.95633	1.992	1.90083	-2.12372	down	0.521615	65.3505	6.86131e-05	0.000703558	K4BAN0,Uncharacterized protein
Solyc02g083620.3	0.358057	0.239924	0.127563	1.49892	1.47882	1.59508	-2.18016	down	0.102542	30.2928	0.000850954	0.00403525	K4BAN0,Uncharacterized protein
Solyc02g083660.1	1.12977	0.993602	1.8458	10.3171	8.60461	10.9043	-2.67631	down	1.44027	107.555	1.27395e-05	0.000270186	K4BAN4,Uncharacterized protein
Solyc02g083660.1	0.937273	0.398756	0.424022	2.66915	9.54763	4.07852	-2.69668	down	0.487602	22.1501	0.00213651	0.00775951	K4BAN4,Uncharacterized protein
Solyc02g083670.4	0.901618	0.86155	1.14571	9.51091	8.93529	10.8287	-3.09514	down	4.49826	493.177	5.86763e-08	2.30634e-05	M0ZVT2,Uncharacterized protein
Solyc02g083670.4	0.258908	0.189056	0.354768	2.25802	8.44698	4.36217	-3.74625	down	3.35397	56.0201	0.000196753	0.00149916	M0ZVT2,Uncharacterized protein
Solyc02g083700.4	5.92365	6.32472	9.90116	19.2193	18.7599	23.344	-1.23421	down	5.55651	37.2116	0.000492837	0.00262312	K4BAN8,Alpha-mannosidase
Solyc02g083700.4	2.29602	2.64963	1.42391	47.6389	18.709	28.2591	-3.47663	down	5.72727	57.0952	0.000185975	0.00145096	K4BAN8,Alpha-mannosidase
Solyc02g083760.4	0.303622	0.378695	0.363773	4.09602	4.41484	4.45055	-3.38377	down	1.67267	328.879	2.50642e-07	3.69922e-05	K4BAP4,Uncharacterized protein
Solyc02g083760.4	0.0623728	0.0870715	0.0370354	1.61638	2.16324	1.53179	-4.33132	down	0.299742	130.856	7.67603e-06	0.000247953	K4BAP4,Uncharacterized protein
Solyc02g083850.3	1.45522	1.09633	1.01058	6.35592	5.71362	5.17668	-2.03746	down	2.88737	143.919	4.64881e-06	0.000153475	K4BAQ3,Uncharacterized protein
Solyc02g083850.3	0.35111	0.436928	0.357394	4.92943	4.21757	5.19085	-3.20001	down	2.37208	270.111	6.3288e-07	9.17954e-05	K4BAQ3,Uncharacterized protein
Solyc02g083930.1	0	0	0.146367	9.78949	12.2408	15.0491	-7.5716	down	0.936789	162.163	3.06381e-06	0.000129045	K4BAR1,Uncharacterized protein
Solyc02g083930.1	0	0	0	1.99486	6.79704	3.1533	-8.50883	down	-0.669238	49.4842	0.000810591	0.00390865	K4BAR1,Uncharacterized protein
Solyc02g084032.1	0.968285	0.555264	0.981913	2.59452	1.92687	2.4667	-1.24787	down	0.066617	17.4277	0.00381563	0.0117263	-
Solyc02g084032.1	0.411546	0.344707	0.977461	2.08517	2.1065	1.37111	-1.2509	down	-0.313703	6.94315	0.0331463	0.0641823	-
Solyc02g084210.1	0.400915	0.291693	0.480341	2.3365	1.17952	2.98536	-2.23376	down	0.455488	30.6817	0.000759082	0.00356868	K4BAT7,Uncharacterized protein
Solyc02g084210.1	0.12354	0.0459891	0.0978061	1.14926	1.30829	1.12892	-3.24971	down	-0.527963	57.1557	0.000119519	0.00110999	K4BAT7,Uncharacterized protein
Solyc02g084240.3	488.015	488.007	368.646	108.827	155.682	118.542	2.05691	up	8.29689	121.195	8.68555e-06	0.00021985	Q43511,H1 histone-like protein
Solyc02g084240.3	512.96	465.616	529.706	185.256	305.148	236.815	1.51509	up	8.6849	87.5345	2.96646e-05	0.000497998	Q43511,H1 histone-like protein
Solyc02g084390.3	5.12883	2.15801	2.93448	20.6805	15.2152	24.5284	-2.33957	down	5.29266	51.729	0.000230645	0.00156186	K4BAV5,Uncharacterized protein
Solyc02g084390.3	3.40202	2.31079	1.46226	9.81837	11.2788	11.6652	-1.73105	down	4.4235	35.0987	0.000670087	0.00340625	K4BAV5,Uncharacterized protein
Solyc02g084400.4	0.633301	1.0285	0.926899	3.4815	2.85528	3.92209	-1.74002	down	2.18914	51.895	0.000146124	0.00114447	K4BAV6,Uncharacterized protein
Solyc02g084400.4	0.447213	0.408634	0.301754	1.0232	1.91593	0.905571	-1.2618	down	0.820863	13.6382	0.00749068	0.0199878	K4BAV6,Uncharacterized protein
Solyc02g084410.3	0.505433	0.956864	0.550513	2.4352	3.02305	1.75693	-1.58559	down	0.876777	20.401	0.00248198	0.00843536	K4BAV7,Uncharacterized protein
Solyc02g084410.3	0.111247	0.124239	0.0880742	1.12731	1.09957	1.35545	-2.99065	down	-0.371067	71.3897	5.8118e-05	0.000730451	K4BAV7,Uncharacterized protein
Solyc02g084540.3	0.348832	0.375998	0.379945	1.56167	1.18417	1.01508	-1.52618	down	0.451844	33.5029	0.000581088	0.00294403	K4BAW9,Uncharacterized protein
Solyc02g084540.3	0.252138	0.148202	0.157593	0.767164	0.969686	1.21266	-1.92335	down	-0.0529863	29.7503	0.000897556	0.00419959	K4BAW9,Uncharacterized protein
Solyc02g084600.4	0.119482	0.0993503	0.208223	2.75954	1.6765	2.46597	-3.76322	down	0.134061	95.0469	1.94509e-05	0.000340999	K4BAX5,Uncharacterized protein
Solyc02g084600.4	0.0490904	0.16447	0.0582972	1.56575	1.9755	1.59811	-3.75821	down	-0.321773	61.6555	9.36325e-05	0.000954291	K4BAX5,Uncharacterized protein
Solyc02g084630.3	26.2992	16.654	20.886	104.079	76.7688	100.148	-1.90861	down	5.89908	115.458	1.11757e-05	0.0002528	K4BAX8,Uncharacterized protein
Solyc02g084630.3	16.0685	11.971	10.393	52.6441	64.5069	46.3076	-1.63419	down	5.07405	65.4351	7.95387e-05	0.000869656	K4BAX8,Uncharacterized protein
Solyc02g084640.4	6.19897	2.21698	3.84784	26.6312	22.5822	26.7165	-2.4082	down	4.50308	56.5815	0.000167691	0.00125464	K4BAX9,Aldehyde dehydrogenase
Solyc02g084640.4	2.64275	1.22337	0.422788	24.362	29.0018	35.7866	-3.89713	down	4.46963	44.2118	0.000393393	0.00235428	K4BAX9,Aldehyde dehydrogenase
Solyc02g084720.3	4.93537	2.52973	3.35387	61.8744	29.4117	55.1433	-3.53389	down	6.43783	97.6133	3.30033e-05	0.000461739	Q9LLS9,Beta-galactosidase
Solyc02g084720.3	2.4747	2.93997	2.4965	6.39301	15.3298	11.9344	-1.61451	down	4.47529	37.5244	0.000518446	0.00284913	Q9LLS9,Beta-galactosidase
Solyc02g084850.3	0	0.0489762	0.359263	2.18674	8.95773	6.57549	-5.21131	down	1.39664	29.9613	0.00111689	0.00471587	A0A0V0GF82,Putative ovule protein
Solyc02g084850.3	1.30679	0.324313	0.229908	1.68844	6.35567	2.37726	-1.96523	down	0.821855	6.63671	0.0386377	0.0727523	A0A0V0GF82,Putative ovule protein
Solyc02g084900.2	6.12273	7.9731	9.22393	24.5961	25.5628	23.3002	-1.41366	down	4.84939	77.1225	3.94693e-05	0.000509451	K4BB04,Uncharacterized protein
Solyc02g084900.2	6.16846	3.67316	5.2794	17.8924	24.5093	24.9362	-1.69315	down	4.54046	66.9893	7.22532e-05	0.000825446	K4BB04,Uncharacterized protein
Solyc02g085000.3	60.8714	70.1036	64.545	28.8988	35.4551	36.4277	1.20076	up	6.69062	86.7093	2.65769e-05	0.000400812	K4BB14,Uncharacterized protein
Solyc02g085000.3	80.3814	86.5642	76.9631	57.9187	38.8979	51.1717	1.15451	up	7.12372	35.6414	0.000523935	0.00286868	K4BB14,Uncharacterized protein
Solyc02g085170.4	0.272121	0.619549	0.663354	0.16782	0.0879777	0.121564	2.26416	up	-0.716066	20.9351	0.00230933	0.00798422	K4BB31,Uncharacterized protein
Solyc02g085170.4	0.505777	0.624302	0.663859	0.39799	0.056381	0.167238	1.91102	up	-0.396465	8.80082	0.0204914	0.04398	K4BB31,Uncharacterized protein
Solyc02g085180.5.1	5.7263	4.5051	4.76089	15.773	15.4738	18.1262	-1.48309	down	4.20114	161.449	3.11146e-06	0.000129045	M0ZVH0,Uncharacterized protein
Solyc02g085180.5.1	2.4455	2.17088	2.1595	11.35	15.6052	13.2937	-2.11141	down	3.65882	261.401	7.09318e-07	9.64235e-05	M0ZVH0,Uncharacterized protein
Solyc02g085320.1	64.4876	22.9116	33.703	21.8694	22.3098	17.8217	1.18652	up	2.3218	11.6929	0.0113332	0.0273143	K4BB44,Uncharacterized protein
Solyc02g085320.1	73.1292	75.7016	40.9171	26.9131	25.4672	41.4451	1.47107	up	3.00467	24.4208	0.00171889	0.00664947	K4BB44,Uncharacterized protein
Solyc02g085340.1	0.571009	0.754234	0.91995	3.40225	3.47296	4.63138	-2.11637	down	2.01221	82.6685	3.12347e-05	0.000444946	K4BB46,Uncharacterized protein
Solyc02g085340.1	0.195503	0.341149	0.203148	0.925599	4.10195	2.55417	-2.86459	down	1.1922	28.0972	0.00117922	0.00508371	K4BB46,Uncharacterized protein
Solyc02g085350.4	613.643	529.881	535.679	258.224	259.383	244.46	1.37738	up	9.96031	176.327	2.28404e-06	0.000111593	K4BB47,Succinate dehydrogenase [ubiquinone] flavoprotein subunit, mitochondrial
Solyc02g085350.4	755.267	757.125	621.505	384.43	270.61	302.607	1.58959	up	10.3572	50.7327	0.000174819	0.0013878	K4BB47,Succinate dehydrogenase [ubiquinone] flavoprotein subunit, mitochondrial
Solyc02g085500.4	2.53307	1.90784	2.57906	0.871644	1.1216	0.860991	1.52927	up	1.04115	54.3009	0.00012612	0.00103742	Q8GSM4,Ovate protein
Solyc02g085500.4	2.96005	3.22153	2.37332	1.9168	0.399326	1.11987	1.71991	up	1.37346	10.0128	0.0166158	0.0372606	Q8GSM4,Ovate protein
Solyc02g085600.1	57.6201	42.754	35.6922	13.9714	17.9975	17.2566	1.70497	up	5.69548	84.3004	3.43697e-05	0.000470975	Q9FYW2,BAC19.14
Solyc02g085600.1	58.5874	52.7499	53.1087	29.8964	23.0039	34.0874	1.36125	up	6.1643	60.9471	9.71938e-05	0.00097314	Q9FYW2,BAC19.14
Solyc02g085630.3	0.176095	0.411816	0.383602	3.32585	4.53321	2.16823	-3.11653	down	0.814854	54.9665	0.000121211	0.0010108	K4BB74,Uncharacterized protein
Solyc02g085630.3	0.36175	0.201999	0.536994	1.44226	9.12243	5.2943	-3.35077	down	1.31017	23.1752	0.00225199	0.0080738	K4BB74,Uncharacterized protein
Solyc02g085720.1	0.582078	0.403334	0.803059	2.68033	1.42709	2.57104	-1.67158	down	0.649705	22.7724	0.00182101	0.0066944	K4BB83,Uncharacterized protein
Solyc02g085720.1	0.358727	0.133541	0.213003	1.4898	1.77283	2.34474	-2.50562	down	0.176881	37.116	0.000462333	0.00263158	K4BB83,Uncharacterized protein
Solyc02g085760.2	2.32892	3.89663	4.74846	20.3836	31.7202	14.8541	-2.3648	down	4.23639	41.7752	0.000433101	0.00240321	K4BB87,Uncharacterized protein
Solyc02g085760.2	1.05021	1.07512	1.28182	12.9101	27.1092	21.8763	-3.71302	down	3.85379	218.11	1.38955e-06	0.000119061	K4BB87,Uncharacterized protein
Solyc02g085940.4	0.12735	0.235315	0.215768	1.36677	0.864623	0.954099	-2.216	down	0.919332	45.6364	0.000220952	0.00151502	A0A0V0HC68,Ribulose bisphosphate carboxylase small chain
Solyc02g085940.4	0.0726703	0.0649258	0.103559	0.47081	0.638752	0.904794	-2.59381	down	0.140841	50.612	0.000176143	0.00139459	A0A0V0HC68,Ribulose bisphosphate carboxylase small chain
Solyc02g086250.4	0.511606	0.0733453	0.499591	1.67548	1.71678	2.11013	-2.11805	down	0.419068	16.0834	0.00489917	0.0142304	K4BBD3,Uncharacterized protein
Solyc02g086250.4	0.108723	0.161894	0.0860757	0.975301	2.34114	1.98704	-3.39474	down	0.127784	59.1458	0.000107066	0.00103534	K4BBD3,Uncharacterized protein
Solyc02g086300.4	36.2231	24.6176	26.1876	84.0607	44.6994	116.574	-1.26378	down	6.39911	13.734	0.0083674	0.0214743	K4BBD8,Uncharacterized protein
Solyc02g086300.4	4.92501	4.20416	10.4873	30.4125	31.1587	38.248	-1.90255	down	4.83734	29.9426	0.00118109	0.00508919	K4BBD8,Uncharacterized protein
Solyc02g086350.3	2.92573	1.78055	2.95606	15.4139	18.9708	16.1612	-2.49197	down	4.3721	189.668	1.76726e-06	9.46389e-05	K4BBE3,Uncharacterized protein
Solyc02g086350.3	0.158166	0.0883186	0.0469573	8.58195	6.15555	9.6205	-5.88295	down	3.02748	217.256	1.75399e-06	0.00013474	K4BBE3,Uncharacterized protein
Solyc02g086370.4	0.570261	0.859442	0.900629	2.27716	1.85519	2.72503	-1.3134	down	1.20667	24.9002	0.00140839	0.0055735	K4BBE5,Uncharacterized protein
Solyc02g086370.4	0.117148	0.0163537	0.139119	1.43037	2.12453	2.07412	-3.88107	down	0.477236	54.0049	0.0001433	0.0012335	K4BBE5,Uncharacterized protein
Solyc02g086810.1	2.54245	1.92688	1.90383	5.14484	5.45419	7.95045	-1.30167	down	1.73988	33.1448	0.00060049	0.00302107	K4BBI8,Uncharacterized protein
Solyc02g086810.1	1.33293	0.789872	1.16297	4.77201	8.46949	5.59308	-2.04835	down	1.48622	50.4997	0.000177388	0.00140044	K4BBI8,Uncharacterized protein
Solyc02g086970.4	1.91538	1.35486	3.34181	1.14842	1.14389	1.4246	1.0555	up	2.12043	11.6652	0.0108918	0.0264702	K4BBK4,Uncharacterized protein
Solyc02g086970.4	1.38445	1.8106	1.88206	1.2619	1.05137	0.873934	1.10328	up	1.83622	22.2591	0.00206338	0.0075558	K4BBK4,Uncharacterized protein
Solyc02g087000.4	2.03367	3.09483	3.7198	5.83434	9.26315	7.98957	-1.1389	down	3.71186	18.8482	0.00347544	0.0109041	K4BBK7,Potassium transporter
Solyc02g087000.4	0.907823	0.580746	1.22462	5.12163	13.2261	10.9537	-2.95696	down	3.56592	57.0521	0.000177373	0.00140044	K4BBK7,Potassium transporter
Solyc02g087040.1	1.33625	1.08023	1.61714	4.16617	4.17913	5.91963	-1.58757	down	1.7974	53.6614	0.000131077	0.00106989	K4BBL1,Uncharacterized protein
Solyc02g087040.1	0.610009	0.553516	0.407484	2.39405	4.56239	3.74525	-2.28927	down	1.14828	63.1175	8.67945e-05	0.000915839	K4BBL1,Uncharacterized protein
Solyc02g087110.3	31.6542	15.6804	12.9196	70.8837	56.426	76.1667	-1.3069	down	6.51344	12.9636	0.00984397	0.0247237	K4BBL8,Uncharacterized protein
Solyc02g087110.3	71.5235	71.4762	74.7419	21.4279	39.9912	53.7723	1.16121	up	6.9911	14.8148	0.00692129	0.0185924	K4BBL8,Uncharacterized protein
Solyc02g087340.3	32.9687	31.4422	30.6433	16.3019	19.5648	15.8712	1.11797	up	5.32668	109.639	1.19261e-05	0.000259663	G8Z270,Hop-interacting protein THI043
Solyc02g087340.3	40.064	36.7062	30.9856	20.7774	17.5446	18.5234	1.36398	up	5.5393	72.7865	5.45437e-05	0.000702877	G8Z270,Hop-interacting protein THI043
Solyc02g087400.1	24.9359	27.2873	28.3594	77.1274	128.487	71.6732	-1.53934	down	5.98304	45.4846	0.000298022	0.00186132	K4BBP7,Uncharacterized protein
Solyc02g087400.1	17.2906	17.6632	12.7135	63.2987	75.0829	77.2713	-1.72251	down	5.47005	133.386	7.19213e-06	0.000244478	K4BBP7,Uncharacterized protein
Solyc02g087770.3	3.28784	4.20258	5.02876	13.2271	13.9634	14.7001	-1.50153	down	3.76434	79.6671	3.53851e-05	0.000481226	K4BBT3,Aldose 1-epimerase
Solyc02g087770.3	2.32804	1.62094	1.36526	14.2663	18.4601	16.1688	-2.73834	down	3.64699	162.99	3.62728e-06	0.000181588	K4BBT3,Aldose 1-epimerase
Solyc02g087780.3	0.338389	0.73274	0.58357	3.27162	3.95672	4.7287	-2.60098	down	1.74767	67.9949	6.01444e-05	0.000643853	K4BBT4,Aldose 1-epimerase
Solyc02g087780.3	0.159305	0.258778	0.171984	2.62715	3.40477	3.78825	-3.59171	down	1.279	182.781	2.44671e-06	0.000150889	K4BBT4,Aldose 1-epimerase
Solyc02g087800.3	0	0.45619	0.286831	2.88	2.58257	3.04694	-3.25928	down	0.888675	17.4524	0.00457172	0.013497	K4BBT6,Aldose 1-epimerase
Solyc02g087800.3	0.0721312	0.0805551	0	1.54574	3.36103	3.17212	-5.15746	down	0.626377	65.3394	7.7579e-05	0.000858233	K4BBT6,Aldose 1-epimerase
Solyc02g087830.4	0.712403	0.688798	0.866169	4.47009	3.13077	2.64221	-1.93972	down	1.41596	58.8677	9.68514e-05	0.000877259	K4BBT9,Uncharacterized protein
Solyc02g087830.4	0.068069	0.114028	0.121253	0.305307	2.27069	0.855279	-2.99411	down	-0.350207	15.0997	0.00588341	0.0166382	K4BBT9,Uncharacterized protein
Solyc02g087840.3	18.7092	29.3867	34.2674	63.78	93.7526	102.712	-1.41376	down	6.03549	26.877	0.00146041	0.005729	K4BBU0,Uncharacterized protein
Solyc02g087840.3	0.71105	0.250766	1.66659	15.3867	63.9856	25.6059	-4.84499	down	4.18144	39.618	0.000539122	0.00291689	K4BBU0,Uncharacterized protein
Solyc02g087850.1	9.26077	12.0677	26.1578	40.6497	62.8552	55.2507	-1.50768	down	5.37444	15.2346	0.00653333	0.0177891	K4BBU1,Uncharacterized protein
Solyc02g087850.1	4.96904	3.34943	10.411	22.3228	76.4338	57.5906	-2.58257	down	5.00482	22.276	0.00260738	0.00895523	K4BBU1,Uncharacterized protein
Solyc02g087870.3	0.400197	0.426623	0.491775	6.50079	6.36309	7.89978	-3.7372	down	3.86759	633.733	2.37921e-08	1.9886e-05	B6CG42,L04
Solyc02g087870.3	0.326741	0.211877	0.225302	3.58238	6.21719	4.45461	-3.7464	down	3.21473	220.369	1.28281e-06	0.000116052	B6CG42,L04
Solyc02g087890.4	30.6638	43.6855	36.0567	1.52473	3.26997	3.87821	3.92348	up	3.86436	124.061	1.44168e-05	0.000290123	K4BBU5,Uncharacterized protein
Solyc02g087890.4	54.0218	55.7268	59.7669	25.1145	3.70218	18.384	2.24892	up	4.75899	12.3633	0.0109643	0.0268709	K4BBU5,Uncharacterized protein
Solyc02g087980.3	0.512164	0.475093	0.479866	3.62555	3.55828	4.2106	-2.71654	down	3.00445	443.076	8.62123e-08	2.65815e-05	K4BBV4,Structural maintenance of chromosomes protein
Solyc02g087980.3	0.808898	0.530649	1.12854	2.97692	2.59384	2.77838	-1.31835	down	2.74581	23.2934	0.00182948	0.0069446	K4BBV4,Structural maintenance of chromosomes protein
Solyc02g088100.3	2.21805	1.67924	1.96849	103.436	46.076	78.9614	-5.05083	down	5.84878	224.133	2.12925e-06	0.00010734	Q9ZP31,Expansin
Solyc02g088100.3	0.478152	0.345526	0.701436	17.9701	31.4244	19.4053	-5.03516	down	4.00408	258.972	9.90362e-07	0.00010959	Q9ZP31,Expansin
Solyc02g088220.3	1.00288	0.275485	0.842655	5.36537	3.13697	6.4514	-2.59842	down	3.03422	31.3158	0.000987193	0.00432702	K4BBX8,Uncharacterized protein
Solyc02g088220.3	0.73579	0.772418	0.594175	2.68417	2.68046	2.99206	-1.54004	down	2.30805	83.2582	3.50259e-05	0.00053906	K4BBX8,Uncharacterized protein
Solyc02g088230.3	3.32279	2.35107	2.89702	13.149	11.6593	13.5645	-1.92974	down	4.37926	228.403	9.1679e-07	6.93602e-05	K4BBX9,Uncharacterized protein
Solyc02g088230.3	1.21778	0.98421	1.23686	3.96079	11.0806	6.68972	-2.18025	down	3.38461	43.235	0.000359816	0.0022198	K4BBX9,Uncharacterized protein
Solyc02g088240.4	1.38333	0.54226	0.895419	3.30155	1.66372	2.6789	-1.21573	down	2.2283	10.9384	0.0133315	0.031171	M0ZM12,Uncharacterized protein
Solyc02g088240.4	0.519638	0.308297	0.482105	1.3434	0.877037	1.48391	-1.05667	down	1.16223	10.9261	0.0127004	0.0301634	M0ZM12,Uncharacterized protein
Solyc02g088270.3	192.871	217.758	174.556	8.22155	17.1721	20.5498	3.91966	up	7.35807	122.18	1.62818e-05	0.000309355	K4BBY3,Uncharacterized protein
Solyc02g088270.3	363.91	417.203	317.349	130.426	18.2103	110.381	2.49252	up	8.50892	12.8563	0.0100329	0.0251096	K4BBY3,Uncharacterized protein
Solyc02g088330.2	0.646945	0.512722	0.757496	1.98117	1.35431	1.87764	-1.21128	down	1.6515	30.8911	0.000743662	0.00351638	K4BBY9,Uncharacterized protein
Solyc02g088330.2	0.43193	0.398886	0.473481	1.32466	1.38104	1.3473	-1.18711	down	1.20981	39.4542	0.000383451	0.00231155	K4BBY9,Uncharacterized protein
Solyc02g088380.4	3.25938	1.46633	2.80828	9.29291	7.04608	7.58721	-1.44272	down	2.18764	28.7978	0.000917977	0.00408934	K4BBZ4,Uncharacterized protein
Solyc02g088380.4	0.49968	0.279018	0.94943	3.13767	3.65122	3.70997	-2.15495	down	0.782983	27.8932	0.00108413	0.00480034	K4BBZ4,Uncharacterized protein
Solyc02g088390.4	41.5019	17.2489	45.8751	165.274	50.2686	90.0096	-1.33315	down	5.73988	7.08327	0.0340622	0.0663078	M0ZM23,Uncharacterized protein
Solyc02g088390.4	25.6377	33.983	23.9709	109.324	79.3513	93.0764	-1.31845	down	5.53116	40.4852	0.000376181	0.00228922	M0ZM23,Uncharacterized protein
Solyc02g088500.1	0.830666	1.62902	1.72415	8.15297	6.88114	8.87704	-2.27024	down	2.63647	61.2377	9.76065e-05	0.000879631	K4BC05,Uncharacterized protein
Solyc02g088500.1	0.676132	0.395526	0.152941	3.08077	6.69996	3.47544	-2.93745	down	1.59681	31.3187	0.000904065	0.00422339	K4BC05,Uncharacterized protein
Solyc02g088610.4	450.396	612.4	465.695	189.184	208.239	197.406	1.61113	up	10.3102	86.8068	2.64758e-05	0.000400579	K4BC16,Uncharacterized protein
Solyc02g088610.4	582.498	629.265	540.094	265.975	143.108	233.612	1.87518	up	10.541	43.9827	0.000273888	0.0018631	K4BC16,Uncharacterized protein
Solyc02g088630.4	2.23024	0.985416	1.22933	3.79074	3.47386	3.91767	-1.10289	down	2.61282	16.7072	0.00446706	0.0132861	K4BC18,Hexosyltransferase
Solyc02g088630.4	1.48391	0.569666	1.68512	3.4203	3.69294	3.32647	-1.03189	down	2.43875	7.86013	0.0269469	0.0545612	K4BC18,Hexosyltransferase
Solyc02g088920.4	2.6591	2.66611	2.58909	6.95712	6.24582	7.02385	-1.11336	down	2.89012	85.1557	2.82554e-05	0.000418551	M0ZM69,Uncharacterized protein
Solyc02g088920.4	1.84844	1.71	2.08045	4.78472	6.31077	5.71971	-1.12069	down	2.51669	59.3633	0.000105808	0.00102935	M0ZM69,Uncharacterized protein
Solyc02g089020.2	3.43732	1.74665	1.66396	3.07768	6.62662	8.15117	-1.14436	down	1.78414	7.40546	0.030411	0.0606065	G3BGU5,TCP transcription factor 5
Solyc02g089020.2	1.59532	0.671764	1.86346	4.45749	5.12374	3.49519	-1.21361	down	1.23771	10.2503	0.0146828	0.033839	G3BGU5,TCP transcription factor 5
Solyc02g089065.1	9.52425	8.67369	10.9336	65.0348	54.2627	59.4953	-2.38239	down	4.56177	397.393	1.27364e-07	3.06381e-05	A0A0V0H059,Uncharacterized protein
Solyc02g089065.1	6.52186	5.82682	4.35197	31.6048	57.9831	41.1506	-2.49816	down	3.97451	113.551	1.3227e-05	0.000322712	A0A0V0H059,Uncharacterized protein
Solyc02g089080.2	10.8961	13.4268	14.0458	93.2517	96.8572	113.284	-2.74035	down	5.69793	350.258	2.00131e-07	3.69922e-05	K4BC62,Uncharacterized protein
Solyc02g089080.2	2.16915	1.10815	2.87741	20.9994	53.836	41.8315	-3.76838	down	4.09525	73.9001	8.58056e-05	0.000909713	K4BC62,Uncharacterized protein
Solyc02g089160.3	5.22263	2.61868	3.68748	0.906369	0.920611	0.830942	2.34065	up	2.05141	90.9974	2.25596e-05	0.000367178	Q0NZY6,6-deoxocastasterone oxidase
Solyc02g089160.3	16.7941	24.7162	22.1046	5.99168	2.76909	4.07991	2.72622	up	4.56114	62.5577	0.000134478	0.00119356	Q0NZY6,6-deoxocastasterone oxidase
Solyc02g089250.4	0.0740886	0.0256688	0.0806967	0.932861	0.810413	0.579203	-3.42644	down	-0.423632	61.009	8.61142e-05	0.000812511	K4BC77,Uncharacterized protein
Solyc02g089250.4	0.0507332	0.113316	0.015062	0.35397	0.644719	0.724383	-2.7587	down	-0.825713	20.0322	0.00275918	0.00936648	K4BC77,Uncharacterized protein
Solyc02g089440.3	5.50305	4.63398	5.64847	23.0821	15.7048	23.2862	-1.74152	down	4.8563	105.315	1.36942e-05	0.000281711	K4BC95,Hexosyltransferase
Solyc02g089440.3	3.02741	2.09706	3.14011	11.7071	15.949	11.9064	-1.80296	down	4.08445	90.2175	2.68307e-05	0.000471123	K4BC95,Hexosyltransferase
Solyc02g089490.4	5.21336	3.61244	5.78158	0.988895	1.32286	1.03744	2.35099	up	1.13654	99.1408	1.68424e-05	0.000314916	K4BCA0,Uncharacterized protein
Solyc02g089490.4	2.46649	3.08074	6.51334	2.36137	1.13417	2.29839	1.47839	up	1.1371	9.91229	0.0162936	0.0367205	K4BCA0,Uncharacterized protein
Solyc02g089500.4	8.02254	5.78246	8.78199	1.9579	1.91596	1.93827	2.18541	up	1.43908	125.299	7.52308e-06	0.000203434	K4BCA1,Uncharacterized protein
Solyc02g089500.4	4.18227	5.36438	9.9333	2.80657	2.49956	2.36498	1.7754	up	1.40099	25.7442	0.00136706	0.00565546	K4BCA1,Uncharacterized protein
Solyc02g089510.3	6.42571	4.5254	5.67663	1.62455	1.42857	1.27167	2.17171	up	2.30959	161.553	3.10447e-06	0.000129045	M1AML4,Uncharacterized protein
Solyc02g089510.3	3.62426	4.62309	6.89032	2.10446	2.02468	2.08892	1.72254	up	2.36596	47.4228	0.000216336	0.00159981	M1AML4,Uncharacterized protein
Solyc02g089520.2	12.6724	10.9456	15.422	3.18994	2.70371	2.71888	2.41171	up	3.36723	254.959	6.20674e-07	5.9764e-05	K4BCA3,Uncharacterized protein
Solyc02g089520.2	6.67184	9.05492	13.5794	5.14604	4.60124	4.58921	1.46722	up	3.25316	31.2319	0.000815946	0.00392597	K4BCA3,Uncharacterized protein
Solyc02g089530.3	3.10033	2.652	3.42929	0.675436	0.522963	0.643573	2.54811	up	2.14331	224.521	9.74146e-07	7.1533e-05	-
Solyc02g089530.3	1.64169	2.24208	3.31196	1.06459	0.764547	0.926326	1.8137	up	2.02121	35.8894	0.000512094	0.0028238	-
Solyc02g089550.3	0.342478	0.216675	0.42168	1.68738	0.943564	1.16991	-1.72728	down	1.1911	30.5465	0.000769255	0.00359585	K4BCA6,Uncharacterized protein
Solyc02g089550.3	0.0305891	0.0512423	0.0454076	0.655513	1.00421	1.23166	-4.02521	down	0.443124	120.356	1.01931e-05	0.000284737	K4BCA6,Uncharacterized protein
Solyc02g089620.3	37.0787	52.306	58.6724	175.879	117.447	171.135	-1.40747	down	7.62944	36.1059	0.000585303	0.00296038	K4BCB3,Proline dehydrogenase
Solyc02g089620.3	19.0426	11.6991	11.8078	69.7381	85.5183	113.689	-2.19773	down	6.5495	74.3065	6.65267e-05	0.000788133	K4BCB3,Proline dehydrogenase
Solyc02g089660.2	3.4401	3.84186	3.94911	12.9153	7.28616	11.0026	-1.04352	down	0.455045	10.3372	0.0144067	0.033369	K4BCB7,Uncharacterized protein
Solyc02g089660.2	9.48936	5.8018	8.51178	3.37361	5.43206	5.10568	1.00587	up	0.370264	12.3251	0.00923943	0.0231771	K4BCB7,Uncharacterized protein
Solyc02g090070.3	3.5096	2.51999	3.47176	16.1572	12.643	17.0189	-2.03848	down	4.49326	165.18	2.87216e-06	0.00012583	K4BCF8,Uncharacterized protein
Solyc02g090070.3	3.62229	2.89785	2.95738	7.91517	14.6064	9.52842	-1.29008	down	4.03864	37.8618	0.000435082	0.00252657	K4BCF8,Uncharacterized protein
Solyc02g090120.1	5.58839	4.76815	7.08616	3.60073	0.566293	0.782479	2.02219	up	0.0823253	10.0464	0.0156529	0.0355984	K4BCG3,Uncharacterized protein
Solyc02g090120.1	15.8495	19.9968	62.7741	12.9797	3.08475	2.54439	2.77682	up	2.50933	10.7814	0.0148411	0.0341025	K4BCG3,Uncharacterized protein
Solyc02g090310.1	1.39015	1.09812	1.39301	0.330067	0.503372	0.260826	2.04834	up	-0.475697	36.1971	0.000457998	0.0024907	K4BCI0,Uncharacterized protein
Solyc02g090310.1	1.39933	1.62653	1.56003	0.796997	0.725824	0.456685	1.63863	up	-0.0845698	23.6834	0.00173373	0.00668892	K4BCI0,Uncharacterized protein
Solyc02g090340.2	0.0688915	0.0286418	0.0900432	3.82162	4.44343	3.71616	-5.73066	down	1.59661	372.224	1.60995e-07	3.22096e-05	K4BCI3,Uncharacterized protein
Solyc02g090340.2	0.0566093	0.0632205	0.0336131	0.507815	4.67605	1.14776	-4.80938	down	0.611894	24.051	0.00202426	0.00745687	K4BCI3,Uncharacterized protein
Solyc02g090350.4	0.29803	0.112642	0.206571	5.36564	4.92062	6.1319	-4.48728	down	2.10216	248.394	6.80901e-07	6.27729e-05	K4BCI4,Uncharacterized protein
Solyc02g090350.4	0.0834872	0.0621583	0.0330484	0.665711	6.07104	5.3563	-5.51701	down	1.50774	33.4124	0.00087196	0.00410787	K4BCI4,Uncharacterized protein
Solyc02g090480.4	0.506862	0.23707	0.331242	1.23081	1.11841	1.96144	-1.76618	down	0.607695	25.5629	0.00130474	0.00526162	K4BCJ7,Uncharacterized protein
Solyc02g090480.4	0.442528	0.494209	0.154566	1.21945	1.32321	1.21911	-1.32353	down	0.44482	10.1936	0.0148668	0.0341394	K4BCJ7,Uncharacterized protein
Solyc02g090510.3	0.256014	0.65637	0.260258	3.84058	1.7768	4.39316	-2.83307	down	2.18274	29.3666	0.00114201	0.00478098	K4BCK0,Uncharacterized protein
Solyc02g090510.3	0.140247	0.176205	0.145732	0.821254	0.965394	1.23153	-2.245	down	0.490314	68.2841	6.72084e-05	0.000793238	K4BCK0,Uncharacterized protein
Solyc02g090680.3	0.400915	0.583385	1.09168	28.5139	25.904	29.6656	-5.10883	down	3.85713	261.484	9.32909e-07	6.97011e-05	K4BCL7,Cyclin-dependent kinase inhibitor
Solyc02g090680.3	0.205899	0.229946	0.293418	4.02241	35.4328	7.71427	-5.5077	down	2.87005	32.9431	0.000907026	0.0042339	K4BCL7,Cyclin-dependent kinase inhibitor
Solyc02g090900.3	2.52658	2.27492	2.71993	5.69138	7.44664	6.75245	-1.1647	down	2.72003	70.9411	5.22158e-05	0.000596176	K4BCN9,Uncharacterized protein
Solyc02g090900.3	0.965643	0.64031	0.931732	2.58667	6.69495	3.34352	-1.83616	down	1.78343	25.6669	0.00140166	0.00576116	K4BCN9,Uncharacterized protein
Solyc02g090930.3	1.66489	0.288409	0.934168	7.01032	3.52522	2.51438	-1.96228	down	2.14351	10.0755	0.0167845	0.0376554	K4BCP2,Uncharacterized protein
Solyc02g090930.3	0.103642	0	0	2.64712	2.77136	2.76727	-5.68933	down	1.10979	50.4002	0.000229724	0.00165956	K4BCP2,Uncharacterized protein
Solyc02g091140.3	8.03456	15.761	11.8634	3.48071	4.16165	2.72037	2.03655	up	3.64594	44.9938	0.000315154	0.00193981	K4BCR3,Uncharacterized protein
Solyc02g091140.3	5.02715	4.44597	6.38409	1.2744	1.7233	2.35668	2.02604	up	2.56473	72.4526	5.53719e-05	0.000708936	K4BCR3,Uncharacterized protein
Solyc02g091470.3	0.202133	0.252112	0.242178	0.654451	0.571814	1.04294	-1.45694	down	0.10401	19.6475	0.00275464	0.0091372	K4BCU5,Uncharacterized protein
Solyc02g091470.3	0.155715	0.0927469	0.0493117	0.269022	0.681597	0.581033	-1.85017	down	-0.598756	12.1705	0.00986914	0.0247635	K4BCU5,Uncharacterized protein
Solyc02g091520.3	10.8849	11.4668	8.16083	4.3615	4.53955	4.73901	1.40624	up	2.50455	61.1185	8.56068e-05	0.000809153	K4BCV0,Uncharacterized protein
Solyc02g091520.3	10.9985	9.13613	10.1828	4.83197	5.10179	5.91821	1.38663	up	2.59533	84.5116	3.33342e-05	0.00052296	K4BCV0,Uncharacterized protein
Solyc02g091560.3	17.2213	38.0176	24.2835	127.545	196.969	140.026	-2.28499	down	7.38504	43.4124	0.000387122	0.00222599	K4BCV4,Serine hydroxymethyltransferase
Solyc02g091560.3	1.5152	1.2563	1.036	55.0436	82.9043	83.1418	-5.39077	down	5.96482	655.355	2.82698e-08	3.17968e-05	K4BCV4,Serine hydroxymethyltransferase
Solyc02g091690.3	2.24073	0.852064	5.02007	45.2004	22.3044	37.5128	-3.48337	down	4.39837	34.4617	0.00075355	0.00355004	K4BCW7,Uncharacterized protein
Solyc02g091690.3	0.336813	0.29256	0.311097	12.8689	25.4634	17.0136	-5.39838	down	3.27047	388.412	1.77954e-07	5.85153e-05	K4BCW7,Uncharacterized protein
Solyc02g091830.3	0.927889	0.692412	1.69737	4.30096	3.71526	3.55723	-1.57751	down	2.13734	27.5385	0.00109365	0.00464988	K4BCY1,Phosphotransferase
Solyc02g091830.3	0.0733136	0.13646	0.203148	2.19221	2.93736	2.16337	-3.69786	down	1.09984	108.847	1.43106e-05	0.000336469	K4BCY1,Phosphotransferase
Solyc02g091860.3	0.63794	0.612058	0.681477	8.1295	9.41205	10.1279	-3.60037	down	4.03261	853.451	8.12446e-09	1.82861e-05	K4BCY4,Uncharacterized protein
Solyc02g091860.3	0.252022	0.168873	0.13468	3.13996	9.72822	5.81508	-4.57013	down	3.28583	99.4578	3.16164e-05	0.000509464	K4BCY4,Uncharacterized protein
Solyc02g091890.3	31.2806	27.4584	35.978	216.53	153.242	248.883	-2.47381	down	8.03364	160.495	3.56916e-06	0.000135072	K4BCY7,Uncharacterized protein
Solyc02g091890.3	15.3185	11.8289	12.6579	73.4618	102.765	80.8549	-2.23262	down	6.69325	219.724	1.29589e-06	0.000116057	K4BCY7,Uncharacterized protein
Solyc02g091920.3	0	0	0	10.9642	1.60731	10.1208	-11.7095	down	2.32144	42.0701	0.00172712	0.00644932	K4BCZ0,Xyloglucan endotransglucosylase/hydrolase
Solyc02g091920.3	0	0	0	0.0948402	0.806128	0.724589	-7.73925	down	-1.34561	18.7364	0.0074365	0.0198641	K4BCZ0,Xyloglucan endotransglucosylase/hydrolase
Solyc02g091950.4	0.335988	0.144505	0.530004	1.00031	1.15368	1.41296	-1.59485	down	0.507561	15.1531	0.00551071	0.01556	K4BCZ3,Uncharacterized protein
Solyc02g091950.4	0.238006	0.292382	0.282644	0.604928	1.22244	0.924342	-1.28928	down	0.12995	16.3416	0.00474168	0.0141813	K4BCZ3,Uncharacterized protein
Solyc02g092000.3	1.04455	0.654857	1.44471	6.35236	3.88362	5.96894	-2.13985	down	2.02543	48.7	0.000183741	0.0013319	K4BCZ7,Uncharacterized protein
Solyc02g092000.3	1.15805	0.41842	1.01121	2.46129	3.37255	2.68451	-1.25612	down	1.21766	11.7083	0.0108155	0.0265942	K4BCZ7,Uncharacterized protein
Solyc02g092140.1	4.60046	4.18618	4.38679	1.76117	1.00185	2.09683	1.67423	up	1.98562	40.1843	0.00033062	0.00199971	K4BD11,Uncharacterized protein
Solyc02g092140.1	6.66897	7.78635	5.37864	4.33663	1.73729	2.99413	1.54753	up	2.70408	17.1948	0.00464428	0.0139461	K4BD11,Uncharacterized protein
Solyc02g092150.3	35.4522	38.3144	33.7234	7.12962	6.11854	5.54126	2.75771	up	5.37567	386.653	1.40499e-07	3.06594e-05	K4BD12,Uncharacterized protein
Solyc02g092150.3	50.6375	61.9718	50.1407	29.7607	6.43145	16.3015	2.03187	up	6.19015	13.6258	0.0087759	0.0225789	K4BD12,Uncharacterized protein
Solyc02g092210.1	7.61613	6.99875	5.87444	0.776104	0.795234	0.84328	3.32267	up	2.45137	396.321	1.28603e-07	3.06381e-05	K4BD17,Uncharacterized protein
Solyc02g092210.1	3.47497	3.93704	4.52541	3.44686	1.35111	2.95303	1.04358	up	2.20595	8.04295	0.0255521	0.0522608	K4BD17,Uncharacterized protein
Solyc02g092220.1	2.7845	2.45565	3.49237	33.5119	33.3224	48.8799	-3.48927	down	2.33636	235.386	8.2401e-07	6.68339e-05	K4BD18,Uncharacterized protein
Solyc02g092220.1	1.21337	1.25828	0.102924	15.2038	26.9842	22.7698	-4.1464	down	1.37754	52.394	0.000186104	0.00145096	K4BD18,Uncharacterized protein
Solyc02g092240.3	6.04951	5.33573	5.35942	1.08048	1.10876	1.19898	2.54067	up	1.87159	276.561	4.64835e-07	5.00391e-05	K4BD20,Uncharacterized protein
Solyc02g092240.3	4.5509	4.34935	4.65091	1.26484	1.11217	1.72444	2.17134	up	1.72228	101.4	1.81579e-05	0.000380596	K4BD20,Uncharacterized protein
Solyc02g092320.2	15.2031	15.3814	15.8335	7.88295	8.10356	6.86337	1.26179	up	3.45152	120.024	8.73001e-06	0.00021985	K4BD28,Uncharacterized protein
Solyc02g092320.2	9.84847	10.0434	12.0438	5.82153	7.22046	7.34151	1.10078	up	3.06266	68.1201	6.77376e-05	0.000797371	K4BD28,Uncharacterized protein
Solyc02g092370.1	0.571383	0.163318	0.404525	1.10999	1.27695	2.21112	-1.78109	down	0.525694	15.4178	0.00528277	0.01507	K4BD33,Uncharacterized protein
Solyc02g092370.1	0.264102	0.393261	0.139393	1.11145	1.22751	0.603348	-1.43305	down	-0.0719816	9.18355	0.0187054	0.0408788	K4BD33,Uncharacterized protein
Solyc02g092430.1	105.541	98.5635	111.513	364.622	317.446	302.52	-1.40454	down	6.52186	189.935	1.75853e-06	9.46389e-05	K4BD39,Uncharacterized protein
Solyc02g092430.1	71.7975	60.3068	60.3344	178.704	287.489	260.167	-1.45156	down	5.95121	86.4524	3.09158e-05	0.000505315	K4BD39,Uncharacterized protein
Solyc02g092450.3	0.182888	0.0253453	0.10624	0.236856	0.427693	0.285952	-1.36264	down	-0.369107	5.7255	0.0466223	0.0855777	K4BD41,Calcium-transporting ATPase
Solyc02g092450.3	0.0626174	0.0559442	0.0297445	0.474334	0.338191	0.886916	-3.03289	down	0.0726773	35.5224	0.000528305	0.00288022	K4BD41,Calcium-transporting ATPase
Solyc02g092470.3	2.86042	3.52138	3.89444	9.98243	10.1878	11.6163	-1.38723	down	4.64915	92.1763	2.1593e-05	0.000357685	K4BD43,Formin-like protein
Solyc02g092470.3	1.92661	1.80197	1.44426	6.21696	8.30777	7.59925	-1.63728	down	3.95348	124.213	9.16054e-06	0.000273466	K4BD43,Formin-like protein
Solyc02g092520.3	4.16762	3.10867	5.3404	1.16416	0.887703	1.49491	2.05492	up	0.362752	44.3089	0.000242751	0.00162028	K4BD48,Uncharacterized protein
Solyc02g092520.3	1.76266	2.75593	4.06689	1.55611	1.01333	0.920423	1.71037	up	-0.0297343	15.6488	0.00530169	0.0153662	K4BD48,Uncharacterized protein
Solyc02g092530.4	1.60399	1.40862	2.78408	7.57239	6.29918	6.83976	-1.60852	down	3.42978	43.5787	0.000286378	0.00180931	M1CC20,Uncharacterized protein
Solyc02g092530.4	0.872224	0.846178	0.973032	2.26563	4.93567	5.19289	-1.72924	down	2.54235	37.6942	0.000441022	0.00254943	M1CC20,Uncharacterized protein
Solyc02g092600.3	10.0843	9.76116	13.066	3.48166	3.75861	3.02642	1.91503	up	2.78324	147.133	4.30429e-06	0.000147216	K4BD56,Uncharacterized protein
Solyc02g092600.3	7.1181	10.1698	12.3007	4.47706	4.91276	4.42985	1.54144	up	2.81568	54.8072	0.000136708	0.00120119	K4BD56,Uncharacterized protein
Solyc02g092610.3	103.866	102.835	132.064	38.8657	44.1202	33.4663	1.77739	up	4.99244	158.069	3.35067e-06	0.000130959	K4BD57,Uncharacterized protein
Solyc02g092610.3	65.3577	106.349	108.86	45.4065	43.2366	39.9646	1.56416	up	4.87376	56.1774	0.000133443	0.0011897	K4BD57,Uncharacterized protein
Solyc02g092620.3	14.0758	12.8571	16.2277	4.62171	5.58815	4.85389	1.75502	up	4.20784	229.461	9.01911e-07	6.88127e-05	K4BD58,Uncharacterized protein
Solyc02g092620.3	9.34859	13.3139	16.762	5.12916	5.54047	6.13002	1.67686	up	4.19739	66.6073	7.28792e-05	0.000830706	K4BD58,Uncharacterized protein
Solyc02g092640.4	89.1515	57.6581	77.9068	41.3208	43.4842	41.3345	1.06317	up	6.66007	66.0644	6.61845e-05	0.000687662	K4BD60,Uncharacterized protein
Solyc02g092640.4	83.0293	87.7937	79.7259	58.7434	50.9589	56.1737	1.03655	up	6.93942	66.862	7.19792e-05	0.000824961	K4BD60,Uncharacterized protein
Solyc02g092790.3	31.7897	11.182	24.2398	146.091	65.1649	108.817	-2.03674	down	5.98294	23.2558	0.00222674	0.00778386	M1CC32,Uncharacterized protein
Solyc02g092790.3	11.852	6.65439	27.5321	53.4942	51.4444	53.0387	-1.33919	down	5.02787	7.95347	0.0277423	0.0558041	M1CC32,Uncharacterized protein
Solyc02g092940.3	1.29874	0.954796	1.10406	4.06821	4.05933	5.38613	-1.77287	down	2.89203	114.4	1.03025e-05	0.000240606	K4BD90,Uncharacterized protein
Solyc02g092940.3	0.618192	0.508708	0.251151	3.81051	4.11751	4.83147	-2.74497	down	2.54463	76.749	4.73406e-05	0.000640811	K4BD90,Uncharacterized protein
Solyc02g092950.3	0.449854	0.567763	0.489977	3.6586	3.49054	2.90138	-2.49036	down	1.33574	137.147	5.49815e-06	0.000169005	K4BD91,Uncharacterized protein
Solyc02g092950.3	0.594084	0.534458	0.744698	1.9409	2.72626	2.4128	-1.46017	down	0.948149	40.7757	0.00034643	0.00216028	K4BD91,Uncharacterized protein
Solyc02g093020.3	0.612636	0.439146	0.759316	2.43954	3.10761	2.92319	-1.99215	down	1.76862	87.4914	2.57799e-05	0.000395058	K4BD98,Uncharacterized protein
Solyc02g093020.3	0.499073	0.533126	0.373642	2.18441	3.60773	3.02387	-2.17927	down	1.68782	87.2423	2.9996e-05	0.000500294	K4BD98,Uncharacterized protein
Solyc02g093100.3	0.415226	0.563694	0.849142	1.92055	1.59175	2.43459	-1.46505	down	1.70024	24.7103	0.00144	0.00566376	K4BDA6,Uncharacterized protein
Solyc02g093100.3	0.313345	0.17497	0.165383	0.850202	2.00022	0.95446	-2.05267	down	0.83888	23.6895	0.00173246	0.00668742	K4BDA6,Uncharacterized protein
Solyc02g093150.3	16.9438	14.9926	18.814	44.4198	41.4973	44.5126	-1.12655	down	5.9026	150.289	3.99699e-06	0.000142797	F6KQN2,AP2 transcription factor SlAP2c
Solyc02g093150.3	13.3203	12.608	12.1232	26.0093	51.1756	41.6301	-1.1729	down	5.62904	36.7466	0.000491692	0.00274442	F6KQN2,AP2 transcription factor SlAP2c
Solyc02g093210.3	0.837732	0.635392	0.567199	3.18884	2.49796	3.01349	-1.85262	down	1.73925	81.7708	3.24078e-05	0.000455887	K4BDB7,Uncharacterized protein
Solyc02g093210.3	0.325584	0.25972	0.276176	1.11263	1.8348	2.12516	-2.08261	down	0.833127	52.1847	0.000159837	0.00131576	K4BDB7,Uncharacterized protein
Solyc02g093270.4	1.46584	2.51183	1.16507	8.08101	9.77281	8.26943	-2.08622	down	2.4597	46.0574	0.000242075	0.00161797	K4BDC3,Uncharacterized protein
Solyc02g093270.4	3.09265	1.59058	0.821518	5.39441	10.0408	8.08783	-1.61135	down	2.29688	12.0666	0.0111725	0.0272724	K4BDC3,Uncharacterized protein
Solyc02g093500.4	0.282494	0.183512	0.346152	1.37196	1.39851	1.40789	-2.1248	down	0.0389467	54.2662	0.000126382	0.00103911	K4BDE6,Uncharacterized protein
Solyc02g093500.4	0.0725407	0.0405062	0.0861456	2.02449	2.18939	2.44438	-4.57128	down	0.392858	175.041	2.83936e-06	0.00016471	K4BDE6,Uncharacterized protein
Solyc02g093525.1	1.16671	0.275603	0.924195	1.4881	4.5607	2.98505	-1.70184	down	0.619852	9.29234	0.0186985	0.0410893	M1AY64,Uncharacterized protein
Solyc02g093525.1	0.381302	0.243333	0.323439	4.42491	3.86495	4.54214	-3.29622	down	0.811173	136.369	6.6708e-06	0.000238001	M1AY64,Uncharacterized protein
Solyc02g093590.3	0.391163	0.375293	0.360505	1.38014	2.58765	2.7522	-2.32672	down	0.881227	55.4171	0.000118025	0.000993532	K4BDF5,Uncharacterized protein
Solyc02g093590.3	0.139078	0.155321	0.0367027	1.07818	1.70195	1.30621	-3.12474	down	0.0260227	43.7602	0.000278252	0.00188484	K4BDF5,Uncharacterized protein
Solyc02g093720.3	0	0	0	0.510228	1.15909	0.818387	-8.96853	down	-0.328819	95.0777	0.000141483	0.00112078	K4BDG8,Uncharacterized protein
Solyc02g093720.3	0	0	0	0.184384	1.27338	0.765988	-8.64559	down	-0.547072	29.9957	0.00295698	0.00990028	K4BDG8,Uncharacterized protein
Solyc02g093930.4	0.071552	0.0743698	0.175351	1.71819	1.39666	2.01374	-3.76064	down	1.08399	108.324	1.24315e-05	0.000266419	K4BDI9,Uncharacterized protein
Solyc02g093930.4	0.091868	0	0.109098	0.549403	1.37177	1.23826	-3.47536	down	0.338032	19.8494	0.00310381	0.0102646	K4BDI9,Uncharacterized protein
Solyc02g093970.4	0.555822	0.40736	0.589874	2.8609	2.04811	3.14195	-2.14105	down	2.23041	97.4575	1.78574e-05	0.000327344	K4BDJ3,Uncharacterized protein
Solyc02g093970.4	0.0878324	0.0817417	0.139074	1.63417	2.74394	1.56344	-3.8055	down	1.51441	135.975	6.73692e-06	0.000238001	K4BDJ3,Uncharacterized protein
Solyc02g093980.3	5.36104	3.25419	4.89357	49.0099	22.2637	45.5655	-2.88713	down	6.35546	73.5961	7.92598e-05	0.000771017	K4BDJ4,Uncharacterized protein
Solyc02g093980.3	1.34877	1.05814	0.761155	6.0385	17.4649	8.97654	-2.87216	down	4.37828	50.0838	0.000273657	0.00186291	K4BDJ4,Uncharacterized protein
Solyc02g094100.4	0.473474	0.439766	0.614455	2.41362	2.65602	1.58297	-1.88632	down	1.51732	56.285	0.000112185	0.000964201	K4BDK5,Uncharacterized protein
Solyc02g094100.4	0.372505	0.300451	0.319488	1.35107	1.65464	2.29297	-1.95068	down	1.08634	57.5639	0.000116819	0.00109346	K4BDK5,Uncharacterized protein
Solyc02g094150.4	6.5277	7.53677	6.70713	2.27313	3.62047	3.2806	1.42488	up	2.81701	53.149	0.00013523	0.00108871	K4BDL0,Uncharacterized protein
Solyc02g094150.4	6.60581	5.95715	5.86393	2.79828	3.1655	3.64074	1.39372	up	2.75012	96.2323	2.16333e-05	0.000417301	K4BDL0,Uncharacterized protein
Solyc02g094160.1	0.747647	0.502823	0.910134	8.06891	3.88168	7.91638	-2.96946	down	1.79576	69.9909	5.91433e-05	0.000637423	K4BDL1,Uncharacterized protein
Solyc02g094160.1	1.1745	0.605384	0.751033	3.78211	3.56396	4.87615	-1.81028	down	1.20032	35.3464	0.000536313	0.0029061	K4BDL1,Uncharacterized protein
Solyc02g094320.3	4.74068	5.70538	6.10109	16.3858	16.4743	16.2826	-1.32864	down	4.20584	109.807	1.18636e-05	0.000259172	K4BDM7,Uncharacterized protein
Solyc02g094320.3	2.66534	2.8192	3.5	11.6738	19.9618	14.5932	-1.90204	down	3.86127	102.744	1.73737e-05	0.000373054	K4BDM7,Uncharacterized protein
Solyc02g094390.3	9.91942	4.43358	9.37459	39.6619	30.8457	37.9152	-1.97112	down	5.17391	51.0225	0.000229166	0.00155302	K4BDN4,S-acyltransferase
Solyc02g094390.3	3.24068	1.853	1.44702	19.4837	26.7275	20.2261	-2.87771	down	4.21625	84.8951	4.5811e-05	0.000629442	K4BDN4,S-acyltransferase
Solyc02g094450.2	9.75559	11.6069	10.6599	36.9687	32.2653	35.6073	-1.4679	down	3.93215	123.39	7.93374e-06	0.000209145	K4BDP0,Uncharacterized protein
Solyc02g094450.2	8.31275	4.24598	6.81077	13.1027	27.1604	21.935	-1.20804	down	3.13209	15.274	0.00604611	0.0169878	K4BDP0,Uncharacterized protein
Solyc02g094570.3	0.577389	0.466766	0.931685	2.53873	2.20204	2.55785	-1.65382	down	0.640095	34.0405	0.000553434	0.00283907	K4BDQ2,Uncharacterized protein
Solyc02g094570.3	0.505202	0.245305	0.391273	1.35739	1.65155	1.37996	-1.47709	down	-0.0979506	17.7719	0.00380593	0.012007	K4BDQ2,Uncharacterized protein
Solyc02g150141.1	80.3805	127.89	97.6229	19.0176	20.5425	22.5382	2.55217	up	5.22615	143.061	6.34504e-06	0.000184272	M0ZI68,Cytochrome c oxidase subunit 5C
Solyc02g150141.1	123.375	103.599	107.007	43.367	25.2532	43.7157	2.00661	up	5.53917	61.2183	0.00012187	0.00112246	M0ZI68,Cytochrome c oxidase subunit 5C
Solyc02r008210.1	0.0892201	0.16486	0.0863803	0.791718	0.695489	0.929996	-2.56979	down	0.973242	62.1383	8.10607e-05	0.00078136	K4B4K3,MRLK6
Solyc02r008210.1	0.091642	0	0.0241843	0.34507	1.26164	1.54693	-4.20445	down	1.08945	19.0995	0.00386919	0.0121559	K4B4K3,MRLK6
Solyc02r008500.1	2.77305	3.95973	2.42759	0.0559399	0.14663	0.243127	4.59646	up	0.575518	95.0951	1.94173e-05	0.000340769	K4B516,Uncharacterized protein
Solyc02r008500.1	7.79961	9.48345	7.9347	1.51236	0.620191	2.49336	2.88886	up	2.22469	40.4522	0.000442777	0.00255195	K4B516,Uncharacterized protein
Solyc02r008990.1	1.12109	0.927434	0.84728	0.172846	0.388341	0.482933	1.71348	up	0.42118	21.264	0.0022106	0.00774115	K4B5F6,Uncharacterized protein
Solyc02r008990.1	0.458258	0.577389	0.753513	0.327929	0.24887	0.483186	1.19541	up	-0.0379666	10.5768	0.0136789	0.0319205	K4B5F6,Uncharacterized protein
Solyc02r009460.1	4.61949	4.57141	3.67572	1.37327	2.59797	1.94626	1.3651	up	1.37207	27.2292	0.00108399	0.0046219	M1C4G5,Uncharacterized protein
Solyc02r009460.1	4.48918	4.09327	4.28514	3.03019	2.40712	2.142	1.19758	up	1.51316	27.8653	0.00108729	0.00481074	M1C4G5,Uncharacterized protein
Solyc02r009870.1	2.12472	0.579252	2.01072	17.1794	13.6372	23.772	-3.3083	down	2.5424	58.1557	0.000154273	0.00118762	K4B6J1,Uncharacterized protein
Solyc02r009870.1	0.787095	0.879018	1.10466	6.73972	15.913	7.19256	-2.95859	down	1.61218	62.7568	8.84201e-05	0.000925368	K4B6J1,Uncharacterized protein
Solyc02r009890.1	1.09136	2.08957	1.56408	37.4739	48.9425	38.1242	-4.46364	down	3.92597	275.585	6.5134e-07	6.14033e-05	M1C8J9,Ribulose bisphosphate carboxylase small chain
Solyc02r009890.1	0.0589991	0	0	11.2613	32.4585	19.1058	-9.23974	down	2.76203	162.761	6.02484e-06	0.000230849	M1C8J9,Ribulose bisphosphate carboxylase small chain
Solyc02r010050.1	1.64159	1.7644	2.96646	14.6767	15.3671	13.8908	-2.55181	down	3.21288	131.782	6.31585e-06	0.000184272	-
Solyc02r010050.1	1.47538	1.28391	1.50179	3.78142	12.9662	11.7531	-2.25514	down	2.50892	29.3208	0.00111935	0.00491116	-
Solyc02r010300.1	0.165864	0.172396	0.383899	1.43206	1.54841	1.36151	-2.35104	down	-0.163893	39.9854	0.000335811	0.0020184	-
Solyc02r010300.1	0.36203	0.190264	0.252899	1.20989	1.10507	1.07032	-1.61041	down	-0.425172	18.82	0.00326668	0.0106961	-
Solyc02r010350.1	17.6126	11.3135	12.5994	3.33782	3.20421	1.64851	2.5698	up	3.24876	78.0646	4.91792e-05	0.000574641	K4B7G4,Uncharacterized protein
Solyc02r010350.1	41.9778	44.853	38.7047	8.9232	3.75734	7.917	3.0325	up	4.89388	72.4097	9.03413e-05	0.000936083	K4B7G4,Uncharacterized protein
Solyc02r010560.1	17.1725	23.0361	18.1196	60.542	89.3859	55.7345	-1.56814	down	5.68227	48.5824	0.000243014	0.00162063	K4B7S7,Uncharacterized protein
Solyc02r010560.1	10.0136	8.53606	6.85133	37.0847	57.0694	45.7737	-1.99793	down	4.91761	117.835	1.09497e-05	0.000293326	K4B7S7,Uncharacterized protein
Solyc02r010640.1	196.455	81.2705	144.086	12.5018	13.8343	9.71952	3.76914	up	6.94919	140.581	9.65573e-06	0.000233058	K4B7Y4,Uncharacterized protein
Solyc02r010640.1	361.317	470.673	282.893	135.828	21.3989	53.9624	2.78713	up	8.5672	15.8043	0.00617673	0.0172786	K4B7Y4,Uncharacterized protein
Solyc02r010780.1	1.55498	1.08919	1.03093	7.04114	4.36063	4.99468	-1.91904	down	1.07796	48.5905	0.000180712	0.00131365	K4B835,Uncharacterized protein
Solyc02r010780.1	0.312494	0.465319	0.206167	2.11108	6.65541	2.41933	-3.00885	down	0.289318	28.9225	0.000975175	0.00445933	K4B835,Uncharacterized protein
Solyc02r010820.1	1.01009	3.33764	2.90645	29.5312	49.4722	33.1126	-3.69528	down	4.74346	62.2883	0.00013191	0.00107279	K4B876,Chlorophyll a-b binding protein, chloroplastic
Solyc02r010820.1	0.0154852	0	0.0183895	15.2956	23.3848	13.3546	-9.91589	down	3.43165	500.06	7.37217e-08	4.10584e-05	K4B876,Chlorophyll a-b binding protein, chloroplastic
Solyc02r011040.1	409.808	358.035	405.051	148.277	147.483	185.891	1.52071	up	8.71135	159.089	3.27609e-06	0.000130824	K4B8P8,Uncharacterized protein
Solyc02r011040.1	311.448	288.678	237.486	243.687	153.419	157.989	1.02143	up	8.48095	15.781	0.00542902	0.0156664	K4B8P8,Uncharacterized protein
Solyc02r011120.1	0.0834088	0.0288979	0	1.5003	1.77753	0.537954	-4.75553	down	0.0194701	35.2725	0.000555084	0.0028451	K4B8W8,Uncharacterized protein
Solyc02r011120.1	0	0	0	1.18126	3.03939	0.358824	-9.40845	down	0.152883	27.2927	0.00449974	0.0136153	K4B8W8,Uncharacterized protein
Solyc02r011170.1	8.02771	9.11951	7.02516	2.83042	3.88446	3.08791	1.54872	up	3.59458	77.5112	3.88079e-05	0.000504531	K4B8Z5,Uncharacterized protein
Solyc02r011170.1	9.08881	10.1136	9.87011	5.28263	4.99808	5.86635	1.29374	up	4.02518	116.909	1.12457e-05	0.000298514	K4B8Z5,Uncharacterized protein
Solyc02r011320.1	2.08014	1.5035	3.51569	4.38672	6.39855	5.88793	-1.00387	down	2.8126	11.6471	0.0112993	0.0272436	K4B999,Uncharacterized protein
Solyc02r011320.1	0.540291	0.164561	0.554127	4.13682	7.03508	6.18556	-3.31238	down	2.32533	61.9027	0.000112813	0.00106997	K4B999,Uncharacterized protein
Solyc02r011370.1	1.10576	0.933814	1.6184	11.4117	7.85934	11.9943	-2.86228	down	1.80878	115.438	9.9867e-06	0.000235692	K4B9F6,Uncharacterized protein
Solyc02r011370.1	0.638876	0.436021	0.421498	4.35136	7.7054	6.08137	-3.1136	down	0.919819	105.355	1.59695e-05	0.000354873	K4B9F6,Uncharacterized protein
Solyc02r011390.1	0.0383607	0.159486	0.208911	8.1973	6.48942	14.9572	-5.941	down	2.40934	115.898	1.75395e-05	0.000324366	M1C184,Peroxidase
Solyc02r011390.1	0.137907	0.110009	0.163771	2.49384	14.8965	4.61327	-5.22503	down	1.8703	43.9097	0.000401265	0.00238697	M1C184,Peroxidase
Solyc02r011450.1	8.90428	18.3023	15.2819	45.1933	59.4939	41.1226	-1.52486	down	5.30234	25.9648	0.00160571	0.0061346	Q672Q6,Photosystem II oxygen-evolving complex protein 3
Solyc02r011450.1	1.8121	0.897315	1.98955	31.3694	46.4367	38.0392	-4.1618	down	4.50943	191.486	2.9171e-06	0.00016663	Q672Q6,Photosystem II oxygen-evolving complex protein 3
Solyc02r011720.1	0.198336	0.0883485	0.360043	0.499455	0.6626	0.48731	-1.12751	down	-0.149297	6.19015	0.0404387	0.0761237	K4BA82,Uncharacterized protein
Solyc02r011720.1	0.10671	0.14084	0.0460813	0.396436	0.678039	0.565132	-1.99489	down	-0.434	19.6936	0.00289007	0.00972853	K4BA82,Uncharacterized protein
Solyc02r011930.1	0.888138	0.686968	0.899863	9.58516	8.71764	10.9961	-3.32697	down	2.39914	394.864	1.30311e-07	3.06381e-05	K4BAN6,Uncharacterized protein
Solyc02r011930.1	0.106075	0.165849	0.45349	1.94539	8.51492	4.65277	-3.91187	down	1.30042	32.1813	0.00088723	0.00416549	K4BAN6,Uncharacterized protein
Solyc02r011980.1	465.202	460.485	352.743	101.858	143.12	112.776	2.08216	up	7.88926	137.069	5.59128e-06	0.000170638	Q43511,H1 histone-like protein
Solyc02r011980.1	493.017	426.823	508.359	173.82	282.039	223.877	1.53357	up	8.27198	92.0897	2.50562e-05	0.0004552	Q43511,H1 histone-like protein
Solyc02r012050.1	2.91044	1.64449	1.77649	32.1907	15.1958	29.5712	-3.37337	down	4.85707	89.5	4.32699e-05	0.000536213	E3UVW8,Beta-galactosidase
Solyc02r012050.1	1.79567	2.19584	1.75123	3.71957	8.24391	6.7378	-1.23076	down	3.07354	24.0329	0.00166566	0.00649714	E3UVW8,Beta-galactosidase
Solyc02r012060.1	2.94104	1.43898	2.10297	41.9175	19.3242	36.1996	-3.68517	down	5.55579	98.4892	3.20934e-05	0.000452525	E3UVW8,Beta-galactosidase
Solyc02r012060.1	1.29137	1.51086	1.34187	3.86908	10.1428	7.63882	-1.90838	down	3.4915	41.6102	0.000379634	0.00229974	E3UVW8,Beta-galactosidase
Solyc02r012100.1	1.43579	1.6335	2.43031	6.03074	6.63048	6.39347	-1.55627	down	2.15441	55.2771	0.000119003	0.000997751	K4BB04,Uncharacterized protein
Solyc02r012100.1	1.51463	1.46895	1.42002	4.80709	6.03608	7.87651	-1.62665	down	2.00724	66.8014	7.21921e-05	0.000825446	K4BB04,Uncharacterized protein
Solyc02r012510.1	0.651655	1.06764	1.20301	3.68335	4.09938	4.10578	-1.78057	down	2.23243	54.5861	0.000123986	0.00102408	K4BBT6,Aldose 1-epimerase
Solyc02r012510.1	0.533207	0.418102	0.309868	3.86723	4.91381	4.6522	-2.94472	down	2.12011	166.158	3.39548e-06	0.000175914	K4BBT6,Aldose 1-epimerase
Solyc02r012800.1	2.56671	1.855	2.57583	11.8223	9.26977	12.5423	-2.03374	down	4.47499	162.723	3.02702e-06	0.000128548	K4BCF8,Uncharacterized protein
Solyc02r012800.1	2.65581	2.13406	2.18466	5.84303	10.7219	7.02176	-1.29038	down	4.02324	38.7134	0.000406433	0.00240886	K4BCF8,Uncharacterized protein
Solyc02r012840.1	0.232535	0.0920733	0.16885	4.26635	4.05968	4.92129	-4.50047	down	2.08307	271.42	4.96925e-07	5.17204e-05	K4BCI4,Uncharacterized protein
Solyc02r012840.1	0.0682421	0.101616	0.0270136	0.47613	4.81791	3.7676	-4.98243	down	1.39846	27.1081	0.00154842	0.00616117	K4BCI4,Uncharacterized protein
Solyc02r012930.1	3.50676	0.613492	1.58832	12.6654	6.01111	4.92653	-1.83089	down	1.575	8.75916	0.0224454	0.0475472	K4BCP2,Uncharacterized protein
Solyc02r012930.1	0.0356629	0	0	4.40772	5.24963	4.72543	-7.6853	down	0.47455	186.683	2.27506e-06	0.000148307	K4BCP2,Uncharacterized protein
Solyc02r013120.1	1.05095	1.40444	2.22396	3.66194	3.87345	5.1761	-1.20459	down	1.05606	15.3657	0.00531587	0.0151457	K4BD43,Formin-like protein
Solyc02r013120.1	0.586004	0.895551	0.32964	2.85894	3.07024	3.45254	-1.91138	down	0.382558	26.2473	0.00129305	0.00541719	K4BD43,Formin-like protein
Solyc02r013130.1	0.6299	0.595187	0.717267	1.97764	1.92232	2.09286	-1.38727	down	1.56307	77.0423	3.96076e-05	0.000510139	K4BD43,Formin-like protein
Solyc02r013130.1	0.450938	0.317488	0.372529	1.22136	1.47416	1.81401	-1.51929	down	1.03144	38.7947	0.000403827	0.0023958	K4BD43,Formin-like protein
Solyc02r013150.1	1.36479	1.01171	1.63798	0.550268	0.530322	0.573739	1.50786	up	2.05768	66.7859	6.38405e-05	0.000669879	K4BCF6,Uncharacterized protein
Solyc02r013150.1	0.476096	0.832994	1.31296	0.485083	0.481779	0.62238	1.16293	up	1.64244	10.5608	0.013784	0.0321375	K4BCF6,Uncharacterized protein
Solyc02r013170.1	1.05661	0.965672	1.74611	6.97962	6.14298	6.94287	-2.18119	down	2.18677	90.2233	2.32244e-05	0.000372708	K4BD49,Uncharacterized protein
Solyc02r013170.1	0.561355	0.43884	0.755522	1.86506	4.89453	5.53583	-2.32835	down	1.35056	31.2006	0.000791866	0.00384295	K4BD49,Uncharacterized protein
Solyc02r013180.1	15.8183	16.8482	21.4085	5.66241	6.46858	5.69338	1.8371	up	1.81252	105.191	1.37496e-05	0.000282297	K4BD59,Uncharacterized protein
Solyc02r013180.1	13.0303	18.6842	22.256	6.97485	5.19597	4.41009	2.1267	up	1.84029	51.7416	0.000164229	0.00132962	K4BD59,Uncharacterized protein
Solyc03g005020.3	15.198	16.3669	17.4425	3.18934	6.1465	5.08257	2.00869	up	4.10323	78.0997	4.6658e-05	0.000556742	K4BDS6,Lipase
Solyc03g005020.3	48.2048	59.1291	48.1309	28.0646	12.3069	14.9915	1.90229	up	5.89085	27.2872	0.00152111	0.00608784	K4BDS6,Lipase
Solyc03g005190.3	1.02318	1.4255	0.806187	4.32304	7.06989	4.493	-2.03168	down	1.62688	43.3995	0.000259285	0.00168788	K4BDU3,Uncharacterized protein
Solyc03g005190.3	0.491935	0.549386	0.371761	2.22874	3.74144	4.90402	-2.46553	down	0.921625	54.5455	0.000138814	0.00121153	K4BDU3,Uncharacterized protein
Solyc03g005330.1	13.1599	14.9265	10.391	1.64299	1.74178	2.0629	3.06669	up	3.33869	236.189	8.14132e-07	6.6633e-05	K4BDV7,Non-specific serine/threonine protein kinase
Solyc03g005330.1	17.0094	12.6316	21.6438	3.04786	3.86387	4.54472	2.61852	up	3.9001	135.278	6.88129e-06	0.000239485	K4BDV7,Non-specific serine/threonine protein kinase
Solyc03g005420.2	2.59163	1.47768	1.82271	4.17152	4.72566	5.52247	-1.05841	down	2.28204	25.0999	0.00137607	0.00547571	K4BDW6,Uncharacterized protein
Solyc03g005420.2	1.23212	0.78144	0.397412	4.86685	3.89834	3.47507	-1.89185	down	1.75397	21.5377	0.00240177	0.00843423	K4BDW6,Uncharacterized protein
Solyc03g005600.3	8.45947	6.04492	6.78251	26.366	16.8562	25.9319	-1.46788	down	5.23175	54.2157	0.000148812	0.001161	K4BDY4,Uncharacterized protein
Solyc03g005600.3	4.39627	3.87	5.95784	14.6578	16.9247	14.4054	-1.24478	down	4.60062	53.4837	0.000147802	0.00125794	K4BDY4,Uncharacterized protein
Solyc03g005760.1	51.9874	106.55	80.7485	709.782	888.868	739.021	-3.03184	down	8.33741	102.049	2.66394e-05	0.000401061	K4BE00,Chlorophyll a-b binding protein, chloroplastic
Solyc03g005760.1	4.17176	3.07492	7.46429	337.915	810.775	442.565	-6.28818	down	7.50672	165.224	7.09698e-06	0.000243655	K4BE00,Chlorophyll a-b binding protein, chloroplastic
Solyc03g005770.3	6.75364	14.5371	10.4862	233.113	347.962	241.214	-4.4362	down	6.90563	154.038	7.79266e-06	0.000206649	K4BE01,Chlorophyll a-b binding protein, chloroplastic
Solyc03g005770.3	0.393587	0.549441	1.11008	110.971	251.467	140.213	-7.48279	down	6.01465	239.959	2.17414e-06	0.000146285	K4BE01,Chlorophyll a-b binding protein, chloroplastic
Solyc03g005780.3	0	0.136205	0.249781	40.8374	66.2646	39.3779	-8.33688	down	4.90627	194.315	3.69944e-06	0.000137068	M1B1H1,Chlorophyll a-b binding protein, chloroplastic
Solyc03g005780.3	0.0336504	0	0	12.1583	28.5977	9.22501	-9.72803	down	3.24334	134.296	1.36082e-05	0.000328513	M1B1H1,Chlorophyll a-b binding protein, chloroplastic
Solyc03g006000.3	19.6469	15.5012	16.421	8.93035	9.82899	8.94128	1.13257	up	4.77096	123.211	7.97357e-06	0.000209289	K4BE23,Uncharacterized protein
Solyc03g006000.3	19.3681	23.7794	19.6582	11.8423	11.3805	11.5383	1.29722	up	5.11192	106.622	1.53405e-05	0.000348465	K4BE23,Uncharacterized protein
Solyc03g006010.3	2.98765	1.75952	1.44136	29.0807	12.149	24.4753	-2.97542	down	4.37248	42.6201	0.000437284	0.00253367	K4BE24,Uncharacterized protein
Solyc03g006010.3	16.225	8.65637	18.7859	6.02084	6.78843	12.6443	1.00342	up	4.4916	7.89068	0.0276948	0.0562582	K4BE24,Uncharacterized protein
Solyc03g006030.4	0.010855	0.0338475	0.0354695	0.808347	1.19146	0.649189	-4.78152	down	0.809569	116.343	9.72128e-06	0.000233396	K4BE26,Uncharacterized protein
Solyc03g006030.4	0	0	0	0.488979	0.554954	0.458491	-9.17774	down	-0.0670392	184.064	3.2773e-05	0.000518261	K4BE26,Uncharacterized protein
Solyc03g006100.4	0	0.0476693	0.066605	2.07064	4.04796	2.42018	-5.97194	down	1.94522	87.3633	4.30022e-05	0.000534736	K4BE33,Uncharacterized protein
Solyc03g006100.4	0.0157027	0	0.0186477	1.41644	1.8791	1.50668	-6.5623	down	1.04915	179.895	2.58446e-06	0.000153409	K4BE33,Uncharacterized protein
Solyc03g006250.2	0.983148	0.68611	0.71899	2.83453	3.76658	2.12462	-1.63045	down	1.48612	39.4305	0.000350859	0.00207725	K4BE48,Uncharacterized protein
Solyc03g006250.2	0.461639	0.273887	0.788065	2.81828	4.07907	3.88894	-2.36746	down	1.54428	43.0864	0.000292023	0.00194051	K4BE48,Uncharacterized protein
Solyc03g006400.3	12.2208	19.6837	15.2987	0.863032	2.36331	1.87546	3.46596	up	4.44459	77.2641	6.82382e-05	0.000701311	K4BE63,Uncharacterized protein
Solyc03g006400.3	7.58562	7.3168	11.3837	4.94099	2.43554	5.65142	1.44387	up	4.01653	16.2979	0.00568592	0.0162291	K4BE63,Uncharacterized protein
Solyc03g006410.3	0.138111	0.14355	0	2.01224	7.48194	8.361	-5.6827	down	1.83622	44.4725	0.000360699	0.00212108	K4BE64,Uncharacterized protein
Solyc03g006410.3	0.035465	0	0	1.34326	5.97164	1.29633	-7.10258	down	0.701293	39.5634	0.000487113	0.0027274	K4BE64,Uncharacterized protein
Solyc03g006750.1	0.376965	0.195905	0.30794	2.13589	2.87927	2.32076	-2.80582	down	-0.0776467	75.7151	4.19877e-05	0.000528323	K4BE98,Uncharacterized protein
Solyc03g006750.1	0.0645329	0.0720695	0	0.771859	1.94771	1.54798	-4.34282	down	-0.962841	35.9761	0.000508359	0.0028123	K4BE98,Uncharacterized protein
Solyc03g006970.1	2.08533	0.60261	1.22224	5.09659	3.91516	9.90212	-2.05148	down	3.07696	16.877	0.00508325	0.0146261	P93205,SBT2 protein
Solyc03g006970.1	0.537885	0.278898	0.22813	14.9732	2.11574	3.73032	-3.91769	down	2.97476	18.7344	0.00406192	0.0126184	P93205,SBT2 protein
Solyc03g007000.4	27.0089	24.6926	29.0571	14.9808	13.9353	16.0832	1.08016	up	4.96042	128.75	6.84702e-06	0.000190668	K4BEC3,Uncharacterized protein
Solyc03g007000.4	47.1337	48.2345	35.8833	30.9188	15.1808	22.6979	1.35586	up	5.68522	19.0499	0.00385823	0.0121341	K4BEC3,Uncharacterized protein
Solyc03g007180.1	1.65097	2.14498	2.83324	21.4644	18.9749	25.2808	-3.07095	down	4.68169	194.353	2.13416e-06	0.00010734	K4BEE1,Uncharacterized protein
Solyc03g007180.1	0.660566	0.759733	0.585414	4.92328	16.0999	10.1018	-3.47011	down	3.43754	73.8049	7.81404e-05	0.000860172	K4BEE1,Uncharacterized protein
Solyc03g007340.4	0.71284	0.272347	0.601483	1.98194	1.72832	2.20705	-1.44397	down	0.537653	14.5136	0.00641709	0.0177503	A0A1U8G9H4,uncharacterized protein LOC107866127
Solyc03g007340.4	2.30116	2.08806	2.70533	1.16291	1.40528	1.58482	1.0084	up	1.21768	26.6453	0.00115549	0.00482285	A0A1U8G9H4,uncharacterized protein LOC107866127
Solyc03g007430.3	16.3327	14.2742	16.3856	8.86022	8.50539	6.23604	1.22893	up	4.60821	72.9317	4.76028e-05	0.000565068	K4BEG6,Uncharacterized protein
Solyc03g007430.3	23.5844	25.6181	22.5646	15.3129	7.86977	12.7963	1.42274	up	5.26973	26.6247	0.0014978	0.00601887	K4BEG6,Uncharacterized protein
Solyc03g007700.1	0.329844	0.293857	0.359263	1.01709	1.11972	2.26551	-1.91423	down	-0.250649	22.0138	0.00200491	0.00718414	K4BEJ2,Uncharacterized protein
Solyc03g007700.1	0.0967994	0.216209	0.057477	1.78492	2.05022	2.43255	-3.59452	down	-0.0330501	61.343	9.51826e-05	0.000961647	K4BEJ2,Uncharacterized protein
Solyc03g007850.1	6.22299	7.9452	9.24064	18.1614	23.1231	20.3268	-1.15363	down	4.7939	46.9673	0.00020154	0.00141977	K4BEK7,Uncharacterized protein
Solyc03g007850.1	0.619286	0.839813	0.787963	12.2019	21.1035	18.1394	-4.054	down	3.96995	381.586	1.8936e-07	6.02639e-05	K4BEK7,Uncharacterized protein
Solyc03g007920.4	0.580793	0.874273	0.741662	2.46403	3.19536	2.84171	-1.70279	down	0.931964	47.488	0.00019454	0.00138593	K4BEL4,Uncharacterized protein
Solyc03g007920.4	0.246852	0.275681	0.390865	2.99353	4.35695	3.61861	-3.12703	down	0.983855	139.015	6.24831e-06	0.000232357	K4BEL4,Uncharacterized protein
Solyc03g007930.4	0.164922	0.137133	0.359263	38.2324	27.769	34.7341	-7.00563	down	3.37315	560.288	3.70804e-08	2.22557e-05	A0A0V0IF29,Putative polygalacturonase-like
Solyc03g007930.4	0.135519	0.151346	0.0804678	10.671	9.79491	12.4613	-5.98239	down	1.70588	438.067	1.16692e-07	4.72654e-05	A0A0V0IF29,Putative polygalacturonase-like
Solyc03g007940.4	0.20311	0.2303	0.522897	66.2597	44.6082	64.2215	-7.28694	down	4.99929	430.807	2.15357e-07	3.69922e-05	K4BEL6,Uncharacterized protein
Solyc03g007940.4	0.113795	0.0423615	0.0675684	20.1513	17.0118	20.754	-7.50523	down	3.3156	659.588	2.7635e-08	3.17968e-05	K4BEL6,Uncharacterized protein
Solyc03g007960.3	34.4421	31.3324	33.9674	11.7383	14.4536	11.2585	1.65157	up	4.94877	215.488	1.12645e-06	7.64959e-05	Q0GGX1,Carotene beta-hydroxylase
Solyc03g007960.3	52.1174	53.2751	57.6129	30.9653	12.5612	16.7981	1.84531	up	5.71718	24.4096	0.00205008	0.00752064	Q0GGX1,Carotene beta-hydroxylase
Solyc03g007980.1	52.1948	54.1367	44.5422	30.2649	28.4179	30.3983	1.00304	up	5.35553	71.3448	5.12357e-05	0.000590999	K4BEL9,Uncharacterized protein
Solyc03g007980.1	55.8118	60.274	50.5759	28.374	27.0798	28.7729	1.42977	up	5.47053	147.129	5.149e-06	0.000215092	K4BEL9,Uncharacterized protein
Solyc03g013340.3	0.0436267	0	0	15.4199	4.04803	18.0847	-9.22181	down	2.54642	79.5537	6.23562e-05	0.000658911	K4BEQ5,Nodulin26-like intrinsic protein 21
Solyc03g013340.3	0	0.0500443	0	0.446642	3.79639	1.33083	-6.11886	down	-0.197353	24.7356	0.00171156	0.00662686	K4BEQ5,Nodulin26-like intrinsic protein 21
Solyc03g019670.3	0.715325	0.520446	0.701213	3.88577	2.50924	4.25007	-2.22384	down	1.88133	80.9997	3.34606e-05	0.000464543	K4BET9,Uncharacterized protein
Solyc03g019670.3	0.489828	0.738496	0.523525	1.92849	3.04754	2.85351	-1.69728	down	1.4456	48.7315	0.000198551	0.00150793	K4BET9,Uncharacterized protein
Solyc03g019790.3	2.56114	0.36048	2.09218	36.8833	23.3357	50.697	-4.25304	down	4.87348	44.8682	0.00035144	0.00207954	K4BEV1,Alpha-galactosidase
Solyc03g019790.3	0.137014	0.336634	0.0976264	9.12256	12.3769	6.58889	-5.15778	down	2.77089	130.299	1.08771e-05	0.000293326	K4BEV1,Alpha-galactosidase
Solyc03g020050.3	0.0544243	0.113135	0	6.81349	3.87982	11.041	-6.67535	down	1.46432	87.5961	3.87635e-05	0.000504318	K4BEX7,Uncharacterized protein
Solyc03g020050.3	0	0.0624302	0.0663859	2.61877	4.4992	6.70471	-6.23231	down	0.744731	89.7628	2.72858e-05	0.000476487	K4BEX7,Uncharacterized protein
Solyc03g020060.3	0.181225	0.706359	0.54282	11.5885	6.71597	13.6541	-4.23332	down	2.33258	72.5818	7.8107e-05	0.000763515	K4BEX8,Uncharacterized protein
Solyc03g020060.3	0.139609	0.0519711	0.055264	3.98901	13.0597	6.11301	-5.98725	down	1.70732	96.8935	2.65265e-05	0.000467149	K4BEX8,Uncharacterized protein
Solyc03g025230.3	0.685418	0.999502	0.935976	3.22391	2.59303	3.04709	-1.51338	down	1.98854	51.4	0.000150732	0.00116986	K4BEZ6,Protein DETOXIFICATION
Solyc03g025230.3	0.48336	0.39899	0.3494	1.84332	2.64842	2.50856	-2.03879	down	1.43725	86.5619	3.07862e-05	0.000505223	K4BEZ6,Protein DETOXIFICATION
Solyc03g025320.4	40.3301	22.7382	36.6886	401.042	255.447	505.848	-3.31756	down	8.32115	114.077	1.88434e-05	0.000335602	K4BF05,Alcohol acyl transferase
Solyc03g025320.4	19.1741	14.2961	18.986	121.02	195.476	225.232	-2.90185	down	7.14069	165.531	3.87883e-06	0.000190437	K4BF05,Alcohol acyl transferase
Solyc03g025390.3	3.15356	2.94292	4.52437	18.7373	16.3266	19.6235	-2.13107	down	3.73334	149.781	4.04453e-06	0.000143641	K4BF12,Uncharacterized protein
Solyc03g025390.3	1.637	1.08913	0.827239	11.8901	18.5346	13.5268	-3.15535	down	3.16796	127.944	8.75808e-06	0.000266359	K4BF12,Uncharacterized protein
Solyc03g025870.3	0.100414	0	0.0437479	4.29148	3.29511	5.44009	-6.17558	down	1.17679	125.331	8.07179e-06	0.000209727	K4BF60,Uncharacterized protein
Solyc03g025870.3	0.0412558	0.046074	0.0489933	1.1925	4.47823	4.24125	-5.63177	down	0.700507	76.8588	4.56112e-05	0.000629047	K4BF60,Uncharacterized protein
Solyc03g025970.3	75.1482	64.8752	81.4672	24.6925	27.0247	28.1563	1.70702	up	6.73628	317.365	2.84649e-07	3.95531e-05	K4BF70,Uncharacterized protein
Solyc03g025970.3	65.372	77.8175	88.9832	48.6718	26.0132	43.2958	1.40321	up	6.98787	25.3205	0.00172024	0.0066518	K4BF70,Uncharacterized protein
Solyc03g026070.4	0.892386	0.327363	0.759614	1.73196	1.55287	1.76755	-1.12944	down	1.73726	13.0609	0.00806759	0.0208864	K4BF80,Uncharacterized protein
Solyc03g026070.4	0.677829	0.645163	0.375036	1.40496	1.89244	1.90925	-1.15162	down	1.6685	19.6646	0.00290167	0.00975912	K4BF80,Uncharacterized protein
Solyc03g026110.4	14.3079	8.53892	12.9135	38.1804	36.3081	38.3361	-1.4298	down	5.60715	83.3569	3.03715e-05	0.000436732	K4BF84,Uncharacterized protein
Solyc03g026110.4	5.23311	5.41813	3.44391	24.1456	35.6181	28.817	-2.19003	down	4.97598	116.228	1.16355e-05	0.000301408	K4BF84,Uncharacterized protein
Solyc03g026130.3	0.127308	0.0793931	0.138663	0.838118	0.849937	0.6718	-2.52546	down	-0.352733	60.5778	8.81496e-05	0.000821969	K4BF86,Uncharacterized protein
Solyc03g026130.3	0.235375	0.321278	0.0931732	3.15413	3.07425	4.00303	-3.50749	down	1.4918	81.1999	3.80501e-05	0.000560437	K4BF86,Uncharacterized protein
Solyc03g026140.4	0.327569	0.198607	0.267589	1.6056	2.14677	1.77658	-2.5569	down	0.71378	101.731	1.54196e-05	0.000300824	K4BF87,Uncharacterized protein
Solyc03g026140.4	0.0280384	0.0626259	0.066594	0.530986	1.30648	0.800682	-3.57942	down	-0.467287	47.5687	0.000214253	0.00159035	K4BF87,Uncharacterized protein
Solyc03g026150.3	1.57544	1.45554	1.73329	6.93852	5.96036	6.55005	-1.79233	down	2.41215	170.374	2.57673e-06	0.000119888	K4BF88,Uncharacterized protein
Solyc03g026150.3	0.261528	0.365089	0.0388222	3.40503	6.21427	4.55569	-3.91728	down	1.59379	48.9675	0.000239536	0.00170556	K4BF88,Uncharacterized protein
Solyc03g026210.4	0.962788	0.630073	1.33996	19.2615	22.0917	17.6671	-4.10038	down	3.55639	296.202	3.71349e-07	4.48759e-05	K4BF94,Uncharacterized protein
Solyc03g026210.4	0.201447	0.306782	0.260977	6.71726	12.6642	8.91137	-4.73083	down	2.36859	283.322	5.35931e-07	8.58104e-05	K4BF94,Uncharacterized protein
Solyc03g031680.3	0.177712	0.300154	0.435515	1.03089	0.703822	0.677284	-1.16551	down	0.14277	9.33297	0.0175787	0.0390961	K4BFE0,Uncharacterized protein
Solyc03g031680.3	0.22817	0.127409	0.189674	0.875578	0.918204	0.938268	-1.86267	down	0.0687356	34.256	0.000589555	0.00311469	K4BFE0,Uncharacterized protein
Solyc03g031700.4	121.666	134.624	110.712	60.0113	84.1896	67.7736	1.03794	up	7.65243	43.9167	0.000249712	0.00165007	K4BFE2,Uncharacterized protein
Solyc03g031700.4	133.833	128.148	98.6492	70.8736	77.9525	80.9578	1.10222	up	7.70729	59.3325	0.000105985	0.00102935	K4BFE2,Uncharacterized protein
Solyc03g031750.2	4.12641	2.405	2.49925	1.45672	1.4837	0.814014	1.49374	up	1.33788	23.2871	0.00170836	0.00639518	K4BFE7,Vacuolar protein sorting-associated protein 28 homolog
Solyc03g031750.2	3.88192	2.74273	3.81028	1.93461	1.76184	2.05872	1.30361	up	1.69822	37.2956	0.000455575	0.0026065	K4BFE7,Vacuolar protein sorting-associated protein 28 homolog
Solyc03g031780.4	0.597029	0.469189	0.856465	1.4144	1.63127	1.6222	-1.0473	down	0.714004	17.1469	0.00398485	0.0121372	K4BFF0,Uncharacterized protein
Solyc03g031780.4	0.179484	0.167037	0.532864	0.983927	1.59979	0.717561	-1.46508	down	0.0364955	7.47936	0.0286453	0.057197	K4BFF0,Uncharacterized protein
Solyc03g031800.3	0.280641	0.291693	0.349339	8.95657	2.44977	8.57998	-4.19646	down	1.84321	54.5033	0.000187822	0.00135223	K4BFF2,Xyloglucan endotransglucosylase/hydrolase
Solyc03g031800.3	0.0823597	0.137967	0.146709	0.57463	2.04965	1.27003	-2.91557	down	-0.417933	27.695	0.00110687	0.00486838	K4BFF2,Xyloglucan endotransglucosylase/hydrolase
Solyc03g031860.3	2290.24	1495.28	1928.96	136.348	161.85	128.213	3.97546	up	11.038	495.886	5.75321e-08	2.30634e-05	A1Z0Z4,Phytoene synthase
Solyc03g031860.3	3475.48	4720.13	3280.85	1557.33	166.967	592.67	2.68855	up	12.2758	11.3005	0.0133945	0.0313895	A1Z0Z4,Phytoene synthase
Solyc03g031920.3	7.93711	5.65874	5.75503	1.81554	2.7342	1.34501	1.95002	up	3.64954	54.0689	0.0001584	0.00120507	K4BFG3,Uncharacterized protein
Solyc03g031920.3	14.1531	17.6041	14.6809	6.56802	2.87787	7.0426	1.92276	up	5.02324	28.7274	0.00132284	0.00551737	K4BFG3,Uncharacterized protein
Solyc03g032020.4	5.17786	4.58302	5.98273	17.2404	14.4552	8.22877	-1.10924	down	3.96046	17.3282	0.00447057	0.0132943	K4BFH3,3-hydroxy-3-methylglutaryl coenzyme A reductase
Solyc03g032020.4	7.84176	11.2577	7.9448	46.9481	26.4207	45.984	-1.71105	down	5.28354	34.8313	0.000708111	0.00355091	K4BFH3,3-hydroxy-3-methylglutaryl coenzyme A reductase
Solyc03g032040.3	2.40827	0.876797	3.60858	12.6358	7.05911	10.5703	-1.92137	down	4.23846	16.892	0.00507203	0.014603	K4BFH5,Tonoplast monosaccharide transporter 1
Solyc03g032040.3	2.8999	2.30211	1.8837	14.6401	6.4602	9.19503	-1.67464	down	4.22115	20.209	0.00335231	0.0109004	K4BFH5,Tonoplast monosaccharide transporter 1
Solyc03g034000.3	0.709476	1.22256	1.05745	5.33972	7.11971	5.03562	-2.29969	down	1.93533	75.3321	4.27083e-05	0.000532553	K4BFS2,Uncharacterized protein
Solyc03g034000.3	0.421899	0.0856676	0.318835	4.43455	7.73763	4.8411	-3.87575	down	1.63124	64.5639	9.19524e-05	0.00094454	K4BFS2,Uncharacterized protein
Solyc03g034100.4	1.45997	4.72099	1.85521	0.805335	1.35834	1.52181	1.3973	up	1.47743	7.06613	0.0338947	0.0660507	K4BFT2,Uncharacterized protein
Solyc03g034100.4	1.69954	1.86081	1.93914	0.232507	0.670522	0.837434	2.13536	up	0.824072	28.2444	0.00104527	0.00468297	K4BFT2,Uncharacterized protein
Solyc03g034140.4	37.1422	30.1197	25.6353	7.78007	2.91716	2.29532	3.06572	up	4.10339	42.5414	0.000410745	0.00232575	K4BFT6,Uncharacterized protein
Solyc03g034140.4	22.0664	13.9647	9.95789	6.01174	6.25755	8.56993	1.60094	up	3.44891	26.2358	0.00148968	0.00600214	K4BFT6,Uncharacterized protein
Solyc03g034220.3	20.2475	43.1696	27.9484	210.984	277.834	176.517	-2.60489	down	6.74246	58.6334	0.000158388	0.00120507	A0A0V0HC68,Ribulose bisphosphate carboxylase small chain
Solyc03g034220.3	1.8365	1.71839	1.061	70.7954	130.463	141.514	-5.73402	down	5.47164	305.454	7.1681e-07	9.64235e-05	A0A0V0HC68,Ribulose bisphosphate carboxylase small chain
Solyc03g034320.3	15.9717	1.44633	2.96392	0.567345	0.31492	0.598321	3.98108	up	2.44254	17.2554	0.00481031	0.0140312	K4BFV3,Uncharacterized protein
Solyc03g034320.3	2.01691	1.31245	2.54605	1.01307	0.100909	0.634916	2.14538	up	0.986075	8.90371	0.0219045	0.0463143	K4BFV3,Uncharacterized protein
Solyc03g034370.1	2.94798	5.30321	2.96392	58.0027	60.0448	102.114	-4.03957	down	2.79539	124.203	1.14111e-05	0.000254821	K4BFV7,Uncharacterized protein
Solyc03g034370.1	1.28108	1.82088	2.07456	19.5015	53.65	40.042	-3.97325	down	1.7388	99.7158	1.92065e-05	0.000390168	K4BFV7,Uncharacterized protein
Solyc03g034400.3	0.0263396	0	0	1.71982	1.31142	2.06945	-7.07044	down	0.449407	126.918	7.19576e-06	0.000197166	K4BFW0,Protein DETOXIFICATION
Solyc03g034400.3	0	0	0	0.215728	1.23199	0.741684	-8.40068	down	-0.766219	32.3757	0.0022911	0.00817128	K4BFW0,Protein DETOXIFICATION
Solyc03g043740.4	3.24411	1.80425	2.82057	0.307121	0.450814	0.500557	2.8654	up	0.339102	78.8243	3.66755e-05	0.000489287	K4BFZ5,Uncharacterized protein
Solyc03g043740.4	1.5784	1.30573	1.45789	0.786616	0.247634	0.834698	1.64209	up	-0.190119	11.5179	0.0112392	0.0273851	K4BFZ5,Uncharacterized protein
Solyc03g043750.3	44.1735	41.7182	39.3436	15.7501	21.9232	16.8655	1.44076	up	6.0703	111.223	1.13519e-05	0.000254821	K4BFZ6,Uncharacterized protein
Solyc03g043750.3	42.478	42.1743	39.1256	16.136	16.2136	19.5194	1.70416	up	6.09083	227.824	1.14318e-06	0.000112583	K4BFZ6,Uncharacterized protein
Solyc03g043850.3	28.6546	43.5406	30.6822	8.26765	11.0276	6.76587	2.23214	up	3.35893	72.9076	5.75409e-05	0.000630988	K4BG05,Uncharacterized protein
Solyc03g043850.3	61.2553	43.5482	44.5333	13.303	13.765	13.1975	2.34027	up	3.96945	179.771	2.59061e-06	0.000153409	K4BG05,Uncharacterized protein
Solyc03g043870.3	0.273189	0.496907	0.706692	1.45575	1.39108	2.30256	-1.56089	down	0.486784	15.7531	0.00498298	0.0144134	K4BG07,Uncharacterized protein
Solyc03g043870.3	0.385831	0.430891	0.291577	1.25858	1.82011	2.04334	-1.73772	down	0.350852	34.3445	0.000584989	0.00309827	K4BG07,Uncharacterized protein
Solyc03g043895.1	9.67836	7.42813	8.07135	0.711532	1.25332	0.711269	3.46834	up	3.03744	211.093	1.21156e-06	7.84727e-05	K4BG10,Uncharacterized protein
Solyc03g043895.1	7.63865	6.7762	6.11185	3.83382	3.29885	4.73396	1.23834	up	3.23669	45.9976	0.000238093	0.00170072	K4BG10,Uncharacterized protein
Solyc03g044150.4	1.86752	1.10689	1.73149	22.8868	10.9328	15.4926	-3.1633	down	4.57598	98.1292	3.03848e-05	0.000436732	K4BG34,Uncharacterized protein
Solyc03g044150.4	1.61701	1.46947	0.658917	3.38143	7.38689	4.34599	-1.53455	down	3.02551	15.1733	0.00655547	0.0180686	K4BG34,Uncharacterized protein
Solyc03g044300.3	151.674	129.165	156.299	49.3674	56.5911	64.1953	1.59737	up	7.51334	189.866	1.76078e-06	9.46389e-05	B2ZP48,APETALA2-like protein
Solyc03g044300.3	170.72	205.176	171.573	144.836	63.183	97.7607	1.25769	up	8.03791	14.0344	0.00796456	0.0209419	B2ZP48,APETALA2-like protein
Solyc03g044380.3	1.1974	0.75939	1.42946	6.22049	5.3738	6.17187	-2.16384	down	3.43226	113.222	1.06767e-05	0.000245524	A7X9Y2,Histone-lysine N-methyltransferase
Solyc03g044380.3	0.694862	1.11746	0.792175	2.70801	5.60726	4.34956	-1.81353	down	2.89653	44.892	0.00026165	0.00180753	A7X9Y2,Histone-lysine N-methyltransferase
Solyc03g044480.3	0	0.16496	0.172865	3.42573	4.10064	4.21854	-4.85695	down	0.674651	66.5256	7.01037e-05	0.000712551	K4BG67,Cyclin-dependent kinase inhibitor
Solyc03g044480.3	0	0	0	1.51652	4.77628	2.73107	-9.44722	down	0.185308	83.7101	0.000229861	0.00165988	K4BG67,Cyclin-dependent kinase inhibitor
Solyc03g044666.1	0	0.015686	0	0.439764	0.623315	0.389341	-6.05137	down	-0.491932	70.4466	5.34492e-05	0.000603799	A0A1S4CGP9,zinc finger BED domain-containing protein DAYSLEEPER-like
Solyc03g044666.1	0	0	0.0184086	0.123605	0.443231	0.371838	-5.09196	down	-1.10116	26.5301	0.00125369	0.00529543	A0A1S4CGP9,zinc finger BED domain-containing protein DAYSLEEPER-like
Solyc03g045070.1	0	0	0	2.71812	5.02294	2.3258	-10.5014	down	1.13766	157.305	4.9935e-05	0.000581961	M1BM79,Ammonium transporter
Solyc03g045070.1	0	0	0	0.54792	2.1574	1.77296	-9.17931	down	-0.0637849	57.5598	0.000606794	0.00317414	M1BM79,Ammonium transporter
Solyc03g051790.3	30.4937	27.3397	30.2057	100.193	83.8725	110.892	-1.50768	down	7.50726	156.784	3.44769e-06	0.00013269	K4BGI5,Uncharacterized protein
Solyc03g051790.3	14.4757	10.6711	14.0277	46.9371	64.9766	52.9055	-1.61526	down	6.52797	111.465	1.32093e-05	0.000322712	K4BGI5,Uncharacterized protein
Solyc03g053110.3	15.7288	25.6206	20.778	57.5662	64.6954	45.5519	-1.18272	down	5.43367	26.5218	0.0014319	0.00564297	K4BGL3,Uncharacterized protein
Solyc03g053110.3	3.22731	1.41594	2.69194	29.8123	44.0237	46.4755	-3.5675	down	4.43156	126.459	1.28458e-05	0.000320089	K4BGL3,Uncharacterized protein
Solyc03g059205.1	12.1869	31.2881	25.6401	12.8153	11.9044	9.40519	1.27003	up	1.91585	11.7378	0.0110738	0.0267968	-
Solyc03g059205.1	13.4806	10.1561	13.0866	5.43856	2.15273	5.86605	1.87816	up	0.93709	21.3469	0.00231752	0.00822973	-
Solyc03g059360.1	1.33556	1.29562	1.50318	3.31521	3.92931	3.70658	-1.16403	down	0.310407	26.7668	0.00114012	0.00477976	K4BGY3,Uncharacterized protein
Solyc03g059360.1	0.365819	0.612812	0.217214	1.64079	3.48663	3.13396	-2.29733	down	-0.398995	23.2775	0.00182033	0.00691577	K4BGY3,Uncharacterized protein
Solyc03g062900.3	1.60055	1.51235	1.73111	5.81028	3.6729	5.02693	-1.3469	down	2.60846	49.1375	0.000174316	0.00128378	K4BH39,Uncharacterized protein
Solyc03g062900.3	0.965705	0.616278	0.942032	1.90217	4.72383	3.33553	-1.50236	down	1.90781	21.0639	0.00240446	0.00843549	K4BH39,Uncharacterized protein
Solyc03g063750.3	90.9338	78.9485	96.2942	28.2959	23.1202	24.1625	2.05073	up	7.4341	320.04	2.76249e-07	3.95531e-05	K4BHB6,Uncharacterized protein
Solyc03g063750.3	83.5611	108.474	79.8556	59.1152	27.9223	43.3161	1.48158	up	7.70194	21.1577	0.00285727	0.00964089	K4BHB6,Uncharacterized protein
Solyc03g065340.3	31.848	38.3197	37.6121	158.022	143.108	156.129	-1.84193	down	8.24263	206.198	1.31624e-06	8.25156e-05	K4BHG4,Alpha-1,4 glucan phosphorylase
Solyc03g065340.3	16.7142	14.3586	19.7702	97.5125	122.295	92.78	-2.16877	down	7.52064	185.081	2.34361e-06	0.000150333	K4BHG4,Alpha-1,4 glucan phosphorylase
Solyc03g071570.3	0.996146	0.872507	0.999657	5.66532	2.68502	6.32631	-2.11938	down	2.44806	42.3964	0.000328365	0.00199202	K4BHI7,Pectate lyase
Solyc03g071570.3	0.643803	0.706152	0.764547	1.92508	2.42279	2.15365	-1.16738	down	1.41683	43.462	0.000284242	0.00190571	K4BHI7,Pectate lyase
Solyc03g071750.3	0.582539	0.56063	0.728496	2.60794	2.18506	2.78307	-1.78006	down	1.62657	90.9162	2.26282e-05	0.000367178	K4BHK4,Uncharacterized protein
Solyc03g071750.3	0.376741	0.272243	0.513191	1.12652	2.1826	2.25294	-1.78861	down	1.08052	28.2622	0.00104335	0.00467672	K4BHK4,Uncharacterized protein
Solyc03g078360.1	23.4077	11.1471	16.6847	7.1304	6.83408	7.87635	1.45467	up	4.90012	40.5727	0.000398376	0.0022707	K4BHR5,Serine/threonine-protein kinase
Solyc03g078360.1	17.2005	16.0602	14.3097	8.0943	7.1468	9.16883	1.40864	up	4.92484	91.9374	2.51948e-05	0.000455205	K4BHR5,Serine/threonine-protein kinase
Solyc03g078370.1	1.85548	2.09085	2.7113	4.84766	6.90161	5.32111	-1.11877	down	3.18759	34.4298	0.000534451	0.00277329	K4BHR6,Serine/threonine-protein kinase
Solyc03g078370.1	1.57562	1.15904	1.64704	2.99047	6.42458	6.23995	-1.36296	down	2.86945	23.8444	0.00175597	0.00674313	K4BHR6,Serine/threonine-protein kinase
Solyc03g078440.3	0	0	0	1.86271	0.810685	1.79482	-9.28781	down	-0.0279293	94.0584	0.00014538	0.00114161	K4BHS3,Uncharacterized protein
Solyc03g078440.3	0.100347	0.0373554	0.0794446	0.333395	0.920987	0.916981	-2.79737	down	-0.895603	22.9471	0.00189493	0.00710979	K4BHS3,Uncharacterized protein
Solyc03g078640.1	2.09468	1.47737	1.74372	6.97577	7.11078	7.73747	-1.80208	down	2.66134	160.292	3.19086e-06	0.000129694	K4BHU2,Uncharacterized protein
Solyc03g078640.1	0.860616	0.514889	0.620514	3.63033	6.20074	3.75666	-2.29558	down	1.7892	62.697	8.86934e-05	0.000926471	K4BHU2,Uncharacterized protein
Solyc03g080020.4	5.51787	4.03254	4.7188	0.628078	0.975594	0.935198	2.72379	up	1.59689	153.384	3.72228e-06	0.000137068	K4BHX9,Uncharacterized protein
Solyc03g080020.4	8.3465	11.2498	6.44141	3.55275	1.17228	2.80706	2.20802	up	2.64003	23.8652	0.0020924	0.00763577	K4BHX9,Uncharacterized protein
Solyc03g080080.4	1.77753	1.16249	1.65327	5.06539	5.31095	3.91123	-1.40577	down	2.73121	58.6441	9.80692e-05	0.00088211	K4BHY4,Uncharacterized protein
Solyc03g080080.4	0.80006	0.733126	0.730854	3.70094	5.59413	3.58522	-2.0477	down	2.33193	103.258	1.7085e-05	0.000369974	K4BHY4,Uncharacterized protein
Solyc03g082420.3	1271.35	4687.47	1856.64	81.862	625.122	708.393	2.74667	up	10.6815	9.81496	0.0177473	0.0394196	O03993,Chromoplast-associated hsp20
Solyc03g082420.3	4657.42	3600.54	2679.21	1047.24	307.552	1736.22	2.26255	up	11.3112	13.3448	0.00920961	0.023474	O03993,Chromoplast-associated hsp20
Solyc03g082540.4	4.46868	3.20105	3.91353	13.8003	12.7269	17.5264	-1.69337	down	3.68006	109.738	1.18892e-05	0.000259172	K4BI30,Uncharacterized protein
Solyc03g082540.4	2.326	1.57591	2.35711	7.41884	15.9126	11.4778	-2.00254	down	3.1543	53.37	0.000158767	0.00131119	K4BI30,Uncharacterized protein
Solyc03g082550.3	3.26454	4.44153	4.83417	29.3734	32.6236	28.1737	-2.60321	down	4.26195	226.774	9.40313e-07	6.9964e-05	K4BI31,Uncharacterized protein
Solyc03g082550.3	1.58239	2.01965	1.74494	14.3826	34.353	21.9913	-3.25231	down	3.71321	123.668	1.16906e-05	0.000301955	K4BI31,Uncharacterized protein
Solyc03g082560.3	0.35688	0.775591	0.918772	4.20175	5.69036	3.27189	-2.43787	down	1.70999	41.7697	0.000326556	0.00198514	K4BI32,Uncharacterized protein
Solyc03g082560.3	0.0999731	0.167473	0.0791486	1.99292	4.3231	2.66456	-4.20223	down	0.916365	106.667	1.53187e-05	0.000348465	K4BI32,Uncharacterized protein
Solyc03g082640.3	0.326873	0.407694	0.26702	1.4111	1.33155	1.30325	-1.76202	down	0.171454	40.5374	0.000321653	0.00196528	K4BI40,Uncharacterized protein
Solyc03g082640.3	0.235022	0.206226	0.199357	0.552166	1.81333	1.05465	-1.92264	down	-0.186347	17.2301	0.00412978	0.0127691	K4BI40,Uncharacterized protein
Solyc03g082660.3	15.6792	11.6366	12.9577	52.3423	49.073	60.0522	-1.76928	down	6.72172	203.882	1.36978e-06	8.34076e-05	K4BI42,Uncharacterized protein
Solyc03g082660.3	6.79242	4.7183	9.84093	25.5033	33.9159	25.1228	-1.53292	down	5.73663	33.5145	0.00077741	0.00379387	K4BI42,Uncharacterized protein
Solyc03g082830.2	3.27923	3.29381	2.85137	1.48701	1.42398	1.65881	1.28568	up	2.52383	79.4438	3.57212e-05	0.000481693	K4BI59,Uncharacterized protein
Solyc03g082830.2	4.13248	4.69939	4.19044	1.14729	1.86842	1.86444	1.87873	up	2.93474	111.825	1.30665e-05	0.000321924	K4BI59,Uncharacterized protein
Solyc03g082870.4	1.46815	1.17319	1.56471	5.40942	5.16255	5.79433	-1.72596	down	3.18243	188.835	1.79486e-06	9.53339e-05	K4BI63,Uncharacterized protein
Solyc03g082870.4	0.843187	0.688136	0.654712	2.87684	6.37076	4.223	-2.14704	down	2.69776	62.8659	8.79243e-05	0.000924497	K4BI63,Uncharacterized protein
Solyc03g083020.3	2.36105	2.28766	2.52805	6.47834	3.98487	6.94522	-1.04045	down	1.14722	16.81	0.00420076	0.0126296	K4BI78,Uncharacterized protein
Solyc03g083020.3	2.34294	0.918092	0.781011	3.93308	5.22353	6.00982	-1.42635	down	0.745328	10.4448	0.0140736	0.032727	K4BI78,Uncharacterized protein
Solyc03g083030.3	21.9073	16.0856	15.458	2.63528	2.51656	2.95747	2.95548	up	4.37327	358.367	1.84403e-07	3.57029e-05	K4BI79,Uncharacterized protein
Solyc03g083030.3	21.6071	25.2088	24.5547	11.619	4.33946	9.21332	1.92162	up	5.059	25.7174	0.00178397	0.0068154	K4BI79,Uncharacterized protein
Solyc03g083100.3	15.4507	16.5227	16.7208	189.87	160.533	217.841	-3.30409	down	7.39936	521.002	4.81676e-08	2.30634e-05	K4BI86,Uncharacterized protein
Solyc03g083100.3	1.81991	0.966478	3.29474	51.1584	116.203	61.5648	-4.76807	down	5.87505	83.224	5.97882e-05	0.000744616	K4BI86,Uncharacterized protein
Solyc03g083360.3	1.93553	0.819219	1.83649	12.8995	7.08983	12.3664	-2.59563	down	3.66746	52.0961	0.000215253	0.00148785	K4BIB2,Pectinesterase
Solyc03g083360.3	1.12726	0.778232	0.413771	6.02639	5.66497	3.62875	-2.27192	down	2.55883	32.5663	0.000820422	0.00394006	K4BIB2,Pectinesterase
Solyc03g083400.3	3.83958	1.80715	2.60391	13.8779	9.46822	17.6278	-2.08436	down	3.23304	43.9588	0.000330259	0.00199923	K4BIB6,Uncharacterized protein
Solyc03g083400.3	1.58124	1.66204	0.397653	7.17574	8.64852	6.65105	-2.16227	down	2.26265	21.2118	0.00277556	0.00941071	K4BIB6,Uncharacterized protein
Solyc03g083620.1	584.63	521.967	509.795	75.2988	99.0062	103.788	2.77915	up	6.9392	395.317	1.29777e-07	3.06381e-05	K4BID8,Uncharacterized protein
Solyc03g083620.1	403.775	324.978	528.911	310.563	150.297	322.901	1.11148	up	7.03392	10.1626	0.0168461	0.0376795	K4BID8,Uncharacterized protein
Solyc03g083910.5	2468.38	190.987	1300.35	157.248	135.47	228.518	3.12568	up	10.8371	14.8403	0.00695975	0.0186651	K4BIG6,Uncharacterized protein
Solyc03g083910.5	3303.76	3626.92	2524.62	1170.2	79.5511	249.496	3.02085	up	12.2481	9.44756	0.0196313	0.0424857	K4BIG6,Uncharacterized protein
Solyc03g093210.3	0.677656	0.528257	0.630458	1.52366	1.8052	1.92042	-1.27625	down	0.853518	40.0835	0.000333237	0.00201005	K4BIJ8,Uncharacterized protein
Solyc03g093210.3	0.333525	0.307698	0.24109	1.01175	1.44353	1.49076	-1.68996	down	0.265816	35.1003	0.000547774	0.00295205	K4BIJ8,Uncharacterized protein
Solyc03g093250.2	1.16335	1.54504	1.8068	5.05702	6.22853	6.17683	-1.70917	down	2.83282	78.5756	3.70677e-05	0.000493305	K4BIK2,Uncharacterized protein
Solyc03g093250.2	1.28344	1.43333	0.84091	2.90034	4.28841	4.66349	-1.26999	down	2.28238	26.4756	0.00126116	0.00532112	K4BIK2,Uncharacterized protein
Solyc03g093260.3	1.45597	1.85229	2.06793	6.87621	5.83882	8.31824	-1.72689	down	2.98461	76.0771	4.1321e-05	0.000522857	K4BIK3,Uncharacterized protein
Solyc03g093260.3	1.6271	1.99082	1.43499	3.78016	4.73854	5.41173	-1.00534	down	2.48644	30.7988	0.000810241	0.00390854	K4BIK3,Uncharacterized protein
Solyc03g093360.3	10.6211	3.48875	19.0631	101.742	29.0288	89.4899	-2.523	down	5.17787	13.8847	0.00815509	0.0210494	K4BIL3,Uncharacterized protein
Solyc03g093360.3	0.788041	0.495042	1.11131	22.582	37.5803	14.1211	-4.49881	down	3.33698	96.7679	3.53018e-05	0.000539189	K4BIL3,Uncharacterized protein
Solyc03g093700.3	0.11488	0.170577	0.0715006	1.43466	1.22565	1.80902	-3.38338	down	1.03937	92.9179	2.1012e-05	0.000353629	K4BIP6,Uncharacterized protein
Solyc03g093700.3	0.0337138	0.0564767	0.0400367	0.336034	0.696208	0.481375	-3.04922	down	-0.486496	49.4079	0.000190092	0.00146279	K4BIP6,Uncharacterized protein
Solyc03g095250.3	1.46125	1.27459	1.82251	5.23206	3.98783	5.12046	-1.4207	down	3.52953	73.6641	4.60368e-05	0.000552794	K4BIV0,Uncharacterized protein
Solyc03g095250.3	0.600365	0.644187	0.377451	2.288	3.12908	3.11288	-1.93098	down	2.55676	71.6435	5.74469e-05	0.000726461	K4BIV0,Uncharacterized protein
Solyc03g095490.3	0.994051	0.788987	1.16145	2.6723	2.96546	4.02689	-1.48008	down	2.29419	51.8089	0.000146912	0.00114963	K4BIX3,Uncharacterized protein
Solyc03g095490.3	0.482671	0.35245	0.352735	1.01769	1.95613	1.10267	-1.30668	down	1.01397	18.3897	0.00347539	0.0112126	K4BIX3,Uncharacterized protein
Solyc03g095600.1	4.34604	3.77801	4.93449	23.3669	20.3568	21.0034	-2.075	down	4.34937	316.942	2.86007e-07	3.95531e-05	K4BIY3,Uncharacterized protein
Solyc03g095600.1	4.22052	3.26314	2.98797	8.8179	16.8611	15.4054	-1.49897	down	3.70212	40.5604	0.000368383	0.00225528	K4BIY3,Uncharacterized protein
Solyc03g095620.4	13.1584	14.0696	11.0035	4.46548	6.40501	4.87662	1.52548	up	4.28099	75.7936	4.18419e-05	0.000527226	K4BIY5,Uncharacterized protein
Solyc03g095620.4	14.659	13.2269	13.6294	4.9671	5.48307	6.28379	1.76339	up	4.44036	235.499	1.01912e-06	0.00010959	K4BIY5,Uncharacterized protein
Solyc03g095700.1	1.9419	7.64857	3.78492	0.441216	0.80956	0.958813	2.86037	up	0.290624	21.988	0.00217651	0.00765647	K4BIZ3,Uncharacterized protein
Solyc03g095700.1	6.61372	10.3757	7.72944	4.39471	0.222347	1.91863	2.29929	up	1.30249	7.80714	0.0287595	0.0573388	K4BIZ3,Uncharacterized protein
Solyc03g095820.4	0.152342	0.126673	0.199116	2.81148	3.12016	3.41212	-4.04002	down	1.16028	302.294	3.38594e-07	4.38237e-05	K4BJ04,Uncharacterized protein
Solyc03g095820.4	0.0312955	0	0.037165	0.249544	1.57425	1.07243	-4.80126	down	-0.559501	25.4293	0.00141822	0.0058038	K4BJ04,Uncharacterized protein
Solyc03g095860.3	18.3851	17.899	21.0129	4.76324	4.47329	4.81039	2.26515	up	4.33365	497.381	5.69129e-08	2.30634e-05	K4BJ08,Uncharacterized protein
Solyc03g095860.3	11.667	11.5232	11.2955	11.0051	4.68299	6.27425	1.06546	up	3.99835	9.31435	0.0200771	0.0432561	K4BJ08,Uncharacterized protein
Solyc03g095940.1	1.73988	4.89591	2.49593	9.98413	9.45975	8.80804	-1.36803	down	1.65218	12.4642	0.00954382	0.0238014	K4BJ16,Uncharacterized protein
Solyc03g095940.1	2.57169	1.46036	3.2093	6.95125	12.2324	8.76286	-1.4838	down	1.49877	21.0983	0.00239366	0.00841581	K4BJ16,Uncharacterized protein
Solyc03g096070.3	0.260455	0.240633	0.141843	0.671502	0.556695	0.831433	-1.43012	down	0.440892	20.466	0.00246012	0.00837689	K4BJ29,Phosphoinositide phospholipase C
Solyc03g096070.3	0.267525	0.232376	0.1412	0.429602	0.56662	0.814891	-1.02486	down	0.279166	8.07921	0.0245041	0.0505922	K4BJ29,Phosphoinositide phospholipase C
Solyc03g096730.3	10.4616	10.3512	11.5964	47.4178	30.5752	48.6838	-1.72979	down	5.38358	84.1719	3.40647e-05	0.000469295	Q6J1L7,GDP-mannose pyrophosphorylase
Solyc03g096730.3	8.23242	7.17606	5.38831	16.1266	24.0109	21.3676	-1.10078	down	4.39802	34.8887	0.00055788	0.00299384	Q6J1L7,GDP-mannose pyrophosphorylase
Solyc03g096800.4	0.453772	0.194552	0.506601	4.68304	1.80998	3.84456	-2.94055	down	2.7996	41.49	0.000423677	0.00236917	K4BJ98,Uncharacterized protein
Solyc03g096800.4	0.20974	0.195196	0.11762	1.69566	3.26387	3.91977	-3.60047	down	2.40169	102.97	1.88373e-05	0.000387219	K4BJ98,Uncharacterized protein
Solyc03g096840.4	8.7854	10.5078	13.2277	47.5473	46.5264	48.2539	-1.89078	down	4.22885	145.889	4.43368e-06	0.000149067	K4BJA2,Uncharacterized protein
Solyc03g096840.4	5.70628	4.59427	6.57949	25.3958	67.2105	40.359	-2.50115	down	3.89311	58.0241	0.000155166	0.00129405	K4BJA2,Uncharacterized protein
Solyc03g097190.3	77.2268	53.932	65.6239	245.641	188.868	260.23	-1.58879	down	8.96679	93.4857	2.05805e-05	0.00035092	K4BJD6,Uncharacterized protein
Solyc03g097190.3	42.4853	35.0744	44.9538	130.755	187.839	142.91	-1.4559	down	8.29674	87.7971	2.93708e-05	0.000497602	K4BJD6,Uncharacterized protein
Solyc03g097320.3	0.457939	0.585813	0.56273	1.33061	2.07274	1.01893	-1.21506	down	0.889458	15.4561	0.00523567	0.014964	K4BJE9,Uncharacterized protein
Solyc03g097320.3	0.120608	0.0269386	0.0286455	0.625106	1.27724	1.12968	-3.55575	down	-0.0841918	36.3274	0.000493569	0.00275091	K4BJE9,Uncharacterized protein
Solyc03g097380.4	3.78733	2.04573	6.77236	28.9662	13.3292	23.7099	-2.17197	down	4.18356	22.5532	0.0024156	0.0082612	K4BJF5,Uncharacterized protein
Solyc03g097380.4	2.20543	1.67621	4.94712	8.33489	21.0525	10.6716	-1.71484	down	3.43113	12.637	0.0104338	0.0258913	K4BJF5,Uncharacterized protein
Solyc03g097440.3	3.88032	2.37243	7.31852	0.554267	0.77485	0.368037	3.21434	up	2.04577	47.7298	0.000264892	0.00171262	K4BJG1,Uncharacterized protein
Solyc03g097440.3	16.4115	13.6479	8.00459	6.28021	1.36556	3.8162	2.14052	up	3.79946	13.3089	0.00926696	0.0235769	K4BJG1,Uncharacterized protein
Solyc03g098100.4	0.208433	0.433283	0.832421	4.07409	2.33235	1.14063	-2.12774	down	0.488949	11.8211	0.0110437	0.0267414	K4BJM5,Uncharacterized protein
Solyc03g098100.4	0.475759	0.770416	0.480239	2.63181	3.14894	2.49983	-1.80909	down	0.588831	40.0012	0.00036754	0.00225121	K4BJM5,Uncharacterized protein
Solyc03g098110.4	17.5436	20.2571	17.4949	10.8932	9.56427	8.78762	1.16214	up	4.44834	70.2069	5.40605e-05	0.00060649	K4BJM6,Uncharacterized protein
Solyc03g098110.4	12.3662	12.9942	15.5181	8.23699	9.68368	9.32044	1.03589	up	4.15004	80.7433	3.87658e-05	0.000565834	K4BJM6,Uncharacterized protein
Solyc03g098320.4	7.93246	4.02979	10.715	44.2481	27.0038	27.4358	-1.90337	down	5.23376	28.1396	0.00132869	0.00532957	K4BJP7,Uncharacterized protein
Solyc03g098320.4	4.10823	3.55284	5.65334	11.3034	22.8317	10.5487	-1.28257	down	4.12485	16.5526	0.00523703	0.01521	K4BJP7,Uncharacterized protein
Solyc03g111030.3	0.575918	0.917851	0.899109	2.07185	2.00937	2.13862	-1.13263	down	1.68088	24.9519	0.00139993	0.00554611	K4BJW6,Uncharacterized protein
Solyc03g111030.3	0.709862	0.440425	0.433206	1.12027	1.6079	2.43255	-1.22957	down	1.2786	13.2526	0.00803674	0.0210944	K4BJW6,Uncharacterized protein
Solyc03g111050.3	64.8631	62.0481	59.2329	31.1459	38.7537	29.2002	1.15045	up	6.84128	86.6865	2.66006e-05	0.000400812	K4BJW8,Uncharacterized protein
Solyc03g111050.3	53.0433	45.0627	43.6679	24.4658	33.8575	36.3994	1.0428	up	6.5879	52.8242	0.000153761	0.00128775	K4BJW8,Uncharacterized protein
Solyc03g111100.1	38.5695	156.789	71.7695	2.66929	4.54127	4.07688	4.84063	up	5.58044	61.9372	0.00013419	0.00108351	K4BJX3,Uncharacterized protein
Solyc03g111100.1	97.3276	86.8001	187.446	11.4423	5.02534	10.3207	4.21625	up	6.14862	78.6976	7.08951e-05	0.000819385	K4BJX3,Uncharacterized protein
Solyc03g111170.3	2.71734	2.55588	3.30856	10.348	9.56356	10.9044	-1.60844	down	3.73231	168.355	2.68672e-06	0.000121857	K4BJY0,Uncharacterized protein
Solyc03g111170.3	1.78291	2.03854	1.36112	6.94962	8.13684	7.14005	-1.64735	down	3.1514	91.0472	2.60251e-05	0.000463365	K4BJY0,Uncharacterized protein
Solyc03g111380.3	0.303167	0.315106	0.50801	4.25347	3.15344	4.82674	-3.20588	down	1.98205	142.122	4.85686e-06	0.000157502	K4BK01,Tubulin gamma chain
Solyc03g111380.3	0.359304	0.454768	0.455136	1.76676	2.58742	2.79085	-2.03171	down	1.28217	79.2448	4.12393e-05	0.000587973	K4BK01,Tubulin gamma chain
Solyc03g111630.4	12.8258	13.171	12.6566	5.14006	4.55715	4.5923	1.6757	up	4.55231	253.672	6.31923e-07	6.05235e-05	K4BK26,Uncharacterized protein
Solyc03g111630.4	10.0122	11.8975	11.0348	6.84555	5.62702	6.3102	1.24916	up	4.53625	71.9329	5.66934e-05	0.000720707	K4BK26,Uncharacterized protein
Solyc03g111670.3	3.49236	3.2709	4.29501	12.9641	11.4212	15.0538	-1.59898	down	4.19575	123.34	7.94487e-06	0.000209145	K4BK30,Uncharacterized protein
Solyc03g111670.3	1.47823	0.924485	1.1235	5.97213	10.1441	7.36197	-2.26611	down	3.19902	92.2057	2.49513e-05	0.000454221	K4BK30,Uncharacterized protein
Solyc03g111690.4	830.642	325.117	593.221	49.99	23.4874	22.8761	4.39736	up	9.24074	85.8208	4.93025e-05	0.000575707	K4BK32,Pectate lyase
Solyc03g111690.4	1720	1991.58	1915.15	305.029	81.778	101.117	3.91862	up	11.0749	41.0693	0.000486407	0.00272516	K4BK32,Pectate lyase
Solyc03g111770.3	11.5181	11.9895	13.3843	30.8646	33.7552	32.5126	-1.15687	down	4.78167	142.115	4.85771e-06	0.000157502	K4BK39,Uncharacterized protein
Solyc03g111770.3	6.29333	4.08349	4.30047	21.9545	28.8367	24.8389	-1.905	down	4.12105	97.7424	2.05357e-05	0.000404161	K4BK39,Uncharacterized protein
Solyc03g111810.2	0.246682	0.228926	0.11515	3.40394	4.06741	4.34943	-4.06545	down	2.26626	212.304	1.1873e-06	7.8207e-05	K4BK43,Uncharacterized protein
Solyc03g111810.2	0.11764	0.0404243	0.0429856	2.00235	3.15286	1.88126	-4.61466	down	1.41666	112.425	1.28329e-05	0.000320089	K4BK43,Uncharacterized protein
Solyc03g111830.4	23.1079	26.5508	21.9932	9.46366	12.2245	9.54284	1.44395	up	5.15714	92.9149	2.10143e-05	0.000353629	K4BK44,Protein-L-isoaspartate O-methyltransferase
Solyc03g111830.4	29.0208	28.5912	25.3467	16.0946	12.1299	15.3429	1.36787	up	5.48815	67.4318	7.00171e-05	0.000813458	K4BK44,Protein-L-isoaspartate O-methyltransferase
Solyc03g111930.4	1.80489	0.808108	0.998056	0.194791	0.314206	0.260494	2.45246	up	0.311364	42.3313	0.000280586	0.00178209	K4BK51,Uncharacterized protein
Solyc03g111930.4	0.770074	0.637043	2.54028	0.753338	0.271837	0.52126	1.75566	up	0.641613	7.13314	0.03293	0.0638258	K4BK51,Uncharacterized protein
Solyc03g111940.2	0.80722	0.471943	0.631937	11.7882	14.3007	12.5423	-4.09926	down	3.4444	496.311	5.73551e-08	2.30634e-05	K4BK52,Uncharacterized protein
Solyc03g111940.2	0.181373	0.0578728	0.0923095	8.32874	10.8248	8.22782	-5.8656	down	2.79713	303.381	4.22221e-07	8.36092e-05	K4BK52,Uncharacterized protein
Solyc03g111970.4	434.315	434.677	403.069	44.8886	50.9039	72.8544	3.15719	up	8.97174	249.733	6.68032e-07	6.24016e-05	K4BK54,Uncharacterized protein
Solyc03g111970.4	342.871	344.199	339.942	188.64	73.6779	133.008	1.79399	up	8.97791	23.9561	0.00200738	0.00741921	K4BK54,Uncharacterized protein
Solyc03g111993.1	1.69589	2.2663	1.96024	0.0373526	0.11749	0.0811713	4.81769	up	-0.449051	116.057	9.80412e-06	0.0002344	M1BJI1,Uncharacterized protein
Solyc03g111993.1	1.63528	1.74686	1.94197	0.0354331	0.150588	0	5.15619	up	-0.5744	59.1654	0.000106952	0.00103487	M1BJI1,Uncharacterized protein
Solyc03g111997.1	2.70295	2.93594	3.20926	0.236525	0.495982	0.228442	3.43024	up	0.673431	105.709	1.35196e-05	0.000279661	K4BK56,Uncharacterized protein
Solyc03g111997.1	1.87589	2.29051	3.20791	0.14958	0.264877	0	4.53775	up	0.405359	40.4241	0.000387107	0.00232682	K4BK56,Uncharacterized protein
Solyc03g112010.4	23.9744	23.1484	24.0996	9.18989	7.64857	6.85814	1.82506	up	4.77083	202.292	1.40814e-06	8.42359e-05	K4BK56,Uncharacterized protein
Solyc03g112010.4	16.462	13.0388	16.7797	7.81209	8.68793	10.068	1.25357	up	4.40036	78.7609	4.2081e-05	0.000594923	K4BK56,Uncharacterized protein
Solyc03g112040.1	35.1965	27.9112	19.3099	0.312638	0.819486	0.373669	6.01265	up	4.51182	214.694	2.45005e-06	0.000116327	K4BK58,Uncharacterized protein
Solyc03g112040.1	111.788	95.8676	80.2461	0.860061	0.598696	2.24319	6.74475	up	6.41187	160.857	7.72206e-06	0.000248416	K4BK58,Uncharacterized protein
Solyc03g112060.3	0.642703	0.947647	0.984922	5.0248	5.7335	6.3799	-2.48985	down	3.18306	148.547	4.16299e-06	0.000145149	K4BK60,Uncharacterized protein
Solyc03g112060.3	0.214933	0.137162	0.145853	1.91276	4.53603	3.73525	-3.86169	down	2.18546	120.573	1.01313e-05	0.00028354	K4BK60,Uncharacterized protein
Solyc03g112130.1	0.227479	0.118219	0.173437	9.79563	3.14035	5.9753	-4.93203	down	1.5588	85.8698	3.61044e-05	0.000484062	K4BK67,Uncharacterized protein
Solyc03g112130.1	0	0	0.166485	1.23431	3.81058	1.57467	-4.85959	down	0.0163633	23.1562	0.00205383	0.00752844	K4BK67,Uncharacterized protein
Solyc03g112340.1	42.9938	63.1931	58.2781	16.3502	22.2259	16.635	1.82326	up	5.52394	80.2698	4.34563e-05	0.000536676	K4BK88,Uncharacterized protein
Solyc03g112340.1	46.2158	44.061	56.4807	25.9927	28.5466	29.0839	1.2605	up	5.5989	117.385	1.10923e-05	0.000295056	K4BK88,Uncharacterized protein
Solyc03g112390.3	0.188891	0.130887	0.102869	5.38528	4.80919	7.9557	-5.15924	down	2.00833	266.089	5.3324e-07	5.39411e-05	K4BK93,Uncharacterized protein
Solyc03g112390.3	0.129346	0.0361129	0	0.676842	1.26704	0.960355	-3.55225	down	-0.523418	22.2519	0.00206522	0.00756089	K4BK93,Uncharacterized protein
Solyc03g112570.2	26.7541	32.3945	34.2688	8.18596	8.44904	9.65689	2.07148	up	4.53731	216.75	1.10344e-06	7.58344e-05	K4BKB0,Uncharacterized protein
Solyc03g112570.2	20.4585	21.2432	29.6784	10.9924	8.16478	10.3092	1.71153	up	4.32361	66.3696	7.44684e-05	0.000840866	K4BKB0,Uncharacterized protein
Solyc03g112630.3	1.08232	0.469913	0.850566	1.62645	2.03085	3.14888	-1.27171	down	1.26056	13.4177	0.00749977	0.0197572	K4BKB6,Uncharacterized protein
Solyc03g112630.3	0.450309	0.345743	0.100268	0.869617	0.84944	1.26985	-1.26222	down	0.0348482	6.15032	0.0416391	0.0773255	K4BKB6,Uncharacterized protein
Solyc03g112760.3	0.814455	1.62839	1.55242	9.97414	13.6001	9.62372	-2.80502	down	4.48919	84.4851	4.86646e-05	0.000570107	K4BKC9,Uncharacterized protein
Solyc03g112760.3	0	0	0.0137981	2.25248	7.7949	5.12295	-9.52202	down	3.04628	134.291	1.36098e-05	0.000328513	K4BKC9,Uncharacterized protein
Solyc03g112860.3	12.8622	11.9121	11.7093	5.96693	7.29889	5.31279	1.21302	up	3.42759	74.8366	4.36641e-05	0.000538136	K4BKD9,Uncharacterized protein
Solyc03g112860.3	12.8367	10.2399	12.1298	8.49045	7.32953	7.61297	1.02876	up	3.53791	41.7435	0.000322183	0.00207139	K4BKD9,Uncharacterized protein
Solyc03g113060.3	3.85956	3.5621	4.97004	12.2663	13.3503	15.2277	-1.48539	down	4.84464	114.489	1.0275e-05	0.000240275	K4BKF9,Uncharacterized protein
Solyc03g113060.3	0.755741	0.90323	1.77134	7.28818	13.2195	10.3818	-2.71314	down	4.09043	60.553	0.000142946	0.0012335	K4BKF9,Uncharacterized protein
Solyc03g113190.1	1.37099	1.08673	1.56869	2.53331	3.1419	4.29533	-1.07344	down	2.836	24.9686	0.00139721	0.00553778	K4BKH2,Uncharacterized protein
Solyc03g113190.1	1.03126	0.746621	0.793928	1.93526	3.11064	2.40469	-1.06875	down	2.31141	26.5353	0.00125298	0.00529539	K4BKH2,Uncharacterized protein
Solyc03g113290.2	17.5715	23.0493	14.8611	4.60395	6.35957	4.52603	2.09114	up	3.01207	77.3291	4.03413e-05	0.000515871	K4BKI2,Uncharacterized protein
Solyc03g113290.2	15.1969	13.3599	14.9497	5.02594	4.12467	5.48174	2.01487	up	2.76586	132.044	7.44371e-06	0.000246944	K4BKI2,Uncharacterized protein
Solyc03g113300.4	37.9093	51.691	29.7074	10.4646	11.3967	10.1967	2.14762	up	3.22179	79.6069	3.87587e-05	0.000504318	K4BKI3,Uncharacterized protein
Solyc03g113300.4	33.3482	27.1966	31.7432	10.4392	9.73058	10.936	2.01431	up	2.9654	171.906	3.0213e-06	0.000169891	K4BKI3,Uncharacterized protein
Solyc03g113350.3	0.308639	0.138273	0.475271	6.54707	3.7333	5.45388	-3.87223	down	3.41092	86.546	4.51242e-05	0.000547963	K4BKI8,Uncharacterized protein
Solyc03g113350.3	0.0874531	0.0610415	0.0908729	1.38922	3.33407	1.92297	-4.31031	down	2.04126	139.034	6.24529e-06	0.000232357	K4BKI8,Uncharacterized protein
Solyc03g113420.4	2.01684	2.00756	2.3951	7.04676	3.16894	8.564	-1.11603	down	3.02591	9.02207	0.0209268	0.0446816	K4BKJ4,Uncharacterized protein
Solyc03g113420.4	8.01424	4.72505	5.34668	2.17672	3.26035	2.08982	1.49649	up	3.17493	38.7829	0.000395169	0.00225958	K4BKJ4,Uncharacterized protein
Solyc03g113480.1	60.0179	112.428	65.6591	1.38684	3.20752	2.12737	5.40674	up	4.68799	160.26	6.8661e-06	0.000190668	K4BKK0,Uncharacterized protein
Solyc03g113480.1	106.368	99.5415	131.573	26.3116	5.50889	36.805	2.72633	up	5.44416	18.3606	0.00427246	0.0130764	K4BKK0,Uncharacterized protein
Solyc03g113620.3	18.0553	16.4163	18.452	142.677	204.672	159.571	-3.02067	down	6.87877	445.227	8.47268e-08	2.65815e-05	K4BKL4,Uncharacterized protein
Solyc03g113620.3	5.73946	5.29823	4.60959	77.8242	176.792	64.6123	-3.87839	down	6.01646	95.5459	3.91564e-05	0.000570135	K4BKL4,Uncharacterized protein
Solyc03g113680.4	0.199646	0.0691693	0.235574	6.94878	3.64282	6.18456	-4.82497	down	2.81847	129.487	1.14773e-05	0.000254821	K4BKM0,Uncharacterized protein
Solyc03g113680.4	0.0170888	0.0190845	0.101469	0.843124	3.6737	1.87391	-5.07	down	1.32203	41.684	0.000429518	0.00250065	K4BKM0,Uncharacterized protein
Solyc03g113790.4	2.11477	1.50455	1.7491	4.75998	4.28691	4.98632	-1.15195	down	2.60075	62.091	8.12647e-05	0.000782846	K4BKN1,Uncharacterized protein
Solyc03g113790.4	1.55653	1.14158	0.993202	2.84816	5.25266	3.98053	-1.23802	down	2.24581	23.7856	0.00171275	0.00663003	K4BKN1,Uncharacterized protein
Solyc03g113930.3	3931.53	3723.22	3244.55	1359.65	174.029	1158.16	2.42608	up	10.4801	11.3208	0.0133418	0.0312865	K4BKP5,Uncharacterized protein
Solyc03g113930.3	956.523	3047.5	1314.37	47.7769	174.304	297.291	3.6325	up	9.23747	21.6119	0.00270276	0.00900597	K4BKP5,Uncharacterized protein
Solyc03g113980.3	0.699478	0.66325	1.01582	1.35088	3.33264	1.26635	-1.08425	down	1.28133	6.90454	0.0338034	0.0658941	K4BKQ0,Uncharacterized protein
Solyc03g113980.3	0.579814	0.182997	0.598746	1.55786	2.66967	3.81542	-2.08589	down	1.35802	18.4227	0.00371615	0.0118161	K4BKQ0,Uncharacterized protein
Solyc03g114150.3	8.5176	5.43896	8.68513	18.0184	29.6195	20.1225	-1.35041	down	4.79845	35.745	0.000576508	0.00292659	K4BKR7,Uncharacterized protein
Solyc03g114150.3	1.90799	1.02643	1.40923	17.4519	36.0498	21.3291	-3.63052	down	4.45825	119.78	1.61374e-05	0.000357712	K4BKR7,Uncharacterized protein
Solyc03g114350.1	0.600544	1.35242	2.77995	7.23747	9.28721	8.62683	-2.17618	down	2.0559	20.7171	0.00294136	0.00958418	K4BKT7,Uncharacterized protein
Solyc03g114350.1	0.257019	0.287036	0.183134	2.04942	5.22593	7.98547	-3.8883	down	1.05362	53.238	0.000159723	0.00131576	K4BKT7,Uncharacterized protein
Solyc03g114690.4	0.163682	0.184305	0.311992	2.93685	1.3814	2.13536	-3.05807	down	1.85375	68.4612	6.66969e-05	0.000690595	K4BKX1,Uncharacterized protein
Solyc03g114690.4	0.266198	0.265993	0.116467	0.726157	1.06827	0.952214	-1.60975	down	0.786202	21.4981	0.00227273	0.00812529	K4BKX1,Uncharacterized protein
Solyc03g114710.4	11.4745	7.98763	7.87974	1.80179	2.33893	2.17527	2.34915	up	3.28253	169.485	2.62443e-06	0.00012063	K4BKX3,Uncharacterized protein
Solyc03g114710.4	14.1268	16.5062	10.9579	9.60408	3.14196	7.99054	1.42348	up	4.19314	10.6755	0.015161	0.0347033	K4BKX3,Uncharacterized protein
Solyc03g114720.3	13.5125	10.8362	10.985	32.1493	26.5871	34.9819	-1.17144	down	5.73425	78.0088	3.79818e-05	0.000500258	K4BKX4,Uncharacterized protein
Solyc03g114720.3	6.28894	5.73578	7.19872	15.4271	29.1468	19.5055	-1.27129	down	5.03473	40.0161	0.000375443	0.00228655	K4BKX4,Uncharacterized protein
Solyc03g114730.3	1.91645	0.762534	1.40246	18.7926	8.99623	21.0249	-3.3572	down	4.58536	61.7319	0.000135547	0.00108958	A0A0V0IRM0,Putative O-fucosyltransferase family protein-like
Solyc03g114730.3	0.645906	0.32632	0.712256	4.62917	7.10074	5.55103	-2.89601	down	3.03066	96.1253	2.38169e-05	0.000443073	A0A0V0IRM0,Putative O-fucosyltransferase family protein-like
Solyc03g114800.1	0.0915655	0	0.0498662	5.38576	4.71435	10.6301	-6.86328	down	1.63784	114.834	1.45938e-05	0.000291537	K4BKY2,Sulfotransferase
Solyc03g114800.1	0.0470256	0	0	4.92152	1.79281	3.51837	-7.01551	down	0.611513	66.3244	7.97937e-05	0.000870497	K4BKY2,Sulfotransferase
Solyc03g114840.3	4.76594	5.2621	6.29388	17.5975	17.4036	18.527	-1.47444	down	3.80585	129.916	6.63626e-06	0.000188231	M1CAG7,Uncharacterized protein
Solyc03g114840.3	3.81942	3.38435	4.76999	14.3876	18.4009	21.3633	-1.72056	down	3.6515	97.9916	2.03615e-05	0.000403203	M1CAG7,Uncharacterized protein
Solyc03g114850.4	0.553981	0.593791	0.565679	2.35415	2.30176	2.57821	-1.83496	down	1.86087	139.851	5.13713e-06	0.000163027	M1C9Z6,Uncharacterized protein
Solyc03g114850.4	0.248946	0.337595	0.337869	0.655774	2.12791	1.80773	-1.83114	down	1.09988	19.7788	0.00285641	0.00964089	M1C9Z6,Uncharacterized protein
Solyc03g114910.4	0.354867	0.269538	0.445982	2.62199	2.50199	2.36878	-2.57128	down	1.13968	138.533	5.30919e-06	0.000167421	K4BKZ3,Uncharacterized protein
Solyc03g114910.4	0.280384	0.219191	0.199782	2.15189	2.67235	1.66542	-2.74914	down	0.837035	87.06	3.02051e-05	0.000500294	K4BKZ3,Uncharacterized protein
Solyc03g114930.3	0.643242	0.961074	0.831978	4.31714	4.54917	2.97006	-2.03347	down	1.32665	58.2162	0.000100454	0.000895807	K4BKZ5,Uncharacterized protein
Solyc03g114930.3	0.20647	0.276699	0	0.94665	1.37751	1.58015	-2.50982	down	-0.36004	11.1494	0.0123172	0.0294693	K4BKZ5,Uncharacterized protein
Solyc03g114970.3	6.66987	3.04903	6.55847	24.2613	17.7852	20.4951	-1.7196	down	3.15163	38.7667	0.000434659	0.00240523	K4BKZ9,Uncharacterized protein
Solyc03g114970.3	1.14182	0.4959	1.35597	12.3292	25.1243	20.216	-3.79341	down	2.64074	95.4583	2.75659e-05	0.000478363	K4BKZ9,Uncharacterized protein
Solyc03g115000.3	0.144515	0.108148	0.188885	4.10504	4.01623	4.06719	-4.54993	down	2.88981	623.477	2.52331e-08	1.9886e-05	K4BL02,Uncharacterized protein
Solyc03g115000.3	0.011875	0.0132619	0	0.875874	2.6912	1.8651	-7.12022	down	1.57826	115.145	1.41126e-05	0.000334906	K4BL02,Uncharacterized protein
Solyc03g115610.3	0.73698	0.730097	1.6117	3.95204	2.21515	1.74195	-1.13698	down	2.75528	7.36135	0.0313584	0.0620619	K4BL63,Uncharacterized protein
Solyc03g115610.3	0.709674	0.396278	0.997281	4.138	2.85588	5.93114	-2.17653	down	3.10983	29.1654	0.00119975	0.00514397	K4BL63,Uncharacterized protein
Solyc03g115640.3	3.97437	4.71106	7.44173	26.8443	23.5979	28.8274	-2.06246	down	3.88407	79.0962	4.25008e-05	0.000532239	K4BL66,Uncharacterized protein
Solyc03g115640.3	1.23844	0.563473	0.599175	14.3783	20.6684	18.3115	-3.99221	down	2.98921	157.288	4.55847e-06	0.000203458	K4BL66,Uncharacterized protein
Solyc03g115870.3	0.348594	0.253626	0.417654	1.84347	2.99786	1.83952	-2.47093	down	0.648717	64.4739	7.17528e-05	0.000724469	K4BL89,Uncharacterized protein
Solyc03g115870.3	0.358057	0.399873	0.382689	3.03352	3.41265	2.37217	-2.49961	down	0.957017	101.257	1.82443e-05	0.000380596	K4BL89,Uncharacterized protein
Solyc03g115900.4	3.16128	17.9971	9.89931	89.6368	153.839	99.7545	-3.19288	down	6.14479	25.8776	0.00167088	0.00630088	K4BL92,Chlorophyll a-b binding protein, chloroplastic
Solyc03g115900.4	0.166045	0.20604	0.0876382	40.1615	62.1112	61.7891	-7.98297	down	4.82414	832.064	1.21678e-08	2.17277e-05	K4BL92,Chlorophyll a-b binding protein, chloroplastic
Solyc03g115980.1	56.2579	78.9918	60.7487	166.939	262.866	190.246	-1.40996	down	7.51123	39.9694	0.000413773	0.00233421	K4BLA0,Uncharacterized protein
Solyc03g115980.1	12.3424	8.73576	5.90097	94.9493	146.663	122.417	-3.28694	down	6.30934	125.404	1.40846e-05	0.000334688	K4BLA0,Uncharacterized protein
Solyc03g116110.3	74.0538	67.0555	67.84	37.5725	33.7132	40.2615	1.35047	up	6.56546	116.671	1.13236e-05	0.000298842	K4BLB3,Uncharacterized protein
Solyc03g116110.3	54.9258	54.5567	52.7014	31.2701	33.4494	30.2491	1.01287	up	6.19976	133.916	5.97313e-06	0.000178067	K4BLB3,Uncharacterized protein
Solyc03g116330.3	2.17559	2.46164	2.54961	6.82106	7.61917	9.76893	-1.50965	down	2.99765	77.8883	3.81797e-05	0.000500648	K4BLD5,Uncharacterized protein
Solyc03g116330.3	0.990036	1.40577	0.873388	6.56923	7.09951	6.10676	-2.14798	down	2.47593	103.932	1.67155e-05	0.000364632	K4BLD5,Uncharacterized protein
Solyc03g116370.3	0.0417845	0.17372	0	6.80943	3.12059	6.46784	-5.943	down	1.45247	66.6591	9.98861e-05	0.000892138	K4BLD9,Uncharacterized protein
Solyc03g116370.3	0.214594	0.143793	0.0509681	0.556117	1.09083	1.27464	-2.31282	down	-0.773655	17.0443	0.00424895	0.0130223	K4BLD9,Uncharacterized protein
Solyc03g116390.4	3.7161	4.32363	3.56426	0.598593	0.596231	0.195121	3.28647	up	0.890311	72.9856	4.74852e-05	0.000565068	E1AZA3,Late embryogenesis abundant protein
Solyc03g116390.4	2.10788	1.27246	2.50321	1.41958	0.542981	0.260298	1.79214	up	0.232532	7.93151	0.0260441	0.0530729	E1AZA3,Late embryogenesis abundant protein
Solyc03g116590.3	10.4466	6.45763	7.44767	4.54455	4.662	6.36548	1.10087	up	3.1611	23.5048	0.00177117	0.0067825	K4BLG1,Uncharacterized protein
Solyc03g116590.3	9.72834	5.02037	6.37243	3.6527	3.34865	3.29077	1.26372	up	2.7904	32.5418	0.000635072	0.00314864	K4BLG1,Uncharacterized protein
Solyc03g116630.3	27.8059	19.1221	27.4641	12.5057	13.2652	17.5245	1.23457	up	4.48076	41.5244	0.000327478	0.00209487	K4BLG5,Uncharacterized protein
Solyc03g116630.3	29.2682	24.1983	26.1264	3.39369	5.51979	3.07286	2.96836	up	4.13303	179.124	2.62618e-06	0.00012063	K4BLG5,Uncharacterized protein
Solyc03g116730.4	0.189714	0.131457	0.086098	2.86647	1.39538	1.52021	-3.56722	down	0.476619	64.9006	7.0202e-05	0.000712551	K4BLH5,Uncharacterized protein
Solyc03g116730.4	0.0974321	0.126946	0.0385684	1.14917	0.894234	0.853247	-2.98568	down	-0.462908	39.4502	0.00038357	0.00231155	K4BLH5,Uncharacterized protein
Solyc03g116770.3	0.039331	0.0408799	0.171356	9.14747	5.25164	2.99791	-5.86745	down	1.62589	78.1257	5.83176e-05	0.000633075	K4BLH9,Uncharacterized protein
Solyc03g116770.3	0	0.0451167	0.0479754	0.563729	3.59371	3.3225	-5.79019	down	0.337024	33.9851	0.000694454	0.00349747	K4BLH9,Uncharacterized protein
Solyc03g116910.3	0.460248	0.478373	0.534718	1.77163	1.75335	2.10488	-1.69176	down	0.731387	64.1784	7.28524e-05	0.000730389	Q4U1I4,Cinnamoyl-CoA reductase
Solyc03g116910.3	0.441225	0.281574	0.261988	5.57579	2.23617	2.48398	-2.95927	down	1.32894	34.5413	0.000639408	0.00329923	Q4U1I4,Cinnamoyl-CoA reductase
Solyc03g117100.3	0.214691	0.401663	0.46768	2.54874	1.65197	2.16513	-2.31084	down	0.321615	41.0738	0.000308614	0.0019109	K4BLL2,Uncharacterized protein
Solyc03g117100.3	0.132312	0.147764	0.0523755	1.36274	1.70477	1.18389	-3.18066	down	-0.389262	51.9444	0.0001622	0.00132321	K4BLL2,Uncharacterized protein
Solyc03g117160.4	6.16311	7.57678	6.06318	2.21716	2.92456	2.87534	1.5509	up	1.68225	57.5447	0.000104347	0.00091968	K4BLL8,Uncharacterized protein
Solyc03g117160.4	5.71779	5.81542	6.22431	4.30823	2.52298	3.73213	1.17909	up	1.72001	20.6632	0.00253485	0.00878401	K4BLL8,Uncharacterized protein
Solyc03g117180.3	1.29968	1.76363	2.07098	4.42881	3.75838	4.5158	-1.06642	down	2.39691	27.4662	0.00105658	0.00454593	K4BLM0,Uncharacterized protein
Solyc03g117180.3	0.568596	0.44174	0.645877	2.10677	3.42961	3.48746	-1.97925	down	1.57192	64.5767	8.05944e-05	0.00087636	K4BLM0,Uncharacterized protein
Solyc03g117210.4	0.780809	0.61833	0.364479	1.40447	3.34481	1.52603	-1.57919	down	0.637879	12.9908	0.00816609	0.0210687	K4BLM3,Uncharacterized protein
Solyc03g117210.4	0.343716	0.255905	0.634946	1.3894	3.17486	3.07548	-2.159	down	0.694129	24.7082	0.00153744	0.00613118	K4BLM3,Uncharacterized protein
Solyc03g117270.1	0.273833	0.106731	0.37282	0.517181	0.871477	1.08375	-1.4803	down	-0.504783	9.54028	0.0167457	0.0375824	K4BLM9,Uncharacterized protein
Solyc03g117270.1	0	0	0	0.630777	1.07975	0.96384	-8.33882	down	-0.825523	91.4705	0.000185156	0.00144793	K4BLM9,Uncharacterized protein
Solyc03g117300.4	0.306198	0.22586	0.1291	2.87822	2.19066	3.33583	-3.41568	down	1.66564	110.501	1.16092e-05	0.000256801	K4BLN2,Uncharacterized protein
Solyc03g117300.4	0.0507275	0.0906428	0.108434	0.849431	2.34221	1.22841	-3.66888	down	0.648984	60.0711	0.000101842	0.00100445	K4BLN2,Uncharacterized protein
Solyc03g117310.1	6.25922	6.93466	7.49175	0.0742331	1.05073	1.37119	3.30085	up	1.40161	25.4355	0.00169871	0.00637361	K4BLN3,Uncharacterized protein
Solyc03g117310.1	9.14915	10.6911	9.77436	4.82366	2.91792	3.91398	1.77392	up	2.23979	51.9561	0.000162084	0.00132321	K4BLN3,Uncharacterized protein
Solyc03g117430.3	143.761	142.203	173.05	67.2637	50.416	70.5388	1.72467	up	7.5987	88.4884	2.8615e-05	0.00048942	K4BLP5,Uncharacterized protein
Solyc03g117430.3	90.62	130.452	96.1264	35.4678	60.2536	43.5637	1.44033	up	7.04465	34.0377	0.000727687	0.00345901	K4BLP5,Uncharacterized protein
Solyc03g117490.4	2.91872	4.12852	2.62929	7.57896	9.97022	11.0143	-1.30855	down	3.6146	30.8316	0.000818149	0.00375998	K4BLQ1,Uncharacterized protein
Solyc03g117490.4	1.30738	0.881072	1.71319	6.67275	10.7061	12.2559	-2.46071	down	3.30692	73.1625	6.10324e-05	0.000753269	K4BLQ1,Uncharacterized protein
Solyc03g117550.1	0.393366	0.36582	0.518651	1.47471	1.35878	1.91797	-1.65746	down	1.05265	50.838	0.00015619	0.00119624	K4BLQ7,Uncharacterized protein
Solyc03g117550.1	0.106327	0.0712471	0.0505076	0.657071	1.21609	1.16596	-3.22814	down	0.114028	63.9229	8.32998e-05	0.000892706	K4BLQ7,Uncharacterized protein
Solyc03g117690.3	0.178545	0.0795326	0.222251	2.64265	2.25124	3.58923	-3.90313	down	1.28229	122.65	8.10043e-06	0.000209752	K4BLS0,Uncharacterized protein
Solyc03g117690.3	0.0523976	0.0585169	0	2.45462	2.78833	2.69333	-5.61357	down	1.05121	111.966	1.30113e-05	0.00032162	K4BLS0,Uncharacterized protein
Solyc03g117720.3	2.28573	1.91592	1.44557	9.27059	5.48576	15.6283	-2.18546	down	2.76082	29.4527	0.0011327	0.00475526	K4BLS3,Uncharacterized protein
Solyc03g117720.3	0.700546	0.528622	0.134908	5.13309	2.80711	7.5479	-3.03475	down	1.60163	25.1694	0.00176895	0.00677838	K4BLS3,Uncharacterized protein
Solyc03g117800.4	1.44903	0.917914	1.69033	5.26527	2.52256	2.83537	-1.16521	down	2.59902	11.9638	0.0109724	0.0266122	K4BLT1,Uncharacterized protein
Solyc03g117800.4	0.105683	0.137696	0.104586	4.02034	4.11299	8.15847	-5.08013	down	2.62018	190.162	2.31494e-06	0.000149481	K4BLT1,Uncharacterized protein
Solyc03g117870.3	23.3282	18.9023	22.9653	8.91366	11.0419	9.918	1.36142	up	5.16542	164.823	2.89407e-06	0.000126262	K4BLT8,Uncharacterized protein
Solyc03g117870.3	40.6836	42.6108	36.0476	29.8589	12.029	22.6184	1.3072	up	6.16175	13.6906	0.00867972	0.0224136	K4BLT8,Uncharacterized protein
Solyc03g117950.3	34.2737	36.8797	34.9933	14.2854	12.4688	16.9845	1.72403	up	6.57439	147.396	5.11721e-06	0.000215092	K4BLU6,Uncharacterized protein
Solyc03g117950.3	32.3594	32.6238	26.3237	8.86032	12.5604	8.78349	1.84046	up	6.23085	108.719	1.37054e-05	0.000281711	K4BLU6,Uncharacterized protein
Solyc03g117980.3	2.45391	0.959493	1.70549	17.3153	22.7826	19.4306	-3.31452	down	5.22792	118.961	1.64856e-05	0.000310827	K4BLU9,Uncharacterized protein
Solyc03g117980.3	0.840175	0.241276	0.983495	7.4112	25.5803	20.3251	-4.20344	down	4.87103	44.6318	0.000382783	0.00230999	K4BLU9,Uncharacterized protein
Solyc03g118060.3	200.938	198.528	174.343	11.9891	1.79641	9.77632	5.01719	up	6.0622	53.5563	0.000224719	0.00163467	K4BLV7,Uncharacterized protein
Solyc03g118060.3	30.6277	94.9555	53.7185	11.8284	3.73754	2.99298	3.52516	up	4.38299	26.793	0.00151997	0.00590986	K4BLV7,Uncharacterized protein
Solyc03g118070.3	0.31265	0.601783	0.46666	1.3622	1.7165	1.72452	-1.54554	down	0.936242	27.4737	0.00105573	0.00454404	K4BLV8,Uncharacterized protein
Solyc03g118070.3	0.297349	0.212528	0.254244	0.829851	1.49889	0.951023	-1.62918	down	0.295336	26.1388	0.00130857	0.00546678	K4BLV8,Uncharacterized protein
Solyc03g118120.3	0.589034	0.714269	0.695035	22.4088	14.0526	25.2406	-4.70473	down	3.13708	280.347	4.92195e-07	5.15746e-05	K4BLW3,Uncharacterized protein
Solyc03g118120.3	0.504186	0.394148	0.718495	5.57814	13.6687	7.37169	-3.56711	down	1.88621	85.7568	3.25898e-05	0.0005172	K4BLW3,Uncharacterized protein
Solyc03g118290.3	108.118	110.312	112.363	89.753	54.0483	78.8586	1.00178	up	8.12053	19.9282	0.00287381	0.00968552	M1B469,Auxin response factor
Solyc03g118290.3	97.9335	74.8764	91.1185	47.7069	48.8914	46.7873	1.11389	up	7.64849	134.665	5.85851e-06	0.000175521	M1B469,Auxin response factor
Solyc03g118340.3	112.185	127.067	114.727	61.3545	27.8162	50.918	1.76036	up	8.24307	30.1197	0.00106406	0.00473949	K4BLY5,Uncharacterized protein
Solyc03g118340.3	92.4459	76.8919	86.4435	28.602	29.1905	30.6341	1.76829	up	7.66515	414.506	1.09501e-07	2.98738e-05	K4BLY5,Uncharacterized protein
Solyc03g118410.3	15.5751	13.6437	17.0285	44.0288	35.6822	30.0253	-1.01258	down	4.22177	41.9382	0.000288986	0.00182033	Q672Q9,Acyl carrier protein
Solyc03g118410.3	3.57528	2.707	2.59067	33.9144	30.3861	32.8443	-3.00307	down	3.54264	266.164	6.66138e-07	9.25752e-05	Q672Q9,Acyl carrier protein
Solyc03g118510.3	2.63329	2.06211	3.53608	30.8624	19.756	30.6679	-3.07501	down	5.0784	151.407	6.51021e-06	0.000187554	K4BM02,Uncharacterized protein
Solyc03g118510.3	0.815136	0.248273	0.154002	5.76113	12.9681	9.18403	-4.00925	down	3.34325	43.0613	0.000424503	0.00247968	K4BM02,Uncharacterized protein
Solyc03g118630.3	2.62897	2.20518	1.85873	5.77414	5.68873	4.8677	-1.04647	down	1.83424	32.5767	0.000633004	0.00314337	K4BM12,Uncharacterized protein
Solyc03g118630.3	1.75285	1.16395	1.01267	4.06085	6.22102	4.70791	-1.46217	down	1.48977	29.3987	0.000929521	0.00431292	K4BM12,Uncharacterized protein
Solyc03g119060.3	39.1907	40.4112	42.6203	87.3767	123.755	108.984	-1.14734	down	7.48944	72.6361	4.8254e-05	0.000568416	Q5WM33,Alpha-dioxygenase 2
Solyc03g119060.3	14.5526	10.3135	20.6604	54.0976	133.164	116.937	-2.26523	down	7.02092	38.2888	0.000594139	0.00313462	Q5WM33,Alpha-dioxygenase 2
Solyc03g119150.4	6.981	11.1703	10.9252	20.7785	54.5477	23.4818	-1.51347	down	4.59937	13.5932	0.0085725	0.0218852	K4BM64,Peptidylprolyl isomerase
Solyc03g119150.4	0.905748	0.885087	1.0308	30.9203	39.8863	43.0222	-4.87585	down	4.31481	1113.73	4.33706e-09	1.5459e-05	K4BM64,Peptidylprolyl isomerase
Solyc03g119310.3	7.73615	7.01119	10.1217	34.2622	35.7096	29.1516	-1.76071	down	4.18904	139.458	5.18759e-06	0.000163873	K4BM80,Uncharacterized protein
Solyc03g119310.3	3.48855	2.21854	3.16466	19.4864	40.3561	31.4637	-2.889	down	3.75983	110.428	1.63642e-05	0.000360497	K4BM80,Uncharacterized protein
Solyc03g119540.3	1.45417	3.14141	3.16773	33.6958	37.1039	27.7853	-3.41928	down	4.66247	110.434	2.08933e-05	0.000353493	K4BMA3,Uncharacterized protein
Solyc03g119540.3	0.0878611	0.0327074	0.139119	14.3912	26.1457	14.7864	-7.25701	down	3.60027	302.164	6.09536e-07	9.1287e-05	K4BMA3,Uncharacterized protein
Solyc03g119600.1	53.0224	115.963	66.4637	172.651	238.5	226.951	-1.17635	down	5.22112	12.8885	0.00970359	0.0240831	K4BMA9,Uncharacterized protein
Solyc03g119600.1	51.6667	33.2015	32.7906	126.802	198.858	255.224	-1.83277	down	4.79586	42.7703	0.000375531	0.00228655	K4BMA9,Uncharacterized protein
Solyc03g119750.4	0.730164	0.941621	0.721651	2.20355	2.06556	2.2595	-1.20058	down	2.22811	44.8388	0.000233733	0.00157743	K4BMC4,Uncharacterized protein
Solyc03g119750.4	0.45138	0.302457	0.206167	1.37739	2.1915	2.00685	-2.06088	down	1.69184	43.5466	0.000282526	0.00189935	K4BMC4,Uncharacterized protein
Solyc03g119860.3	0.775183	0.386069	0.633242	8.41838	15.2225	10.4159	-4.00708	down	2.91301	172.932	3.054e-06	0.000129045	K4BMD5,Uncharacterized protein
Solyc03g119860.3	0.464465	0.31493	0.413681	4.97665	6.65781	4.98329	-3.33532	down	1.84815	217.359	1.34535e-06	0.000116961	K4BMD5,Uncharacterized protein
Solyc03g119930.1	2.1659	3.18783	1.54976	4.82863	7.90713	8.4353	-1.35861	down	2.64656	16.3872	0.00513533	0.014731	K4BME2,Uncharacterized protein
Solyc03g119930.1	0.503399	0.326433	0.771369	3.70648	3.50815	2.93072	-2.22393	down	1.33342	45.36	0.000248735	0.00174457	K4BME2,Uncharacterized protein
Solyc03g119960.3	0.225155	0.321781	0.551784	2.3996	2.73885	3.10235	-2.66981	down	1.21558	68.5241	5.86127e-05	0.000634624	K4BME5,Uncharacterized protein
Solyc03g119960.3	0.0578168	0.0645691	0	0.547461	1.80623	1.02365	-4.21317	down	-0.222706	30.8377	0.000807216	0.00389976	K4BME5,Uncharacterized protein
Solyc03g120110.3	0.0461235	0.0412081	0.131457	0.147112	1.03551	1.58055	-3.17002	down	0.156239	12.3806	0.0103408	0.0257214	K4BMG0,Uncharacterized protein
Solyc03g120110.3	0.772358	0.541406	0.391277	0.155081	0.37601	0.042126	1.80401	up	0.00218407	7.90562	0.0259768	0.0533886	K4BMG0,Uncharacterized protein
Solyc03g120150.3	2.13316	1.90043	1.57661	1.10999	0.948281	0.647702	1.2866	up	0.746451	22.6393	0.00185167	0.00676565	K4BMG4,Uncharacterized protein
Solyc03g120150.3	1.81937	2.01	1.99797	1.09195	0.953001	1.36312	1.21828	up	0.907049	27.9464	0.00107813	0.00478286	K4BMG4,Uncharacterized protein
Solyc03g120390.3	103.95	86.109	102.209	283.862	292.723	320.564	-1.38266	down	7.72515	219.818	1.04993e-06	7.40225e-05	G9HPW3,Auxin-responsive protein
Solyc03g120390.3	63.0164	73.7025	68.3817	318.363	382.887	320.801	-1.86663	down	7.68752	274.074	6.01589e-07	9.08604e-05	G9HPW3,Auxin-responsive protein
Solyc03g120410.3	7.62168	5.45515	9.79275	47.3343	33.9295	50.2005	-2.29472	down	3.54274	98.0902	1.92649e-05	0.000339264	K4BMJ0,Uncharacterized protein
Solyc03g120410.3	2.29701	2.0941	1.61442	20.6988	37.8284	33.0918	-3.45468	down	2.77029	198.835	1.83041e-06	0.000137985	K4BMJ0,Uncharacterized protein
Solyc03g120450.4	1.21543	1.12293	1.97105	7.54981	8.22144	6.20789	-2.11847	down	2.75477	86.9378	2.63408e-05	0.000399924	K4BMJ4,Uncharacterized protein
Solyc03g120450.4	0.443884	0.154914	0.428296	4.83908	7.93251	6.11608	-3.72712	down	2.24312	100.21	2.05876e-05	0.000404534	K4BMJ4,Uncharacterized protein
Solyc03g120500.4	3.64274	4.97614	3.85428	18.4963	20.0996	18.7547	-1.95259	down	3.8027	136.383	5.606e-06	0.000170798	G9HPX1,Auxin-responsive protein
Solyc03g120500.4	2.42315	2.58675	2.07357	13.3547	22.5668	12.9235	-2.32256	down	3.39256	103.936	1.67137e-05	0.000364632	G9HPX1,Auxin-responsive protein
Solyc03g120570.3	62.1881	30.5183	25.3629	0.860002	0.651223	0.817635	5.88829	up	5.40882	207.279	3.00446e-06	0.000128548	M0ZRJ9,Uncharacterized protein
Solyc03g120570.3	158.469	197.822	155.398	10.3902	0.79455	2.19449	5.62142	up	7.64281	29.9962	0.00117531	0.00507176	M0ZRJ9,Uncharacterized protein
Solyc03g120580.3	48.1816	71.9887	52.6106	3.39668	1.4158	1.43728	5.19489	up	4.87889	131.708	1.4462e-05	0.000338689	K4BMK7,Uncharacterized protein
Solyc03g120580.3	18.6561	8.27624	6.42125	1.84543	1.41507	1.85552	2.92963	up	2.54048	47.7077	0.000280224	0.00178121	K4BMK7,Uncharacterized protein
Solyc03g120620.3	3.82409	2.58969	3.9247	8.44995	8.91312	9.2738	-1.13488	down	4.04199	64.4581	7.18111e-05	0.000724469	K4BML1,Uncharacterized protein
Solyc03g120620.3	2.38103	1.98076	1.51959	6.68381	11.7242	11.4619	-1.87282	down	3.89527	62.3088	9.69744e-05	0.000971489	K4BML1,Uncharacterized protein
Solyc03g120690.3	2.99473	1.24223	2.1677	1.05183	0.302041	0.716733	2.04452	up	0.304467	13.7732	0.00731702	0.0196126	K4BML8,Uncharacterized protein
Solyc03g120690.3	6.8308	2.16457	4.23417	0.119871	0.125682	0.260494	4.90575	up	0.962154	85.0884	3.10458e-05	0.000443307	K4BML8,Uncharacterized protein
Solyc03g120790.1	0	0.0655856	0	3.74554	2.49908	6.84457	-7.15867	down	0.541961	76.479	4.60834e-05	0.000552794	K4BMM8,Uncharacterized protein
Solyc03g120790.1	0.0648135	0	0	1.55043	1.99049	1.11051	-5.38867	down	-0.862071	44.9717	0.000255515	0.00177743	K4BMM8,Uncharacterized protein
Solyc03g120890.3	0.173464	0.510836	0.346381	3.41657	2.56806	3.18681	-2.89986	down	1.30367	58.0363	0.000102551	0.00090828	K4BMN8,GATA transcription factor
Solyc03g120890.3	0.118782	0.0663269	0.0352648	1.21353	1.54093	1.3568	-3.70442	down	0.0505208	75.5926	4.81732e-05	0.000648567	K4BMN8,GATA transcription factor
Solyc03g120980.3	57.0965	56.6411	56.8593	48.9314	17.7529	43.351	1.05366	up	7.95306	7.39631	0.0318914	0.0622119	K4BMP7,Uncharacterized protein
Solyc03g120980.3	75.2642	48.4409	52.2319	4.94725	11.3627	6.40999	3.18875	up	7.46842	88.8911	4.38349e-05	0.000539234	K4BMP7,Uncharacterized protein
Solyc03g120990.3	0.63688	0.431277	0.441435	4.48859	5.37226	4.0171	-2.95994	down	2.45468	223.31	9.92972e-07	7.18203e-05	K4BMP8,Malic enzyme
Solyc03g120990.3	0.336996	0.0442768	0.447281	4.72225	4.95433	4.99287	-3.69404	down	2.37683	39.5554	0.000541559	0.00292812	K4BMP8,Malic enzyme
Solyc03g121070.3	2.88212	2.14311	3.52383	9.12251	5.19487	9.91212	-1.27434	down	3.3378	21.4192	0.00245062	0.00835242	Q8H0Q2,Phosphotransferase
Solyc03g121070.3	2.57423	2.33909	1.69526	6.92765	4.27504	6.86994	-1.01263	down	2.90919	13.7108	0.00753971	0.0200796	Q8H0Q2,Phosphotransferase
Solyc03g121180.4	0.52387	0.0605001	0.221898	30.5463	19.9573	21.4329	-6.23179	down	4.07254	142.733	9.93786e-06	0.000235692	K4BMR7,Uncharacterized protein
Solyc03g121180.4	0.0298939	0	0	10.6372	29.6158	25.4564	-10.2836	down	3.79289	208.383	3.29e-06	0.000172963	K4BMR7,Uncharacterized protein
Solyc03g121300.2	20.1292	17.6961	23.5665	47.1092	51.6757	57.7898	-1.11539	down	5.10934	88.0239	2.52547e-05	0.000392352	K4BMS9,Uncharacterized protein
Solyc03g121300.2	9.83687	6.5609	4.65107	24.6478	53.268	50.7454	-2.13095	down	4.45025	35.0336	0.000763659	0.00374516	K4BMS9,Uncharacterized protein
Solyc03g121400.1	4.27431	4.18174	5.57935	3.34488	2.46901	2.94557	1.11361	up	1.34945	21.4997	0.00227225	0.00812522	K4BMT9,Uncharacterized protein
Solyc03g121400.1	4.26452	4.1465	4.083	1.93006	2.87978	1.9358	1.12887	up	1.08849	26.4408	0.00118195	0.00489923	K4BMT9,Uncharacterized protein
Solyc03g121540.3	72.5133	68.0683	54.9699	16.9747	13.4156	18.8263	2.43362	up	7.12776	159.232	3.92911e-06	0.000191848	Q9ZP11,Beta-galactosidase
Solyc03g121540.3	59.9089	36.5277	38.3395	13.1968	11.4416	8.11367	2.27064	up	6.50374	84.9397	4.44162e-05	0.000543684	Q9ZP11,Beta-galactosidase
Solyc03g121600.4	0	0	0.06673	8.46341	1.60605	11.6267	-8.08945	down	2.84969	45.9306	0.000328066	0.00199162	M0ZRS3,Uncharacterized protein
Solyc03g121600.4	0.0209762	0.11713	0	0.271798	1.19955	1.43762	-3.87378	down	0.0104962	15.0638	0.0064874	0.0179115	M0ZRS3,Uncharacterized protein
Solyc03g121610.3	0.885977	0.460434	0.854713	4.00231	3.15083	4.21515	-2.14186	down	2.89214	80.8701	3.40436e-05	0.000469295	K4BMW0,Uncharacterized protein
Solyc03g121610.3	0.260008	0.333929	0.231579	2.02142	2.47814	2.03443	-2.52921	down	1.94422	160.82	3.79783e-06	0.000187502	K4BMW0,Uncharacterized protein
Solyc03g121720.2	0.477755	0.827616	1.35295	3.28274	2.41472	3.06266	-1.48542	down	1.35192	16.8888	0.00423397	0.0127146	K4BMX1,Uncharacterized protein
Solyc03g121720.2	0.19629	0.511499	0.155402	2.38037	2.21729	1.99924	-2.48728	down	0.686431	31.0456	0.00079129	0.00384261	K4BMX1,Uncharacterized protein
Solyc03g121970.1	0.727431	0.258173	0.386494	0.899963	1.3652	1.22753	-1.11184	down	0.0174304	8.05107	0.024113	0.0502967	K4BMZ5,Uncharacterized protein
Solyc03g121970.1	0.510268	0.366339	0.281342	0.65391	1.25444	1.37388	-1.01854	down	-0.137975	6.79964	0.0345044	0.0662791	K4BMZ5,Uncharacterized protein
Solyc03g122040.4	6.44553	4.7109	6.41906	19.1852	14.9067	21.975	-1.44243	down	5.32131	74.2158	4.56069e-05	0.000551139	K4BN02,Uncharacterized protein
Solyc03g122040.4	3.0333	3.43909	3.72748	8.60344	14.8602	10.8163	-1.28677	down	4.53733	56.1198	0.000126738	0.00115006	K4BN02,Uncharacterized protein
Solyc03g122130.3	5.28116	4.55342	3.75536	1.43996	1.49594	1.39352	2.09788	up	2.18932	121.138	9.97226e-06	0.000282949	A0A0V0I194,Putative peroxisomal
Solyc03g122130.3	6.15741	5.92883	6.65553	0.77585	0.601255	0.403176	3.62282	up	2.35947	239.159	7.78851e-07	6.58403e-05	A0A0V0I194,Putative peroxisomal
Solyc03g122250.3	0.373729	0.145668	0.381621	9.76848	5.12763	7.86121	-4.42776	down	2.78488	132.906	9.62207e-06	0.00023287	K4BN23,Uncharacterized protein
Solyc03g122250.3	0.167945	0.13397	0.0569836	2.49897	3.81116	3.31604	-4.24567	down	1.47271	142.648	5.72226e-06	0.0002281	K4BN23,Uncharacterized protein
Solyc03g122350.3	15.726	8.34358	11.2847	1.15366	2.89604	0.74729	3.11081	up	3.90981	38.6431	0.000542891	0.00280012	K4BN33,Uncharacterized protein
Solyc03g122350.3	14.3053	11.1301	17.6151	12.6801	3.73424	9.88868	1.12498	up	4.6952	5.84698	0.0487364	0.0875496	K4BN33,Uncharacterized protein
Solyc03g123390.4	0.162825	0.101542	0.177348	1.37068	2.35836	1.94757	-3.43119	down	0.410508	104.535	1.40477e-05	0.000286459	K4BN38,Uncharacterized protein
Solyc03g123390.4	0	0.0747108	0	1.86701	1.23979	1.64292	-5.47364	down	0.0385968	44.4989	0.000264094	0.00182077	K4BN38,Uncharacterized protein
Solyc03g123430.4	0.0697747	0.0241742	0.0253327	5.34657	1.84227	5.08658	-6.38496	down	1.86548	102.998	2.37055e-05	0.000376402	K4BN42,Uncharacterized protein
Solyc03g123430.4	0.0716688	0.0800388	0.0283701	1.11913	1.3788	0.709493	-3.66125	down	0.0209132	59.0705	0.000107506	0.00103838	K4BN42,Uncharacterized protein
Solyc03g123630.4	5.34627	2.88834	2.03181	88.9979	31.5974	149.055	-4.4829	down	6.61568	45.6969	0.000333029	0.00200956	K4BN62,Pectinesterase
Solyc03g123630.4	2.03458	1.27949	0.797569	13.9001	27.8742	27.4371	-3.58915	down	4.58169	78.6465	7.10354e-05	0.000820475	K4BN62,Pectinesterase
Solyc03g123740.4	1.62844	0.837378	0.97086	9.93441	5.2177	8.30175	-2.54131	down	3.432	61.5164	0.000121919	0.00101485	K4BN73,Uncharacterized protein
Solyc03g123740.4	0.72188	0.727533	0.439088	2.48321	4.38173	3.12736	-1.93272	down	2.20412	51.9002	0.000162638	0.00132414	K4BN73,Uncharacterized protein
Solyc03g123830.4	25.8336	31.5262	37.906	333.931	517.57	456.998	-3.53706	down	9.00354	255.489	7.07582e-07	6.30728e-05	K4BN81,D-3-phosphoglycerate dehydrogenase
Solyc03g123830.4	6.48905	4.19557	5.2951	236.094	376.399	358.408	-5.45872	down	8.36928	487.331	8.0247e-08	4.20636e-05	K4BN81,D-3-phosphoglycerate dehydrogenase
Solyc03g123990.3	0.341709	0.458756	0.496249	1.07563	1.25666	1.76979	-1.41588	down	0.458554	22.8132	0.00181173	0.00667254	K4BN97,Uncharacterized protein
Solyc03g123990.3	0.292487	0.310314	0.277874	0.408141	1.17703	1.15264	-1.151	down	-0.13159	7.27379	0.0302712	0.0596365	K4BN97,Uncharacterized protein
Solyc03g124068.1	23.2947	28.1138	24.1115	9.02137	8.53705	9.01772	1.95042	up	5.21747	250.731	8.19869e-07	0.000102419	K4CHZ0,Uncharacterized protein
Solyc03g124068.1	26.9442	22.0307	24.5014	8.64552	8.77065	8.64487	1.73095	up	5.11965	402.466	1.21705e-07	3.06381e-05	K4CHZ0,Uncharacterized protein
Solyc03g150151.1	9.55908	9.5938	9.35154	3.31583	0.936497	3.31898	2.33597	up	1.82123	25.5564	0.00158981	0.00627684	M1B866,Uncharacterized protein
Solyc03g150151.1	15.0461	12.9967	14.0661	0.486709	0.231956	0.192304	5.72379	up	2.05057	384.731	1.4303e-07	3.06594e-05	M1B866,Uncharacterized protein
Solyc03r013420.1	0.0368666	0.114955	0.120464	2.60611	3.54593	2.05351	-4.64903	down	0.686481	116.018	9.81548e-06	0.0002344	K4BE26,Uncharacterized protein
Solyc03r013420.1	0	0	0	1.49086	1.52386	1.03811	-8.85312	down	-0.363639	118.142	9.87247e-05	0.000984595	K4BE26,Uncharacterized protein
Solyc03r013440.1	0.082461	0.0114278	0.125742	0.800958	1.62359	0.883179	-3.68159	down	1.15306	36.8088	0.000568984	0.00289738	K4BE33,Uncharacterized protein
Solyc03r013440.1	0.0338798	0.0630608	0.0670565	0.613467	0.801293	0.541795	-3.12514	down	0.39989	80.3951	3.93233e-05	0.00057051	K4BE33,Uncharacterized protein
Solyc03r013730.1	0.249445	0.117849	0.172895	1.2604	1.52678	1.44927	-2.72674	down	0.579079	88.6121	2.46903e-05	0.000387258	K4BF87,Uncharacterized protein
Solyc03r013730.1	0.0698771	0.0520252	0.0553216	0.917035	1.54167	1.29039	-3.9009	down	0.233942	130.399	7.76776e-06	0.000249248	K4BF87,Uncharacterized protein
Solyc03r013880.1	4167.29	2718.48	3459.92	251.832	297.546	231.274	3.95943	up	10.2678	492.608	5.89201e-08	2.30634e-05	B3VD90,Phytoene synthase
Solyc03r013880.1	6312.86	8679.81	5979.86	2816.64	306.736	1089.67	2.69629	up	11.5169	11.5627	0.0127341	0.0302193	B3VD90,Phytoene synthase
Solyc03r013910.1	3.33288	2.94352	4.11277	13.1612	9.15591	7.63592	-1.29583	down	2.88348	32.1929	0.000656249	0.00322237	K4BFH3,3-hydroxy-3-methylglutaryl coenzyme A reductase
Solyc03r013910.1	2.94844	4.81763	2.98443	16.8832	14.5643	18.8512	-1.78315	down	3.40391	59.7682	0.000103516	0.00101255	K4BFH3,3-hydroxy-3-methylglutaryl coenzyme A reductase
Solyc03r014040.1	24.5208	52.2473	33.5477	257.829	337.97	214.712	-2.61764	down	6.71787	59.029	0.000155206	0.00119175	A0A1S3XJ34,Ribulose bisphosphate carboxylase small chain
Solyc03r014040.1	2.21149	2.05814	1.09427	85.9965	158.962	171.81	-5.79683	down	5.4449	256.304	1.44178e-06	0.000122945	A0A1S3XJ34,Ribulose bisphosphate carboxylase small chain
Solyc03r014280.1	2.10675	6.32583	3.50571	0.63158	0.728418	1.09799	2.53471	up	-0.0178681	24.088	0.0015502	0.00598603	-
Solyc03r014280.1	8.23497	5.97451	6.70997	2.45641	0.763871	3.63901	2.04754	up	0.92316	15.8418	0.00537646	0.0155349	-
Solyc03r015610.1	3.73782	4.14475	3.43145	1.90243	1.69845	2.46787	1.34631	up	2.37738	49.6626	0.000187027	0.00145119	K4BHR5,Serine/threonine-protein kinase
Solyc03r015610.1	5.14885	2.10578	3.809	1.92192	1.85447	2.22446	1.1046	up	2.30284	15.0648	0.00575412	0.016102	K4BHR5,Serine/threonine-protein kinase
Solyc03r015900.1	1.88364	3.94553	4.02498	0.294849	0.585743	0.522708	3.06052	up	1.61793	57.5368	0.000119385	0.000998906	K4BI49,Uncharacterized protein
Solyc03r015900.1	1.71323	2.73802	3.61308	0.456348	0.844597	0.995352	2.27264	up	1.51431	40.6803	0.000348945	0.00217216	K4BI49,Uncharacterized protein
Solyc03r015990.1	3.89448	1.36444	3.57458	24.1323	13.4929	23.835	-2.57913	down	3.4634	41.6595	0.000419122	0.00235467	K4BIB2,Pectinesterase
Solyc03r015990.1	1.88773	1.48076	0.61382	11.5133	10.6382	6.59722	-2.39992	down	2.3185	30.2351	0.0010265	0.00461862	K4BIB2,Pectinesterase
Solyc03r016080.1	22.7592	17.2975	17.31	1.16503	0.950062	1.12522	4.37516	up	2.98395	635.571	2.35449e-08	1.9886e-05	-
Solyc03r016080.1	23.993	23.8026	19.7878	5.43371	0.978513	2.25161	3.35716	up	3.3901	30.8699	0.00108603	0.00480636	-
Solyc03r016110.1	4202.75	321.593	2204.27	267.154	226.766	388.195	3.13145	up	10.499	14.7541	0.00705769	0.0188659	Q547Q0,Minor allergen beta-fructofuranosidase
Solyc03r016110.1	5593.53	6099.12	4301.61	1970.49	133.689	419.561	3.02784	up	11.9034	9.50437	0.0193888	0.0420579	Q547Q0,Minor allergen beta-fructofuranosidase
Solyc03r016320.1	1.66458	1.45958	2.06673	6.03264	4.48027	5.70332	-1.41057	down	3.45272	70.7661	5.26483e-05	0.000597344	K4BIV0,Uncharacterized protein
Solyc03r016320.1	0.675464	0.722918	0.434496	2.61586	3.53188	3.54434	-1.93932	down	2.4833	75.9878	4.73543e-05	0.000640811	K4BIV0,Uncharacterized protein
Solyc03r016660.1	69.0157	48.1535	58.5474	219.263	168.63	232.295	-1.58838	down	8.96611	93.3	2.07204e-05	0.000352113	K4BJD6,Uncharacterized protein
Solyc03r016660.1	37.907	31.2896	40.1651	116.719	167.677	127.469	-1.45557	down	8.29564	87.4431	2.97678e-05	0.00049908	K4BJD6,Uncharacterized protein
Solyc03r016680.1	0.512034	0.566534	0.395789	0.962608	1.7195	0.910344	-1.03415	down	0.17834	8.96403	0.0191972	0.0419802	K4BJE9,Uncharacterized protein
Solyc03r016680.1	0.101794	0.0378939	0.0402949	0.574942	1.14986	0.891442	-3.31809	down	-0.707359	40.4503	0.000355104	0.00219711	K4BJE9,Uncharacterized protein
Solyc03r016750.1	7.60965	9.67505	12.9991	6.8846	1.23979	3.94493	1.72301	up	1.55356	8.3263	0.0250747	0.0514841	-
Solyc03r016750.1	4.95802	5.15327	5.77267	0.492037	1.93459	0.534626	2.657	up	0.383905	28.3992	0.000963269	0.00424801	-
Solyc03r016880.1	0.161656	0.728097	0.55757	11.2821	6.18893	12.543	-4.12513	down	2.0026	62.3132	0.000121256	0.0010108	K4BEX8,Uncharacterized protein
Solyc03r016880.1	0.13837	0.0618121	0.0657286	3.58585	12.3089	5.81644	-5.78856	down	1.3778	91.438	2.92817e-05	0.000497007	K4BEX8,Uncharacterized protein
Solyc03r017000.1	2.41886	1.86391	2.49833	7.83159	8.11687	8.99851	-1.64297	down	1.42948	88.3951	2.48966e-05	0.000389478	K4BJY0,Uncharacterized protein
Solyc03r017000.1	1.2851	1.62653	0.864797	6.70331	6.94069	5.08878	-1.85961	down	0.900493	37.2321	0.000457947	0.00261253	K4BJY0,Uncharacterized protein
Solyc03r017060.1	15.0733	14.9531	13.204	8.39215	6.23223	7.96881	1.37442	up	5.47539	65.1265	7.84062e-05	0.000862032	K4BK44,Protein-L-isoaspartate O-methyltransferase
Solyc03r017060.1	12.0188	13.8458	11.5788	4.87651	6.25701	4.93687	1.46612	up	5.14429	99.4697	1.66527e-05	0.000312668	K4BK44,Protein-L-isoaspartate O-methyltransferase
Solyc03r017080.1	0.952425	0.636385	0.543386	1.54184	2.30941	1.62212	-1.11663	down	0.297798	13.3456	0.007601	0.019951	K4BK52,Uncharacterized protein
Solyc03r017080.1	0.232924	0.234113	0.995789	1.62513	1.72667	1.64957	-1.34379	down	0.0332148	5.5689	0.0497421	0.0889886	K4BK52,Uncharacterized protein
Solyc03r017090.1	351.424	351.545	326.049	36.2555	41.1444	58.8954	3.15856	up	8.97384	249.433	6.70889e-07	6.24016e-05	K4BK54,Uncharacterized protein
Solyc03r017090.1	277.252	278.372	274.826	152.452	59.547	107.585	1.79437	up	8.97949	23.9692	0.00200442	0.0074129	K4BK54,Uncharacterized protein
Solyc03r017100.1	22.8896	15.8762	18.9789	0.966863	0.456181	0.21011	5.33909	up	2.38064	175.177	3.1538e-06	0.000129045	M1BJH4,Uncharacterized protein
Solyc03r017100.1	11.1343	8.63233	12.7308	5.54893	1.26683	5.57083	1.81225	up	1.98535	11.1601	0.0136543	0.0318768	M1BJH4,Uncharacterized protein
Solyc03r017360.1	5.47195	2.41409	5.53123	19.3311	14.2546	17.4959	-1.70605	down	2.51748	34.611	0.000579356	0.00293856	-
Solyc03r017360.1	0.930009	0.406417	1.00839	10.3578	20.3828	16.3042	-3.84802	down	2.00739	109.213	1.41496e-05	0.00033493	-
Solyc03r017490.1	2.75844	15.7037	8.63784	78.2144	134.253	87.0428	-3.19297	down	6.14487	25.8773	0.00167093	0.00630088	K4BL92,Chlorophyll a-b binding protein, chloroplastic
Solyc03r017490.1	0.144885	0.179785	0.0764705	35.0438	54.2305	53.9153	-7.9833	down	4.82446	831.605	1.21915e-08	2.17277e-05	K4BL92,Chlorophyll a-b binding protein, chloroplastic
Solyc03r017550.1	11.1837	5.6317	7.51875	4.39096	4.14563	3.84395	1.20081	up	2.83146	28.5994	0.000937097	0.00414885	K4BLG1,Uncharacterized protein
Solyc03r017550.1	11.8834	7.74157	8.58489	5.19185	5.60014	7.32996	1.09515	up	3.19362	26.8673	0.00120875	0.00516729	K4BLG1,Uncharacterized protein
Solyc03r017710.1	0.144375	0.0643118	0.179717	2.1369	1.8204	2.90233	-3.90313	down	1.28229	122.65	8.10043e-06	0.000209752	K4BLS0,Uncharacterized protein
Solyc03r017710.1	0.0423698	0.047318	0	1.98486	2.2547	2.17788	-5.61357	down	1.05121	111.966	1.30113e-05	0.00032162	K4BLS0,Uncharacterized protein
Solyc03r017860.1	5.98155	9.57108	9.36111	17.8037	46.7382	20.12	-1.51347	down	4.59937	13.5932	0.0085725	0.0218852	K4BM64,Peptidylprolyl isomerase
Solyc03r017860.1	0.776075	0.758372	0.883226	26.4935	34.1759	36.8629	-4.87585	down	4.31481	1113.73	4.33706e-09	1.5459e-05	K4BM64,Peptidylprolyl isomerase
Solyc03r017910.1	1.09396	2.55833	3.21712	26.1512	30.2661	24.5021	-3.31692	down	2.46021	88.8093	3.17833e-05	0.00044956	K4BMA3,Uncharacterized protein
Solyc03r017910.1	0.112365	0.062744	0.133439	12.3197	20.5266	12.1933	-6.64507	down	1.41796	298.111	4.48837e-07	8.51808e-05	K4BMA3,Uncharacterized protein
Solyc03r018030.1	2.31312	3.11939	2.50349	12.4031	13.5842	12.4809	-2.02954	down	3.45754	151.695	3.86916e-06	0.000139896	G9HPX1,Auxin-responsive protein
Solyc03r018030.1	1.69923	1.62898	1.16075	8.7531	14.9692	8.3307	-2.36943	down	3.02537	80.4572	3.93385e-05	0.00057051	G9HPX1,Auxin-responsive protein
Solyc03r018040.1	140.838	170.496	136.469	17.1202	7.24125	8.50824	4.17853	up	7.10898	98.7119	3.54152e-05	0.000539461	K4BMK4,Uncharacterized protein
Solyc03r018040.1	57.1872	28.4308	27.8028	3.75666	4.85782	3.69065	3.43287	up	5.06409	121.664	1.53445e-05	0.000300824	K4BMK4,Uncharacterized protein
Solyc03r018080.1	0.0411526	0.0427732	0.134469	11.4587	8.56826	7.28693	-6.65796	down	1.2078	258.974	5.87162e-07	5.77729e-05	K4BMR7,Uncharacterized protein
Solyc03r018080.1	0	0	0	3.74968	10.2509	9.4152	-10.1856	down	0.877487	121.213	0.000101834	0.00100445	K4BMR7,Uncharacterized protein
Solyc03r018290.1	4.19883	2.0292	1.39821	65.6353	23.4535	113.027	-4.49014	down	4.7259	42.4207	0.000414166	0.00233421	K4BN62,Pectinesterase
Solyc03r018290.1	1.67568	0.828313	0.717686	11.2806	20.9746	21.745	-3.57573	down	2.7666	85.8704	4.00216e-05	0.000578011	K4BN62,Pectinesterase
Solyc04g005020.3	15.3285	19.5012	11.9354	7.62341	2.37637	7.14808	1.86943	up	4.03774	15.9295	0.00605999	0.0170215	K4BNA8,Uncharacterized protein
Solyc04g005020.3	14.508	9.91431	12.1657	1.56078	2.57653	1.91237	2.82978	up	3.41537	186.427	1.8778e-06	9.74402e-05	K4BNA8,Uncharacterized protein
Solyc04g005040.1	0.239228	0.165766	0.0868549	0.774553	1.6242	0.981861	-2.51073	down	-0.475969	28.1976	0.000977383	0.00429133	I7KJ40,Matrix metalloproteinase
Solyc04g005040.1	0.163814	0	0.340441	1.18377	1.08425	2.59628	-2.81095	down	-0.0894532	10.8014	0.0137596	0.032093	I7KJ40,Matrix metalloproteinase
Solyc04g005050.1	0.512692	1.16824	0.945019	2.48994	4.10563	3.76914	-1.72652	down	1.22555	23.7005	0.00162427	0.00618323	I7JCM3,Matrix metalloproteinase
Solyc04g005050.1	0.283559	0.0904786	0.481057	1.57466	3.79652	3.84052	-2.95222	down	0.764569	27.1571	0.00123225	0.00523601	I7JCM3,Matrix metalloproteinase
Solyc04g005060.3	2.81564	2.06998	3.37844	22.8771	17.2514	21.3005	-2.66446	down	4.38101	208.28	1.27035e-06	8.05419e-05	M0ZP28,Uncharacterized protein
Solyc04g005060.3	0.258641	0.525175	0.167535	10.5578	10.9685	9.25251	-4.56298	down	3.14371	154.841	5.68092e-06	0.00022803	M0ZP28,Uncharacterized protein
Solyc04g005190.2	0.264163	0.352007	0.331989	0.687153	1.06537	0.730744	-1.14211	down	0.872133	19.116	0.00297032	0.0096558	K4BNC5,Uncharacterized protein
Solyc04g005190.2	0.111316	0.108777	0.140456	0.506218	1.00938	0.683444	-2.13762	down	0.38198	43.9236	0.000275038	0.00186843	K4BNC5,Uncharacterized protein
Solyc04g005200.4	1.00156	0.667811	0.51457	1.55	2.99369	1.68416	-1.26676	down	0.686198	12.4447	0.00902547	0.0227481	K4BNC6,Uncharacterized protein
Solyc04g005200.4	0.232924	0.173417	0.230507	1.1995	1.68556	1.72939	-2.38346	down	-0.0349462	58.0833	0.000113495	0.00107408	K4BNC6,Uncharacterized protein
Solyc04g005510.3	18.3838	19.0582	22.0752	69.6094	53.3147	64.6738	-1.41872	down	5.17782	111.035	1.14184e-05	0.000254821	K4BNF7,Eukaryotic translation initiation factor 5A
Solyc04g005510.3	12.4416	11.5424	12.71	34.7616	57.553	47.1669	-1.463	down	4.62025	93.9977	2.33995e-05	0.000437593	K4BNF7,Eukaryotic translation initiation factor 5A
Solyc04g005540.3	5.70212	2.22424	4.18093	10.8789	11.3357	12.8609	-1.31332	down	5.20534	21.1632	0.0027813	0.00919239	K4BNG0,Uncharacterized protein
Solyc04g005540.3	2.10189	2.32691	2.22963	6.00661	10.1888	6.6849	-1.31925	down	4.47249	57.1787	0.000119364	0.00110913	K4BNG0,Uncharacterized protein
Solyc04g005550.2	0.349013	0.362758	0.273227	0.88282	1.40694	1.08713	-1.52929	down	1.50414	41.3123	0.000303033	0.00188607	K4BNG1,Uncharacterized protein
Solyc04g005550.2	0.00560137	0.0250221	0.0465633	0.703461	1.66685	1.95146	-5.34632	down	1.36751	76.1028	5.60823e-05	0.000717001	K4BNG1,Uncharacterized protein
Solyc04g005560.3	0.220041	0.308257	0.239667	1.0893	0.535869	1.10505	-1.58402	down	1.3804	22.376	0.00191427	0.00693111	K4BNG2,Uncharacterized protein
[truncated: 3,697 more rows]
