# Supplementary material for: Dissection of mRNA ac4C acetylation modifications in AC and Nr fruits: insights into the regulation of fruit ripening by ethylene
Source: Mol Hortic. 2024 Feb 19;4:5. doi: 10.1186/s43897-024-00082-7 (PMC10875755; doi:10.1186/s43897-024-00082-7)
Supplement: Supplementary file 1 — Additional file 1: Table S1. The differentially expressed genes (DEGs) identified in AC-Br6 vs AC-MG, Nr-Br6 vs Nr-MG, Nr-MG vs AC-MG and Nr-Br6 vs AC-Br6. Table S2. The differentially expressed (DE) lncRNAs in AC-Br6 vs AC-MG, Nr-Br6 vs Nr-MG, Nr-MG vs AC-MG and Nr-Br6 vs AC-Br6. Table S3. The DE lncRNAs and corresponding DE target genes identified in AC-Br6 vs AC-MG, Nr-Br6 vs Nr-MG, Nr-MG vs AC-MG and Nr-Br6 vs AC-Br6. Table S4. The DEGs in the overlap of between Nr-Br6 vs Nr-MG and AC-Br6 vs AC-MG. Table S5. The DE lncRNAs in the overlap of between Nr-Br6 vs Nr-MG and AC-Br6 vs AC-MG. Table S6. The common DE lncRNAs and DE target genes during the ripening process of Nr and AC tomatoes. Table S7. The DEGs related to fruit ripening in the overlap of between Nr-Br6 vs Nr-MG and AC-Br6 vs AC-MG. Table S8. The common DE lncRNAs and DE target genes related to fruit ripening in Nr and AC tomatoes. Table S9. The DAS identified in AC-Br6 vs AC-MG and Nr-Br6 vs Nr-MG. Table S10. The DAS on transcripts identified in AC-Br6 vs AC-MG and Nr-Br6 vs Nr-MG. Table S11. The intersection of differentially acetylated mRNAs (DA mRNAs) and differentially expressed mRNAs (DE mRNAs) in AC-Br6 vs AC-MG and Nr-Br6 vs Nr-MG. Table S12. The intersection of DA mRNAs and DE mRNAs in the overlap of Nr-Br6 vs Nr-MG and AC-Br6 vs AC-MG. Table S13. The DAS identified in Nr-MG vs AC-MG and Nr-Br6 vs AC-Br6. Table S14. The DAS on transcripts identified in Nr-MG vs AC-MG and Nr-Br6 vs AC-Br6. Table S15. The intersection of DA mRNAs and DE mRNAs in Nr-MG vs AC-MG and Nr-Br6 vs AC-Br6. Table S16. The DEGs related to plant hormones synthesis and signal transduction in Nr-MG vs AC-MG and Nr-Br6 vs AC-Br6. Table S17. The DEGs related to fruit texture in Nr-Br6 vs AC-Br6. Table S18. The RNA (mRNA and lncRNA) identified in four tomato samples. Table S19. Transcripts containing acetylation modification sites. [file 43897_2024_82_MOESM1_ESM.zip › Table S6_ESM.xlsx]

## Sheet: Table S6
Table S6 The common DE lncRNAs and DE target genes during the ripening process of Nr and AC tomatoes.
DE lncRNA	DE target_gene	AC_BR6_1	AC_BR6_2	AC_BR6_3	AC_MG_1	AC_MG_2	AC_MG_3	logFC (lncRNA)	logFC (target gene)	annotation
DE lncRNA	DE target_gene	Nr_BR6_1	Nr_BR6_2	Nr_BR6_3	Nr_MG_1	Nr_MG_2	Nr_MG_3	logFC (lncRNA)	logFC (target gene)	annotation
Solyc02r010300.1	Solyc02g067520.4	0.36203	0.190264	0.252899	1.20989	1.10507	1.07032	-1.58655	-2.06628	-
Solyc02r010300.1	Solyc02g067520.4	0.165864	0.172396	0.383899	1.43206	1.54841	1.36151	-2.37012	-1.72703	-
Solyc05r025660.1	Solyc05g017955.1	0.178274	0.455072	0.393174	1.26922	1.94187	1.30909	-1.67073	-1.88119	-
Solyc05r025660.1	Solyc05g017955.1	0.37192	0.747362	0.810184	2.43511	2.44093	2.15159	-1.64153	-2.00363	-
TCONS_00009179	Solyc02g067520.4	0.212959	0.309773	0.20548	1.20724	1.28041	1.06941	-1.80865	-2.06628	-
TCONS_00009179	Solyc02g067520.4	0.259163	0.426412	0.571614	1.96265	1.44929	1.6791	-1.79854	-1.72703	-
TCONS_00032426	Solyc06g072257.1	2.01787	2.00594	2.35439	1.47833	0.793263	1.12413	1.35124	1.27864	-
TCONS_00032426	Solyc06g072257.1	0.999301	1.90286	1.94312	0.857576	0.776506	0.738253	1.24726	1.21261	-
TCONS_00032427	Solyc06g072257.1	1.9469	1.93959	2.21541	1.53912	0.745424	1.08318	1.29612	1.27864	-
TCONS_00032427	Solyc06g072257.1	0.979067	1.79565	1.81901	0.900736	0.756424	0.696016	1.18158	1.21261	-
TCONS_00032624	Solyc06g074290.1	17.1459	14.9343	17.3825	9.95035	9.12555	10.7002	1.19645	1.07221	A0A0V0H810,Ferredoxin
TCONS_00032624	Solyc06g074290.1	16.8609	19.9991	15.5036	7.12285	8.78715	6.81527	1.43472	1.42467	A0A0V0H810,Ferredoxin
Solyc03r014040.1	Solyc03g034220.3	2.21149	2.05814	1.09427	85.9965	158.962	171.81	-5.77129	-5.73402	A0A0V0HC68,Ribulose bisphosphate carboxylase small chain
Solyc03r014040.1	Solyc03g034220.3	24.5208	52.2473	33.5477	257.829	337.97	214.712	-2.63648	-2.60489	A0A0V0HC68,Ribulose bisphosphate carboxylase small chain
Solyc07r036010.1	Solyc07g047850.3	1.52357	0.850753	1.0643	24.3867	42.1874	34.2433	-4.37421	-4.40189	A0A0V0HK81,Chlorophyll a-b binding protein, chloroplastic
Solyc07r036010.1	Solyc07g047850.3	3.35925	6.98309	4.77554	44.447	81.7505	49.0104	-3.29483	-3.27792	A0A0V0HK81,Chlorophyll a-b binding protein, chloroplastic
Solyc04r022350.1	Solyc04g072034.1	3.29911	3.56744	2.79847	15.4498	23.6245	12.8008	-1.93978	-2.17253	A0A0V0HW73,Putative dehydrogenase/reductase SDR family member 12-like
Solyc04r022350.1	Solyc04g072034.1	8.20825	4.13327	7.5521	33.3439	34.2103	28.6372	-2.06063	-1.84853	A0A0V0HW73,Putative dehydrogenase/reductase SDR family member 12-like
Solyc05r028140.1	Solyc05g052410.3	20.9715	21.3173	68.0674	10.3848	14.0609	11.001	2.09209	2.07898	A0A1J0M687,Dehydration responsive element binding protein 2A-like protein
Solyc05r028140.1	Solyc05g052410.3	39.638	28.9123	28.2157	6.58247	7.5932	6.46597	2.45137	2.46742	A0A1J0M687,Dehydration responsive element binding protein 2A-like protein
Solyc01r005210.1	Solyc01g086820.4	0.895188	0.191439	0.361899	1.57569	1.75482	1.9363	-1.35575	-1.44948	A0A1J3I977,Histone H3.2
Solyc01r005210.1	Solyc01g086820.4	0.222518	0.0578203	0.302956	3.56224	2.22417	3.95755	-3.84186	-3.85789	A0A1J3I977,Histone H3.2
Solyc10r050140.1	Solyc10g080210.2	7693.5	7569.05	5237.56	1302.38	19.3054	114.989	4.19704	4.17295	A0A1U8EIL1,polygalacturonase-2 isoform X1
Solyc10r050140.1	Solyc10g080210.2	2707.62	3304.95	3659.74	8.35055	12.861	48.4937	7.34231	7.36929	A0A1U8EIL1,polygalacturonase-2 isoform X1
Solyc06r032770.1	Solyc06g083480.4	3.43423	5.99444	3.47412	3.39763	0.781252	1.39477	1.62509	1.69214	A0A1U8H8R2,tropinone reductase homolog At5g06060-like isoform X2
Solyc06r032770.1	Solyc06g083480.4	4.70563	5.45726	6.63595	0.374206	0.448396	0.638936	3.73967	3.72417	A0A1U8H8R2,tropinone reductase homolog At5g06060-like isoform X2
Solyc03r013880.1	Solyc03g031860.3	6312.86	8679.81	5979.86	2816.64	306.736	1089.67	2.7147	2.68855	A1Z0Z4,Phytoene synthase
Solyc03r013880.1	Solyc03g031860.3	4167.29	2718.48	3459.92	251.832	297.546	231.274	3.94588	3.97546	A1Z0Z4,Phytoene synthase
TCONS_00003227	Solyc01g099590.4	17.2677	21.9792	20.2431	12.1708	9.53873	8.83575	1.41411	1.39177	A3FMP5,Glutathione-S-transferase
TCONS_00003227	Solyc01g099590.4	13.7399	26.0911	18.4691	9.10295	13.3005	11.0924	1.03728	1.05492	A3FMP5,Glutathione-S-transferase
Solyc10r049460.1	Solyc10g054840.2	0	0	0	0.500092	1.39919	1.59517	-9.76775	-9.79556	E3UMZ9,X intrinsic protein
Solyc10r049460.1	Solyc10g054840.2	0.0488475	0	0.0177348	4.3229	2.20175	5.03121	-7.13458	-7.16673	E3UMZ9,X intrinsic protein
TCONS_00014129	Solyc02g089020.2	1.39754	0.806391	1.71497	4.15568	4.588	3.32575	-1.15828	-1.21361	G3BGU5,TCP transcription factor 5
TCONS_00014129	Solyc02g089020.2	3.11806	1.64989	1.43256	2.85119	6.1841	7.44578	-1.17624	-1.14436	G3BGU5,TCP transcription factor 5
Solyc06r030800.1	Solyc06g053290.1	6.70054	5.38781	8.09363	3.58736	3.20329	5.99181	1.12654	1.11063	I7BDN7,SAUR59
Solyc06r030800.1	Solyc06g053290.1	6.63529	7.74898	4.8316	0.764385	2.02469	1.26768	2.47931	2.50007	I7BDN7,SAUR59
Solyc04r018380.1	Solyc04g005050.1	0.205026	0.0572426	0.334783	1.08563	2.15766	2.38585	-2.75015	-2.95222	I7JCM3,Matrix metalloproteinase
Solyc04r018380.1	Solyc04g005050.1	0.237034	0.570538	0.516351	1.23869	2.30103	2.07738	-1.85306	-1.72652	I7JCM3,Matrix metalloproteinase
Solyc01r000850.1	Solyc01g005140.3	8.8984	8.63138	8.0344	5.37184	4.97887	6.54917	1.06617	1.04893	K4AS81,Uncharacterized protein
Solyc01r000850.1	Solyc01g005140.3	5.38103	3.59712	2.45626	1.59042	3.08238	1.64953	1.08487	1.04542	K4AS81,Uncharacterized protein
Solyc01r000880.1	Solyc01g005290.4	8.31275	9.8593	7.26993	4.75294	0.750663	4.34283	1.80644	2.44325	K4AS96,Uncharacterized protein
Solyc01r000880.1	Solyc01g005290.4	11.1044	7.49887	7.9949	1.01562	0.780897	2.79562	2.75771	4.22816	K4AS96,Uncharacterized protein
Solyc01r000940.1	Solyc01g005760.3	1.98495	2.28894	2.40108	1.04904	0.557292	1.40258	1.6043	1.49587	K4ASE2,Uncharacterized protein
Solyc01r000940.1	Solyc01g005760.3	1.26735	1.57885	1.64472	0.426825	0.61025	0.432149	1.83484	1.9091	K4ASE2,Uncharacterized protein
Solyc01r001030.1	Solyc01g006540.4	741.239	662.879	680.258	130.689	30.4836	54.6574	3.6837	3.66874	K4ASM0,Lipoxygenase
Solyc01r001030.1	Solyc01g006540.4	887.197	1796.23	1225.87	31.604	24.1742	41.9123	5.5587	5.44677	K4ASM0,Lipoxygenase
Solyc01r001320.1	Solyc01g008680.4	4.08578	5.1357	4.46633	1.68689	2.48025	2.73383	1.4695	2.68803	K4AT65,Uncharacterized protein
Solyc01r001320.1	Solyc01g008680.4	4.12759	4.8783	4.51386	2.17345	2.22231	2.7324	1.14977	2.19898	K4AT65,Uncharacterized protein
Solyc01r003450.1	Solyc01g057310.4	0.0455782	0.142523	0.129903	0.372517	0.598516	0.489385	-1.73182	-2.16746	K4AVU2,Uncharacterized protein
Solyc01r003450.1	Solyc01g057310.4	0.141996	0.138363	0.0869965	1.33134	0.773257	0.957444	-2.82069	-2.24643	K4AVU2,Uncharacterized protein
Solyc01r003990.1	Solyc01g059860.3	0.519426	0.735722	0.496484	3.14423	5.66174	3.95065	-2.37314	-2.57595	K4AW94,Uncharacterized protein
Solyc01r003990.1	Solyc01g059860.3	1.29508	0.923029	1.41059	4.49928	4.64762	4.03536	-1.64447	-2.05061	K4AW94,Uncharacterized protein
Solyc01r004520.1	Solyc01g066740.3	0.452577	0.458633	1.08487	4.2854	12.1773	9.69782	-3.22784	-3.14865	K4AWS5,Uncharacterized protein
Solyc01r004520.1	Solyc01g066740.3	1.18314	1.13644	1.88411	20.1484	15.1884	19.7108	-3.49832	-3.58655	K4AWS5,Uncharacterized protein
Solyc01r004580.1	Solyc01g066970.2	1.80881	0.9752	1.92584	5.06674	7.5961	6.19842	-1.52029	-1.91934	K4AWU6,Uncharacterized protein
Solyc01r004580.1	Solyc01g066970.2	2.76296	2.46152	2.21571	5.24291	7.59283	6.23078	-1.12871	-1.27552	K4AWU6,Uncharacterized protein
TCONS_00001934	Solyc01g068460.4	3.47286	2.81506	2.71383	16.8243	36.0224	19.708	-2.51349	-2.53849	K4AX92,Uncharacterized protein
TCONS_00001934	Solyc01g068460.4	8.20999	4.78959	7.08074	23.1965	26.5715	25.1766	-1.6852	-1.67091	K4AX92,Uncharacterized protein
Solyc01r004940.1	Solyc01g079580.3	0.0626349	0.0524624	0.074382	1.18617	2.23866	1.66343	-4.22503	-4.14052	K4AXK3,Uncharacterized protein
Solyc01r004940.1	Solyc01g079580.3	0.564061	0.253524	0.166046	4.57391	2.48408	4.36199	-3.29877	-3.30933	K4AXK3,Uncharacterized protein
TCONS_00002042	Solyc01g080020.2	4.09421	2.95444	4.26366	25.7404	23.2464	26.3692	-2.2706	-2.26572	K4AXP7,Uncharacterized protein
TCONS_00002042	Solyc01g080020.2	6.31628	3.56933	4.5419	14.2623	22.3092	14.4181	-1.59796	-1.58728	K4AXP7,Uncharacterized protein
Solyc01r005010.1	Solyc01g080070.4	2.17121	0.991956	1.00458	20.306	34.3405	27.1361	-3.79034	-3.8379	K4AXQ2,Uncharacterized protein
Solyc01r005010.1	Solyc01g080070.4	9.0181	4.23722	7.69947	65.0032	39.3426	61.4548	-2.77646	-2.78663	K4AXQ2,Uncharacterized protein
Solyc01r005060.1	Solyc01g080410.3	62.4008	83.1492	72.3082	13.9975	3.6621	4.87719	3.68139	3.71324	K4AXT5,Uncharacterized protein
Solyc01r005060.1	Solyc01g080410.3	9.4072	13.4907	11.6847	2.10296	3.00113	2.72929	2.37345	2.48791	K4AXT5,Uncharacterized protein
Solyc01r005290.1	Solyc01g087210.3	3.41267	3.64058	2.601	10.5599	19.6884	12.6836	-1.65752	-1.54034	K4AYB2,Cellulose synthase
Solyc01r005290.1	Solyc01g087210.3	6.79374	5.2573	5.88734	36.0717	24.2971	31.6343	-2.13895	-2.30154	K4AYB2,Cellulose synthase
Solyc01r005410.1	Solyc01g087950.3	5.39001	4.72241	3.48166	2.43892	0.167181	1.99646	1.99102	1.97532	K4AYI5,Carboxypeptidase
Solyc01r005410.1	Solyc01g087950.3	5.08289	2.32774	3.7546	0.118481	0.0372674	0.128736	5.48215	5.73983	K4AYI5,Carboxypeptidase
Solyc01r005680.1	Solyc01g094010.3	0.603088	0.621712	0.661105	7.86072	9.67834	9.48542	-3.35682	-4.27871	K4AZE2,Uncharacterized protein
Solyc01r005680.1	Solyc01g094010.3	1.1743	1.03277	2.06614	16.0369	13.1346	27.2762	-3.50893	-3.95089	K4AZE2,Uncharacterized protein
Solyc01r005730.1	Solyc01g094260.4	0.247352	0.55248	0.969352	2.53939	2.12177	3.61653	-1.78458	-1.97035	K4AZG7,Uncharacterized protein
Solyc01r005730.1	Solyc01g094260.4	0.915098	0.275329	0.786882	2.15715	1.33524	1.5814	-1.1487	-1.10084	K4AZG7,Uncharacterized protein
Solyc01r005880.1	Solyc01g095900.4	41.6478	46.7778	40.0367	20.0017	13.745	20.0782	1.71197	1.70016	K4AZX9,Uncharacterized protein
Solyc01r005880.1	Solyc01g095900.4	44.4905	40.4803	42.0855	9.04367	16.6412	12.0434	1.97795	1.87357	K4AZX9,Uncharacterized protein
Solyc01r006080.1	Solyc01g097520.4	0.719087	0.528044	0.45622	2.6902	1.89857	2.39665	-1.56883	-1.73702	K4B0D9,Uncharacterized protein
Solyc01r006080.1	Solyc01g097520.4	1.17	0.568168	0.846089	3.50869	2.26804	3.43003	-1.6174	-1.734	K4B0D9,Uncharacterized protein
Solyc01r006070.1	Solyc01g097540.4	1.14834	1.06871	1.32582	7.24898	9.45849	8.01596	-2.32657	1.42039	K4B0E1,Annexin
Solyc01r006070.1	Solyc01g097540.4	2.63969	2.67909	3.65311	11.2614	7.20388	8.44877	-1.36963	1.51184	K4B0E1,Annexin
Solyc01r006090.1	Solyc01g097540.4	19.5973	16.7427	18.7465	10.2573	7.97182	10.7029	1.3894	1.42039	K4B0E1,Annexin
Solyc01r006090.1	Solyc01g097540.4	18.3682	16.5846	16.9078	7.90946	7.873	7.97762	1.34844	1.51184	K4B0E1,Annexin
Solyc01r006420.1	Solyc01g100640.4	2.0142	2.90028	3.72757	0.784697	0.768761	0.864238	2.29346	1.38918	K4B195,Uncharacterized protein
Solyc01r006420.1	Solyc01g100640.4	4.28028	3.61081	5.35593	0.590861	0.889834	0.642003	2.85694	1.66129	K4B195,Uncharacterized protein
Solyc01r006910.1	Solyc01g104580.3	1.53858	1.32552	1.49651	2.848	6.08294	3.8162	-1.05373	-1.02216	K4B232,Uncharacterized protein
Solyc01r006910.1	Solyc01g104580.3	2.08282	2.22415	2.68812	4.31097	8.24892	4.91831	-1.0964	-1.04835	K4B232,Uncharacterized protein
TCONS_00004403	Solyc01g112260.4	0.11467	0.352171	0.272352	2.0573	6.40575	3.34007	-3.48728	-3.53219	K4B487,Uncharacterized protein
TCONS_00004403	Solyc01g112260.4	1.22803	1.04432	1.97595	13.5246	8.33758	13.386	-2.83816	-2.79497	K4B487,Uncharacterized protein
Solyc02r008210.1	Solyc02g014030.3	0.091642	0	0.0241843	0.34507	1.26164	1.54693	-4.1738	-4.19665	K4B4K3,MRLK6
Solyc02r008210.1	Solyc02g014030.3	0.0892201	0.16486	0.0863803	0.791718	0.695489	0.929996	-2.58823	-2.56314	K4B4K3,MRLK6
Solyc02r008500.1	Solyc02g021680.3	7.79961	9.48345	7.9347	1.51236	0.620191	2.49336	2.90807	2.87326	K4B516,Uncharacterized protein
Solyc02r008500.1	Solyc02g021680.3	2.77305	3.95973	2.42759	0.0559399	0.14663	0.243127	4.58139	4.86261	K4B516,Uncharacterized protein
Solyc02r008990.1	Solyc02g032100.4	0.458258	0.577389	0.753513	0.327929	0.24887	0.483186	1.21205	1.1424	K4B5F6,Uncharacterized protein
Solyc02r008990.1	Solyc02g032100.4	1.12109	0.927434	0.84728	0.172846	0.388341	0.482933	1.70129	1.73965	K4B5F6,Uncharacterized protein
Solyc02r009870.1	Solyc02g063030.4	0.787095	0.879018	1.10466	6.73972	15.913	7.19256	-2.93723	-3.00012	K4B6J1,Uncharacterized protein
Solyc02r009870.1	Solyc02g063030.4	2.12472	0.579252	2.01072	17.1794	13.6372	23.772	-3.32203	-3.37875	K4B6J1,Uncharacterized protein
TCONS_00009074	Solyc02g065550.4	2.01	1.60483	2.22496	21.0544	38.0091	27.9466	-3.41081	-3.21973	K4B6Y7,Uncharacterized protein
TCONS_00009074	Solyc02g065550.4	4.43629	6.03295	7.21902	32.5663	41.111	35.5483	-2.40306	-2.35112	K4B6Y7,Uncharacterized protein
TCONS_00009123	Solyc02g067010.3	2.16185	2.08096	2.13729	5.76514	5.85986	6.30362	-1.02143	-3.15715	K4B733,Uncharacterized protein
TCONS_00009123	Solyc02g067010.3	3.79618	3.3749	3.67151	9.32808	7.46604	9.27371	-1.04486	-2.79882	K4B733,Uncharacterized protein
Solyc02r010350.1	Solyc02g068310.4	41.9778	44.853	38.7047	8.9232	3.75734	7.917	3.05163	3.05121	K4B7G3,Uncharacterized protein
Solyc02r010350.1	Solyc02g068310.4	17.6126	11.3135	12.5994	3.33782	3.20421	1.64851	2.55731	2.70212	K4B7G3,Uncharacterized protein
Solyc02r010560.1	Solyc02g069450.3	10.0136	8.53606	6.85133	37.0847	57.0694	45.7737	-1.97272	-3.9978	K4B7S7,Uncharacterized protein
Solyc02r010560.1	Solyc02g069450.3	17.1725	23.0361	18.1196	60.542	89.3859	55.7345	-1.5846	-2.77851	K4B7S7,Uncharacterized protein
Solyc02r010640.1	Solyc02g070020.1	361.317	470.673	282.893	135.828	21.3989	53.9624	2.80779	2.79333	K4B7Y4,Uncharacterized protein
Solyc02r010640.1	Solyc02g070020.1	196.455	81.2705	144.086	12.5018	13.8343	9.71952	3.75774	3.77523	K4B7Y4,Uncharacterized protein
Solyc02r010780.1	Solyc02g070540.3	0.312494	0.465319	0.206167	2.11108	6.65541	2.41933	-2.98193	-2.71923	K4B835,Uncharacterized protein
Solyc02r010780.1	Solyc02g070540.3	1.55498	1.08919	1.03093	7.04114	4.36063	4.99468	-1.93242	-1.87946	K4B835,Uncharacterized protein
Solyc02r011040.1	Solyc02g076710.3	311.448	288.678	237.486	243.687	153.419	157.989	1.04354	1.0403	K4B8P8,Uncharacterized protein
Solyc02r011040.1	Solyc02g076710.3	409.808	358.035	405.051	148.277	147.483	185.891	1.5047	1.47372	K4B8P8,Uncharacterized protein
Solyc02r011120.1	Solyc02g077430.4	0	0	0	1.18126	3.03939	0.358824	-9.39758	-8.49788	K4B8W9,Uncharacterized protein
Solyc02r011120.1	Solyc02g077430.4	0.0834088	0.0288979	0	1.5003	1.77753	0.537954	-4.76511	-4.42885	K4B8W9,Uncharacterized protein
Solyc02r011170.1	Solyc02g077700.1	9.08881	10.1136	9.87011	5.28263	4.99808	5.86635	1.31365	1.34648	K4B8Z5,Uncharacterized protein
Solyc02r011170.1	Solyc02g077700.1	8.02771	9.11951	7.02516	2.83042	3.88446	3.08791	1.53336	1.63116	K4B8Z5,Uncharacterized protein
Solyc02r011720.1	Solyc02g082120.3	0.10671	0.14084	0.0460813	0.396436	0.678039	0.565132	-1.96672	-1.90715	K4BA82,Uncharacterized protein
Solyc02r011720.1	Solyc02g082120.3	0.198336	0.0883485	0.360043	0.499455	0.6626	0.48731	-1.1445	-1.14852	K4BA82,Uncharacterized protein
Solyc02r011930.1	Solyc02g083660.1	0.106075	0.165849	0.45349	1.94539	8.51492	4.65277	-3.89734	-2.69668	K4BAN4,Uncharacterized protein
Solyc02r011930.1	Solyc02g083660.1	0.888138	0.686968	0.899863	9.58516	8.71764	10.9961	-3.34248	-2.67631	K4BAN4,Uncharacterized protein
TCONS_00010459	Solyc02g084600.4	0.0141792	0.0475056	0.0168385	0.579445	1.05111	0.801723	-4.39619	-3.75821	K4BAX5,Uncharacterized protein
TCONS_00010459	Solyc02g084600.4	0.0483158	0.0573926	0.0902145	1.3781	0.921618	0.906525	-3.79085	-3.76322	K4BAX5,Uncharacterized protein
Solyc02r012100.1	Solyc02g084900.2	1.51463	1.46895	1.42002	4.80709	6.03608	7.87651	-1.60536	-1.69315	K4BB04,Uncharacterized protein
Solyc02r012100.1	Solyc02g084900.2	1.43579	1.6335	2.43031	6.03074	6.63048	6.39347	-1.57556	-1.41366	K4BB04,Uncharacterized protein
TCONS_00010534	Solyc02g085320.1	1.1964	1.18548	0.60425	0.528394	0.513161	0.808211	1.17543	1.47107	K4BB44,Uncharacterized protein
TCONS_00010534	Solyc02g085320.1	1.28014	0.363313	0.680804	0.423337	0.413509	0.349641	1.17875	1.18652	K4BB44,Uncharacterized protein
TCONS_00010535	Solyc02g085320.1	1.38837	1.42545	0.746814	0.663366	0.602067	0.954978	1.16264	1.47107	K4BB44,Uncharacterized protein
TCONS_00010535	Solyc02g085320.1	1.45784	0.440253	0.806551	0.481881	0.498621	0.413803	1.16538	1.18652	K4BB44,Uncharacterized protein
TCONS_00010536	Solyc02g085320.1	1.06979	1.05422	0.544862	0.476297	0.458388	0.704306	1.18691	1.47107	K4BB44,Uncharacterized protein
TCONS_00010536	Solyc02g085320.1	1.1285	0.311773	0.613026	0.393624	0.373187	0.315882	1.1312	1.18652	K4BB44,Uncharacterized protein
TCONS_00010537	Solyc02g085320.1	1.04784	1.03258	0.533678	0.466521	0.44898	0.694148	1.18317	1.47107	K4BB44,Uncharacterized protein
TCONS_00010537	Solyc02g085320.1	1.10533	0.305373	0.600444	0.385545	0.365528	0.309399	1.1312	1.18652	K4BB44,Uncharacterized protein
TCONS_00010538	Solyc02g085320.1	1.6998	1.73681	0.914333	0.797199	0.730756	1.15032	1.18158	1.47107	K4BB44,Uncharacterized protein
TCONS_00010538	Solyc02g085320.1	1.779	0.531408	0.9811	0.583661	0.60385	0.503195	1.17052	1.18652	K4BB44,Uncharacterized protein
TCONS_00010539	Solyc02g085320.1	1.04713	1.03188	0.53332	0.466208	0.448678	0.693681	1.18317	1.47107	K4BB44,Uncharacterized protein
TCONS_00010539	Solyc02g085320.1	1.10459	0.305168	0.60004	0.385286	0.365282	0.30919	1.1312	1.18652	K4BB44,Uncharacterized protein
TCONS_00010540	Solyc02g085320.1	1.44084	1.41229	0.704117	0.534769	0.528715	0.872987	1.3638	1.47107	K4BB44,Uncharacterized protein
TCONS_00010540	Solyc02g085320.1	1.38753	0.358536	0.718485	0.478001	0.409366	0.382306	1.16402	1.18652	K4BB44,Uncharacterized protein
Solyc02r012510.1	Solyc02g087800.3	0.533207	0.418102	0.309868	3.86723	4.91381	4.6522	-2.92007	-5.15746	K4BBT6,Aldose 1-epimerase
Solyc02r012510.1	Solyc02g087800.3	0.651655	1.06764	1.20301	3.68335	4.09938	4.10578	-1.80097	-3.25928	K4BBT6,Aldose 1-epimerase
TCONS_00010849	Solyc02g088500.1	0.548354	0.35723	0.108533	2.32287	5.09733	2.87954	-2.80022	-2.93745	K4BC05,Uncharacterized protein
TCONS_00010849	Solyc02g088500.1	0.622839	1.26391	1.39716	6.73794	5.57112	6.6892	-2.31011	-2.27024	K4BC05,Uncharacterized protein
TCONS_00010863	Solyc02g088630.4	1.49247	0.579117	1.61089	3.48724	3.73556	3.19026	-1.03008	-1.03189	K4BC18,Hexosyltransferase
TCONS_00010863	Solyc02g088630.4	2.6105	0.89636	1.5486	3.96594	3.85067	4.26384	-1.03642	-1.10289	K4BC18,Hexosyltransferase
Solyc02r012800.1	Solyc02g090070.3	2.65581	2.13406	2.18466	5.84303	10.7219	7.02176	-1.26665	-1.29008	K4BCF8,Uncharacterized protein
Solyc02r012800.1	Solyc02g090070.3	2.56671	1.855	2.57583	11.8223	9.26977	12.5423	-2.04977	-2.03848	K4BCF8,Uncharacterized protein
Solyc02r012840.1	Solyc02g090350.4	0.0682421	0.101616	0.0270136	0.47613	4.81791	3.7676	-4.95424	-5.51701	K4BCI4,Uncharacterized protein
Solyc02r012840.1	Solyc02g090350.4	0.232535	0.0920733	0.16885	4.26635	4.05968	4.92129	-4.51286	-4.48728	K4BCI4,Uncharacterized protein
Solyc02r012930.1	Solyc02g090930.3	0.0356629	0	0	4.40772	5.24963	4.72543	-7.66473	-5.68933	K4BCP2,Uncharacterized protein
Solyc02r012930.1	Solyc02g090930.3	3.50676	0.613492	1.58832	12.6654	6.01111	4.92653	-1.83797	-1.96228	K4BCP2,Uncharacterized protein
Solyc02r013130.1	Solyc02g092430.1	0.450938	0.317488	0.372529	1.22136	1.47416	1.81401	-1.49728	-1.45156	K4BD39,Uncharacterized protein
Solyc02r013130.1	Solyc02g092430.1	0.6299	0.595187	0.717267	1.97764	1.92232	2.09286	-1.40398	-1.40454	K4BD39,Uncharacterized protein
Solyc02r013120.1	Solyc02g092470.3	0.586004	0.895551	0.32964	2.85894	3.07024	3.45254	-1.88418	-1.63728	K4BD43,Formin-like protein
Solyc02r013120.1	Solyc02g092470.3	1.05095	1.40444	2.22396	3.66194	3.87345	5.1761	-1.22528	-1.38723	K4BD43,Formin-like protein
Solyc02r013170.1	Solyc02g092470.3	0.561355	0.43884	0.755522	1.86506	4.89453	5.53583	-2.31011	-1.63728	K4BD43,Formin-like protein
Solyc02r013170.1	Solyc02g092470.3	1.05661	0.965672	1.74611	6.97962	6.14298	6.94287	-2.2	-1.38723	K4BD43,Formin-like protein
Solyc02r013150.1	Solyc02g092520.3	0.476096	0.832994	1.31296	0.485083	0.481779	0.62238	1.17443	1.71037	K4BD48,Uncharacterized protein
Solyc02r013150.1	Solyc02g092520.3	1.36479	1.01171	1.63798	0.550268	0.530322	0.573739	1.49116	2.05492	K4BD48,Uncharacterized protein
TCONS_00011266	Solyc02g092610.3	4.20545	6.23329	7.15628	2.24919	1.62936	1.49384	2.14948	1.56416	K4BD57,Uncharacterized protein
TCONS_00011266	Solyc02g092610.3	5.18429	5.47512	6.97909	1.80522	2.13737	1.84437	1.82378	1.77739	K4BD57,Uncharacterized protein
Solyc02r013180.1	Solyc02g092620.3	13.0303	18.6842	22.256	6.97485	5.19597	4.41009	2.14277	1.67686	K4BD58,Uncharacterized protein
Solyc02r013180.1	Solyc02g092620.3	15.8183	16.8482	21.4085	5.66241	6.46858	5.69338	1.819	1.75502	K4BD58,Uncharacterized protein
Solyc03r013420.1	Solyc03g006030.4	0	0	0	1.49086	1.52386	1.03811	-8.84464	-9.17774	K4BE26,Uncharacterized protein
Solyc03r013420.1	Solyc03g006030.4	0.0368666	0.114955	0.120464	2.60611	3.54593	2.05351	-4.66798	-4.78152	K4BE26,Uncharacterized protein
Solyc03r013440.1	Solyc03g006100.4	0.0338798	0.0630608	0.0670565	0.613467	0.801293	0.541795	-3.1082	-6.5623	K4BE33,Uncharacterized protein
Solyc03r013440.1	Solyc03g006100.4	0.082461	0.0114278	0.125742	0.800958	1.62359	0.883179	-3.69528	-5.97194	K4BE33,Uncharacterized protein
Solyc03r016880.1	Solyc03g020060.3	0.13837	0.0618121	0.0657286	3.58585	12.3089	5.81644	-5.76211	-5.98725	K4BEX8,Uncharacterized protein
Solyc03r016880.1	Solyc03g020060.3	0.161656	0.728097	0.55757	11.2821	6.18893	12.543	-4.14788	-4.23332	K4BEX8,Uncharacterized protein
Solyc03r013730.1	Solyc03g026150.3	0.0698771	0.0520252	0.0553216	0.917035	1.54167	1.29039	-3.87751	-3.91728	K4BF88,Uncharacterized protein
Solyc03r013730.1	Solyc03g026150.3	0.249445	0.117849	0.172895	1.2604	1.52678	1.44927	-2.73787	-1.79233	K4BF88,Uncharacterized protein
Solyc03r015610.1	Solyc03g078360.1	3.73782	4.14475	3.43145	1.90243	1.69845	2.46787	1.36786	1.40864	K4BHR5,Serine/threonine-protein kinase
Solyc03r015610.1	Solyc03g078360.1	5.14885	2.10578	3.809	1.92192	1.85447	2.22446	1.09295	1.45467	K4BHR5,Serine/threonine-protein kinase
Solyc03r015990.1	Solyc03g083360.3	1.88773	1.48076	0.61382	11.5133	10.6382	6.59722	-2.37158	-2.27192	K4BIB2,Pectinesterase
Solyc03r015990.1	Solyc03g083360.3	3.89448	1.36444	3.57458	24.1323	13.4929	23.835	-2.59402	-2.59563	K4BIB2,Pectinesterase
Solyc03r016110.1	Solyc03g083910.5	5593.53	6099.12	4301.61	1970.49	133.689	419.561	3.04646	3.02085	K4BIG6,Uncharacterized protein
Solyc03r016110.1	Solyc03g083910.5	4202.75	321.593	2204.27	267.154	226.766	388.195	3.12509	3.12568	K4BIG6,Uncharacterized protein
Solyc03r016320.1	Solyc03g095250.3	0.675464	0.722918	0.434496	2.61586	3.53188	3.54434	-1.9136	-1.93098	K4BIV0,Uncharacterized protein
Solyc03r016320.1	Solyc03g095250.3	1.66458	1.45958	2.06673	6.03264	4.48027	5.70332	-1.42822	-1.4207	K4BIV0,Uncharacterized protein
Solyc03r016660.1	Solyc03g097190.3	37.907	31.2896	40.1651	116.719	167.677	127.469	-1.43567	-1.4559	K4BJD6,Uncharacterized protein
Solyc03r016660.1	Solyc03g097190.3	69.0157	48.1535	58.5474	219.263	168.63	232.295	-1.60303	-1.58879	K4BJD6,Uncharacterized protein
Solyc03r016680.1	Solyc03g097320.3	0.101794	0.0378939	0.0402949	0.574942	1.14986	0.891442	-3.29115	-3.55575	K4BJE9,Uncharacterized protein
Solyc03r016680.1	Solyc03g097320.3	0.512034	0.566534	0.395789	0.962608	1.7195	0.910344	-1.04893	-1.21506	K4BJE9,Uncharacterized protein
Solyc03r017000.1	Solyc03g111170.3	1.2851	1.62653	0.864797	6.70331	6.94069	5.08878	-1.83381	-1.64735	K4BJY0,Uncharacterized protein
Solyc03r017000.1	Solyc03g111170.3	2.41886	1.86391	2.49833	7.83159	8.11687	8.99851	-1.65843	-1.60844	K4BJY0,Uncharacterized protein
Solyc03r017060.1	Solyc03g111770.3	15.0733	14.9531	13.204	8.39215	6.23223	7.96881	1.39549	-1.905	K4BK39,Uncharacterized protein
Solyc03r017060.1	Solyc03g111770.3	12.0188	13.8458	11.5788	4.87651	6.25701	4.93687	1.45014	-1.15687	K4BK39,Uncharacterized protein
Solyc03r017090.1	Solyc03g111970.4	277.252	278.372	274.826	152.452	59.547	107.585	1.8123	1.79399	K4BK54,Uncharacterized protein
Solyc03r017090.1	Solyc03g111970.4	351.424	351.545	326.049	36.2555	41.1444	58.8954	3.14261	3.15719	K4BK54,Uncharacterized protein
TCONS_00016676	Solyc03g111970.4	4.20973	4.29991	4.88455	1.87734	0.340965	1.54464	2.25851	1.79399	K4BK54,Uncharacterized protein
TCONS_00016676	Solyc03g111970.4	8.33017	5.13954	5.82115	0.279096	0.168481	0.0459474	5.46614	3.15719	K4BK54,Uncharacterized protein
Solyc03r017360.1	Solyc03g114970.3	0.930009	0.406417	1.00839	10.3578	20.3828	16.3042	-3.82822	-3.79341	K4BKZ9,Uncharacterized protein
Solyc03r017360.1	Solyc03g114970.3	5.47195	2.41409	5.53123	19.3311	14.2546	17.4959	-1.72081	-1.7196	K4BKZ9,Uncharacterized protein
Solyc03r017490.1	Solyc03g115980.1	0.144885	0.179785	0.0764705	35.0438	54.2305	53.9153	-7.9602	-3.28694	K4BLA0,Uncharacterized protein
Solyc03r017490.1	Solyc03g115980.1	2.75844	15.7037	8.63784	78.2144	134.253	87.0428	-3.21479	-1.40996	K4BLA0,Uncharacterized protein
Solyc03r017550.1	Solyc03g116590.3	11.8834	7.74157	8.58489	5.19185	5.60014	7.32996	1.11673	1.10087	K4BLG1,Uncharacterized protein
Solyc03r017550.1	Solyc03g116590.3	11.1837	5.6317	7.51875	4.39096	4.14563	3.84395	1.189	1.26372	K4BLG1,Uncharacterized protein
TCONS_00017188	Solyc03g117160.4	1.73857	1.73514	1.84805	1.31266	0.771585	1.12976	1.17644	1.17909	K4BLL8,Uncharacterized protein
TCONS_00017188	Solyc03g117160.4	1.86472	2.32275	1.88201	0.667107	0.880072	0.879588	1.54875	1.5509	K4BLL8,Uncharacterized protein
Solyc03r017710.1	Solyc03g117690.3	0.0423698	0.047318	0	1.98486	2.2547	2.17788	-5.58767	-5.61357	K4BLS0,Uncharacterized protein
Solyc03r017710.1	Solyc03g117690.3	0.144375	0.0643118	0.179717	2.1369	1.8204	2.90233	-3.91819	-3.90313	K4BLS0,Uncharacterized protein
Solyc03r017860.1	Solyc03g119150.4	0.776075	0.758372	0.883226	26.4935	34.1759	36.8629	-4.85566	-4.87585	K4BM64,Peptidylprolyl isomerase
Solyc03r017860.1	Solyc03g119150.4	5.98155	9.57108	9.36111	17.8037	46.7382	20.12	-1.53134	-1.51347	K4BM64,Peptidylprolyl isomerase
Solyc03r017910.1	Solyc03g119540.3	0.112365	0.062744	0.133439	12.3197	20.5266	12.1933	-6.6234	-7.25701	K4BMA3,Uncharacterized protein
Solyc03r017910.1	Solyc03g119540.3	1.09396	2.55833	3.21712	26.1512	30.2661	24.5021	-3.33824	-3.41928	K4BMA3,Uncharacterized protein
Solyc03r018030.1	Solyc03g120450.4	1.69923	1.62898	1.16075	8.7531	14.9692	8.3307	-2.34324	-3.72712	K4BMJ4,Uncharacterized protein
Solyc03r018030.1	Solyc03g120450.4	2.31312	3.11939	2.50349	12.4031	13.5842	12.4809	-2.04645	-2.11847	K4BMJ4,Uncharacterized protein
TCONS_00017622	Solyc03g121400.1	2.23936	2.39055	2.79623	1.54272	1.13343	1.61752	1.24493	1.11361	K4BMT9,Uncharacterized protein
TCONS_00017622	Solyc03g121400.1	2.46873	2.21605	2.32225	1.02076	1.34234	0.996321	1.28064	1.12887	K4BMT9,Uncharacterized protein
Solyc03r018290.1	Solyc03g123630.4	1.67568	0.828313	0.717686	11.2806	20.9746	21.745	-3.55089	-3.58915	K4BN62,Pectinesterase
Solyc03r018290.1	Solyc03g123630.4	4.19883	2.0292	1.39821	65.6353	23.4535	113.027	-4.50227	-4.4829	K4BN62,Pectinesterase
Solyc04r018440.1	Solyc04g005540.3	1.71932	1.93603	1.75412	4.78602	8.33428	5.72357	-1.31418	-1.31925	K4BNG0,Uncharacterized protein
Solyc04r018440.1	Solyc04g005540.3	4.98928	1.69655	3.49023	8.91284	9.60654	10.7145	-1.31441	-1.31332	K4BNG0,Uncharacterized protein
TCONS_00021124	Solyc04g005570.4	22.6112	24.7855	20.3919	6.87048	4.21004	6.92604	2.36796	-2.70419	K4BNG3,Uncharacterized protein
TCONS_00021124	Solyc04g005570.4	16.3056	18.4295	16.2012	4.30582	5.09114	4.14455	2.13916	-2.10656	K4BNG3,Uncharacterized protein
Solyc04r018500.1	Solyc04g006930.3	0.0401628	0.0897067	0.0953906	0.570446	0.531657	0.458765	-2.33806	-2.52839	K4BNK0,Uncharacterized protein
Solyc04r018500.1	Solyc04g006930.3	0.175956	0.182886	0.362006	0.854547	0.851728	0.997292	-1.69308	-1.57625	K4BNK0,Uncharacterized protein
Solyc04r018790.1	Solyc04g008970.3	0.577108	0.491053	0.391625	1.98131	1.38724	1.97763	-1.4049	-1.60712	K4BP53,Uncharacterized protein
Solyc04r018790.1	Solyc04g008970.3	0.561856	0.407861	0.718821	2.34852	1.51375	3.26295	-1.86353	-1.83578	K4BP53,Uncharacterized protein
Solyc04r018800.1	Solyc04g009030.3	1.78047	1.54979	0.621882	39.7468	67.6849	74.4718	-5.01162	-4.98151	K4BP59,Glyceraldehyde-3-phosphate dehydrogenase
Solyc04r018800.1	Solyc04g009030.3	15.8047	35.6892	25.0163	94.6119	133.034	95.5969	-1.83944	-1.74324	K4BP59,Glyceraldehyde-3-phosphate dehydrogenase
TCONS_00021417	Solyc04g009230.4	9.48896	10.3492	7.3482	4.7326	3.69968	4.04559	1.58484	1.66247	K4BP79,Uncharacterized protein
TCONS_00021417	Solyc04g009230.4	6.08622	7.01056	5.816	3.14975	3.57153	2.99978	1.18805	1.24593	K4BP79,Uncharacterized protein
Solyc04r018830.1	Solyc04g009260.3	0.015989	0.0357127	0	0.517942	0.457176	0.273955	-4.04786	-3.49754	K4BP82,Uncharacterized protein
Solyc04r018830.1	Solyc04g009260.3	0.0933988	0.105167	0.194981	0.898799	0.907142	0.784927	-2.50159	-2.56948	K4BP82,Uncharacterized protein
Solyc04r018900.1	Solyc04g009860.4	0.956606	0.400622	1.02951	5.2739	15.8605	17.1075	-3.49292	-3.78522	K4BPE1,Uncharacterized protein
Solyc04r018900.1	Solyc04g009860.4	3.11412	2.02675	2.21898	8.0724	15.215	14.8461	-2.14587	-2.41674	K4BPE1,Uncharacterized protein
Solyc04r018950.1	Solyc04g009960.3	58.0785	79.0232	32.9796	19.0012	3.26775	15.7403	2.59822	2.62449	K4BPF1,Uncharacterized protein
Solyc04r018950.1	Solyc04g009960.3	11.5639	6.84371	9.50248	2.70923	3.44593	1.78554	2.02606	2.16197	K4BPF1,Uncharacterized protein
Solyc04r019230.1	Solyc04g014600.3	889.266	985.497	914.53	620.191	420.092	503.344	1.30515	1.26893	K4BPW4,Uncharacterized protein
Solyc04r019230.1	Solyc04g014600.3	808.985	1039.32	904.224	379.983	391.712	426.557	1.42867	1.44939	K4BPW4,Uncharacterized protein
TCONS_00021653	Solyc04g014830.3	0.139336	0.0946101	0.254159	1.37324	4.91331	3.16407	-3.76716	-4.09528	K4BPY6,Uncharacterized protein
TCONS_00021653	Solyc04g014830.3	0.390683	0.854999	0.648931	2.43568	3.84439	2.87048	-2.03732	-2.00587	K4BPY6,Uncharacterized protein
TCONS_00021654	Solyc04g014830.3	0.0769919	0.062031	0.171108	1.16623	3.97901	2.44248	-4.1158	-4.09528	K4BPY6,Uncharacterized protein
TCONS_00021654	Solyc04g014830.3	0.283767	0.659222	0.516449	1.92304	2.91849	2.15604	-2.02778	-2.00587	K4BPY6,Uncharacterized protein
TCONS_00021720	Solyc04g015470.3	0.562458	0.491754	0.355992	5.49617	8.03027	6.04505	-3.29618	-3.29664	K4BQ49,Phosphatidylinositol 4-phosphate 5-kinase
TCONS_00021720	Solyc04g015470.3	1.21063	1.11607	1.76599	9.36361	7.66068	11.6698	-2.59372	-2.54256	K4BQ49,Phosphatidylinositol 4-phosphate 5-kinase
TCONS_00021744	Solyc04g015850.3	0.381319	0.242605	0.544674	1.69133	4.81821	2.39322	-2.43343	-2.39021	K4BQ87,Uncharacterized protein
TCONS_00021744	Solyc04g015850.3	1.31831	1.32142	1.87618	6.65219	5.33279	6.73758	-1.83521	-1.83073	K4BQ87,Uncharacterized protein
Solyc04r021080.1	Solyc04g050920.3	2.19176	1.6405	1.91059	10.6441	25.4085	17.6582	-2.72355	-2.74124	K4BS54,Uncharacterized protein
Solyc04r021080.1	Solyc04g050920.3	6.85553	3.72791	8.82686	21.5593	19.3679	20.3375	-1.45241	-1.48321	K4BS54,Uncharacterized protein
TCONS_00022378	Solyc04g053130.4	81.3048	60.1267	78.7526	42.299	27.5815	28.8974	1.60363	1.58347	K4BSH0,Uncharacterized protein
TCONS_00022378	Solyc04g053130.4	63.8292	106.079	72.1321	19.1669	33.7252	25.9875	1.85658	2.0084	K4BSH0,Uncharacterized protein
Solyc04r021610.1	Solyc04g054980.3	31.8509	21.6812	32.9357	153.075	260.365	166.071	-2.26166	-2.28151	K4BSP6,Uncharacterized protein
Solyc04r021610.1	Solyc04g054980.3	58.0526	78.0983	71.3179	208.88	220.701	242.074	-1.46648	-1.44829	K4BSP6,Uncharacterized protein
Solyc04r021790.1	Solyc04g056580.3	2.88772	2.11193	1.4567	24.5799	35.9936	42.7642	-3.50089	-3.53773	K4BSV6,Uncharacterized protein
Solyc04r021790.1	Solyc04g056580.3	12.415	31.8847	18.7252	42.2369	67.8766	44.0839	-1.04575	-1.0448	K4BSV6,Uncharacterized protein
Solyc04r022270.1	Solyc04g071660.3	0.325337	0.335383	0.430933	0.922927	1.25887	1.34355	-1.21452	-1.21613	K4BTF6,Uncharacterized protein
Solyc04r022270.1	Solyc04g071660.3	0.450744	0.481157	0.544022	1.74863	1.66798	1.7857	-1.59397	-1.57582	K4BTF6,Uncharacterized protein
Solyc04r022320.1	Solyc04g071800.3	0.377459	0.134893	0.457216	42.6561	109.454	69.218	-7.33652	-7.35509	K4BTH0,Uncharacterized protein
Solyc04r022320.1	Solyc04g071800.3	9.53252	5.69877	7.14063	58.0151	97.1711	93.2967	-3.25358	-3.24098	K4BTH0,Uncharacterized protein
Solyc04r022610.1	Solyc04g074840.3	29.1995	34.3688	136.787	26.1169	10.1311	23.5669	2.15607	2.31269	K4BU22,Protein DETOXIFICATION
Solyc04r022610.1	Solyc04g074840.3	5.42372	77.4062	31.6559	4.31949	5.50239	1.14044	3.63952	3.85687	K4BU22,Protein DETOXIFICATION
Solyc04r022710.1	Solyc04g076010.3	24.0951	14.6209	27.9496	43.8871	90.5726	66.6344	-1.10471	-1.12654	K4BU40,Uncharacterized protein
Solyc04r022710.1	Solyc04g076010.3	35.7321	52.161	43.1512	145.221	118.731	126.386	-1.3453	-1.32735	K4BU40,Uncharacterized protein
Solyc04r022820.1	Solyc04g076780.4	0.0797645	0.0742333	0.0315748	0.689029	3.26621	1.97409	-4.42479	-4.40365	K4BUB6,Uncharacterized protein
Solyc04r022820.1	Solyc04g076780.4	0.194141	0.0538098	0.0845828	2.62605	2.69477	3.39974	-4.46016	-4.50787	K4BUB6,Uncharacterized protein
Solyc04r022840.1	Solyc04g077020.3	82.9875	66.1597	114.926	332.021	808.748	536.465	-2.17612	-2.19302	K4BUD9,Tubulin alpha chain
Solyc04r022840.1	Solyc04g077020.3	334.464	215.732	323.344	1951.3	627.943	1341.86	-1.95874	-1.94185	K4BUD9,Tubulin alpha chain
TCONS_00023086	Solyc04g077160.1	2.87181	1.56688	2.29097	42.7241	75.9153	48.8298	-4.14153	-4.16718	K4BUF3,Uncharacterized protein
TCONS_00023086	Solyc04g077160.1	11.1196	7.98601	9.99969	71.3573	102.447	87.1219	-2.94303	-2.92133	K4BUF3,Uncharacterized protein
Solyc04r022900.1	Solyc04g077360.3	2.12166	1.44606	2.01319	0.741187	1.21154	1.38995	1.22622	1.27766	K4BUH3,Serine/threonine-protein kinase
Solyc04r022900.1	Solyc04g077360.3	4.25775	5.43575	3.22034	0.808657	1.80457	1.6445	1.84091	1.94918	K4BUH3,Serine/threonine-protein kinase
Solyc04r022970.1	Solyc04g077990.3	3.87827	3.02282	3.5022	15.7039	26.7389	21.3655	-2.12821	-2.15011	K4BUN6,Uncharacterized protein
Solyc04r022970.1	Solyc04g077990.3	5.46701	6.17286	7.45398	17.3611	18.3362	21.6542	-1.36531	-1.34704	K4BUN6,Uncharacterized protein
Solyc04r023100.1	Solyc04g078980.4	0	0	0	1.25333	2.66328	3.87185	-8.22306	-6.50621	K4BUY2,Hexosyltransferase
Solyc04r023100.1	Solyc04g078980.4	0.266133	0.110646	0.57974	3.56156	2.28871	3.49533	-3.06509	-2.66504	K4BUY2,Hexosyltransferase
Solyc04r023170.1	Solyc04g079720.4	10.8619	9.97665	8.96669	28.1812	33.7763	26.477	-1.09391	-1.15973	K4BV51,Uncharacterized protein
Solyc04r023170.1	Solyc04g079720.4	15.3575	15.4284	15.0487	33.8753	40.1677	33.754	-1.00825	-1.01307	K4BV51,Uncharacterized protein
Solyc04r023420.1	Solyc04g081770.4	0.332913	0.0619655	0.0658917	5.19856	12.1632	13.3096	-5.43346	-7.45999	K4BVQ6,Uncharacterized protein
Solyc04r023420.1	Solyc04g081770.4	0.216077	0.449172	0.82372	14.9247	13.2643	15.013	-4.63865	-5.56256	K4BVQ6,Uncharacterized protein
Solyc04r023440.1	Solyc04g081890.1	10.2366	8.00992	7.27806	0.663975	0.776008	0.96384	3.88588	3.88143	K4BVR8,Uncharacterized protein
Solyc04r023440.1	Solyc04g081890.1	5.38298	3.23564	3.90873	0.933258	1.00296	1.06474	2.27734	2.26266	K4BVR8,Uncharacterized protein
Solyc04r023510.1	Solyc04g082510.3	5.78342	5.54758	5.83108	2.0404	0.864123	1.58614	2.37379	2.4382	K4BVX8,Uncharacterized protein
Solyc04r023510.1	Solyc04g082510.3	5.24034	4.96867	4.38706	0.932571	0.615055	1.06232	2.70567	2.40586	K4BVX8,Uncharacterized protein
Solyc05r024030.1	Solyc05g006870.3	4.2304	4.04953	0.538264	10.5414	12.72	11.3902	-1.46873	-1.58938	K4BWL3,Thioredoxin
Solyc05r024030.1	Solyc05g006870.3	6.9869	4.89233	5.68753	16.6686	17.227	18.1976	-1.34599	-1.34071	K4BWL3,Thioredoxin
Solyc05r024050.1	Solyc05g007110.2	1.87892	1.25735	0.832314	14.2613	43.6489	20.8746	-3.79071	-4.02862	K4BWN7,Uncharacterized protein
Solyc05r024050.1	Solyc05g007110.2	4.849	3.44045	4.50666	90.2579	64.6523	117.725	-4.19755	-4.40992	K4BWN7,Uncharacterized protein
Solyc05r024070.1	Solyc05g007160.3	0.539503	0.499955	0.736107	2.00221	5.14201	2.42568	-1.93728	-1.76345	K4BWP2,Uncharacterized protein
Solyc05r024070.1	Solyc05g007160.3	1.38575	0.859548	1.14418	4.63141	3.7937	3.44659	-1.59093	-1.66873	K4BWP2,Uncharacterized protein
Solyc05r024470.1	Solyc05g011970.3	16.7608	26.3091	40.4966	4.56142	7.15717	8.7786	2.49947	2.82011	K4BXS0,Uncharacterized protein
Solyc05r024470.1	Solyc05g011970.3	36.6588	44.6288	57.8861	3.61146	3.55254	2.49111	4.06678	4.27292	K4BXS0,Uncharacterized protein
TCONS_00026943	Solyc05g012770.3	0.221929	0.214598	0.446059	4.49824	7.02274	6.05709	-3.84588	1.45659	K4BXZ9,Uncharacterized protein
TCONS_00026943	Solyc05g012770.3	1.23668	1.81048	2.00463	7.06418	7.22579	7.6779	-1.89671	1.83161	K4BXZ9,Uncharacterized protein
Solyc05r024650.1	Solyc05g012940.4	15.043	13.9156	18.5369	6.75172	3.33487	7.71169	1.86369	1.94014	K4BY16,Uncharacterized protein
Solyc05r024650.1	Solyc05g012940.4	14.7778	17.3313	19.1469	3.14216	2.32111	2.14676	2.96973	2.90485	K4BY16,Uncharacterized protein
Solyc05r024710.1	Solyc05g013280.4	2.21759	1.58225	1.81662	6.34445	10.0026	8.18556	-1.63964	-2.77162	K4BY49,Uncharacterized protein
Solyc05r024710.1	Solyc05g013280.4	3.72824	4.88278	4.39825	10.4961	12.6449	10.2559	-1.13124	-1.38488	K4BY49,Uncharacterized protein
Solyc05r028340.1	Solyc05g054370.2	0.487692	0.272324	0.144789	7.99626	10.6392	9.55378	-4.4363	-2.37935	K4C2B5,Uncharacterized protein
Solyc05r028340.1	Solyc05g054370.2	2.82508	2.56621	2.04275	8.42942	10.7185	12.11	-1.8415	-1.35001	K4C2B5,Uncharacterized protein
TCONS_00028161	Solyc05g054370.2	0.527685	0.327314	0.134991	7.57883	9.87831	9.15434	-4.22644	-2.37935	K4C2B5,Uncharacterized protein
TCONS_00028161	Solyc05g054370.2	2.52225	2.18973	1.82137	8.06354	9.82008	11.414	-1.93546	-1.35001	K4C2B5,Uncharacterized protein
Solyc05r028450.1	Solyc05g055400.4	0.226552	0.354214	0.161425	31.1166	80.6128	65.7564	-7.37994	-7.50883	K4C2L6,Uncharacterized protein
Solyc05r028450.1	Solyc05g055400.4	1.98508	0.320951	0.624616	229.592	115.457	298.633	-7.55644	-7.6347	K4C2L6,Uncharacterized protein
Solyc06r028810.1	Solyc06g007810.1	0.2361	0.164796	0.128508	0.892282	1.48977	1.13494	-2.22276	-2.88032	K4C3G2,Uncharacterized protein
Solyc06r028810.1	Solyc06g007810.1	0.411833	0.378278	0.803245	1.57114	1.44139	1.59482	-1.32246	-1.72138	K4C3G2,Uncharacterized protein
Solyc06r029930.1	Solyc06g036250.2	43.525	40.0614	59.0422	5.27814	9.74401	6.2096	3.2286	3.27614	K4C4Z3,Uncharacterized protein
Solyc06r029930.1	Solyc06g036250.2	42.5974	41.8538	28.7484	6.34045	8.48905	8.43582	2.51462	2.54007	K4C4Z3,Uncharacterized protein
Solyc06r029970.1	Solyc06g036310.3	0.861208	0.240447	3.54302	57.2974	111.234	167.479	-5.72074	-5.76967	K4C4Z8,Uncharacterized protein
Solyc06r029970.1	Solyc06g036310.3	2.24584	5.78903	4.99015	62.8251	101.178	78.6218	-3.98568	-4.01098	K4C4Z8,Uncharacterized protein
Solyc06r030310.1	Solyc06g049030.4	0.106733	0.297996	0.0950634	0.851072	1.72372	1.37157	-2.47222	-2.62429	K4C5E9,Uncharacterized protein
Solyc06r030310.1	Solyc06g049030.4	0.545542	0.594027	0.565904	1.28969	1.96952	1.94966	-1.37828	-1.38879	K4C5E9,Uncharacterized protein
Solyc06r030600.1	Solyc06g051260.4	0.366568	0.409379	0.0621882	8.14248	10.0377	9.86976	-4.52597	-4.29846	K4C5R9,Uncharacterized protein
Solyc06r030600.1	Solyc06g051260.4	3.36487	2.59654	2.55439	17.4423	12.6919	14.8268	-2.17609	-2.17379	K4C5R9,Uncharacterized protein
TCONS_00031398	Solyc06g051860.3	2.01915	1.60634	2.0092	0.749794	1.20339	0.923022	1.45004	1.3475	K4C5X5,Uncharacterized protein
TCONS_00031398	Solyc06g051860.3	1.16777	3.38677	1.75954	0.39693	0.816071	0.439647	2.1774	2.18207	K4C5X5,Uncharacterized protein
TCONS_00031399	Solyc06g051860.3	1.80566	1.41833	1.80854	0.691759	1.14563	0.89978	1.36016	1.3475	K4C5X5,Uncharacterized protein
TCONS_00031399	Solyc06g051860.3	1.03787	2.98732	1.5639	0.401916	0.736699	0.37771	2.1247	2.18207	K4C5X5,Uncharacterized protein
TCONS_00031400	Solyc06g051860.3	2.17909	1.72318	2.17312	0.80742	1.28871	0.995133	1.45441	1.3475	K4C5X5,Uncharacterized protein
TCONS_00031400	Solyc06g051860.3	1.26997	3.65811	1.8928	0.429793	0.883586	0.481519	2.1697	2.18207	K4C5X5,Uncharacterized protein
Solyc06r030830.1	Solyc06g053450.4	101.535	104.958	128.486	62.0414	71.7492	59.9232	1.2567	1.12965	K4C632,Uncharacterized protein
Solyc06r030830.1	Solyc06g053450.4	99.7567	115.093	100.014	45.1522	57.2192	44.1756	1.33247	1.2231	K4C632,Uncharacterized protein
TCONS_00034174	Solyc06g054220.2	4.60367	4.67555	4.28603	1.04322	0.781406	1.16349	2.64416	2.65094	K4C6A9,Uncharacterized protein
TCONS_00034174	Solyc06g054220.2	4.25556	2.15882	2.96392	0.488772	0.415275	0.581439	2.87104	2.60641	K4C6A9,Uncharacterized protein
Solyc06r030930.1	Solyc06g059740.4	624.81	757.414	895.333	127.824	120.507	90.8399	3.20215	3.19418	K4C6G1,Uncharacterized protein
Solyc06r030930.1	Solyc06g059740.4	244.866	174.86	196.004	89.7634	52.0884	48.7106	1.9076	2.10462	K4C6G1,Uncharacterized protein
Solyc06r031310.1	Solyc06g063180.3	0.0108363	0.0242036	0.0386058	0.162012	0.648374	1.31205	-4.34341	-4.27645	K4C749,Glutamate receptor
Solyc06r031310.1	Solyc06g063180.3	0.0527495	0.0548268	0.0574543	0.358655	0.411856	0.556713	-2.76902	-2.96977	K4C749,Glutamate receptor
Solyc06r031350.1	Solyc06g063370.3	43.7193	38.695	31.3767	311.656	410.602	397.463	-2.81521	-2.88043	K4C768,Chlorophyll a-b binding protein, chloroplastic
Solyc06r031350.1	Solyc06g063370.3	139.757	240.679	208.257	588.145	644.951	487.086	-1.3155	-1.30316	K4C768,Chlorophyll a-b binding protein, chloroplastic
Solyc06r031600.1	Solyc06g066800.2	4.04995	0.603058	3.43953	17.1743	14.0105	16.5419	-2.09673	-2.10737	K4C7V4,Uncharacterized protein
Solyc06r031600.1	Solyc06g066800.2	7.31233	2.68246	3.93021	22.9016	23.2547	30.5164	-2.24568	-2.24342	K4C7V4,Uncharacterized protein
Solyc06r031700.1	Solyc06g068620.3	0.451316	0.137461	0.194894	9.8351	22.3765	8.34208	-5.15476	-5.20789	K4C836,Uncharacterized protein
Solyc06r031700.1	Solyc06g068620.3	1.39805	0.954902	0.848389	6.20779	16.882	18.5022	-3.46508	-3.43664	K4C836,Uncharacterized protein
Solyc06r031840.1	Solyc06g071070.1	0.663357	0.926036	0.935475	2.61719	2.59046	4.38851	-1.4566	-1.61092	K4C8I0,Uncharacterized protein
Solyc06r031840.1	Solyc06g071070.1	1.65493	0.922981	1.231	3.29624	5.17644	3.12399	-1.3844	-1.52676	K4C8I0,Uncharacterized protein
Solyc06r032070.1	Solyc06g072700.3	10.1145	5.92644	6.62513	103.3	117.151	88.2822	-3.28987	-3.29557	K4C8Z0,Uncharacterized protein
Solyc06r032070.1	Solyc06g072700.3	24.5958	28.1346	41.9398	154.646	136.91	168.135	-2.06388	-2.08821	K4C8Z0,Uncharacterized protein
Solyc06r032290.1	Solyc06g074200.4	0.532397	0.462446	1.19424	41.4499	69.2859	62.1651	-5.82991	-5.84393	K4C9D8,Uncharacterized protein
Solyc06r032290.1	Solyc06g074200.4	3.45551	11.972	9.97383	72.6598	93.9732	62.1326	-2.93667	-2.85877	K4C9D8,Uncharacterized protein
TCONS_00032638	Solyc06g074370.3	0.417234	0.345157	0.183513	1.90991	3.50209	3.21258	-2.67213	-2.68113	K4C9F5,Uncharacterized protein
TCONS_00032638	Solyc06g074370.3	0.932773	1.15324	1.36009	3.16619	3.34948	4.73695	-1.48435	-1.4858	K4C9F5,Uncharacterized protein
Solyc06r032510.1	Solyc06g076210.3	3.125	3.38385	2.95884	1.06281	0.559018	1.25417	2.17482	2.21336	K4C9Y1,Uncharacterized protein
Solyc06r032510.1	Solyc06g076210.3	1.20258	1.45292	1.36581	0.632296	0.628056	0.711131	1.25271	1.27125	K4C9Y1,Uncharacterized protein
Solyc06r032550.1	Solyc06g076320.1	46.1664	41.6414	33.4188	19.5584	1.93306	11.7718	2.28063	2.26326	K4C9Z2,Uncharacterized protein
Solyc06r032550.1	Solyc06g076320.1	24.4909	15.7773	20.7676	2.83695	2.45081	1.36759	3.40977	3.41262	K4C9Z2,Uncharacterized protein
Solyc06r032710.1	Solyc06g082940.3	0.0533667	0.297996	0.126751	2.34045	6.21671	4.20616	-4.21384	-6.22008	K4CAE9,Uncharacterized protein
Solyc06r032710.1	Solyc06g082940.3	0.311738	1.51207	1.01863	5.55127	9.34789	5.30064	-2.59293	-2.87281	K4CAE9,Uncharacterized protein
Solyc07r033170.1	Solyc07g006680.1	0.359304	0.214008	0.199122	6.32691	15.9177	10.2878	-4.872	-4.91415	K4CBD9,Uncharacterized protein
Solyc07r033170.1	Solyc07g006680.1	3.87121	5.04169	4.49589	21.3555	26.481	25.2823	-2.21771	-2.22029	K4CBD9,Uncharacterized protein
Solyc07r033250.1	Solyc07g007140.3	0.809496	0.904034	1.02435	0.595214	0.435656	0.651807	1.15765	1.00649	K4CBI5,Uncharacterized protein
Solyc07r033250.1	Solyc07g007140.3	1.29197	0.698282	1.11169	0.334644	0.26315	0.333308	1.94311	1.54357	K4CBI5,Uncharacterized protein
TCONS_00035978	Solyc07g007660.1	43.1747	35.5251	38.2549	14.153	13.9596	12.9787	1.97546	1.92483	K4CBN6,Uncharacterized protein
TCONS_00035978	Solyc07g007660.1	30.9136	23.9636	24.6643	9.0212	11.0102	10.9023	1.58521	1.59466	K4CBN6,Uncharacterized protein
TCONS_00036131	Solyc07g009180.1	0.0582309	0.0772249	0.069152	0.424419	1.11771	0.731665	-2.966	-3.02687	K4CC37,Uncharacterized protein
TCONS_00036131	Solyc07g009180.1	0.177162	0.110484	0.208401	0.508595	0.505184	0.826847	-1.67107	-1.66605	K4CC37,Uncharacterized protein
Solyc07r034240.1	Solyc07g018190.4	0.130088	0.0484268	0.0600778	0.280934	1.04088	0.619144	-2.4758	-2.59307	K4CCN1,Uncharacterized protein
Solyc07r034240.1	Solyc07g018190.4	0.225155	0.0950715	0.183928	0.911239	0.644904	0.635322	-1.90135	-1.9013	K4CCN1,Uncharacterized protein
TCONS_00036284	Solyc07g018190.4	0.256935	0.0409916	0.15692	0.453651	1.42267	0.888846	-2.06564	-2.59307	K4CCN1,Uncharacterized protein
TCONS_00036284	Solyc07g018190.4	0.293026	0.252567	0.319162	1.21099	0.865336	0.921905	-1.57155	-1.9013	K4CCN1,Uncharacterized protein
Solyc07r035340.1	Solyc07g039510.4	0.0599482	0.267797	0.142383	5.01916	4.69791	4.86183	-4.45689	-3.56525	K4CDS7,Uncharacterized protein
Solyc07r035340.1	Solyc07g039510.4	0.992185	0.970596	1.58923	5.60599	7.00048	6.77563	-2.22639	-2.01766	K4CDS7,Uncharacterized protein
TCONS_00036942	Solyc07g048090.2	0.0842436	0.120963	0.0285838	2.8549	1.18527	1.51216	-4.06966	-3.99519	K4CF13,Uncharacterized protein
TCONS_00036942	Solyc07g048090.2	0.117167	0.0365345	0.293521	2.74401	0.74246	1.48389	-3.26383	-3.52004	K4CF13,Uncharacterized protein
Solyc07r036150.1	Solyc07g049655.1	0.260576	0.291008	0.98636	1.78559	7.22645	5.78549	-2.78533	-2.70443	K4CF67,Uncharacterized protein
Solyc07r036150.1	Solyc07g049655.1	0.82449	1.0712	1.03619	3.43951	6.96132	10.2634	-2.58653	-2.51596	K4CF67,Uncharacterized protein
Solyc07r036210.1	Solyc07g051820.3	0	0	0	7.20161	16.3911	14.3159	-11.1787	-9.51612	K4CF84,Uncharacterized protein
Solyc07r036210.1	Solyc07g051820.3	0.133352	0.346509	0.399426	23.099	23.3889	23.1436	-6.07757	-6.42069	K4CF84,Uncharacterized protein
Solyc07r036340.1	Solyc07g052610.3	0.15784	0.0587579	0.0624809	2.88426	4.01167	3.78619	-4.69432	-4.72051	K4CFG0,Uncharacterized protein
Solyc07r036340.1	Solyc07g052610.3	0.512228	0.692121	0.613706	4.42255	9.15796	5.64628	-3.16735	-3.15084	K4CFG0,Uncharacterized protein
Solyc07r036520.1	Solyc07g053980.3	0.730213	0.834458	0.776414	1.68838	3.25055	2.84174	-1.24187	-1.2723	K4CFU3,Uncharacterized protein
Solyc07r036520.1	Solyc07g053980.3	2.30634	1.0783	1.2065	4.16188	3.14762	4.16829	-1.10562	-1.10251	K4CFU3,Uncharacterized protein
Solyc07r036590.1	Solyc07g054490.3	0.668373	0.519835	0.779552	2.45061	3.18514	3.01975	-1.66278	-1.68657	K4CFZ4,Secretory carrier-associated membrane protein
Solyc07r036590.1	Solyc07g054490.3	1.52219	0.857496	1.44913	4.57731	3.18194	3.8221	-1.38622	-1.36161	K4CFZ4,Secretory carrier-associated membrane protein
Solyc07r036820.1	Solyc07g056700.2	5.42006	4.61185	8.21987	2.94671	3.82657	4.93146	1.11186	1.10075	K4CGK2,Uncharacterized protein
Solyc07r036820.1	Solyc07g056700.2	13.6375	9.02232	9.20589	4.48694	1.75771	1.71439	2.21115	2.22599	K4CGK2,Uncharacterized protein
Solyc07r036940.1	Solyc07g062310.4	0.265586	0.200925	0.345919	1.77616	2.28635	1.71257	-2.35803	-2.5121	K4CGR4,Uncharacterized protein
Solyc07r036940.1	Solyc07g062310.4	0.533817	0.346774	0.463326	1.55732	2.45394	2.27897	-2.0023	-2.12642	K4CGR4,Uncharacterized protein
Solyc07r037140.1	Solyc07g064160.3	141.969	131.161	284.974	786.677	2504.11	1151.66	-2.50026	-2.47867	K4CH99,Thiamine thiazole synthase, chloroplastic
Solyc07r037140.1	Solyc07g064160.3	396.853	510.45	428.64	2600.04	2511.34	2324.16	-2.24744	-2.22754	K4CH99,Thiamine thiazole synthase, chloroplastic
TCONS_00037822	Solyc07g065500.2	1.13506	1.05212	2.2241	17.4057	25.3208	18.8387	-3.33744	-3.33395	K4CHM8,Uncharacterized protein
TCONS_00037822	Solyc07g065500.2	8.09457	3.04374	3.76132	7.68053	16.6184	15.5827	-1.19919	-1.14608	K4CHM8,Uncharacterized protein
Solyc08r037530.1	Solyc08g006030.4	0.412102	0.349775	0.176181	1.6923	1.68457	2.02413	-2.03483	-1.69734	K4CI92,Uncharacterized protein
Solyc08r037530.1	Solyc08g006030.4	0.657986	0.859043	0.655493	1.85326	1.86138	2.11717	-1.19371	-1.19892	K4CI92,Uncharacterized protein
Solyc08r037540.1	Solyc08g006110.4	18.9113	16.551	15.5992	60.6458	86.7134	88.8807	-1.72521	-1.76818	K4CIA0,Uncharacterized protein
Solyc08r037540.1	Solyc08g006110.4	26.026	23.459	29.3256	70.1472	106.82	94.3062	-1.56167	-1.552	K4CIA0,Uncharacterized protein
Solyc08r037570.1	Solyc08g006350.3	8.16931	12.8376	5.34922	32.7151	20.3118	32.0332	-1.22948	-1.25583	K4CIC3,Glycosyltransferase
Solyc08r037570.1	Solyc08g006350.3	9.00653	12.2856	12.686	21.8323	34.6118	26.9845	-1.06784	-1.05605	K4CIC3,Glycosyltransferase
Solyc08r037620.1	Solyc08g006890.3	63.2729	60.6092	70.9788	158.519	243.698	191.158	-1.12658	-1.14654	K4CIH7,Tubulin alpha chain
Solyc08r037620.1	Solyc08g006890.3	133.697	80.8264	120.481	546.61	217.953	527.922	-1.73892	-1.7238	K4CIH7,Tubulin alpha chain
Solyc08r037650.1	Solyc08g007010.4	39.3443	38.1172	30.5258	20.1306	15.2427	24.3433	1.32092	1.25692	K4CII8,Uncharacterized protein
Solyc08r037650.1	Solyc08g007010.4	40.4431	31.9831	31.847	16.3637	17.8432	17.3683	1.23827	1.2877	K4CII8,Uncharacterized protein
TCONS_00040480	Solyc08g007010.4	15.1773	15.7376	12.2903	8.46941	6.34218	10.2382	1.25195	1.25692	K4CII8,Uncharacterized protein
TCONS_00040480	Solyc08g007010.4	16.7779	13.1039	13.8079	6.52319	7.56225	6.88837	1.2806	1.2877	K4CII8,Uncharacterized protein
Solyc08r037910.1	Solyc08g008630.4	0.389445	0.36244	0.501026	38.72	82.0724	73.8079	-6.7789	-6.84249	K4CIZ7,Uncharacterized protein
Solyc08r037910.1	Solyc08g008630.4	11.4062	22.2329	16.6221	84.704	130.284	91.6651	-2.37188	-2.3377	K4CIZ7,Uncharacterized protein
Solyc08r039080.1	Solyc08g029160.1	214.527	158.133	176.854	93.2537	84.3894	78.6753	1.56382	1.54242	K4CJX8,Uncharacterized protein
Solyc08r039080.1	Solyc08g029160.1	135.757	224.775	162.599	76.652	80.2051	91.6033	1.30899	1.33237	K4CJX8,Uncharacterized protein
Solyc08r039910.1	Solyc08g065610.3	398.268	433.206	592.289	174.538	176.019	218.488	1.78589	1.78592	K4CLE1,Uncharacterized protein
Solyc08r039910.1	Solyc08g065610.3	406.441	482.862	334.109	43.6162	111.938	45.5267	2.8433	2.88151	K4CLE1,Uncharacterized protein
Solyc08r040270.1	Solyc08g068380.3	0.203881	0.182153	0.193695	0.889059	1.24149	1.03634	-1.9663	-1.96107	K4CM62,Uncharacterized protein
Solyc08r040270.1	Solyc08g068380.3	0.238191	0.20631	0.237816	1.03898	0.97704	1.23365	-2.02787	-2.26253	K4CM62,Uncharacterized protein
Solyc08r040720.1	Solyc08g075920.4	0.645795	0.991672	0.862777	51.8967	85.1454	63.8544	-5.84373	-5.6677	K4CMV9,Uncharacterized protein
Solyc08r040720.1	Solyc08g075920.4	2.00407	1.55203	2.91042	95.0393	34.9052	28.2932	-4.40604	-4.02168	K4CMV9,Uncharacterized protein
Solyc08r040750.1	Solyc08g076220.3	0.500612	0.442602	0.346792	22.2043	39.9379	41.1479	-5.81472	-6.02932	K4CMY9,Phosphoribulokinase
Solyc08r040750.1	Solyc08g076220.3	5.66581	12.0734	9.02448	59.3506	75.0502	59.0106	-2.61694	-2.56262	K4CMY9,Phosphoribulokinase
Solyc08r040790.1	Solyc08g076470.4	5.69134	6.07353	5.45206	3.44144	2.61177	4.31956	1.19494	1.21895	K4CN09,Glycerol-3-phosphate acyltransferase, chloroplastic
Solyc08r040790.1	Solyc08g076470.4	7.81887	7.66606	8.35531	3.16276	3.52508	3.10441	1.50586	1.51594	K4CN09,Glycerol-3-phosphate acyltransferase, chloroplastic
TCONS_00042178	Solyc08g079550.1	0.0256126	0.0142483	0.0227837	0.0892071	0.866845	0.445638	-3.88522	-3.95223	K4CNV5,Uncharacterized protein
TCONS_00042178	Solyc08g079550.1	0.0124212	0.019414	0.0291942	1.91506	1.14482	2.98247	-6.34356	-6.34924	K4CNV5,Uncharacterized protein
TCONS_00042330	Solyc08g081220.1	0	0.0123624	0	0.507536	1.30709	0.847177	-6.89285	-7.07395	K4CPB9,Uncharacterized protein
TCONS_00042330	Solyc08g081220.1	0	0.0112015	0	8.36274	3.96945	18.0278	-10.7355	-10.8991	K4CPB9,Uncharacterized protein
TCONS_00045017	Solyc09g009040.3	1.79197	1.6532	1.66543	3.99931	10.7261	6.27419	-1.53512	-1.4917	K4CQT4,Uncharacterized protein
TCONS_00045017	Solyc09g009040.3	2.08595	2.56229	1.40451	5.97602	7.93945	8.71701	-1.66368	-1.13552	K4CQT4,Uncharacterized protein
Solyc09r042510.1	Solyc09g011810.3	4.55759	4.61268	1.8605	118.571	186.31	257.044	-5.16614	-5.21997	K4CRK7,Uncharacterized protein
Solyc09r042510.1	Solyc09g011810.3	24.8549	84.1307	51.7271	212.837	382.294	223.821	-2.1022	-2.09779	K4CRK7,Uncharacterized protein
Solyc09r042550.1	Solyc09g012000.1	0.388881	0.454978	0.241903	4.03297	5.41257	5.36218	-3.27706	-3.26658	K4CRM5,Clade IV lectin receptor kinase
Solyc09r042550.1	Solyc09g012000.1	1.84795	1.61153	1.24693	4.8157	6.6608	5.02111	-1.57929	-1.55456	K4CRM5,Clade IV lectin receptor kinase
Solyc09r042680.1	Solyc09g014520.3	23.8004	24.2687	27.7298	102.827	158.851	140.351	-1.92637	-1.92808	K4CRS9,Chlorophyll a-b binding protein, chloroplastic
Solyc09r042680.1	Solyc09g014520.3	40.8675	77.8971	50.333	180.064	240.489	166.371	-1.5556	-1.52475	K4CRS9,Chlorophyll a-b binding protein, chloroplastic
Solyc09r042780.1	Solyc09g014740.3	0.0321505	0	0.0381803	0.560791	1.14059	1.17518	-4.75452	-5.85936	K4CRV0,Uncharacterized protein
Solyc09r042780.1	Solyc09g014740.3	0.313008	0.260268	0.187509	1.4357	1.57614	1.24797	-2.24634	-1.91612	K4CRV0,Uncharacterized protein
TCONS_00045475	Solyc09g015830.3	14.5492	15.396	13.8633	11.4601	7.65377	8.6052	1.11138	1.07753	K4CS51,MRLK1
TCONS_00045475	Solyc09g015830.3	12.9724	11.3995	12.4537	7.44013	6.61287	5.8713	1.1065	1.1092	K4CS51,MRLK1
Solyc09r044120.1	Solyc09g059470.4	0.0836303	0.0466986	0.0248288	0.625174	0.719589	0.405993	-2.96286	-3.08845	K4CTN2,Uncharacterized protein
Solyc09r044120.1	Solyc09g059470.4	0.0814201	0.0634699	0.155194	0.944624	0.967385	0.811562	-2.96023	-2.79361	K4CTN2,Uncharacterized protein
Solyc09r044680.1	Solyc09g065240.3	0.183535	0.204969	0.326935	2.71352	4.90769	5.50318	-3.71333	-3.81392	K4CUF1,Patatin
Solyc09r044680.1	Solyc09g065240.3	0.580724	0.57264	0.437898	11.5385	9.95797	14.1262	-4.2521	-4.35925	K4CUF1,Patatin
TCONS_00046068	Solyc09g065240.3	0.120487	0.107889	0.200662	1.65894	2.92475	3.18239	-3.66765	-3.81392	K4CUF1,Patatin
TCONS_00046068	Solyc09g065240.3	0.399111	0.244211	0.230208	7.34991	6.24454	9.28027	-4.46035	-4.35925	K4CUF1,Patatin
Solyc09r044770.1	Solyc09g065670.3	0.306111	0.260465	0.519316	2.81862	3.53502	2.88052	-2.6232	-2.62538	K4CUJ3,Uncharacterized protein
Solyc09r044770.1	Solyc09g065670.3	1.23466	1.54879	1.57664	4.53354	4.81755	5.40856	-1.5339	-1.55045	K4CUJ3,Uncharacterized protein
Solyc09r045250.1	Solyc09g075300.3	2.48452	2.86139	5.53216	12.1498	31.3267	18.8903	-2.03698	-2.05584	K4CVA7,Uncharacterized protein
Solyc09r045250.1	Solyc09g075300.3	11.1116	6.59955	9.55042	40.8711	28.4828	40.6859	-1.79783	-1.7644	K4CVA7,Uncharacterized protein
Solyc09r045850.1	Solyc09g090980.3	49.1237	19.6175	40.4786	1089.56	1047.97	939.468	-4.35123	-4.42866	K4CWC4,PR10 protein
Solyc09r045850.1	Solyc09g090980.3	194.485	198.086	158.584	731.178	891.329	970.825	-2.00487	-2.00827	K4CWC4,PR10 protein
Solyc09r046090.1	Solyc09g097780.2	0.373716	0.278241	0.0739676	14.2478	24.3066	49.5538	-6.36886	-6.4405	K4CWV0,Uncharacterized protein
Solyc09r046090.1	Solyc09g097780.2	3.42615	1.92235	4.2271	26.8979	20.4138	33.6349	-2.87061	-2.86543	K4CWV0,Uncharacterized protein
Solyc09r046130.1	Solyc09g097960.3	4.04272	2.78377	1.9154	0.135708	0.277283	1.31597	2.85651	3.20397	K4CWW8,Uncharacterized protein
Solyc09r046130.1	Solyc09g097960.3	0.571009	2.39518	0.399817	0.275114	0.334604	0.358713	2.05807	3.76385	K4CWW8,Uncharacterized protein
Solyc09r046150.1	Solyc09g098120.3	1.11925	1.19562	1.58922	0.194015	0	0.333516	3.33108	3.31979	K4CWY3,Uncharacterized protein
Solyc09r046150.1	Solyc09g098120.3	17.1505	19.0077	18.8349	0.204525	0.0536099	0.111114	7.38838	7.41165	K4CWY3,Uncharacterized protein
Solyc10r046470.1	Solyc10g007030.2	3.28997	2.67781	4.03944	14.284	18.7196	17.962	-1.87388	-1.55507	K4CXN3,Uncharacterized protein
Solyc10r046470.1	Solyc10g007030.2	5.64601	5.69908	4.96697	17.0498	14.9891	15.5971	-1.31978	-1.48932	K4CXN3,Uncharacterized protein
TCONS_00049619	Solyc10g009190.1	0.130356	0.0910555	0.318884	14.5336	40.0869	25.8016	-6.70518	-6.83314	K4CY95,Uncharacterized protein
TCONS_00049619	Solyc10g009190.1	1.60041	0.757363	1.622	36.3877	15.3644	10.5252	-3.75542	-3.76705	K4CY95,Uncharacterized protein
TCONS_00049654	Solyc10g009580.4	0.102989	0.0459376	0.0734561	1.87023	3.4937	2.1903	-4.51715	-4.48642	K4CYD4,Glycosyltransferase
TCONS_00049654	Solyc10g009580.4	0.903307	1.27281	1.09308	3.91027	5.82624	4.60182	-1.90086	-1.98803	K4CYD4,Glycosyltransferase
TCONS_00049765	Solyc10g018140.2	17.6556	18.999	16.6287	5.71116	0.663903	1.15071	3.21001	2.987	K4CYT8,Uncharacterized protein
TCONS_00049765	Solyc10g018140.2	17.4725	12.2465	15.6615	1.19921	1.035	1.3296	3.88563	3.81784	K4CYT8,Uncharacterized protein
TCONS_00049766	Solyc10g018140.2	15.9346	17.2704	15.2405	5.02509	0.537088	0.999589	3.26912	2.987	K4CYT8,Uncharacterized protein
TCONS_00049766	Solyc10g018140.2	15.1066	10.6219	14.0671	0.974374	0.901751	1.12581	3.94317	3.81784	K4CYT8,Uncharacterized protein
Solyc10r047390.1	Solyc10g024420.3	16.9021	21.7379	23.0527	15.6222	2.97394	7.53822	1.64619	1.75232	K4CZ61,Uncharacterized protein
Solyc10r047390.1	Solyc10g024420.3	10.4406	8.7915	13.4935	1.91794	1.54686	1.44273	2.94757	3.2427	K4CZ61,Uncharacterized protein
Solyc10r047400.1	Solyc10g024420.3	59.4247	96.3805	90.2687	59.7039	11.6692	27.2096	1.72454	1.75232	K4CZ61,Uncharacterized protein
Solyc10r047400.1	Solyc10g024420.3	42.465	33.8632	54.9125	6.6185	5.12502	5.13669	3.16956	3.2427	K4CZ61,Uncharacterized protein
Solyc10r047830.1	Solyc10g044840.2	0.036418	0.0203356	0.129744	0.798573	1.5041	1.10237	-3.70652	-3.81201	K4CZK4,Uncharacterized protein
Solyc10r047830.1	Solyc10g044840.2	0.336828	0.552777	0.482724	1.39668	1.82547	1.47599	-1.54483	-1.6584	K4CZK4,Uncharacterized protein
Solyc10r047960.1	Solyc10g045380.2	0.147248	0.187937	0.0499612	0.775762	1.63733	1.0332	-2.63829	-2.66421	K4CZQ5,Uncharacterized protein
Solyc10r047960.1	Solyc10g045380.2	0.368631	0.042572	0.390357	1.41455	1.57582	1.84919	-2.38422	-2.35307	K4CZQ5,Uncharacterized protein
TCONS_00050226	Solyc10g050440.2	0.174439	0.175243	0.165538	1.28589	1.67089	1.55939	-2.63207	-2.54902	K4D0K0,Uncharacterized protein
TCONS_00050226	Solyc10g050440.2	0.407386	0.767466	0.776513	2.39976	3.17876	1.77146	-1.68692	-1.80728	K4D0K0,Uncharacterized protein
Solyc10r048980.1	Solyc10g051020.2	113.503	72.765	85.4943	10.4661	22.08	45.3884	2.30407	2.2485	K4D0Q5,Uncharacterized protein
Solyc10r048980.1	Solyc10g051020.2	430.614	128.003	196.78	8.96929	15.188	10.4356	4.66102	4.68448	K4D0Q5,Uncharacterized protein
TCONS_00050344	Solyc10g054080.3	0.182687	0.215897	0.242203	2.01261	4.89057	3.23872	-3.47487	-3.62634	K4D106,Uncharacterized protein
TCONS_00050344	Solyc10g054080.3	0.324036	0.250071	0.296221	12.0179	5.78574	13.0706	-4.91058	-5.19434	K4D106,Uncharacterized protein
Solyc10r049470.1	Solyc10g054900.2	0	0	0	0.0756789	5.02547	2.75365	-9.72043	-10.1912	K4D183,Uncharacterized protein
Solyc10r049470.1	Solyc10g054900.2	0.0924011	0.019208	0.181157	2.15402	5.35335	4.07414	-5.06766	-4.96945	K4D183,Uncharacterized protein
Solyc10r049690.1	Solyc10g074470.3	0.544953	0.392643	0.313141	3.13636	4.30038	3.3132	-2.60557	-2.56263	K4D1N9,Uncharacterized protein
Solyc10r049690.1	Solyc10g074470.3	1.09533	0.764907	0.932051	4.89475	4.20246	3.93362	-2.00105	-2.15959	K4D1N9,Uncharacterized protein
Solyc10r049700.1	Solyc10g074470.3	0.384842	0.414967	0.173352	2.03695	3.00743	2.78913	-2.50472	-2.56263	K4D1N9,Uncharacterized protein
Solyc10r049700.1	Solyc10g074470.3	0.43927	0.523712	0.985042	3.80657	2.42683	3.18158	-2.06374	-2.15959	K4D1N9,Uncharacterized protein
TCONS_00050462	Solyc10g074540.1	0.426182	0.375803	0.239769	7.66158	16.0388	10.968	-4.54117	-4.57076	K4D1P6,Uncharacterized protein
TCONS_00050462	Solyc10g074540.1	1.59432	1.24849	1.76934	59.2943	22.5667	41.0112	-4.52257	-4.5117	K4D1P6,Uncharacterized protein
Solyc10r050020.1	Solyc10g078910.3	3.98457	1.84005	3.51396	15.0985	22.7898	18.0137	-2.09827	-2.09973	K4D2D2,Uncharacterized protein
Solyc10r050020.1	Solyc10g078910.3	4.86136	5.0528	5.34843	22.3112	22.8186	23.2251	-1.93955	-1.92296	K4D2D2,Uncharacterized protein
Solyc10r050060.1	Solyc10g079070.2	1.92909	1.72351	1.81279	4.54777	13.9451	7.9327	-1.76681	-1.68065	K4D2E8,Uncharacterized protein
Solyc10r050060.1	Solyc10g079070.2	2.51503	3.51372	3.52202	17.9075	14.0448	17.0253	-2.13412	-2.12689	K4D2E8,Uncharacterized protein
TCONS_00051080	Solyc10g083970.1	2.13449	1.90088	1.47524	8.01048	8.75084	10.0844	-1.80424	-1.83695	K4D3I3,S-adenosylmethionine synthase
TCONS_00051080	Solyc10g083970.1	4.12943	2.70858	3.9567	11.2544	9.85819	13.5188	-1.46675	-1.46148	K4D3I3,S-adenosylmethionine synthase
TCONS_00051081	Solyc10g083970.1	2.14106	1.90674	1.47978	8.02142	8.77779	10.1154	-1.80344	-1.83695	K4D3I3,S-adenosylmethionine synthase
TCONS_00051081	Solyc10g083970.1	4.14214	2.71691	3.96888	11.2891	9.88854	13.5604	-1.46675	-1.46148	K4D3I3,S-adenosylmethionine synthase
Solyc10r050550.1	Solyc10g084320.3	0.135374	0.160078	0.245874	1.72236	3.44912	1.07334	-3.05056	-3.2871	K4D3L8,Uncharacterized protein
Solyc10r050550.1	Solyc10g084320.3	0.124044	0.0644645	0.32088	0.753038	0.456181	0.34547	-1.41616	-2.00022	K4D3L8,Uncharacterized protein
TCONS_00051124	Solyc10g084510.1	1.04273	1.18585	1.26099	3.5989	4.68263	3.60628	-1.29401	-1.2971	K4D3N7,Uncharacterized protein
TCONS_00051124	Solyc10g084510.1	1.25937	2.34477	2.31401	4.8493	6.42456	7.4072	-1.43	-1.40256	K4D3N7,Uncharacterized protein
Solyc10r050640.1	Solyc10g085080.3	0.131244	0.0916071	0.0389646	1.37355	0.938166	0.768314	-3.04679	-3.88534	K4D3U2,Uncharacterized protein
Solyc10r050640.1	Solyc10g085080.3	0.159719	0.132807	0.0521894	1.18939	2.0242	1.12377	-3.38856	-5.78238	K4D3U2,Uncharacterized protein
Solyc10r050670.1	Solyc10g085230.2	260.779	325.618	144.011	131.8	24.1702	41.6763	2.29517	2.2222	K4D3V7,Glycosyltransferase
Solyc10r050670.1	Solyc10g085230.2	147.291	96.1931	112.735	13.5669	17.0555	20.7361	3.0135	3.00752	K4D3V7,Glycosyltransferase
TCONS_00051287	Solyc10g086170.1	1.37002	1.27046	0.740849	6.80328	6.2309	7.85255	-2.14479	-2.1448	K4D450,Uncharacterized protein
TCONS_00051287	Solyc10g086170.1	3.0368	3.9981	3.26875	8.35427	8.96141	8.50481	-1.09568	-1.08626	K4D450,Uncharacterized protein
Solyc10r050820.1	Solyc10g086730.2	8.34661	7.17324	7.58696	50.7373	79.4062	62.7362	-2.57623	-2.69046	K4D4A4,Uncharacterized protein
Solyc10r050820.1	Solyc10g086730.2	24.8797	31.5597	35.2939	85.4979	97.2485	83.9182	-1.31555	-1.36709	K4D4A4,Uncharacterized protein
Solyc11r050960.1	Solyc11g006110.1	0.513944	0.765289	0.687837	0.35777	0.380124	0.503194	1.13212	1.12395	K4D4M4,Uncharacterized protein
Solyc11r050960.1	Solyc11g006110.1	1.04043	1.26302	1.3149	0.274291	0.359486	0.409795	2.0176	2.04109	K4D4M4,Uncharacterized protein
TCONS_00053634	Solyc11g006300.2	7.37532	4.00277	2.66367	0.806681	0.836759	1.4044	2.69549	2.68156	K4D4P3,Uncharacterized protein
TCONS_00053634	Solyc11g006300.2	9.95171	10.7674	7.21714	2.04091	3.13335	3.01826	2.00358	2.01881	K4D4P3,Uncharacterized protein
Solyc11r051040.1	Solyc11g006670.1	0	0.129389	0	2.23259	5.43945	1.85277	-5.59477	-2.28656	K4D4S8,Uncharacterized protein
Solyc11r051040.1	Solyc11g006670.1	0.413587	1.01607	0.696189	3.81435	10.9342	7.27493	-3.13173	-2.21833	K4D4S8,Uncharacterized protein
Solyc11r051400.1	Solyc11g010690.3	9.93083	8.00854	12.0256	52.5239	89.3351	51.431	-2.20948	-5.37327	K4D5M8,Uncharacterized protein
Solyc11r051400.1	Solyc11g010690.3	30.5072	24.8919	28.0435	162.956	103.658	156.619	-2.12471	-5.30363	K4D5M8,Uncharacterized protein
Solyc11r051410.1	Solyc11g010690.3	1.52342	1.28609	1.69261	6.80462	9.07278	8.39397	-1.95486	-5.37327	K4D5M8,Uncharacterized protein
Solyc11r051410.1	Solyc11g010690.3	1.82504	1.98574	2.12471	14.9759	11.8049	15.1225	-2.59764	-5.30363	K4D5M8,Uncharacterized protein
Solyc11r051450.1	Solyc11g010810.1	0.068908	0.0384778	0	2.96479	8.81767	5.99516	-6.74818	-6.84087	K4D5P0,Uncharacterized protein
Solyc11r051450.1	Solyc11g010810.1	0.402522	0.371887	0.69417	9.48479	12.2599	15.1177	-4.43348	-4.48184	K4D5P0,Uncharacterized protein
TCONS_00054023	Solyc11g011440.1	65.8381	76.1875	84.6673	11.6905	23.2192	21.4577	2.49611	2.47769	K4D5U9,Uncharacterized protein
TCONS_00054023	Solyc11g011440.1	39.0179	44.0193	40.4016	19.092	22.831	17.3645	1.28542	1.30144	K4D5U9,Uncharacterized protein
Solyc11r051980.1	Solyc11g013890.1	0.026892	0	0	0.670097	1.7372	1.10584	-6.19825	-6.31028	K4D6J3,Uncharacterized protein
Solyc11r051980.1	Solyc11g013890.1	0.117816	0.326548	0.513295	1.6671	2.62187	1.48903	-2.37607	-2.37201	K4D6J3,Uncharacterized protein
Solyc11r053040.1	Solyc11g044940.1	0.0660906	0.0615076	0	0.351329	1.31815	0.452957	-3.48182	-3.65079	K4D8F9,Uncharacterized protein
Solyc11r053040.1	Solyc11g044940.1	0.064344	0.178341	0.140166	2.03699	1.34697	2.02466	-3.59271	-3.53279	K4D8F9,Uncharacterized protein
Solyc11r053980.1	Solyc11g066840.3	90.0136	88.7306	105.803	277.502	577.389	379.974	-1.62794	-1.62978	K4D9U1,Uncharacterized protein
Solyc11r053980.1	Solyc11g066840.3	172.892	148.279	166.316	698.511	517.658	613.985	-1.68963	-1.67187	K4D9U1,Uncharacterized protein
Solyc11r054070.1	Solyc11g068360.1	0.370342	0.335346	0.225843	0.967718	1.62177	0.983254	-1.44444	-1.46703	K4D9Z4,Uncharacterized protein
Solyc11r054070.1	Solyc11g068360.1	0.389789	0.379818	0.65806	1.50392	1.46656	1.64552	-1.47955	-1.45289	K4D9Z4,Uncharacterized protein
Solyc11r054130.1	Solyc11g069090.2	357.307	327.293	462.262	946.939	1558.68	1034.62	-1.14755	-1.1475	K4DA65,Uncharacterized protein
Solyc11r054130.1	Solyc11g069090.2	475.791	551.596	562.654	1744.45	1509.74	1647.3	-1.40039	-1.38263	K4DA65,Uncharacterized protein
Solyc11r054210.1	Solyc11g069650.2	0.0446159	0.0452967	0.0192667	0.384057	0.635705	0.643987	-3.40506	-4.84973	K4DAC1,Uncharacterized protein
Solyc11r054210.1	Solyc11g069650.2	0.146105	0.041043	0.0774179	1.91351	1.05005	1.49568	-3.84767	-4.40818	K4DAC1,Uncharacterized protein
TCONS_00055351	Solyc11g069650.2	0.0447381	0.0562435	0.0398714	0.444829	0.634045	0.654363	-3.11125	-4.84973	K4DAC1,Uncharacterized protein
TCONS_00055351	Solyc11g069650.2	0.196124	0.0566525	0.0689802	1.98286	1.10963	1.57473	-3.61737	-4.40818	K4DAC1,Uncharacterized protein
TCONS_00057485	Solyc11g070183.1	1.88689	1.69054	1.79177	0.918345	0.558966	0.790686	1.69449	1.57772	K4DAH5,Uncharacterized protein
TCONS_00057485	Solyc11g070183.1	1.92977	2.34547	2.17519	0.439721	0.508385	0.464214	2.41123	2.28639	K4DAH5,Uncharacterized protein
TCONS_00057486	Solyc11g070183.1	1.7797	1.5945	1.70108	0.87083	0.527211	0.75537	1.68802	1.57772	K4DAH5,Uncharacterized protein
TCONS_00057486	Solyc11g070183.1	1.82014	2.21223	2.05162	0.414741	0.484649	0.437843	2.40574	2.28639	K4DAH5,Uncharacterized protein
Solyc11r054280.1	Solyc11g071420.3	0.0556137	0.0576723	0.0424568	0.118782	0.36599	0.299477	-1.81275	-2.48295	K4DAJ9,Uncharacterized protein
Solyc11r054280.1	Solyc11g071420.3	0.0928181	0.0844142	0.0968843	0.826428	0.520771	1.18821	-2.98291	-4.13683	K4DAJ9,Uncharacterized protein
Solyc11r054330.1	Solyc11g071620.3	0.0340086	0.0759607	0.0403869	0.338972	0.594251	0.437026	-2.68745	-2.34758	K4DAL9,Uncharacterized protein
Solyc11r054330.1	Solyc11g071620.3	0.190381	0.0344137	0.117205	1.24174	0.946011	1.70836	-3.27834	-3.64193	K4DAL9,Uncharacterized protein
Solyc11r054400.1	Solyc11g072110.2	0.618486	0.451623	0.338992	2.65552	4.91234	3.17913	-2.42055	-1.55678	K4DAR8,Uncharacterized protein
Solyc11r054400.1	Solyc11g072110.2	1.15796	1.05914	0.781971	5.04888	5.5557	5.10568	-2.1564	-1.18562	K4DAR8,Uncharacterized protein
Solyc11r054450.1	Solyc11g072600.3	0.248452	0.305214	0.118019	15.3288	11.077	6.92465	-5.15304	-4.64913	K4DAW7,Uncharacterized protein
Solyc11r054450.1	Solyc11g072600.3	2.12859	0.477682	1.10653	10.155	9.77139	10.495	-2.81498	-2.81249	K4DAW7,Uncharacterized protein
TCONS_00055568	Solyc11g072840.1	0.227852	0.316102	0.298597	2.17843	2.06476	2.33486	-2.48365	-2.50842	K4DAZ1,Histone H4
TCONS_00055568	Solyc11g072840.1	0.428505	0.254435	0.400192	4.8308	2.97944	5.24194	-3.35222	-3.34493	K4DAZ1,Histone H4
TCONS_00055569	Solyc11g072840.1	0.251753	0.34926	0.329918	2.40694	2.28134	2.52024	-2.47225	-2.50842	K4DAZ1,Histone H4
TCONS_00055569	Solyc11g072840.1	0.473453	0.281124	0.44217	5.33753	3.1197	5.8513	-3.34108	-3.34493	K4DAZ1,Histone H4
Solyc12r054600.1	Solyc12g005630.2	20.0749	22.8078	13.6903	47.9923	53.4642	70.7223	-1.12386	-1.15027	K4DBA1,Cytochrome b6-f complex iron-sulfur subunit
Solyc12r054600.1	Solyc12g005630.2	29.8003	51.4388	32.3529	79.569	120.87	72.3871	-1.02412	-1.00156	K4DBA1,Cytochrome b6-f complex iron-sulfur subunit
TCONS_00057792	Solyc12g005820.3	0.158868	0.0887108	0.0943317	9.75382	18.9339	10.4644	-6.27211	-6.33619	K4DBC0,Uncharacterized protein
TCONS_00057792	Solyc12g005820.3	0.464008	0.348448	0.477176	15.8671	24.6333	18.8021	-5.28457	-5.25344	K4DBC0,Uncharacterized protein
Solyc12r054670.1	Solyc12g006140.2	0	0	0	6.48055	8.71161	5.23105	-10.5859	-10.7609	K4DBF1,Chlorophyll a-b binding protein, chloroplastic
Solyc12r054670.1	Solyc12g006140.2	0.798131	1.80215	1.07915	14.1682	26.6269	13.6517	-3.64703	-3.66531	K4DBF1,Chlorophyll a-b binding protein, chloroplastic
Solyc12r055000.1	Solyc12g009730.3	0.048858	0	0.0386808	0.0324653	0.431173	0.679005	-3.12138	-3.31411	K4DC61,Uncharacterized protein
Solyc12r055000.1	Solyc12g009730.3	0.0237834	0.03296	0.069079	0.359352	0.636925	0.464829	-3.30086	-3.1226	K4DC61,Uncharacterized protein
Solyc12r055230.1	Solyc12g013690.2	857.062	980.618	783.889	219.999	38.6519	82.4751	3.34705	3.37674	K4DCQ4,Uncharacterized protein
Solyc12r055230.1	Solyc12g013690.2	464.151	383.09	367.278	29.8232	16.1113	13.6289	4.56816	4.62374	K4DCQ4,Uncharacterized protein
Solyc12r055240.1	Solyc12g013710.2	0	0	0.0899132	1.58477	7.67061	2.7675	-6.51948	-6.38797	K4DCQ6,Uncharacterized protein
Solyc12r055240.1	Solyc12g013710.2	0.0491416	0.0510768	0.267623	11.2701	19.2121	12.8794	-6.65612	-6.69971	K4DCQ6,Uncharacterized protein
Solyc12r058120.1	Solyc12g088310.3	148.625	178.53	142.96	117.211	89.8338	100.775	1.06857	1.0537	K4DGQ2,Uncharacterized protein
Solyc12r058120.1	Solyc12g088310.3	142.305	126.202	155.538	69.414	87.3679	88.2377	1.01185	1.0314	K4DGQ2,Uncharacterized protein
TCONS_00059384	Solyc12g088310.3	11.5446	13.8694	11.1753	9.07875	6.96792	7.78473	1.07615	1.0537	K4DGQ2,Uncharacterized protein
TCONS_00059384	Solyc12g088310.3	11.0163	9.84453	12.0646	5.42394	6.74618	6.85435	1.01197	1.0314	K4DGQ2,Uncharacterized protein
TCONS_00059385	Solyc12g088310.3	13.1512	15.7283	12.6952	10.3389	7.90512	8.89873	1.07272	1.0537	K4DGQ2,Uncharacterized protein
TCONS_00059385	Solyc12g088310.3	12.5566	11.2023	13.7205	6.14471	7.67198	7.81528	1.01359	1.0314	K4DGQ2,Uncharacterized protein
TCONS_00059386	Solyc12g088310.3	12.9232	15.4408	12.4565	10.1418	7.75057	8.72174	1.07467	1.0537	K4DGQ2,Uncharacterized protein
TCONS_00059386	Solyc12g088310.3	12.3181	10.9852	13.4778	6.03394	7.51603	7.66729	1.01433	1.0314	K4DGQ2,Uncharacterized protein
TCONS_00059387	Solyc12g088310.3	13.3606	15.9864	12.9054	10.5078	8.03658	9.04226	1.07264	1.0537	K4DGQ2,Uncharacterized protein
TCONS_00059387	Solyc12g088310.3	12.7487	11.3795	13.9475	6.24537	7.79878	7.94121	1.01297	1.0314	K4DGQ2,Uncharacterized protein
TCONS_00059388	Solyc12g088310.3	12.1209	14.4858	11.684	9.51331	7.27646	8.17888	1.07447	1.0537	K4DGQ2,Uncharacterized protein
TCONS_00059388	Solyc12g088310.3	11.554	10.3152	12.6394	5.66135	7.05075	7.19167	1.01455	1.0314	K4DGQ2,Uncharacterized protein
TCONS_00059389	Solyc12g088310.3	12.2298	14.6159	11.789	9.59876	7.34181	8.25234	1.07447	1.0537	K4DGQ2,Uncharacterized protein
TCONS_00059389	Solyc12g088310.3	11.6578	10.4078	12.7529	5.71221	7.11408	7.25626	1.01455	1.0314	K4DGQ2,Uncharacterized protein
TCONS_00059390	Solyc12g088310.3	12.7194	15.1987	12.261	9.98087	7.63459	8.58273	1.07457	1.0537	K4DGQ2,Uncharacterized protein
TCONS_00059390	Solyc12g088310.3	12.1231	10.8245	13.2623	5.9409	7.39889	7.54677	1.01445	1.0314	K4DGQ2,Uncharacterized protein
TCONS_00059391	Solyc12g088310.3	12.3941	14.8123	11.9474	9.72774	7.44047	8.36323	1.07447	1.0537	K4DGQ2,Uncharacterized protein
TCONS_00059391	Solyc12g088310.3	11.8144	10.5477	12.9243	5.78896	7.20967	7.35377	1.01455	1.0314	K4DGQ2,Uncharacterized protein
TCONS_00059392	Solyc12g088310.3	12.4049	14.8252	11.9578	9.73618	7.44693	8.37049	1.07447	1.0537	K4DGQ2,Uncharacterized protein
TCONS_00059392	Solyc12g088310.3	11.8247	10.5569	12.9355	5.79399	7.21593	7.36015	1.01455	1.0314	K4DGQ2,Uncharacterized protein
TCONS_00059393	Solyc12g088310.3	12.5189	14.9615	12.0677	9.8257	7.5154	8.44745	1.07447	1.0537	K4DGQ2,Uncharacterized protein
TCONS_00059393	Solyc12g088310.3	11.9334	10.6539	13.0544	5.84726	7.28227	7.42782	1.01455	1.0314	K4DGQ2,Uncharacterized protein
TCONS_00059394	Solyc12g088310.3	12.1107	14.4736	11.6741	9.50525	7.27029	8.17195	1.07447	1.0537	K4DGQ2,Uncharacterized protein
TCONS_00059394	Solyc12g088310.3	11.5442	10.3065	12.6287	5.65656	7.04477	7.18557	1.01455	1.0314	K4DGQ2,Uncharacterized protein
TCONS_00059419	Solyc12g088700.1	0	0	0	0.889974	2.40511	1.78283	-9.70239	-10.5716	K4DGU1,Uncharacterized protein
TCONS_00059419	Solyc12g088700.1	0.0806286	0.212733	0.283726	2.66073	3.84595	2.8122	-3.79053	-3.85674	K4DGU1,Uncharacterized protein
Solyc12r058260.1	Solyc12g094640.3	0.0283405	0	0.0336557	0.480211	1.48563	1.78048	-5.30428	-5.32465	K4DH36,Glyceraldehyde-3-phosphate dehydrogenase
Solyc12r058260.1	Solyc12g094640.3	0	0.0430172	0	3.2309	3.51242	1.84426	-7.24986	-7.27216	K4DH36,Glyceraldehyde-3-phosphate dehydrogenase
Solyc12r058410.1	Solyc12g096920.1	0.216254	0.0724529	0.179768	0.51731	1.25957	1.2845	-2.18061	-2.77039	K4DHG5,Uncharacterized protein
Solyc12r058410.1	Solyc12g096920.1	0.505293	0.481426	0.550361	1.49967	2.09649	2.04918	-1.64831	-1.7172	K4DHG5,Uncharacterized protein
TCONS_00059710	Solyc12g098510.1	0.120651	0.254512	0.111439	1.61677	3.08067	1.94473	-3.26159	-3.7355	K4DHM4,Uncharacterized protein
TCONS_00059710	Solyc12g098510.1	0.717826	0.583311	1.3789	3.66226	2.42202	4.75979	-1.80762	-1.88558	K4DHM4,Uncharacterized protein
Solyc12r058450.1	Solyc12g098710.2	84.978	120.378	83.3763	29.2171	13.3643	14.3549	2.77508	3.56847	K4DHP4,Uncharacterized protein
Solyc12r058450.1	Solyc12g098710.2	47.5128	25.6313	33.3075	12.6437	14.0764	15.4629	1.55132	3.67913	K4DHP4,Uncharacterized protein
Solyc12r058460.1	Solyc12g098710.2	100.965	100.505	86.3476	29.5919	10.005	10.6151	2.93848	3.56847	K4DHP4,Uncharacterized protein
Solyc12r058460.1	Solyc12g098710.2	50.9321	29.1493	39.8155	10.924	9.36229	8.11465	2.2909	3.67913	K4DHP4,Uncharacterized protein
Solyc12r058530.1	Solyc12g099250.2	2.45048	2.29196	1.49141	9.18975	22.869	18.7539	-2.51591	-2.72748	K4DHU6,Uncharacterized protein
Solyc12r058530.1	Solyc12g099250.2	4.92055	1.92175	4.67731	16.7038	15.9613	15.6318	-1.85957	-1.94855	K4DHU6,Uncharacterized protein
Solyc12r058630.1	Solyc12g099810.2	4.46618	4.25623	5.23308	1.27611	0.882876	1.15635	2.52323	2.70595	K4DI02,Uncharacterized protein
Solyc12r058630.1	Solyc12g099810.2	3.5075	2.50072	3.6309	0.656978	0.590423	0.883806	2.38855	3.03212	K4DI02,Uncharacterized protein
TCONS_00055364	Solyc11g069800.1	3.32476	3.96059	4.07219	11.891	8.24313	11.7209	-1.03468	-1.0505	M0ZKX2,Uncharacterized protein
TCONS_00055364	Solyc11g069800.1	2.10716	2.99495	2.48866	9.35681	8.00777	10.6579	-1.65525	-1.63381	M0ZKX2,Uncharacterized protein
Solyc01r007700.1	Solyc01g111040.4	177.822	201.377	144.242	124.823	47.0637	96.9768	1.40103	1.33511	M0ZMY5,Uncharacterized protein
Solyc01r007700.1	Solyc01g111040.4	99.2712	112.24	106.927	31.444	53.0896	47.2748	1.50148	1.49014	M0ZMY5,Uncharacterized protein
Solyc06r031180.1	Solyc06g061170.3	31.924	41.3026	32.5391	13.9618	5.44199	12.7142	2.16137	2.14287	M0ZPS9,Uncharacterized protein
Solyc06r031180.1	Solyc06g061170.3	18.5052	17.5274	14.98	4.62807	4.65571	2.17456	2.37826	2.38782	M0ZPS9,Uncharacterized protein
Solyc03r018040.1	Solyc03g120570.3	140.838	170.496	136.469	17.1202	7.24125	8.50824	4.19836	5.62142	M0ZRJ9,Uncharacterized protein
Solyc03r018040.1	Solyc03g120570.3	57.1872	28.4308	27.8028	3.75666	4.85782	3.69065	3.42383	5.88829	M0ZRJ9,Uncharacterized protein
Solyc04r023340.1	Solyc04g081260.3	1.19298	1.3323	1.34407	11.9517	18.173	14.8499	-3.05601	-1.62591	M0ZWG9,Uncharacterized protein
Solyc04r023340.1	Solyc04g081260.3	4.88404	4.64303	5.90352	73.2806	34.6423	60.1017	-3.2293	-2.38843	M0ZWG9,Uncharacterized protein
Solyc10r046270.1	Solyc10g005820.3	0.48716	0.59846	0.404969	2.2336	3.09543	4.17349	-2.171	-2.40226	M1AGP3,Uncharacterized protein
Solyc10r046270.1	Solyc10g005820.3	1.47029	1.3803	1.13649	5.27225	3.64945	4.00445	-1.46882	-1.54451	M1AGP3,Uncharacterized protein
Solyc01r006980.1	Solyc01g105050.3	1.80305	1.09402	1.16333	34.2731	52.4268	46.413	-4.54071	-6.58096	M1AY18,Chlorophyll a-b binding protein, chloroplastic
Solyc01r006980.1	Solyc01g105050.3	16.6279	38.6455	26.5116	69.2909	86.4293	65.8389	-1.19816	-2.82651	M1AY18,Chlorophyll a-b binding protein, chloroplastic
Solyc04r021970.1	Solyc04g063245.1	0	0	0.0311306	1.77672	5.85754	3.20395	-7.84332	-7.86351	M1B0M1,Uncharacterized protein
Solyc04r021970.1	Solyc04g063245.1	0.204171	0.238738	0.416964	3.82857	6.09346	5.77606	-3.97005	-3.95174	M1B0M1,Uncharacterized protein
Solyc05r027730.1	Solyc05g047550.4	1.61297	1.39025	1.55781	6.85767	11.716	8.21067	-2.0676	-2.16972	M1B2H8,Uncharacterized protein
Solyc05r027730.1	Solyc05g047550.4	2.89307	3.26436	3.9105	9.45136	11.5538	12.6534	-1.51882	-1.78448	M1B2H8,Uncharacterized protein
Solyc03r017100.1	Solyc03g150151.1	11.1343	8.63233	12.7308	5.54893	1.26683	5.57083	1.82647	2.33597	M1B866,Uncharacterized protein
Solyc03r017100.1	Solyc03g150151.1	22.8896	15.8762	18.9789	0.966863	0.456181	0.21011	5.32401	5.72379	M1B866,Uncharacterized protein
TCONS_00016679	Solyc03g150151.1	1.56406	1.53359	1.82412	0.109765	0.0277974	0.0450869	5.11333	2.33597	M1B866,Uncharacterized protein
TCONS_00016679	Solyc03g150151.1	2.1641	1.66218	2.01432	0.0051842	0.0815327	0.0150962	5.95823	5.72379	M1B866,Uncharacterized protein
Solyc11r051500.1	Solyc11g011210.2	79.6551	74.1175	91.6886	11.6315	3.82707	6.66493	3.89583	3.85957	M1BA38,Uncharacterized protein
Solyc11r051500.1	Solyc11g011210.2	34.2671	60.5292	39.1198	1.81946	2.11502	0.343817	5.19224	5.12938	M1BA38,Uncharacterized protein
Solyc11r051440.1	Solyc11g010813.1	0.193479	0.0771696	0.0656474	1.12952	1.77088	1.73646	-3.24357	-2.7839	M1BBX1,Uncharacterized protein
Solyc11r051440.1	Solyc11g010813.1	0.161456	0.167815	0.27844	1.52469	1.37023	1.24644	-2.54811	-3.00572	M1BBX1,Uncharacterized protein
Solyc05r024860.1	Solyc05g014390.4	4.9001	8.15906	7.02202	5.66651	2.29291	3.50006	1.23814	1.16868	M1BGV9,Uncharacterized protein
Solyc05r024860.1	Solyc05g014390.4	8.02496	7.30317	8.80785	3.11312	2.74793	4.20655	1.48075	1.59146	M1BGV9,Uncharacterized protein
Solyc01r001090.1	Solyc01g006820.2	43.094	30.0877	39.7242	97.5	140.484	103.544	-1.11727	-1.18171	M1BXB2,Uncharacterized protein
Solyc01r001090.1	Solyc01g006820.2	63.4314	33.0562	54.3253	335.956	166.593	303.726	-2.21046	-2.34074	M1BXB2,Uncharacterized protein
Solyc02r009460.1	Solyc02g038805.1	4.48918	4.09327	4.28514	3.03019	2.40712	2.142	1.21798	1.26612	M1C4G5,Uncharacterized protein
Solyc02r009460.1	Solyc02g038805.1	4.61949	4.57141	3.67572	1.37327	2.59797	1.94626	1.35099	1.3571	M1C4G5,Uncharacterized protein
Solyc10r050200.1	Solyc10g080390.2	0.125666	0.149113	0.149234	1.94144	4.77426	2.97852	-4.01307	-4.02991	M1C6K5,Uncharacterized protein
Solyc10r050200.1	Solyc10g080390.2	0.695835	0.596075	1.14101	11.4132	6.10003	8.9578	-3.23556	-3.26882	M1C6K5,Uncharacterized protein
Solyc02r009890.1	Solyc02g063150.3	0.0589991	0	0	11.2613	32.4585	19.1058	-9.21677	-9.245	M1C8J9,Ribulose bisphosphate carboxylase small chain
Solyc02r009890.1	Solyc02g063150.3	1.09136	2.08957	1.56408	37.4739	48.9425	38.1242	-4.48032	-4.46548	M1C8J9,Ribulose bisphosphate carboxylase small chain
Solyc10r049540.1	Solyc10g055810.2	13.8636	8.1844	11.4612	71.478	46.1225	153.695	-2.54542	-2.6897	M1CJU2,Uncharacterized protein
Solyc10r049540.1	Solyc10g055810.2	2.34551	1.97074	3.05953	4.16843	8.89994	7.04913	-1.22769	-1.24512	M1CJU2,Uncharacterized protein
Solyc06r031860.1	Solyc06g071390.3	0.265277	0.0246882	0.118136	1.1017	0.983253	0.871172	-2.34928	-2.84077	M1CKY7,Uncharacterized protein
Solyc06r031860.1	Solyc06g071390.3	0.279789	0.279622	0.503999	1.28914	1.3151	1.80453	-1.83575	-1.74943	M1CKY7,Uncharacterized protein
Solyc10r050380.1	Solyc10g081650.2	86.0751	130.953	95.9796	63.9086	37.5884	51.4682	1.48065	1.584	M1CQH9,Uncharacterized protein
Solyc10r050380.1	Solyc10g081650.2	107.931	81.0347	96.7024	32.4115	38.2862	28.7579	1.74158	1.81576	M1CQH9,Uncharacterized protein
TCONS_00032934	Solyc06g082590.1	0.588438	0.636624	0.764312	2.01613	4.32316	4.65948	-1.97404	-2.9798	M1CZU0,Uncharacterized protein
TCONS_00032934	Solyc06g082590.1	0.551941	0.62336	1.52584	3.04311	3.64644	2.4317	-1.54889	-2.10269	M1CZU0,Uncharacterized protein
Solyc07r036770.1	Solyc07g056430.3	4070.82	6310.46	5514.98	489.941	529.506	522.495	3.83247	3.52512	M1D2J4,Uncharacterized protein
Solyc07r036770.1	Solyc07g056430.3	1229.37	1094.7	683.835	293.167	564.671	390.357	1.50364	3.22805	M1D2J4,Uncharacterized protein
Solyc06r030690.1	Solyc06g051800.3	65.5337	69.1257	86.911	11.9333	3.56535	8.84296	3.61212	3.57674	O04359,Expansin
Solyc06r030690.1	Solyc06g051800.3	41.9444	52.2863	40.6072	2.87537	1.58672	0.924941	4.86534	4.95104	O04359,Expansin
TCONS_00036946	Solyc07g049135.1	1055.69	693.715	640.294	241.523	187.167	208.901	2.37023	2.55076	O24639,Metallocarboxypeptidase inhibitor
TCONS_00036946	Solyc07g049135.1	588.61	1135.25	650.9	191.473	137.054	202.462	2.3999	2.62768	O24639,Metallocarboxypeptidase inhibitor
Solyc01r005360.1	Solyc01g087850.2	0.0328109	0.0458035	0.107153	0.408794	0.938166	0.852641	-3.08801	-3.05221	O82777,Subtilisin-like protease
Solyc01r005360.1	Solyc01g087850.2	0.0718736	0.232413	0.165266	1.35315	1.15668	1.6763	-2.92347	-3.34437	O82777,Subtilisin-like protease
TCONS_00014941	Solyc03g006970.1	0.477099	0.22117	0.192423	12.2742	1.82081	3.15673	-3.84491	-3.91769	P93205,SBT2 protein
TCONS_00014941	Solyc03g006970.1	1.70021	0.501001	1.01184	4.23738	3.28252	8.41697	-2.0927	-2.05148	P93205,SBT2 protein
Solyc12r055130.1	Solyc12g010320.2	688.943	680.689	534.745	275.455	180.033	258.255	1.87331	1.85636	Q38JD4,Temperature-induced lipocalin
Solyc12r055130.1	Solyc12g010320.2	591.758	596.999	525.927	121.282	168.931	156.492	2.16893	2.16938	Q38JD4,Temperature-induced lipocalin
Solyc07r032930.1	Solyc07g005210.3	61.9108	35.6516	50.8035	18.9412	23.0453	44.171	1.26835	1.25463	Q38JE1,Temperature-induced lipocalin
Solyc07r032930.1	Solyc07g005210.3	61.5655	77.8528	54.6385	6.74305	23.6814	10.0878	2.50032	2.52123	Q38JE1,Temperature-induced lipocalin
Solyc09r045270.1	Solyc09g075440.4	417.225	474.417	480.735	294.175	68.6319	142.482	1.85397	1.81047	Q41341,Ethylene receptor
Solyc09r045270.1	Solyc09g075440.4	335.355	254.458	333.165	65.6062	56.5219	48.2984	2.65294	2.44313	Q41341,Ethylene receptor
Solyc02r010820.1	Solyc02g071030.2	0.0154852	0	0.0183895	15.2956	23.3848	13.3546	-9.89487	-8.79555	Q41422,Chlorophyll a-b binding protein, chloroplastic
Solyc02r010820.1	Solyc02g071030.2	1.01009	3.33764	2.90645	29.5312	49.4722	33.1126	-3.71545	-4.35117	Q41422,Chlorophyll a-b binding protein, chloroplastic
Solyc09r042330.1	Solyc09g010210.3	725.153	717.978	466.521	15.9248	12.0138	34.7918	5.40752	5.39526	Q42872,Endoglucanase
Solyc09r042330.1	Solyc09g010210.3	250.44	105.162	112.194	8.20209	19.3092	4.58095	4.08705	4.08138	Q42872,Endoglucanase
Solyc12r057600.1	Solyc12g044950.3	0.465337	0.0273517	0.203593	0.0976449	8.84434	9.8754	-4.18295	-4.2404	Q43500,Lipid desaturase-like protein
Solyc12r057600.1	Solyc12g044950.3	0.357662	0.644362	1.09078	9.23836	9.01169	5.39647	-3.28558	-3.25154	Q43500,Lipid desaturase-like protein
TCONS_00059124	Solyc12g044950.3	0.345338	0.0192835	0.143537	0.0688415	6.272	7.02152	-4.12735	-4.2404	Q43500,Lipid desaturase-like protein
TCONS_00059124	Solyc12g044950.3	0.252159	0.454288	0.787328	6.55858	6.45804	3.79476	-3.28017	-3.25154	Q43500,Lipid desaturase-like protein
Solyc02r011980.1	Solyc02g084240.3	493.017	426.823	508.359	173.82	282.039	223.877	1.55438	1.51509	Q43511,H1 histone-like protein
Solyc02r011980.1	Solyc02g084240.3	465.202	460.485	352.743	101.858	143.12	112.776	2.06809	2.05691	Q43511,H1 histone-like protein
Solyc10r049800.1	Solyc10g075107.1	0.445305	0.0710444	0.151092	110.629	82.6274	91.6124	-8.2261	-8.34575	Q4A1N1,Non-specific lipid-transfer protein
Solyc10r049800.1	Solyc10g075107.1	3.48377	1.49667	2.52966	72.0885	71.0104	65.4732	-4.58163	-4.5548	Q4A1N1,Non-specific lipid-transfer protein
Solyc08r041310.1	Solyc08g080090.3	429.789	401.921	330.998	149.442	62.5214	168.177	2.0644	2.06664	Q4JFW8,Green flesh protein
Solyc08r041310.1	Solyc08g080090.3	362.197	354.657	305.63	29.0481	103.846	91.6038	2.42016	2.43701	Q4JFW8,Green flesh protein
Solyc05r023720.1	Solyc05g005490.4	162.223	123.125	159.788	103.563	59.84	96.9403	1.22323	1.25711	Q5NE21,Carbonic anhydrase
Solyc05r023720.1	Solyc05g005490.4	120.742	130.127	116.543	33.564	54.4511	36.7648	1.78752	1.91903	Q5NE21,Carbonic anhydrase
Solyc09r045780.1	Solyc09g090330.3	55.1725	51.7538	45.941	17.9672	16.0441	20.128	1.96539	2.00461	Q5QJB4,Harpin binding protein 1
Solyc09r045780.1	Solyc09g090330.3	41.4886	44.0243	36.4691	12.7263	19.3232	15.2153	1.59801	1.59436	Q5QJB4,Harpin binding protein 1
Solyc09r045790.1	Solyc09g090330.3	84.9221	79.8746	72.3774	24.7817	22.2267	32.4113	2.04837	2.00461	Q5QJB4,Harpin binding protein 1
Solyc09r045790.1	Solyc09g090330.3	60.8294	61.2645	47.594	18.236	24.1446	25.8509	1.54463	1.59436	Q5QJB4,Harpin binding protein 1
Solyc02r011450.1	Solyc02g079950.3	1.8121	0.897315	1.98955	31.3694	46.4367	38.0392	-4.14403	-4.14827	Q672Q6,Photosystem II oxygen-evolving complex protein 3
Solyc02r011450.1	Solyc02g079950.3	8.90428	18.3023	15.2819	45.1933	59.4939	41.1226	-1.54468	-1.52111	Q672Q6,Photosystem II oxygen-evolving complex protein 3
Solyc01r006410.1	Solyc01g100460.3	13.4458	14.3425	14.7796	8.97363	4.06611	8.60354	1.42	1.40046	Q6A1K9,Anaerobic basic leucine zipper protein
Solyc01r006410.1	Solyc01g100460.3	12.2311	8.06832	10.1085	2.34948	2.93336	2.08258	2.26292	2.2757	Q6A1K9,Anaerobic basic leucine zipper protein
Solyc06r031190.1	Solyc06g061200.1	4.75217	1.32679	2.0659	66.2068	73.3092	62.6912	-4.14534	-4.19725	Q7XJI7,Glycine-rich protein TomR2
Solyc06r031190.1	Solyc06g061200.1	6.91922	2.79081	14.5103	76.28	26.2698	55.2711	-2.51659	-2.4736	Q7XJI7,Glycine-rich protein TomR2
Solyc05r024830.1	Solyc05g014280.4	6851.04	5791.13	4610.88	834.965	142.783	763.57	3.74316	3.72177	Q8L470,Small heat shock protein
Solyc05r024830.1	Solyc05g014280.4	1761.36	4106.08	2513.73	319.969	495.656	685.653	2.72435	2.73083	Q8L470,Small heat shock protein
Solyc08r040320.1	Solyc08g068700.1	5.20054	2.76653	4.48093	46.8151	109.713	100.124	-3.86577	-4.36693	Q8RXB7,N-hydroxycinnamoyl-CoA:tyramine N-hydroxycinnamoyl transferase THT7-1
Solyc08r040320.1	Solyc08g068700.1	9.85467	9.2135	16.1961	79.2582	114.204	112.171	-2.90096	-3.69116	Q8RXB7,N-hydroxycinnamoyl-CoA:tyramine N-hydroxycinnamoyl transferase THT7-1
Solyc02r012050.1	Solyc02g084720.3	1.79567	2.19584	1.75123	3.71957	8.24391	6.7378	-1.20636	-1.61451	Q9LLS9,Beta-galactosidase
Solyc02r012050.1	Solyc02g084720.3	2.91044	1.64449	1.77649	32.1907	15.1958	29.5712	-3.38675	-3.53389	Q9LLS9,Beta-galactosidase
Solyc02r012060.1	Solyc02g084720.3	1.29137	1.51086	1.34187	3.86908	10.1428	7.63882	-1.88438	-1.61451	Q9LLS9,Beta-galactosidase
Solyc02r012060.1	Solyc02g084720.3	2.94104	1.43898	2.10297	41.9175	19.3242	36.1996	-3.69914	-3.53389	Q9LLS9,Beta-galactosidase
Solyc01r005380.1	Solyc01g087840.3	0.0869581	0	0.0590097	0.482895	1.02613	1.00039	-3.5636	-2.93646	Q9ZS42,SBT4E protein
Solyc01r005380.1	Solyc01g087840.3	0.0725657	0.087994	0.105384	1.35748	1.56014	1.6168	-3.86172	-3.3982	Q9ZS42,SBT4E protein
Solyc01r005350.1	Solyc01g087820.2	0.133099	0.0371609	0.316123	3.19221	7.41762	4.52302	-4.48436	-4.43897	Q9ZS44,SBT4B protein
Solyc01r005350.1	Solyc01g087820.2	0.429239	0.707094	0.935047	2.01908	6.34173	2.6877	-2.18906	-2.10134	Q9ZS44,SBT4B protein
Solyc08r041410.1	Solyc08g081190.3	157.353	168.037	124.628	122.299	86.1101	95.0721	1.02459	1.00159	V5YN05,Plasmamembrane intrinsic protein 15
Solyc08r041410.1	Solyc08g081190.3	115.849	145.369	146.381	75.1005	77.2726	71.6155	1.08933	1.10851	V5YN05,Plasmamembrane intrinsic protein 15
