# Supplementary material for: Dissection of mRNA ac4C acetylation modifications in AC and Nr fruits: insights into the regulation of fruit ripening by ethylene
Source: Mol Hortic. 2024 Feb 19;4:5. doi: 10.1186/s43897-024-00082-7 (PMC10875755; doi:10.1186/s43897-024-00082-7)
Supplement: Supplementary file 1 — Additional file 1: Table S1. The differentially expressed genes (DEGs) identified in AC-Br6 vs AC-MG, Nr-Br6 vs Nr-MG, Nr-MG vs AC-MG and Nr-Br6 vs AC-Br6. Table S2. The differentially expressed (DE) lncRNAs in AC-Br6 vs AC-MG, Nr-Br6 vs Nr-MG, Nr-MG vs AC-MG and Nr-Br6 vs AC-Br6. Table S3. The DE lncRNAs and corresponding DE target genes identified in AC-Br6 vs AC-MG, Nr-Br6 vs Nr-MG, Nr-MG vs AC-MG and Nr-Br6 vs AC-Br6. Table S4. The DEGs in the overlap of between Nr-Br6 vs Nr-MG and AC-Br6 vs AC-MG. Table S5. The DE lncRNAs in the overlap of between Nr-Br6 vs Nr-MG and AC-Br6 vs AC-MG. Table S6. The common DE lncRNAs and DE target genes during the ripening process of Nr and AC tomatoes. Table S7. The DEGs related to fruit ripening in the overlap of between Nr-Br6 vs Nr-MG and AC-Br6 vs AC-MG. Table S8. The common DE lncRNAs and DE target genes related to fruit ripening in Nr and AC tomatoes. Table S9. The DAS identified in AC-Br6 vs AC-MG and Nr-Br6 vs Nr-MG. Table S10. The DAS on transcripts identified in AC-Br6 vs AC-MG and Nr-Br6 vs Nr-MG. Table S11. The intersection of differentially acetylated mRNAs (DA mRNAs) and differentially expressed mRNAs (DE mRNAs) in AC-Br6 vs AC-MG and Nr-Br6 vs Nr-MG. Table S12. The intersection of DA mRNAs and DE mRNAs in the overlap of Nr-Br6 vs Nr-MG and AC-Br6 vs AC-MG. Table S13. The DAS identified in Nr-MG vs AC-MG and Nr-Br6 vs AC-Br6. Table S14. The DAS on transcripts identified in Nr-MG vs AC-MG and Nr-Br6 vs AC-Br6. Table S15. The intersection of DA mRNAs and DE mRNAs in Nr-MG vs AC-MG and Nr-Br6 vs AC-Br6. Table S16. The DEGs related to plant hormones synthesis and signal transduction in Nr-MG vs AC-MG and Nr-Br6 vs AC-Br6. Table S17. The DEGs related to fruit texture in Nr-Br6 vs AC-Br6. Table S18. The RNA (mRNA and lncRNA) identified in four tomato samples. Table S19. Transcripts containing acetylation modification sites. [file 43897_2024_82_MOESM1_ESM.zip › Table S7_ESM.xlsx]

## Sheet: Table S7
Table S7 The DEGs related to fruit ripening in the overlap of between Nr-Br6 vs Nr-MG and AC-Br6 vs AC-MG, are illustrated in light green and light pink, respectively
Geneid	Nr_BR6_1	Nr_BR6_2	Nr_BR6_3	Nr_MG_1	Nr_MG_2	Nr_MG_3	logFC	regulated	logCPM	F	PValue	FDR	annotation
Geneid	AC_BR6_1	AC_BR6_2	AC_BR6_3	AC_MG_1	AC_MG_2	AC_MG_3	logFC	regulated	logCPM	F	PValue	FDR	annotation
Solyc12g007230.2	3.95516	4.34874	4.73516	12.6822	12.7792	13.7225	-1.34693	down	3.48703	127.15	7.15039e-06	0.000196265	G9HPV7,Auxin-responsive protein
Solyc12g007230.2	1.37656	1.34984	1.21608	10.2067	16.3556	13.6913	-2.88622	down	3.12185	283.86	5.324e-07	8.58104e-05	G9HPV7,Auxin-responsive protein
Solyc03g120390.3	103.95	86.109	102.209	283.862	292.723	320.564	-1.38266	down	7.72515	219.818	1.04993e-06	7.40225e-05	G9HPW3,Auxin-responsive protein
Solyc03g120390.3	63.0164	73.7025	68.3817	318.363	382.887	320.801	-1.86663	down	7.68752	274.074	6.01589e-07	9.08604e-05	G9HPW3,Auxin-responsive protein
Solyc01g097290.4	0.633301	0.45254	0.560451	22.5123	16.527	14.3887	-4.77996	down	3.23698	419.626	1.04784e-07	2.96398e-05	G9HPW4,Auxin-responsive protein
Solyc01g097290.4	0.243934	0.36323	0.193123	1.41829	11.7969	5.9907	-4.07119	down	1.67333	27.1241	0.00154595	0.00615549	G9HPW4,Auxin-responsive protein
Solyc06g008590.3	0.0451186	0.0468954	0.0491428	10.664	3.77803	6.13739	-6.87401	down	1.65715	140.25	6.56599e-06	0.000188231	G9HPW5,Auxin-responsive protein
Solyc06g008590.3	0.0463433	0	0	1.01621	2.01219	1.42928	-5.79097	down	-0.507473	56.8868	0.000121341	0.00112048	G9HPW5,Auxin-responsive protein
Solyc03g120500.4	3.64274	4.97614	3.85428	18.4963	20.0996	18.7547	-1.95259	down	3.8027	136.383	5.606e-06	0.000170798	G9HPX1,Auxin-responsive protein
Solyc03g120500.4	2.42315	2.58675	2.07357	13.3547	22.5668	12.9235	-2.32256	down	3.39256	103.936	1.67137e-05	0.000364632	G9HPX1,Auxin-responsive protein
Solyc03r018030.1	2.31312	3.11939	2.50349	12.4031	13.5842	12.4809	-2.02954	down	3.45754	151.695	3.86916e-06	0.000139896	G9HPX1,Auxin-responsive protein
Solyc03r018030.1	1.69923	1.62898	1.16075	8.7531	14.9692	8.3307	-2.36943	down	3.02537	80.4572	3.93385e-05	0.00057051	G9HPX1,Auxin-responsive protein
Solyc06g053290.1	10.7305	8.82634	13.5824	6.02017	5.10345	9.83504	1.11063	up	1.72437	14.1499	0.00683739	0.0186263	I7BDN7,SAUR59
Solyc06g053290.1	11.0725	12.4189	7.90379	1.28276	3.32697	1.98065	2.50007	up	1.24627	45.8476	0.000217716	0.00150199	I7BDN7,SAUR59
Solyc06r030800.1	6.70054	5.38781	8.09363	3.58736	3.20329	5.99181	1.1103	up	1.75618	15.0343	0.00587137	0.0166147	I7BDN7,SAUR59
Solyc06r030800.1	6.63529	7.74898	4.8316	0.764385	2.02469	1.26768	2.49332	up	1.28617	44.4924	0.00024346	0.001623	I7BDN7,SAUR59
Solyc01g096070.3	4.69928	3.8469	5.80881	1.33672	1.6406	2.17008	1.71335	up	3.33919	67.8832	6.04742e-05	0.000646614	K4AZZ6,Auxin response factor
Solyc01g096070.3	6.50315	6.3851	3.4215	2.05122	1.88616	2.13703	1.87273	up	3.5988	49.4012	0.000214681	0.0015922	K4AZZ6,Auxin response factor
Solyc02g037530.3	2.09133	1.91796	1.48849	4.58311	8.62424	6.79479	-1.39269	down	3.66001	40.3938	0.000356639	0.00220466	K4B5U7,Auxin response factor
Solyc02g037530.3	2.73723	2.22136	2.70232	7.92376	10.7949	11.1949	-1.72839	down	4.27264	137.509	5.44797e-06	0.000168862	K4B5U7,Auxin response factor
Solyc04g081240.2	10.2712	7.26258	8.32595	2.80613	2.88125	3.08689	1.79248	up	4.6049	215.065	1.13431e-06	7.64959e-05	K4BVK3,Auxin response factor
Solyc04g081240.2	13.1764	15.5736	12.7322	4.71762	4.74303	3.99169	2.06791	up	5.33789	211.605	1.47621e-06	0.000124526	K4BVK3,Auxin response factor
Solyc05g056040.3	1.49298	1.52471	2.00431	5.16173	6.82634	4.94689	-1.51564	down	3.14516	73.8271	4.56973e-05	0.000551303	K4C2S9,Auxin response factor
Solyc05g056040.3	0.650849	0.597419	0.79409	5.48299	7.85557	7.63808	-2.90115	down	3.09565	287.688	5.08125e-07	8.58104e-05	K4C2S9,Auxin response factor
Solyc07g016180.3	2.31313	1.71574	1.78651	5.36732	6.09152	5.93053	-1.34392	down	3.94946	113.648	1.05395e-05	0.000243335	K4CCD5,Auxin response factor
Solyc07g016180.3	1.72794	1.70059	1.61596	3.49301	6.86211	4.24359	-1.06541	down	3.6622	24.7854	0.00152384	0.0060974	K4CCD5,Auxin response factor
Solyc07g042260.4	1.03694	0.616761	0.881343	1.91477	2.73332	2.55846	-1.2746	down	2.51674	38.2421	0.000386089	0.00222319	K4CE89,Auxin response factor
Solyc07g042260.4	0.560248	0.570673	0.402117	1.58933	2.70573	1.58229	-1.47336	down	2.06579	32.6875	0.000678648	0.00344093	K4CE89,Auxin response factor
Solyc11g013480.3	18.3122	29.4817	21.5495	7.46305	8.0905	9.5356	1.71921	up	4.07722	58.5019	0.000117077	0.000989711	K4D6F2,Auxin response factor
Solyc11g013480.3	20.6507	19.3411	17.5207	11.0126	7.82369	10.7426	1.3977	up	3.98052	53.8624	0.000144513	0.00123944	K4D6F2,Auxin response factor
Solyc03g118290.3	108.118	110.312	112.363	89.753	54.0483	78.8586	1.00178	up	8.12053	19.9282	0.00287381	0.00968552	M1B469,Auxin response factor
Solyc03g118290.3	97.9335	74.8764	91.1185	47.7069	48.8914	46.7873	1.11389	up	7.64849	134.665	5.85851e-06	0.000175521	M1B469,Auxin response factor
Solyc11g069190.2	3.79334	3.05125	3.71754	41.3497	25.5643	39.8998	-3.10506	down	5.49712	228.591	1.19443e-06	7.8207e-05	Q2LAI9,Auxin response factor
Solyc11g069190.2	2.60662	2.87047	2.26499	10.2475	16.5722	9.57556	-1.77256	down	4.04372	69.4776	6.35131e-05	0.00076923	Q2LAI9,Auxin response factor
Solyc09g075440.4	18.8917	15.7086	20.1516	4.25748	3.75719	3.82041	2.44313	up	5.61359	526.653	4.63342e-08	2.30634e-05	Q41341,Ethylene receptor
Solyc09g075440.4	29.5345	38.9357	31.3409	22.2075	5.24776	9.96513	1.81047	up	6.70596	11.1119	0.0138979	0.032369	Q41341,Ethylene receptor
Solyc05g050010.3	226.469	246.844	133.59	60.1941	9.43158	22.9016	3.10105	up	8.12228	18.0875	0.00443545	0.0134666	Q659H5,1-aminocyclopropane-1-carboxylate synthase
Solyc05g050010.3	251.358	119.122	211.907	7.04063	6.17888	9.63518	4.89408	up	7.82872	238.101	1.74771e-06	9.46389e-05	Q659H5,1-aminocyclopropane-1-carboxylate synthase
Solyc01g095080.3	129.045	77.7848	50.5512	1.63602	0.851219	1.40339	6.277	up	6.4902	186.86	4.19568e-06	0.000145558	Q6EHI3,Ripening-related ACC synthase 2
Solyc01g095080.3	296.601	306.608	165.096	79.6513	2.42999	27.3203	3.18478	up	8.31145	8.15145	0.0264403	0.0537247	Q6EHI3,Ripening-related ACC synthase 2
Solyc11g072310.2	57.7661	51.9032	62.128	1.77241	1.29651	0.761373	5.71255	up	5.17345	410.421	2.14854e-07	3.69922e-05	Q9ZPP2,Gibberellin 20-oxidase-3
Solyc11g072310.2	33.9333	26.1112	29.1632	11.7693	3.90512	3.62962	2.60614	up	4.52831	24.1754	0.00210311	0.00766026	Q9ZPP2,Gibberellin 20-oxidase-3
Solyc01g097810.3	37.918	35.1775	29.9817	14.2639	18.8311	14.6022	1.35379	up	5.87119	86.8393	2.64423e-05	0.000400437	Q202I0,Zeta-carotene desaturase
Solyc01g097810.3	39.6728	41.4648	33.7299	16.3045	15.4709	19.2301	1.61904	up	6.06064	139.924	6.11107e-06	0.000231234	Q202I0,Zeta-carotene desaturase
Solyc03g007960.3	34.4421	31.3324	33.9674	11.7383	14.4536	11.2585	1.65157	up	4.94877	215.488	1.12645e-06	7.64959e-05	Q0GGX1,Carotene beta-hydroxylase
Solyc03g007960.3	52.1174	53.2751	57.6129	30.9653	12.5612	16.7981	1.84531	up	5.71718	24.4096	0.00205008	0.00752064	Q0GGX1,Carotene beta-hydroxylase
Solyc03g031860.3	2290.24	1495.28	1928.96	136.348	161.85	128.213	3.97546	up	11.038	495.886	5.75321e-08	2.30634e-05	A1Z0Z4,Phytoene synthase
Solyc03g031860.3	3475.48	4720.13	3280.85	1557.33	166.967	592.67	2.68855	up	12.2758	11.3005	0.0133945	0.0313895	A1Z0Z4,Phytoene synthase
Solyc03r013880.1	4167.29	2718.48	3459.92	251.832	297.546	231.274	3.95943	up	10.2678	492.608	5.89201e-08	2.30634e-05	B3VD90,Phytoene synthase
Solyc03r013880.1	6312.86	8679.81	5979.86	2816.64	306.736	1089.67	2.69629	up	11.5169	11.5627	0.0127341	0.0302193	B3VD90,Phytoene synthase
Solyc10g081650.2	75.6638	60.5598	71.4628	22.2572	25.1801	21.9999	1.81576	up	6.92587	352.537	1.95545e-07	3.67329e-05	Prolycopene isomerase
Solyc10g081650.2	65.6562	87.7238	74.6257	41.8916	23.9614	36.4767	1.584	up	7.22257	37.9141	0.000512873	0.00282679	Prolycopene isomerase
Solyc12g008980.3	0.427519	0.467742	0.612697	5.63389	8.73321	6.17431	-3.52709	down	2.74084	233.957	8.41983e-07	6.76435e-05	B2CPI9,Lycopene epsilon cyclase
Solyc12g008980.3	0.115559	0.0516219	0.0274464	2.09629	5.16432	4.35596	-5.35109	down	1.73661	108.602	1.65134e-05	0.000362586	B2CPI9,Lycopene epsilon cyclase
Solyc01g074030.3	0.322344	0.335038	0.752344	7.72805	8.01151	6.99297	-3.78196	down	2.83653	150.316	4.94101e-06	0.000158273	B5M9E4,Beta-glucosidase 01
Solyc01g074030.3	0	0	0.05617	0.990029	6.87484	3.0796	-7.1067	down	1.58012	38.6412	0.000578863	0.00307863	B5M9E4,Beta-glucosidase 01
Solyc01g087210.3	13.3603	11.8628	14.3447	37.6207	73.567	47.9245	-1.54034	down	6.93731	54.438	0.00014965	0.00126702	K4AYB2,Cellulose synthase
Solyc01g087210.3	27.8397	16.5182	21.7058	140.888	100.794	139.612	-2.30154	down	8.1625	123.338	9.47618e-06	0.00023089	K4AYB2,Cellulose synthase
Solyc01g110000.3	1.51224	1.14349	1.44043	18.2209	15.0137	22.7438	-3.32513	down	4.65006	248.69	8.43477e-07	0.000102419	K4B3L3,Beta-galactosidase
Solyc01g110000.3	0.996852	0.334743	1.14423	13.2825	4.90246	8.07485	-3.19163	down	3.67787	37.2719	0.000602383	0.00302721	K4B3L3,Beta-galactosidase
Solyc01g110340.4	0.337156	0.322741	0.200194	1.81228	0.994637	0.811504	-1.64426	down	0.452045	13.8914	0.00715783	0.0192699	K4B3P7,Endoglucanase
Solyc01g110340.4	0.515814	0.268064	0.612895	1.02481	1.22041	2.30951	-1.47457	down	0.859589	13.4191	0.00752452	0.0198022	K4B3P7,Endoglucanase
Solyc02g078950.4	0.221012	0.24503	0.304918	4.02313	2.40919	6.60887	-3.84064	down	2.67663	85.7843	4.39379e-05	0.000540031	K4B9B9,Beta-galactosidase
Solyc02g078950.4	0.105939	0.0845079	0.0898625	1.02575	2.53228	1.48669	-3.67856	down	1.23544	99.2241	1.95271e-05	0.000393679	K4B9B9,Beta-galactosidase
Solyc02g084720.3	4.93537	2.52973	3.35387	61.8744	29.4117	55.1433	-3.53389	down	6.43783	97.6133	3.30033e-05	0.000461739	Q9LLS9,Beta-galactosidase
Solyc02g084720.3	2.4747	2.93997	2.4965	6.39301	15.3298	11.9344	-1.61451	down	4.47529	37.5244	0.000518446	0.00284913	Q9LLS9,Beta-galactosidase
Solyc02g088100.3	2.21805	1.67924	1.96849	103.436	46.076	78.9614	-5.05083	down	5.84878	224.133	2.12925e-06	0.00010734	Q9ZP31,Expansin
Solyc02g088100.3	0.478152	0.345526	0.701436	17.9701	31.4244	19.4053	-5.03516	down	4.00408	258.972	9.90362e-07	0.00010959	Q9ZP31,Expansin
Solyc02r012050.1	2.91044	1.64449	1.77649	32.1907	15.1958	29.5712	-3.37337	down	4.85707	89.5	4.32699e-05	0.000536213	E3UVW8,Beta-galactosidase
Solyc02r012050.1	1.79567	2.19584	1.75123	3.71957	8.24391	6.7378	-1.23076	down	3.07354	24.0329	0.00166566	0.00649714	E3UVW8,Beta-galactosidase
Solyc02r012060.1	2.94104	1.43898	2.10297	41.9175	19.3242	36.1996	-3.68517	down	5.55579	98.4892	3.20934e-05	0.000452525	E3UVW8,Beta-galactosidase
Solyc02r012060.1	1.29137	1.51086	1.34187	3.86908	10.1428	7.63882	-1.90838	down	3.4915	41.6102	0.000379634	0.00229974	E3UVW8,Beta-galactosidase
Solyc03g071570.3	0.996146	0.872507	0.999657	5.66532	2.68502	6.32631	-2.11938	down	2.44806	42.3964	0.000328365	0.00199202	K4BHI7,Pectate lyase
Solyc03g071570.3	0.643803	0.706152	0.764547	1.92508	2.42279	2.15365	-1.16738	down	1.41683	43.462	0.000284242	0.00190571	K4BHI7,Pectate lyase
Solyc03g083360.3	1.93553	0.819219	1.83649	12.8995	7.08983	12.3664	-2.59563	down	3.66746	52.0961	0.000215253	0.00148785	K4BIB2,Pectinesterase
Solyc03g083360.3	1.12726	0.778232	0.413771	6.02639	5.66497	3.62875	-2.27192	down	2.55883	32.5663	0.000820422	0.00394006	K4BIB2,Pectinesterase
Solyc03g111690.4	830.642	325.117	593.221	49.99	23.4874	22.8761	4.39736	up	9.24074	85.8208	4.93025e-05	0.000575707	K4BK32,Pectate lyase
Solyc03g111690.4	1720	1991.58	1915.15	305.029	81.778	101.117	3.91862	up	11.0749	41.0693	0.000486407	0.00272516	K4BK32,Pectate lyase
Solyc03g121540.3	72.5133	68.0683	54.9699	16.9747	13.4156	18.8263	2.43362	up	7.12776	159.232	3.92911e-06	0.000191848	Q9ZP11,Beta-galactosidase
Solyc03g121540.3	59.9089	36.5277	38.3395	13.1968	11.4416	8.11367	2.27064	up	6.50374	84.9397	4.44162e-05	0.000543684	Q9ZP11,Beta-galactosidase
Solyc03g123630.4	5.34627	2.88834	2.03181	88.9979	31.5974	149.055	-4.4829	down	6.61568	45.6969	0.000333029	0.00200956	K4BN62,Pectinesterase
Solyc03g123630.4	2.03458	1.27949	0.797569	13.9001	27.8742	27.4371	-3.58915	down	4.58169	78.6465	7.10354e-05	0.000820475	K4BN62,Pectinesterase
Solyc03r015990.1	3.89448	1.36444	3.57458	24.1323	13.4929	23.835	-2.57913	down	3.4634	41.6595	0.000419122	0.00235467	K4BIB2,Pectinesterase
Solyc03r015990.1	1.88773	1.48076	0.61382	11.5133	10.6382	6.59722	-2.39992	down	2.3185	30.2351	0.0010265	0.00461862	K4BIB2,Pectinesterase
Solyc03r018290.1	4.19883	2.0292	1.39821	65.6353	23.4535	113.027	-4.49014	down	4.7259	42.4207	0.000414166	0.00233421	K4BN62,Pectinesterase
Solyc03r018290.1	1.67568	0.828313	0.717686	11.2806	20.9746	21.745	-3.57573	down	2.7666	85.8704	4.00216e-05	0.000578011	K4BN62,Pectinesterase
Solyc04g071650.4	10.3027	4.06419	7.2797	173.627	83.2353	174.744	-4.09939	down	8.12105	88.8164	4.43149e-05	0.000543182	K4BTF5,Cellulose synthase
Solyc04g071650.4	1.95176	1.32924	1.1991	20.3083	42.1569	29.5173	-3.88361	down	5.77735	165.222	5.73952e-06	0.0002281	K4BTF5,Cellulose synthase
Solyc04g072850.4	0.0990658	0.0171612	0.0719344	7.60885	2.77445	12.7787	-6.68468	down	3.25397	73.6021	7.92398e-05	0.000771017	H1AC33,Beta-D-xylosidase
Solyc04g072850.4	0	0.0189398	0.0201398	0.354976	1.30209	0.445552	-5.22473	down	-0.172581	37.007	0.000466496	0.00264269	H1AC33,Beta-D-xylosidase
Solyc04g081300.4	3.6163	3.33159	4.38644	53.7087	24.7616	45.0572	-3.2137	down	5.48088	111.916	2.0026e-05	0.000347054	K4BVK9,Endoglucanase
Solyc04g081300.4	0.991931	0.80137	0.751893	8.70883	13.2201	10.6072	-3.20981	down	3.4489	314.374	3.72898e-07	7.81858e-05	K4BVK9,Endoglucanase
Solyc04r023340.1	4.88404	4.64303	5.90352	73.2806	34.6423	60.1017	-3.21136	down	4.39195	117.591	1.64231e-05	0.000310298	K4BVK9,Endoglucanase
Solyc04r023340.1	1.19298	1.3323	1.34407	11.9517	18.173	14.8499	-3.0776	down	2.40796	304.592	4.16395e-07	8.36092e-05	K4BVK9,Endoglucanase
Solyc05g005080.3	8.91627	5.89421	9.50688	191.295	125.594	186.901	-4.14569	down	7.70373	298.035	5.44412e-07	5.44593e-05	K4BW39,Endoglucanase
Solyc05g005080.3	1.05268	0.969885	1.08343	35.7613	89.6477	49.2197	-5.33692	down	6.00081	242.749	1.74995e-06	0.00013474	K4BW39,Endoglucanase
Solyc05g014000.4	0	0	0.0311787	62.4828	24.0345	71.0968	-11.895	down	5.20712	205.291	3.0993e-06	0.000129045	K4BYC1,Pectate lyase
Solyc05g014000.4	0.0588052	0.164182	0	1.49462	7.75322	5.03782	-5.46485	down	1.67198	35.978	0.000708599	0.00355236	K4BYC1,Pectate lyase
Solyc05g055510.3	1.60681	0.686892	0.889177	5.32828	2.43405	2.6744	-1.48837	down	1.89508	12.8928	0.00922254	0.023138	K4C2M7,Pectate lyase
Solyc05g055510.3	2.54219	1.62021	1.58062	8.25166	5.68038	5.56445	-1.32654	down	2.74381	20.7259	0.0025986	0.00893197	K4C2M7,Pectate lyase
Solyc06g051800.3	64.6393	68.3154	83.495	11.8275	3.67256	8.64596	3.57674	up	6.08016	59.5195	0.000164356	0.00132962	O04359,Expansin
Solyc06g051800.3	41.6458	51.8301	39.956	2.69326	1.52819	0.860701	4.95104	up	5.21788	140.847	1.0368e-05	0.000240884	O04359,Expansin
Solyc06g083580.4	2.4955	1.58157	4.86161	170.824	184.087	211.555	-5.7635	down	7.56945	187.982	4.11565e-06	0.000144721	K4CAL3,Pectate lyase
Solyc06g083580.4	0.33343	0.465463	0.247478	55.5836	87.3159	55.0707	-7.09637	down	5.92461	575.41	6.52545e-08	3.79868e-05	K4CAL3,Pectate lyase
Solyc06r030690.1	41.9444	52.2863	40.6072	2.87537	1.58672	0.924941	4.88125	up	4.97943	140.189	1.05235e-05	0.000243335	O04359,Expansin
Solyc06r030690.1	65.5337	69.1257	86.911	11.9333	3.56535	8.84296	3.59861	up	5.85616	57.0473	0.000186438	0.00145096	O04359,Expansin
Solyc07g017600.3	27.878	17.445	16.7586	90.9146	48.0719	91.7628	-1.66389	down	6.52888	29.5662	0.00115353	0.00481579	K4CCH4,Pectinesterase
Solyc07g017600.3	8.10546	5.83271	3.06087	40.3382	46.2586	34.4646	-2.37658	down	5.35244	44.8989	0.000376227	0.00228922	K4CCH4,Pectinesterase
Solyc07g064870.3	0.195683	0.0762709	0.13321	5.7285	3.26605	4.47464	-4.80527	down	1.95751	185.044	1.92766e-06	9.91699e-05	K4CHG6,Endoglucanase
Solyc07g064870.3	0.100497	0.0561171	0.0895091	2.75463	1.5964	2.49678	-4.3357	down	0.959507	120.696	1.00964e-05	0.000283367	K4CHG6,Endoglucanase
Solyc08g005800.4	3.35524	1.90715	3.54029	63.0299	26.6359	58.2342	-3.84648	down	5.33881	93.8753	3.72873e-05	0.000495495	M1C8D8,Pectin acetylesterase
Solyc08g005800.4	0.403865	0.451031	0.575531	9.44633	33.1463	14.8237	-4.84603	down	3.7929	93.8743	4.13412e-05	0.000588955	M1C8D8,Pectin acetylesterase
Solyc08g061100.3	93.0155	70.2131	84.6664	306.546	225.095	315.763	-1.54112	down	9.35883	90.6689	2.28388e-05	0.000369112	K4CKQ2,Cellulose synthase
Solyc08g061100.3	48.5205	47.5102	54.9332	120.239	186.817	138.476	-1.10189	down	8.43974	52.5402	0.000156423	0.00129905	K4CKQ2,Cellulose synthase
Solyc08g081620.4	5.50317	6.70477	3.94308	1.03576	1.29217	0.954465	2.54731	up	2.63497	100.07	1.64555e-05	0.000310585	Q42871,Endoglucanase
Solyc08g081620.4	6.5385	4.48717	6.32741	2.51231	1.32143	3.16421	1.74913	up	2.97694	25.5696	0.00159974	0.00630626	Q42871,Endoglucanase
Solyc09g010210.3	184.289	76.8692	81.4332	5.85742	14.521	3.32364	4.08138	up	6.8752	40.9444	0.000459168	0.0024948	Q42872,Endoglucanase
Solyc09g010210.3	541.413	528.495	343.206	11.545	8.90788	25.6267	5.39526	up	8.99207	119.694	1.92431e-05	0.000390168	Q42872,Endoglucanase
Solyc09g010860.4	0.468166	0.221183	0.185426	2.66412	0.529758	1.34754	-2.13407	down	-0.0933814	10.5266	0.0139767	0.0324184	Q9ZP32,Expansin
Solyc09g010860.4	0.0874317	0.244106	0.259573	1.35075	1.64348	1.47308	-2.47273	down	-0.241506	33.9216	0.000607232	0.00317456	Q9ZP32,Expansin
Solyc09g091430.4	20.1383	16.6418	20.2635	0.676276	0.586809	0.836165	4.99711	up	4.42119	1047.8	3.86843e-09	1.25922e-05	K4CWG9,Pectate lyase
Solyc09g091430.4	12.3511	17.6478	16.6574	5.91751	0.810879	3.6126	2.57018	up	4.41596	14.9064	0.00710601	0.0191553	K4CWG9,Pectate lyase
Solyc09r042330.1	250.44	105.162	112.194	8.20209	19.3092	4.58095	4.09329	up	6.76601	43.3937	0.00038761	0.00222625	Q42872,Endoglucanase
Solyc09r042330.1	725.153	717.978	466.521	15.9248	12.0138	34.7918	5.38394	up	8.8686	120.201	1.92355e-05	0.000390168	Q42872,Endoglucanase
Solyc10g038130.3	3.14652	2.84794	3.67313	12.1698	7.71721	11.0517	-1.4444	down	3.24141	55.2468	0.000119217	0.000998429	K4CZD6,Pectin acetylesterase
Solyc10g038130.3	2.04122	1.96875	2.13023	6.81262	5.92819	6.14698	-1.17969	down	2.51626	54.5268	0.000138967	0.00121227	K4CZD6,Pectin acetylesterase
Solyc10r050140.1	2707.62	3304.95	3659.74	8.35055	12.861	48.4937	7.36199	up	9.78016	85.0307	5.07386e-05	0.000587146	Q70Y32,Putative polygalacturonase
Solyc10r050140.1	7693.5	7569.05	5237.56	1302.38	19.3054	114.989	4.17862	up	11.0363	8.05905	0.0270377	0.0547201	Q70Y32,Putative polygalacturonase
Solyc11g005770.2	0.98482	1.7509	2.46994	3.84587	4.26692	4.66501	-1.05479	down	2.30195	11.4322	0.0115822	0.027814	K4D4J0,Pectinesterase
Solyc11g005770.2	1.02486	0.579709	1.37514	3.06452	5.73676	4.13533	-1.65271	down	2.04297	24.0646	0.00168582	0.0065514	K4D4J0,Pectinesterase
Solyc11g008820.2	1.28057	0.735838	1.33809	4.96638	5.41919	6.42177	-2.09535	down	2.74621	94.2972	1.99832e-05	0.000346645	M1BBU6,Endoglucanase
Solyc11g008820.2	1.39019	1.13455	0.812759	4.14625	5.50382	6.81602	-1.83532	down	2.66099	54.6567	0.000137915	0.00120841	M1BBU6,Endoglucanase
Solyc11g018500.3	0.4117	0.331851	0.485026	25.2177	13.5291	29.6468	-5.5643	down	4.80075	240.798	1.68453e-06	9.27573e-05	K4D6Q4,Beta-galactosidase
Solyc11g018500.3	0.069041	0.14457	0.0819896	3.26011	8.09745	4.19945	-5.23791	down	2.56495	142.087	7.4199e-06	0.000246944	K4D6Q4,Beta-galactosidase
Solyc11g069270.2	13.6892	10.7397	13.3172	4.74315	4.22009	5.68536	1.59912	up	4.75488	141.164	4.9727e-06	0.000158475	E3UVW7,Beta-galactosidase
Solyc11g069270.2	9.1711	9.53754	7.06451	8.10793	4.60555	4.25553	1.02414	up	4.48076	10.5092	0.0153072	0.0349975	E3UVW7,Beta-galactosidase
Solyc12g055970.3	0.0626917	0.114031	0	1.28553	2.60703	2.13196	-4.77827	down	0.473454	51.2916	0.000171319	0.00126659	K4DFS8,Endoglucanase
Solyc12g055970.3	0.0321968	0	0	0.288822	1.34681	0.772321	-5.40854	down	-0.84183	28.6702	0.00100054	0.00454424	K4DFS8,Endoglucanase
Solyc12g056580.2	9.13438	4.13663	6.12968	40.7559	20.5109	32.2949	-2.04859	down	6.09295	36.3181	0.000648847	0.00319823	K4DFY9,Cellulose synthase
Solyc12g056580.2	4.37491	3.17874	4.98677	14.6287	18.9229	17.2196	-1.56219	down	5.20718	82.5363	3.60503e-05	0.000543101	K4DFY9,Cellulose synthase
Solyc12g098340.2	6.20288	5.90472	8.55883	57.9162	53.165	66.2689	-2.86679	down	5.49971	317.236	2.85061e-07	3.95531e-05	K4DHK8,Pectinesterase
Solyc12g098340.2	1.3784	0.889417	0.654765	26.4244	47.652	30.6501	-4.68246	down	4.49392	194.937	3.14655e-06	0.000170713	K4DHK8,Pectinesterase
Solyc10g008665.1	0.282723	0.195905	0.359263	4.78032	5.81186	6.13344	-4.05904	down	0.395987	182.173	2.03665e-06	0.000104478	A0A1U8ENC5,anthocyanin 5-aromatic acyltransferase-like
Solyc10g008665.1	0	0.0540522	0.057477	1.15779	3.63914	2.48783	-5.41171	down	-0.827487	46.1587	0.000235497	0.00168758	A0A1U8ENC5,anthocyanin 5-aromatic acyltransferase-like
Solyc11g011920.2	14.2572	9.31845	10.1767	60.5918	76.6681	73.4686	-2.40848	down	6.1459	215.898	1.11891e-06	7.64959e-05	B1Q3F1,Glutamate decarboxylase
Solyc11g011920.2	6.69728	4.14621	5.15815	23.3879	94.1161	50.2658	-2.89856	down	5.60876	37.3491	0.000637535	0.00329242	B1Q3F1,Glutamate decarboxylase
Solyc07g042830.4	7.15821	6.76733	8.07659	4.17091	3.29599	3.32639	1.26259	up	3.69221	87.149	2.6125e-05	0.000397929	B2ZGM9,Starch synthase, chloroplastic/amyloplastic
Solyc07g042830.4	7.82183	10.3186	8.60375	4.88238	4.05884	4.29977	1.4519	up	4.02328	76.2376	4.68458e-05	0.000635523	B2ZGM9,Starch synthase, chloroplastic/amyloplastic
Solyc09g092130.3	0.420128	0.516627	0.773407	4.27874	3.93712	5.53728	-2.77134	down	3.16426	122.503	9.02633e-06	0.000226678	H9BYP6,Sucrose-phosphate synthase B
Solyc09g092130.3	0.249195	0.298661	0.0433069	2.22935	1.87303	1.63151	-2.82179	down	1.83117	25.0165	0.00181384	0.00689723	H9BYP6,Sucrose-phosphate synthase B
Solyc01g099150.5.1	11.3773	9.80209	9.88326	0.862117	1.00922	1.30961	3.52652	up	4.10164	445.08	8.48273e-08	2.65815e-05	K4B0V2,Lipoxygenase
Solyc01g099150.5.1	17.8997	15.8889	9.89522	5.56591	1.41726	3.08466	2.52438	up	4.81198	21.3552	0.00290923	0.00977163	K4B0V2,Lipoxygenase
Solyc01g099190.4	801.168	742.869	690.05	304.795	218.589	254.968	1.75938	up	10.614	122.89	8.04594e-06	0.000209467	K4B0V6,Lipoxygenase
Solyc01g099190.4	661.169	825.015	949.827	578.176	267.872	323.873	1.47124	up	10.9114	16.8437	0.00459796	0.0138537	K4B0V6,Lipoxygenase
Solyc02g063490.3	43.2376	33.3063	38.3041	13.6522	14.5367	12.7873	1.72126	up	5.48702	290.935	3.88109e-07	4.59756e-05	K4B6N4,Malate dehydrogenase
Solyc02g063490.3	78.8217	91.5794	79.407	18.9692	14.4307	15.9655	2.77471	up	6.53056	252.916	7.95522e-07	0.000101637	K4B6N4,Malate dehydrogenase
Solyc02g081300.3	0.117873	0.168458	0.0802416	0.46115	1.50053	0.976212	-2.73684	down	0.663847	28.989	0.000955514	0.000101637	K4BA00,Sucrose synthase
Solyc02g081300.3	0.0454024	0.10141	0.035945	0.384656	0.7693	0.449466	-2.6517	down	-0.225644	29.6982	0.0009022	0.00421689	K4BA00,Sucrose synthase
Solyc03g025320.4	40.3301	22.7382	36.6886	401.042	255.447	505.848	-3.31756	down	8.32115	114.077	1.88434e-05	0.000335602	K4BF05,Alcohol acyl transferase
Solyc03g025320.4	19.1741	14.2961	18.986	121.02	195.476	225.232	-2.90185	down	7.14069	165.531	3.87883e-06	0.000190437	K4BF05,Alcohol acyl transferase
Solyc03g120990.3	0.63688	0.431277	0.441435	4.48859	5.37226	4.0171	-2.95994	down	2.45468	223.31	9.92972e-07	7.18203e-05	K4BMP8,Malic enzyme
Solyc03g120990.3	0.336996	0.0442768	0.447281	4.72225	4.95433	4.99287	-3.69404	down	2.37683	39.5554	0.000541559	0.00292812	K4BMP8,Malic enzyme
Solyc04g064620.4	0	0.0891705	0.280332	2.84715	3.54338	7.24352	-4.97021	down	1.16941	38.8196	0.000514662	0.00270203	K4BT53,Bidirectional sugar transporter SWEET
Solyc04g064620.4	0	0	0	0.702658	3.89612	1.0569	-9.06474	down	-0.163311	31.5049	0.00292317	0.0097962	K4BT53,Bidirectional sugar transporter SWEET
Solyc05g024260.3	69.4604	37.3612	69.6021	26.077	24.8567	18.9977	1.77679	up	5.83862	39.3918	0.000498964	0.00277026	K4BZR4,Bidirectional sugar transporter SWEET
Solyc05g024260.3	194.592	251.62	239.581	24.6257	14.0191	19.5031	3.80203	up	7.42743	226.333	1.66776e-06	9.21156e-05	K4BZR4,Bidirectional sugar transporter SWEET
Solyc08g005760.1	1.22555	1.65931	1.52807	0.0348071	0.0364945	0.0378198	5.49467	up	0.181849	229.755	8.97831e-07	6.87929e-05	K4CI65,Alcohol acyltransferase 2
Solyc08g005760.1	1.73916	1.7388	1.92765	0.726405	0	0.245958	2.8426	up	0.695745	8.65109	0.0234941	0.0489321	K4CI65,Alcohol acyltransferase 2
Solyc09g007890.1	0.776412	0.739914	0.504041	2.50734	1.81985	1.59636	-1.11559	down	1.47107	14.1558	0.00683027	0.0186212	K4CQH8,Phenylalanine ammonia-lyase
Solyc09g007890.1	4.48496	2.19985	4.00678	0.946317	2.18967	1.97372	1.29371	up	2.55222	13.1442	0.00889181	0.0225216	K4CQH8,Phenylalanine ammonia-lyase
Solyc09g007900.4	7.62088	4.79056	5.1483	17.3205	14.411	18.0669	-1.05741	down	4.69826	23.3272	0.00188484	0.00708984	K4CQH9,Phenylalanine ammonia-lyase
Solyc09g007900.4	32.2636	18.4433	33.5734	7.03884	16.2281	13.0143	1.44527	up	5.66311	19.1305	0.00370672	0.0114592	K4CQH9,Phenylalanine ammonia-lyase
Solyc09g075860.3	1.45942	1.58712	1.36881	5.819	4.70962	8.81846	-1.88804	down	3.60988	59.0206	0.000111888	0.000963031	K4CVG3,Lipoxygenase
Solyc09g075860.3	1.13122	0.914558	0.857124	2.43488	3.42485	3.27397	-1.19085	down	2.60161	47.09	0.000221179	0.00162196	K4CVG3,Lipoxygenase
Solyc12g008430.3	30.303	34.7289	29.8338	0.645483	0.375257	0.572247	6.32662	up	5.09553	646.12	2.99084e-08	3.17968e-05	K4DBT1,Malic enzyme
Solyc12g008430.3	7.00675	9.14973	5.26056	0.0256774	0.309605	0.0278999	6.11947	up	2.86429	75.9924	7.18192e-05	0.000724469	K4DBT1,Malic enzyme
Solyc12g009300.3	1.57772	0.96377	1.53755	53.9947	24.8765	103.874	-5.25681	down	6.50249	82.9064	5.48795e-05	0.000613383	K4DC18,Sucrose synthase
Solyc12g009300.3	2.06122	1.73042	1.36739	9.37263	19.0961	18.4703	-2.7095	down	4.58556	96.4131	2.76812e-05	0.000479898	K4DC18,Sucrose synthase
Solyc11g007990.2	51.1319	101.04	86.1849	169.827	282.109	198.529	-1.19309	down	7.81949	14.8371	0.00682836	0.0183949	Q5NE17,Malate dehydrogenase
Solyc11g007990.2	14.236	12.7632	9.16016	158.203	185.281	187.409	-3.42038	down	7.02638	338.239	2.88782e-07	6.87342e-05	Q5NE17,Malate dehydrogenase
Solyc08g005770.3	1610.1	1579.55	1525.75	49.6164	19.292	35.2459	5.73658	up	10.7093	215.834	2.28688e-06	0.000111593	Q6QLX4,Alcohol acyl transferase
Solyc08g005770.3	1174.66	1020.51	1188.19	425.084	58.2826	214.707	2.66876	up	10.5181	14.4546	0.00764338	0.0203132	Q6QLX4,Alcohol acyl transferase
Solyc06r031860.1	0.279789	0.279622	0.503999	1.28914	1.3151	1.80453	-1.81678	down	0.857313	37.3199	0.000416589	0.0023441	Q70ET6,Bidirectional sugar transporter SWEET
Solyc06r031860.1	0.265277	0.0246882	0.118136	1.1017	0.983253	0.871172	-2.37759	down	0.142563	13.96	0.00721232	0.0193963	Q70ET6,Bidirectional sugar transporter SWEET
Solyc09g010090.5.1	0.123218	0.143137	0.165786	0.422413	0.237849	0.475975	-1.15547	down	0.652433	13.2013	0.0078087	0.0203596	Q8L4N2,Cell-wall invertase
Solyc09g010090.5.1	0.0893384	0.141344	0.0353646	0.185512	0.283829	0.437956	-1.29197	down	0.199962	6.17592	0.0413233	0.0768511	Q8L4N2,Cell-wall invertase
Solyc01g099160.4	119.301	91.7962	87.2437	19.8958	20.0207	22.7174	2.4883	up	7.40635	332.382	2.41334e-07	3.69922e-05	Q9FT17,Lipoxygenase
Solyc01g099160.4	151.793	94.9127	74.7401	78.2147	27.0591	37.1264	1.58484	up	7.80498	10.0683	0.0171822	0.038292	Q9FT17,Lipoxygenase
Solyc01g006540.4	380.387	346.402	362.311	67.0735	15.4462	30.1827	3.66874	up	9.45158	38.4085	0.000588892	0.00311339	K4ASM0,Lipoxygenase
Solyc01g006540.4	475.846	893.435	600.526	17.3677	14.3053	22.2497	5.44677	up	10.142	237.62	1.55184e-06	8.91801e-05	K4ASM0,Lipoxygenase
Solyc01r001030.1	887.197	1796.23	1225.87	31.604	24.1742	41.9123	5.57899	up	8.61573	200.264	3.07321e-06	0.000129045	K4ASM0,Lipoxygenase
Solyc01r001030.1	741.239	662.879	680.258	130.689	30.4836	54.6574	3.6667	up	7.87516	38.4517	0.000587015	0.00310531	K4ASM0,Lipoxygenase
