# Supplementary material for: Dissection of mRNA ac4C acetylation modifications in AC and Nr fruits: insights into the regulation of fruit ripening by ethylene
Source: Mol Hortic. 2024 Feb 19;4:5. doi: 10.1186/s43897-024-00082-7 (PMC10875755; doi:10.1186/s43897-024-00082-7)
Supplement: Supplementary file 1 — Additional file 1: Table S1. The differentially expressed genes (DEGs) identified in AC-Br6 vs AC-MG, Nr-Br6 vs Nr-MG, Nr-MG vs AC-MG and Nr-Br6 vs AC-Br6. Table S2. The differentially expressed (DE) lncRNAs in AC-Br6 vs AC-MG, Nr-Br6 vs Nr-MG, Nr-MG vs AC-MG and Nr-Br6 vs AC-Br6. Table S3. The DE lncRNAs and corresponding DE target genes identified in AC-Br6 vs AC-MG, Nr-Br6 vs Nr-MG, Nr-MG vs AC-MG and Nr-Br6 vs AC-Br6. Table S4. The DEGs in the overlap of between Nr-Br6 vs Nr-MG and AC-Br6 vs AC-MG. Table S5. The DE lncRNAs in the overlap of between Nr-Br6 vs Nr-MG and AC-Br6 vs AC-MG. Table S6. The common DE lncRNAs and DE target genes during the ripening process of Nr and AC tomatoes. Table S7. The DEGs related to fruit ripening in the overlap of between Nr-Br6 vs Nr-MG and AC-Br6 vs AC-MG. Table S8. The common DE lncRNAs and DE target genes related to fruit ripening in Nr and AC tomatoes. Table S9. The DAS identified in AC-Br6 vs AC-MG and Nr-Br6 vs Nr-MG. Table S10. The DAS on transcripts identified in AC-Br6 vs AC-MG and Nr-Br6 vs Nr-MG. Table S11. The intersection of differentially acetylated mRNAs (DA mRNAs) and differentially expressed mRNAs (DE mRNAs) in AC-Br6 vs AC-MG and Nr-Br6 vs Nr-MG. Table S12. The intersection of DA mRNAs and DE mRNAs in the overlap of Nr-Br6 vs Nr-MG and AC-Br6 vs AC-MG. Table S13. The DAS identified in Nr-MG vs AC-MG and Nr-Br6 vs AC-Br6. Table S14. The DAS on transcripts identified in Nr-MG vs AC-MG and Nr-Br6 vs AC-Br6. Table S15. The intersection of DA mRNAs and DE mRNAs in Nr-MG vs AC-MG and Nr-Br6 vs AC-Br6. Table S16. The DEGs related to plant hormones synthesis and signal transduction in Nr-MG vs AC-MG and Nr-Br6 vs AC-Br6. Table S17. The DEGs related to fruit texture in Nr-Br6 vs AC-Br6. Table S18. The RNA (mRNA and lncRNA) identified in four tomato samples. Table S19. Transcripts containing acetylation modification sites. [file 43897_2024_82_MOESM1_ESM.zip › Table S8_ESM.xlsx]

## Sheet: Table S8
Table S8 The common DE lncRNAs and DE target genes related to fruit ripening in Nr and AC tomatoes.
DE lncRNA	DE target_gene	AC_BR6_1	AC_BR6_2	AC_BR6_3	AC_MG_1	AC_MG_2	AC_MG_3	logFC (lncRNA)	logFC (target gene)	annotation
DE lncRNA	DE target_gene	Nr_BR6_1	Nr_BR6_2	Nr_BR6_3	Nr_MG_1	Nr_MG_2	Nr_MG_3	logFC (lncRNA)	logFC (target gene)	annotation
Solyc10r050140.1	Solyc10g080210.2	7693.5	7569.05	5237.56	1302.38	19.3054	114.989	4.19704	4.17295	A0A1U8EIL1,polygalacturonase-2 isoform X1
Solyc10r050140.1	Solyc10g080210.2	2707.62	3304.95	3659.74	8.35055	12.861	48.4937	7.34231	7.36929	A0A1U8EIL1,polygalacturonase-2 isoform X1
Solyc03r013880.1	Solyc03g031860.3	6312.86	8679.81	5979.86	2816.64	306.736	1089.67	2.7147	2.68855	A1Z0Z4,Phytoene synthase
Solyc03r013880.1	Solyc03g031860.3	4167.29	2718.48	3459.92	251.832	297.546	231.274	3.94588	3.97546	A1Z0Z4,Phytoene synthase
TCONS_00003227	Solyc01g099590.4	17.2677	21.9792	20.2431	12.1708	9.53873	8.83575	1.41411	1.39177	A3FMP5,Glutathione-S-transferase
TCONS_00003227	Solyc01g099590.4	13.7399	26.0911	18.4691	9.10295	13.3005	11.0924	1.03728	1.05492	A3FMP5,Glutathione-S-transferase
Solyc06r030800.1	Solyc06g053290.1	6.70054	5.38781	8.09363	3.58736	3.20329	5.99181	1.12654	1.11063	I7BDN7,SAUR59
Solyc06r030800.1	Solyc06g053290.1	6.63529	7.74898	4.8316	0.764385	2.02469	1.26768	2.47931	2.50007	I7BDN7,SAUR59
Solyc01r001030.1	Solyc01g006540.4	741.239	662.879	680.258	130.689	30.4836	54.6574	3.6837	3.66874	K4ASM0,Lipoxygenase
Solyc01r001030.1	Solyc01g006540.4	887.197	1796.23	1225.87	31.604	24.1742	41.9123	5.5587	5.44677	K4ASM0,Lipoxygenase
Solyc01r005290.1	Solyc01g087210.3	3.41267	3.64058	2.601	10.5599	19.6884	12.6836	-1.65752	-1.54034	K4AYB2,Cellulose synthase
Solyc01r005290.1	Solyc01g087210.3	6.79374	5.2573	5.88734	36.0717	24.2971	31.6343	-2.13895	-2.30154	K4AYB2,Cellulose synthase
Solyc03r015990.1	Solyc03g083360.3	1.88773	1.48076	0.61382	11.5133	10.6382	6.59722	-2.37158	-2.27192	K4BIB2,Pectinesterase
Solyc03r015990.1	Solyc03g083360.3	3.89448	1.36444	3.57458	24.1323	13.4929	23.835	-2.59402	-2.59563	K4BIB2,Pectinesterase
Solyc03r018290.1	Solyc03g123630.4	1.67568	0.828313	0.717686	11.2806	20.9746	21.745	-3.55089	-3.58915	K4BN62,Pectinesterase
Solyc03r018290.1	Solyc03g123630.4	4.19883	2.0292	1.39821	65.6353	23.4535	113.027	-4.50227	-4.4829	K4BN62,Pectinesterase
Solyc06r030690.1	Solyc06g051800.3	65.5337	69.1257	86.911	11.9333	3.56535	8.84296	3.61212	3.57674	O04359,Expansin
Solyc06r030690.1	Solyc06g051800.3	41.9444	52.2863	40.6072	2.87537	1.58672	0.924941	4.86534	4.95104	O04359,Expansin
Solyc09r045270.1	Solyc09g075440.4	417.225	474.417	480.735	294.175	68.6319	142.482	1.85397	1.81047	Q41341,Ethylene receptor
Solyc09r045270.1	Solyc09g075440.4	335.355	254.458	333.165	65.6062	56.5219	48.2984	2.65294	2.44313	Q41341,Ethylene receptor
Solyc09r042330.1	Solyc09g010210.3	725.153	717.978	466.521	15.9248	12.0138	34.7918	5.40752	5.39526	Q42872,Endoglucanase
Solyc09r042330.1	Solyc09g010210.3	250.44	105.162	112.194	8.20209	19.3092	4.58095	4.08705	4.08138	Q42872,Endoglucanase
Solyc02r012050.1	Solyc02g084720.3	1.79567	2.19584	1.75123	3.71957	8.24391	6.7378	-1.20636	-1.61451	Q9LLS9,Beta-galactosidase
Solyc02r012050.1	Solyc02g084720.3	2.91044	1.64449	1.77649	32.1907	15.1958	29.5712	-3.38675	-3.53389	Q9LLS9,Beta-galactosidase
Solyc02r012060.1	Solyc02g084720.3	1.29137	1.51086	1.34187	3.86908	10.1428	7.63882	-1.88438	-1.61451	Q9LLS9,Beta-galactosidase
Solyc02r012060.1	Solyc02g084720.3	2.94104	1.43898	2.10297	41.9175	19.3242	36.1996	-3.69914	-3.53389	Q9LLS9,Beta-galactosidase
